# Supplementary material for: Incorporation of genome-bound cellular proteins into HIV-1 particles regulates viral infection
Source: Cell Rep. 2026 Apr 7;45(4):117090. doi: 10.1016/j.celrep.2026.117090 (PMC13124994; doi:10.1016/j.celrep.2026.117090)
Supplement: Table S1. Defining the HIV-1 ivRNP — This table reports the proteomic results of the ivRIC analysis focusing on the comparison between the eluates from experimental samples and controls. [file mmc2.xlsx]

## Sheet: Eluates test results
Unique.names+K2E1A1:L2A1:M2EA1:M1	logFC_E.HIV.UV-vs-E.HIV.noUV	AveExpr_E.HIV.UV-vs-E.HIV.noUV	P.Value_E.HIV.UV-vs-E.HIV.noUV	adj.P.Val_E.HIV.UV-vs-E.HIV.noUV	sig_E.HIV.UV-vs-E.HIV.noUV	logFC_E.HIV.UV-vs-E.mock.UV	AveExpr_E.HIV.UV-vs-E.mock.UV	P.Value_E.HIV.UV-vs-E.mock.UV	adj.P.Val_E.HIV.UV-vs-E.mock.UV	sig_E.HIV.UV-vs-E.mock.UV	Gene.names	Protein IDs
ACTB	1.78795	28.022	0.210508	0.302093		2.07685	27.8775	0.105186	0.173818		ACTB;ACTG1	P60709;P63261
ACTG2	5.19251	20.7714	0.00763433	0.0191726	+	0.840627	22.9013	0.565899	0.636978		ACTG2;ACTA1;ACTA2;ACTC1	P63267;P68133;P62736;P68032
ALDOA	1.76654	20.8104	0.317123	0.422329		-0.402057	21.7568	0.778706	0.806393		ALDOA	P04075;P04075-2
ALYREF	2.95959	19.6549	0.0329238	0.0591558	+	2.75359	19.6659	0.0274625	0.0507839	+	ALYREF	Q86V81
ANXA2	-0.720394	24.0333	0.564378	0.649622		-1.23969	24.2929	0.282035	0.37551		ANXA2;ANXA2P2	P07355;P07355-2;A6NMY6
APOC3	NA	NA	NA	NA	NA	-1.38062	20.1682	0.265368	0.36371		APOC3	P02656
APOD	NA	NA	NA	NA	NA	-2.27418	20.5887	0.0663033	0.112547		APOD	P05090
ARG1	1.33512	23.5027	0.356844	0.458503		-1.24843	24.7945	0.276381	0.372236		ARG1	P05089;P05089-2;P05089-3
ARHGDIB	3.91361	20.1319	0.0170318	0.0351777	+	2.05458	20.9695	0.116731	0.190198		ARHGDIB	P52566
ATP5B	NA	NA	NA	NA	NA	1.22013	21.2505	0.378003	0.470987		ATP5B	P06576
AZGP1	1.36032	23.9018	0.263797	0.366662		-0.280165	24.7221	0.798288	0.819388		AZGP1	P25311
BLMH	-0.848696	23.7577	0.539211	0.637249		-1.13243	23.8536	0.367878	0.460836		BLMH	Q13867
C19orf66	2.0972	26.179	0.0684605	0.112072		8.93848	22.7584	2.33758e-08	3.8904e-07	++	C19orf66	Q9NUL5;Q9NUL5-4;Q9NUL5-3;Q9NUL5-2
CA-p24	4.36609	33.6534	0.000889446	0.00378015	++	9.68579	30.9936	7.13089e-09	1.27808e-07	++	CA-p24	CA-p24
CALM1	3.33116	19.8407	0.020692	0.0406069	+	0.897272	20.9657	0.454363	0.540135		CALM1	P62158
CALML5	-1.27636	26.9998	0.276964	0.380181		-1.27808	27.0007	0.235345	0.332336		CALML5	Q9NZT1
CASP14	-0.992295	24.0281	0.389142	0.488638		-1.98837	24.5261	0.0828774	0.138924		CASP14	P31944
CAT	-0.725604	22.0801	0.636147	0.71084		-1.73058	22.4906	0.218256	0.311986		CAT	P04040
CCT3	3.2294	22.4743	0.0785152	0.123942		-2.10765	25.0969	0.190992	0.279882		CCT3	P49368;P49368-2
CCT4	NA	NA	NA	NA	NA	0.589427	20.9299	0.6418	0.698783		CCT4	P50991;P50991-2
CD5	4.54751	20.4489	0.0079451	0.0196202	+	4.34151	20.4599	0.00362576	0.00844803	++	CD5	P06127
CDSN	-1.08885	25.0204	0.407593	0.508915		-0.78475	24.8683	0.509681	0.587899		CDSN	Q15517
CFL1	3.99339	20.1718	0.0222397	0.0423257	+	1.07497	21.539	0.424203	0.515015		CFL1	P23528
CIRBP	5.33416	20.8422	0.0016288	0.00580589	++	5.17413	20.8762	0.000499895	0.00143797	++	CIRBP	Q14011;Q14011-2
CLTC	4.39834	27.6595	0.00197753	0.00647631	++	9.1745	25.2714	9.95259e-08	1.2205e-06	++	CLTC	Q00610;Q00610-2
COL1A1	1.41787	20.2662	0.317886	0.422329		-0.272263	21.0193	0.828487	0.846655		COL1A1	P02452
COL1A2	NA	NA	NA	NA	NA	-0.71298	20.4814	0.582707	0.645917		COL1A2	P08123
CSTA	-0.998286	26.1089	0.372459	0.473066		-0.744306	25.982	0.481894	0.561407		CSTA	P01040
CTSD	0.8311	22.6227	0.562977	0.649622		-0.0689716	23.0268	0.953953	0.958065		CTSD	P07339
CYFIP1	4.75796	20.5541	0.000496892	0.00238724	++	4.64392	20.6111	0.000214665	0.000714529	++	CYFIP1;CYFIP2	Q7L576;Q96F07;Q7L576-2;Q7L576-3;Q96F07-2
DAZAP1	3.65149	20.0008	0.011807	0.0260934	+	2.78967	20.3398	0.0228472	0.0429306	+	DAZAP1	Q96EP5;Q96EP5-2
DCD	0.123343	26.478	0.922936	0.953125		-1.70885	27.3941	0.126076	0.202592		DCD	P81605;P81605-2
DDX3X	4.57187	21.1019	0.00142828	0.00528238	++	5.09867	20.8385	9.45977e-05	0.000344395	++	DDX3X;DDX3Y	O00571;O15523;O00571-2;O15523-2
DHX9	4.07518	20.2127	0.00926167	0.0217748	+	3.86917	20.2237	0.00519961	0.0118775	+	DHX9	Q08211
DSC1	-0.216278	25.9428	0.857161	0.897785		-1.42295	26.5461	0.21184	0.304683		DSC1	Q08554;Q08554-2
DSC3	0.0794189	19.7082	0.945181	0.963117		-1.72664	20.4732	0.144914	0.2251		DSC3	Q14574;Q14574-2
DSG1	0.0827683	27.06	0.945685	0.963117		-1.19657	27.6996	0.298141	0.394698		DSG1	Q02413
DSP	-0.861194	28.3649	0.497501	0.597542		-1.56623	28.7174	0.189661	0.279689		DSP	P15924;P15924-3;P15924-2
EEF1A1	3.18568	27.0091	0.0229562	0.0429942	+	3.42942	26.8872	0.00556539	0.0124686	+	EEF1A1;EEF1A1P5;EEF1A2	P68104;Q5VTE0;Q05639;P68104-2
EEF2	0.98744	22.8189	0.550511	0.646002		0.855002	22.8391	0.55599	0.628863		EEF2	P13639
EIF4A1	2.64915	20.9865	0.157066	0.236133		1.25814	21.5901	0.358149	0.456004		EIF4A1;EIF4A2	P60842;Q14240;Q14240-2;P60842-2
ELAVL1	7.26867	23.0092	4.86003e-05	0.000488212	++	5.66956	23.8088	4.79506e-05	0.000189364	++	ELAVL1	Q15717;Q15717-2
ENO1	1.58935	23.7273	0.438329	0.538171		-0.413458	24.7287	0.784567	0.808867		ENO1	P06733
FABP5	-2.44749	25.2422	0.0823561	0.129083		-1.05304	24.499	0.385989	0.47838		FABP5	Q01469
FAM120A	4.87113	20.6107	0.00117547	0.00447896	++	4.71111	20.6447	0.000482862	0.0014285	++	FAM120A	Q9NZB2;Q9NZB2-2;Q9NZB2-5;Q9NZB2-4;Q9NZB2-6
FAU	3.43076	22.7249	0.0145998	0.0314036	+	4.46369	22.2084	0.000472038	0.0014285	++	FAU	P62861
FBLL1	3.65656	20.0034	0.0178065	0.0363036	+	3.45055	20.0144	0.0113569	0.0234174	+	FBLL1	A6NHQ2
FNBP1	5.22698	20.7886	0.000288179	0.00171956	++	5.11294	20.8456	9.66165e-05	0.000346333	++	FNBP1	Q96RU3;Q96RU3-4;Q96RU3-3;Q96RU3-5;Q96RU3-2
FUS	4.04524	20.1977	0.0113458	0.025586	+	2.74905	20.7538	0.0331069	0.0602649	+	FUS;TAF15	P35637;P35637-2;Q92804;Q92804-2
GAPDH	0.512563	26.7208	0.735874	0.80219		-0.531598	27.2429	0.678547	0.725635		GAPDH	P04406;P04406-2
GGCT	-1.45307	20.5453	0.249407	0.355306		-1.264	20.3128	0.321292	0.415895		GGCT	O75223;O75223-3
GNAS	2.97326	20.3399	0.0308682	0.055917	+	3.44544	20.0119	0.00676356	0.0148256	+	GNAS;GNAI2;GNAI3;GNAI1;GNAO1;GNAL;GNAT2;GNAT3;GNAT1	P63092;P04899;P08754;P63096;P09471;P38405;P19087;A8MTJ3;P11488;Q5JWF2;Q5JWF2-2;P63092-3;P63092-2;P09471-2;P04899-4;P63092-4;P38405-2
GOLGB1	0.607976	19.0626	0.561989	0.649622		NA	NA	NA	NA	NA	GOLGB1	Q14789;Q14789-2;Q14789-4;Q14789-3
GSDMA	-0.0516314	20.1307	0.967687	0.973517		-1.32158	20.7197	0.255165	0.353889		GSDMA	Q96QA5
GSTP1	1.44102	20.649	0.334101	0.434331		-1.43563	21.9493	0.238157	0.33428		GSTP1	P09211
H2AFY	3.9977	20.174	0.00670264	0.0172242	+	3.1996	20.527	0.0100458	0.0210871	+	H2AFY;H2AFY2	O75367;O75367-2;O75367-3;Q9P0M6
H2AFZ	4.73087	20.4445	0.00598773	0.0155681	+	3.35509	21.0404	0.0149424	0.0295049	+	H2AFZ;H2AFV	P0C0S5;Q71UI9;Q71UI9-3;Q71UI9-4;Q71UI9-2
HIST1H1B	1.38121	25.139	0.371615	0.473066		5.25363	23.2028	0.000733247	0.00198659	++	HIST1H1B	P16401
HIST1H1C	NA	NA	NA	NA	NA	0.623597	21.7541	0.686778	0.72736		HIST1H1C	P16403
HIST1H1D	1.84574	21.3918	0.294283	0.398997		3.93351	20.2559	0.00836421	0.0178794	+	HIST1H1D	P16402
HIST1H1E	0.911274	25.4226	0.578095	0.661964		2.85938	24.4486	0.0406303	0.0711794	+	HIST1H1E	P10412
HIST1H2BL	2.68136	28.5045	0.0758776	0.121514		3.96111	27.8646	0.00288745	0.00693583	++	HIST1H2BL;HIST1H2BN;HIST1H2BH;HIST1H2BD;HIST1H2BK;HIST1H2BM;HIST2H2BF;HIST1H2BC;H2BFS;HIST1H2BB;HIST2H2BE;HIST1H2BO;HIST1H2BJ;HIST3H2BB;HIST1H2BA	Q99880;Q99877;Q93079;P58876;O60814;Q99879;Q5QNW6;P62807;P57053;Q5QNW6-2;P33778;Q16778;P23527;P06899;Q8N257;Q96A08
HIST1H3A	4.58008	24.1111	0.0179241	0.0363036	+	2.7541	25.0241	0.0397803	0.0707543	+	HIST1H3A;H3F3A;HIST2H3A;HIST3H3;H3F3C	P68431;P84243;Q71DI3;Q16695;Q6NXT2
HIST1H4A	2.80672	28.776	0.0627471	0.105054		4.24792	28.0554	0.00210443	0.00517791	++	HIST1H4A	P62805
HIST2H2AA3	1.63479	26.6358	0.334051	0.434331		4.01109	25.4477	0.00874383	0.018521	+	HIST2H2AA3;HIST1H2AG;H2AFJ;HIST2H2AC;HIST1H2AJ;HIST1H2AH;HIST1H2AD;H2AFX;HIST1H2AA	Q6FI13;P0C0S8;Q9BTM1;Q16777;Q99878;Q96KK5;P20671;Q9BTM1-2;P16104;Q96QV6
HMGB1	NA	NA	NA	NA	NA	0.426985	21.4804	0.747607	0.781132		HMGB1;HMGB1P1	P09429;B2RPK0
HMGN2	1.80897	19.5795	0.205213	0.298369		0.850949	19.9666	0.477905	0.559557		HMGN2;HMGN3	P05204;Q15651;Q15651-2
HNRNPA1	9.01124	22.6807	1.63939e-06	5.2065e-05	++	6.8169	23.7779	2.75329e-05	0.000130922	++	HNRNPA1	P09651;P09651-3;P09651-2
HNRNPA2B1	7.89793	22.557	4.17737e-05	0.000461944	++	5.22639	23.8927	0.0010573	0.002768	++	HNRNPA2B1	P22626;P22626-2
HNRNPA3	3.47145	19.9108	0.016635	0.0346824	+	3.26544	19.9219	0.0118315	0.0241819	+	HNRNPA3	P51991
HNRNPC	9.06045	24.4153	2.12029e-06	5.2065e-05	++	5.51445	26.1883	8.7621e-05	0.000324058	++	HNRNPC;HNRNPCL1;LOC649330;LOC440563	P07910;P07910-2;P07910-4;O60812;B7ZW38;P07910-3;P0DMR1;B2RXH8
HNRNPD	7.29221	22.8093	4.18049e-05	0.000461944	++	6.33917	23.2858	1.27037e-05	6.88362e-05	++	HNRNPD	Q14103;Q14103-3;Q14103-4;Q14103-2
HNRNPF	2.92913	19.6397	0.0375663	0.0664171	+	1.61837	20.2031	0.168041	0.252604		HNRNPF	P52597
HNRNPH1	3.91396	20.1321	0.0146361	0.0314036	+	2.35663	20.8188	0.0666587	0.112547		HNRNPH1	P31943
HNRNPK	5.09684	20.7235	0.00245606	0.00764493	++	3.34396	21.554	0.0137907	0.027908	+	HNRNPK	P61978;P61978-2;P61978-3
HNRNPL	5.06088	20.7055	0.00201308	0.00647631	++	3.60917	21.3854	0.0067925	0.0148256	+	HNRNPL	P14866;P14866-2
HNRNPM	7.71856	23.373	2.27241e-05	0.000319048	++	5.65048	24.4071	0.00021201	0.000714529	++	HNRNPM	P52272;P52272-2
HNRNPR	5.88731	22.3949	0.000461487	0.00226641	++	6.52187	22.0776	9.9144e-06	5.63428e-05	++	HNRNPR	O43390;O43390-3;O43390-2;O43390-4
HNRNPU	7.25644	24.4283	1.62506e-05	0.000256527	++	8.32813	23.8925	3.37816e-07	3.42222e-06	++	HNRNPU	Q00839;Q00839-2
HP1BP3	2.2036	19.2769	0.0556761	0.0953832	+	1.99759	19.2879	0.0656959	0.112547		HP1BP3	Q5SSJ5;Q5SSJ5-3;Q5SSJ5-2
HSP90AA1	0.777502	23.3274	0.736853	0.80219		0.947226	23.1506	0.530591	0.609004		HSP90AA1	P07900;P07900-2
HSP90AB1	2.79392	21.3321	0.168794	0.250359		1.87584	21.6992	0.197964	0.287164		HSP90AB1	P08238
HSPA6	2.86293	21.7622	0.0764375	0.12153		0.642802	22.8263	0.622452	0.68411		HSPA6;HSPA7	P17066;P48741;P0DMV8-2;P0DMV9;P0DMV8
HSPA8	3.25021	25.9406	0.0207628	0.0406069	+	3.76945	25.681	0.00352207	0.00828932	++	HSPA8	P11142;P11142-2
HSPB1	-3.96046	22.9913	0.00567815	0.0149389	-	-2.75692	22.2975	0.0880132	0.146479		HSPB1	P04792
HSPD1	NA	NA	NA	NA	NA	1.56037	20.7101	0.227723	0.323533		HSPD1	P10809
HSPE1	2.52185	20.3209	0.12808	0.196567		1.15366	20.867	0.366897	0.460836		HSPE1	P61604
IGF2BP3	6.32078	25.0086	3.20901e-05	0.000393996	++	9.87982	23.229	4.73039e-09	1.10218e-07	++	IGF2BP3	O00425
IGHA1	0.29577	21.9437	0.833562	0.881422		-1.13224	22.6117	0.363351	0.460113		IGHA1;IGHA2	P01876;P01877
IGHG1	-0.680783	21.258	0.619991	0.699071		-1.72221	21.6867	0.158784	0.2434		IGHG1	P01857
IGLL5	NA	NA	NA	NA	NA	-3.01313	20.5858	0.016579	0.0319249	-	IGLL5;IGLC3;IGLC2;IGLC1;IGLC6	B9A064;P0CG06;P0CG05;P0CG04;P0CF74
ILF3	5.25556	20.8029	0.000446555	0.00225401	++	4.50718	21.1771	0.00040555	0.00127429	++	ILF3	Q12906;Q12906-4;Q12906-5;Q12906-2;Q12906-6;Q12906-3;Q12906-7
Integrase-P31	4.08507	30.7976	0.00192292	0.00643888	++	11.3147	27.1828	1.69754e-09	5.6512e-08	++	Integrase-P31	Integrase-P31
JUP	-0.767856	27.7342	0.515054	0.611972		-1.15435	27.9274	0.320023	0.415895		JUP	P14923
KPRP	-1.42939	26.2555	0.374613	0.473082		-1.9104	26.45	0.182485	0.270822		KPRP	Q5T749
KRT2	-0.229076	33.9367	0.841422	0.885496		-0.835708	34.24	0.438656	0.52684		KRT2	P35908
KRT6B	-0.0547817	22.4332	0.974126	0.974126		-0.671761	22.6497	0.682035	0.725635		KRT6B	P04259
LCK	2.66332	19.5068	0.0286092	0.0522531	+	2.45731	19.5178	0.0300693	0.0551666	+	LCK	P06239;P06239-2;P06239-3
LCN1	0.186356	24.1935	0.869469	0.902125		-0.926573	24.7499	0.395892	0.488057		LCN1	P31025
LCP1	5.6086	21.2572	0.0029167	0.00883002	++	3.03876	22.4961	0.0345364	0.0623796	+	LCP1	P13796
LDHA	1.01223	21.6802	0.636861	0.71084		-0.278615	22.1877	0.850211	0.865062		LDHA	P00338;P00338-3;P00338-5;P00338-2;P00338-4
LDHB	0.149629	22.2669	0.939655	0.963117		0.207715	22.0999	0.893412	0.905065		LDHB	P07195
LGALS7	-1.97151	23.8725	0.159066	0.237524		-1.27635	23.4789	0.271169	0.36734		LGALS7	P47929
LOR	0.244708	20.8041	0.865393	0.902125		-0.741873	21.1595	0.584929	0.645917		LOR	P23490
LRRC9	3.52955	19.9399	0.0100141	0.0230532	+	1.15759	21.0339	0.411506	0.504637		LRRC9	Q6ZRR7
LSM14A	5.23883	20.7945	0.000360436	0.00204247	++	5.1248	20.8515	0.000115386	0.000407349	++	LSM14A	Q8ND56;Q8ND56-3;Q8ND56-2
LYZ	-0.868435	24.4322	0.431777	0.533087		-1.08361	24.5398	0.301884	0.397395		LYZ	P61626
MARCKSL1	2.87148	20.8419	0.0726152	0.117674		3.33449	20.5644	0.00802652	0.0173165	+	MARCKSL1	P49006
MATRIX-p17	4.18164	32.8279	0.00145803	0.00528238	++	11.3616	29.2379	1.94033e-09	5.6512e-08	++	MATRIX-p17	MATRIX-p17
MBNL1	6.80852	21.5794	1.21167e-05	0.000205983	++	6.69448	21.6364	2.22118e-06	1.78461e-05	++	MBNL1;MBNL2	Q9NR56;Q9NR56-3;Q9NR56-4;Q9NR56-7;Q9NR56-6;Q9NR56-2;Q9NR56-5;Q5VZF2;Q5VZF2-3;Q5VZF2-2
MKRN1	4.91648	20.6333	0.00202201	0.00647631	++	4.75646	20.6674	0.000754341	0.00202025	++	MKRN1;MKRN4P	Q9UHC7;Q9UHC7-3;Q9UHC7-2;Q9UHC7-4;Q13434
MOV10	6.40316	29.819	2.8506e-05	0.000370578	++	12.7453	26.6479	7.40805e-10	5.10717e-08	++	MOV10	Q9HCE1;Q9HCE1-2
MSI2	10.5418	23.5322	4.66228e-08	3.43455e-06	++	9.9117	23.8473	5.4012e-09	1.14407e-07	++	MSI2	Q96DH6;Q96DH6-2;Q96DH6-3
MSN	6.37912	23.6946	0.000196967	0.00124371	++	4.88368	24.4423	0.000410178	0.00127429	++	MSN	P26038
MUSTN1	-1.66555	21.4086	0.153574	0.232465		-0.832534	20.9461	0.453566	0.540135		MUSTN1	Q8IVN3
NC-p7	7.8735	24.8571	9.43656e-05	0.000744814	++	9.79959	23.8941	4.09927e-08	5.30627e-07	++	NC-p7	NC-p7
NCCRP1	NA	NA	NA	NA	NA	-0.37919	19.6675	0.770227	0.801174		NCCRP1	Q6ZVX7
NCL	7.60371	24.3855	7.19279e-05	0.000623781	++	6.9335	24.7206	4.6518e-06	3.18785e-05	++	NCL	P19338
NONO	NA	NA	NA	NA	NA	1.39738	20.8293	0.279146	0.373799		NONO	Q15233;Q15233-2
NPM1	1.30922	23.2273	0.323497	0.425552		1.24968	23.2571	0.349644	0.450095		NPM1	P06748;P06748-2;P06748-3
ORF1	4.17191	20.2611	0.00315848	0.00930698	++	4.01189	20.2951	0.00173045	0.00433543	++	ORF1	Q9UN81
P6-GAG	4.08477	31.3136	0.00186447	0.00643824	++	11.2068	27.7526	6.42611e-09	1.24774e-07	++	P6-GAG	P6-GAG
P6*	3.26258	26.851	0.0114626	0.0255883	+	10.1932	23.3857	3.44535e-09	8.91962e-08	++	P6*	P6*
PABPC1	8.1999	28.6732	1.637e-06	5.2065e-05	++	8.88605	28.3301	3.48596e-08	5.07643e-07	++	PABPC1;PABPC3	P11940;P11940-2;Q9H361
PABPC4	10.529	23.4293	4.46032e-08	3.43455e-06	++	10.4047	23.4915	1.85735e-09	5.6512e-08	++	PABPC4	Q13310;Q13310-2;Q13310-3
PACSIN2	5.85266	21.1014	0.00028077	0.00171956	++	5.73863	21.1585	6.26697e-05	0.000243367	++	PACSIN2	Q9UNF0;Q9UNF0-2
PARP1	3.89276	21.0422	0.00883491	0.0209948	+	4.65348	20.6159	0.000476104	0.0014285	++	PARP1	P09874
PCBP1	4.17523	20.2627	0.00862543	0.0207198	+	3.96923	20.2738	0.00464318	0.0107115	+	PCBP1	Q15365
PCBP2	6.4917	21.9742	4.39612e-05	0.00046264	++	5.72006	22.3601	3.42751e-05	0.000153579	++	PCBP2;PCBP3	Q15366;P57721;Q15366-4;Q15366-5;Q15366-7;Q15366-8;P57721-2;P57721-3;P57721-5;Q15366-6;Q15366-3;Q15366-2;P57721-4
PDCD6IP	5.1631	22.0784	0.000988101	0.00389947	++	6.37081	21.4745	6.35266e-06	4.00046e-05	++	PDCD6IP	Q8WUM4;Q8WUM4-2
PDIA3	0.705919	26.687	0.552464	0.646002		1.73523	26.1723	0.15811	0.2434		PDIA3	P30101
PGK1	3.67803	20.0364	0.0567379	0.0964544	+	0.65681	21.4551	0.647443	0.701647		PGK1	P00558;P00558-2
PIP	NA	NA	NA	NA	NA	-0.446975	19.7014	0.680105	0.725635		PIP	P12273
PKM	-1.5517	22.6405	0.337237	0.435844		-1.14632	22.3459	0.42439	0.515015		PKM	P14618;P14618-2;P14618-3
PKP1	-2.91202	22.8805	0.0639806	0.106314		-2.64264	22.6078	0.0613734	0.105926		PKP1	Q13835;Q13835-2
POF1B	-1.2651	22.2958	0.319135	0.422329		-1.58964	22.4581	0.165378	0.251225		POF1B	Q8WVV4-1;Q8WVV4;Q8WVV4-3
PPIA	5.93269	24.8331	0.000550329	0.0025338	++	4.28171	25.6586	0.0013408	0.00346014	++	PPIA	P62937;P62937-2
PRDX1	0.0662674	25.0017	0.96184	0.973517		0.480518	24.7946	0.703041	0.741215		PRDX1	Q06830
PRH1	-0.339847	19.8318	0.760358	0.819703		-1.49112	20.2235	0.166046	0.251225		PRH1	P02810
Protease	3.1718	29.1226	0.0128994	0.0282255	+	12.4194	24.4988	1.19831e-10	2.79207e-08	++	Protease	Protease
PRSS3	-0.379315	22.7548	0.752507	0.815216		1.80303	21.6176	0.198426	0.287164		PRSS3	P35030;P35030-5;P35030-3;P35030-2;P35030-4
PSMA7	1.30482	20.3638	0.316134	0.422329		0.717229	20.5657	0.543342	0.617555		PSMA7	O14818;O14818-2
PTMA	2.77577	20.9998	0.116866	0.180612		1.05716	21.7672	0.462788	0.547358		PTMA	P06454;P06454-2
PURA	8.36168	25.1672	2.30985e-05	0.000319048	++	10.7267	23.9847	1.09596e-09	5.10717e-08	++	PURA	Q00577
PURB	5.92306	21.7171	7.27134e-05	0.000623781	++	6.38949	21.4839	3.36652e-06	2.45125e-05	++	PURB	Q96QR8
Q99729-3	5.7669	22.1788	0.000448763	0.00225401	++	5.66856	22.2279	4.55492e-05	0.000182982	++	HNRNPAB	Q99729-3;Q99729-2
RAB6A	3.56105	21.147	0.0224077	0.0423257	+	2.58017	21.5915	0.0352286	0.0631406	+	RAB6A;RAB6B;RAB39A	P20340;Q9NRW1;Q14964;P20340-4;Q9NRW1-2;P20340-2
RAN	3.50068	19.9254	0.0253681	0.0471123	+	0.716335	21.2256	0.577805	0.645917		RAN	P62826
RBBP4	NA	NA	NA	NA	NA	-0.171751	21.6961	0.899626	0.907415		RBBP4;RBBP7	Q09028;Q09028-3;Q16576;Q16576-2;Q09028-4;Q09028-2
RBM3	6.35069	21.3886	0.000581443	0.00262243	++	5.48128	21.7773	0.000308338	0.000984148	++	RBM3	P98179
RBM39	4.77351	21.9177	0.00258718	0.00794121	++	6.01531	21.2968	2.05487e-05	0.000106396	++	RBM39	Q14498;Q14498-3;Q14498-2
RBMX	5.41307	20.8816	0.00039379	0.00212262	++	3.91586	21.6302	0.00263825	0.00640324	++	RBMX;RBMXL1;RBMXL2	P38159;P38159-3;Q96E39;O75526;P38159-2
Rnase-p15	2.84618	27.9446	0.0221378	0.0423257	+	9.68397	24.5257	2.81392e-08	4.37096e-07	++	Rnase-p15	Rnase-p15
RPL10	4.44317	23.4469	0.00345132	0.00977874	++	6.13431	22.6013	2.31111e-05	0.000117063	++	RPL10	P27635
RPL13	7.5879	22.6439	6.7725e-06	0.000145944	++	7.20945	22.8331	9.71243e-07	8.70383e-06	++	RPL13	P26373;P26373-2
RPL13A	5.77024	21.2675	8.18638e-05	0.000670071	++	5.86347	21.2209	1.39368e-05	7.38015e-05	++	RPL13A	P40429;Q6NVV1
RPL14	5.88749	23.0974	0.0003918	0.00212262	++	7.54277	22.2697	5.25204e-07	5.09886e-06	++	RPL14	P50914
RPL15	6.17805	22.2299	0.000155307	0.00114409	++	5.79414	22.4218	3.20098e-05	0.000147324	++	RPL15	P61313;P61313-2
RPL17	2.33745	24.0591	0.0529217	0.0915671	+	1.24228	24.6067	0.247395	0.345168		RPL17	P18621;P18621-3;P18621-2
RPL18	5.0935	21.7777	0.00975281	0.0226881	+	3.10295	22.727	0.0403706	0.0711794	+	RPL18	Q07020;Q07020-2
RPL18A	5.01311	21.2707	0.000434799	0.00225401	++	5.48813	21.0332	3.54317e-05	0.000155766	++	RPL18A	Q02543
RPL19	5.8069	21.0258	0.000178032	0.00119228	++	4.52436	21.6671	0.000490471	0.0014285	++	RPL19	P84098
RPL23A	4.7605	22.7954	0.00397601	0.0108481	+	5.82264	22.2643	3.22469e-05	0.000147324	++	RPL23A	P62750
RPL24	5.65652	21.902	0.00029567	0.00171956	++	4.40897	22.5257	0.000730132	0.00198659	++	RPL24	P83731
RPL27	5.24824	22.3645	0.000965842	0.00388093	++	5.6163	22.1805	4.37455e-05	0.00017882	++	RPL27	P61353
RPL27A	8.03871	22.1945	2.04727e-06	5.2065e-05	++	7.92467	22.2515	2.15099e-07	2.50591e-06	++	RPL27A	P46776
RPL28	4.05046	20.2907	0.00190925	0.00643888	++	2.67316	20.9793	0.0197889	0.0374863	+	RPL28	P46779;P46779-4;P46779-5;P46779-2;P46779-3
RPL29	2.8727	24.3606	0.021185	0.0410692	+	5.45815	23.0679	6.98674e-05	0.000262566	++	RPL29	P47914
RPL3	4.84692	23.1732	0.000959178	0.00388093	++	6.27744	22.4579	8.27644e-06	4.94464e-05	++	RPL3	P39023
RPL30	4.99591	20.6731	0.000758448	0.00328661	++	4.88187	20.7301	0.000256074	0.000840354	++	RPL30	P62888
RPL31	3.5082	19.9292	0.0159197	0.0335072	+	3.30219	19.9402	0.0111767	0.0232515	+	RPL31	P62899;P62899-3;P62899-2
RPL34	5.36665	21.1581	0.000516104	0.00242679	++	4.35482	21.664	0.000850171	0.00225102	++	RPL34	P49207
RPL35	4.88736	20.6188	0.00145508	0.00528238	++	4.72733	20.6528	0.000573871	0.00161099	++	RPL35	P42766
RPL36	4.35494	21.3677	0.00339592	0.00974674	++	4.31165	21.3893	0.000709706	0.00196859	++	RPL36	Q9Y3U8
RPL4	3.72502	25.9618	0.00433244	0.0115358	+	7.46593	24.0914	1.94512e-06	1.61862e-05	++	RPL4	P36578
RPL5	5.20164	20.7759	0.000167986	0.00116226	++	5.0876	20.8329	6.39263e-05	0.000244178	++	RPL5	P46777
RPL6	6.39342	21.7752	6.28652e-05	0.000604053	++	5.34391	22.3	0.000130622	0.000454253	++	RPL6	Q02878
RPL7	8.49473	22.4225	1.34577e-06	5.2065e-05	++	7.07085	23.1344	3.25421e-06	2.44591e-05	++	RPL7	P18124
RPL7A	5.22251	23.6651	0.00070199	0.0031028	++	6.74413	22.9043	4.48787e-06	3.16871e-05	++	RPL7A	P62424
RPL8	3.9997	24.2737	0.00227808	0.00719223	++	5.782	23.3826	3.85097e-05	0.000163141	++	RPL8	P62917
RPS14	4.41729	20.3837	0.00410083	0.0110522	+	3.44451	20.8242	0.0068083	0.0148256	+	RPS14	P62263
RPS16	1.24275	21.3871	0.464247	0.566842		0.908984	21.508	0.469003	0.551907		RPS16	P62249
RPS18	2.42013	20.3893	0.142837	0.217703		1.80145	20.6067	0.143126	0.223814		RPS18	P62269
RPS2	5.26858	23.6157	0.0017795	0.00624236	++	7.07631	22.7118	1.45674e-06	1.25712e-05	++	RPS2	P15880
RPS24	3.81654	20.0834	0.00799012	0.0196202	+	3.61053	20.0944	0.00530706	0.0120053	+	RPS24	P62847;P62847-2;P62847-3;P62847-4
RPS25	3.06544	21.0873	0.0435589	0.0764008	+	4.28494	20.4316	0.00135138	0.00346014	++	RPS25	P62851
RPS3	3.29383	22.0318	0.035187	0.0627124	+	1.76939	22.794	0.14012	0.222094		RPS3	P23396;P23396-2
RPS3A	4.33645	20.3433	0.00851617	0.0206821	+	2.95774	20.9407	0.025912	0.0482999	+	RPS3A	P61247
RPS4X	3.87559	20.3569	0.0159081	0.0335072	+	3.427	20.4892	0.0157005	0.0304852	+	RPS4X;RPS4Y1;RPS4Y2	P62701;P22090;Q8TD47
RPS5	1.93976	20.6695	0.253519	0.356864		3.25831	19.9183	0.0138941	0.027908	+	RPS5	P46782
RPS6	4.43083	24.7222	0.00103484	0.00401227	++	6.95908	23.4581	2.82693e-06	2.19558e-05	++	RPS6	P62753
RPS8	3.31409	26.5289	0.00731416	0.0185796	+	5.86157	25.2552	2.4386e-05	0.000120893	++	RPS8	P62241
RPS9	5.67108	21.0106	0.000926009	0.00386128	++	5.55704	21.0677	0.000210531	0.000714529	++	RPS9	P46781
RPSA	0.466986	21.2313	0.776021	0.832527		0.433406	21.1101	0.740218	0.776896		RPSA	P08865
RRBP1	-0.283106	20.9738	0.828685	0.880478		NA	NA	NA	NA	NA	RRBP1	Q9P2E9;Q9P2E9-2
RT-p51	3.75726	30.1436	0.00373963	0.0103307	+	12.7443	25.6501	5.14462e-10	5.10717e-08	++	RT-p51	RT-p51
S100A7	2.12154	22.1107	0.180576	0.266048		-1.84597	24.0485	0.131002	0.209065		S100A7;S100A7A	P31151;Q86SG5
S100A8	-0.768307	25.2286	0.513364	0.611972		-0.73542	25.2122	0.494824	0.573601		S100A8	P05109
S100A9	4.7019	23.4096	0.0103577	0.0235985	+	0.648468	25.4363	0.677448	0.725635		S100A9	P06702
SBSN	-0.295395	20.7819	0.818816	0.874195		-1.93288	21.4627	0.14137	0.222562		SBSN	Q6UWP8
SERPINB12	-1.0587	24.8792	0.490725	0.595881		-1.87304	25.2404	0.176864	0.264162		SERPINB12	Q96P63;Q96P63-2
SERPINB5	-0.540915	19.9323	0.721348	0.79709		NA	NA	NA	NA	NA	SERPINB5	P36952
SF3B4	5.44863	20.8994	0.00012801	0.000975527	++	5.33459	20.9564	4.22622e-05	0.000175841	++	SF3B4	Q15427
SLC25A5	NA	NA	NA	NA	NA	0.731094	21.1209	0.579938	0.645917		SLC25A5;SLC25A6	P05141;P12236
SNRPB	1.26568	25.1919	0.257024	0.359509		6.53979	22.5548	5.77367e-06	3.73685e-05	++	SNRPB;SNRPN	P14678;P63162;P14678-2;P63162-2;P14678-3
SNRPD1	2.22256	23.1414	0.188938	0.276525		4.99216	21.7106	0.000518399	0.00147301	++	SNRPD1	P62314
SNRPD2	0.824124	26.1964	0.494785	0.597527		6.65828	23.2793	4.82338e-06	3.21099e-05	++	SNRPD2	P62316
SNRPD3	0.945346	26.7189	0.414476	0.514602		6.53579	23.9237	8.91532e-06	5.19318e-05	++	SNRPD3	P62318;P62318-2
SNRPE	-0.0588972	24.8326	0.969112	0.973517		5.69456	21.9558	0.000291985	0.000944897	++	SNRPE	P62304
SNRPG	1.67656	22.1607	0.272606	0.376537		3.76378	21.0711	0.00336952	0.00801119	++	SNRPG	P62308;A8MWD9
SPN	4.02848	20.1893	0.00358098	0.0100177	+	3.86846	20.2234	0.00211117	0.00517791	++	SPN	P16150
SPRR1A	-2.20385	23.7218	0.116784	0.180612		-1.43996	23.2939	0.263836	0.36371		SPRR1A;SPRR1B	P35321;P22528
SRP9	3.1474	19.7488	0.0180697	0.0363036	+	2.9414	19.7598	0.0154002	0.0301534	+	SRP9	P49458;P49458-2
SRSF2	6.52898	22.8186	0.000190429	0.00123779	++	6.6961	22.735	7.21816e-06	4.42587e-05	++	SRSF2	Q01130;Q01130-2
STMN1	3.57261	19.9614	0.0270284	0.0497773	+	3.36661	19.9724	0.0170876	0.0326345	+	STMN1;STMN2	P16949;P16949-2;Q93045;Q93045-2
SUB1	4.2077	21.5642	0.00325475	0.00946448	++	5.37893	20.9786	3.83855e-05	0.000163141	++	SUB1	P53999
SYNCRIP	5.44536	26.2824	0.000168291	0.00116226	++	8.2461	24.882	2.56755e-07	2.71926e-06	++	SYNCRIP	O60506-3;O60506;O60506-4;O60506-5;O60506-2
TGM1	-0.820967	21.9139	0.602188	0.68248		-2.09477	22.4588	0.118801	0.192226		TGM1	P22735
TGM3	-0.538122	24.0149	0.658773	0.731602		-1.14293	24.3173	0.314813	0.412087		TGM3	Q08188
TIA1	5.79177	21.071	7.3386e-05	0.000623781	++	6.06951	20.9321	1.05634e-05	5.86015e-05	++	TIA1	P31483;P31483-3;P31483-2
TMSB4X	3.25925	20.3323	0.0530343	0.0915671	+	1.0607	21.3396	0.427568	0.516183		TMSB4X	P62328
TOP1	1.19737	28.133	0.292655	0.398997		8.80329	24.33	2.50581e-07	2.71926e-06	++	TOP1	P11387
TPI1	-0.546468	22.1056	0.736841	0.80219		-1.32805	22.3584	0.353746	0.452873		TPI1	P60174;P60174-1;P60174-4
TUBA1A	2.09307	25.018	0.207647	0.299934		2.65733	24.7359	0.060966	0.105926		TUBA1A;TUBA1C;TUBA3C;TUBA3E;TUBA8	Q71U36;Q71U36-2;Q9BQE3;Q13748;Q6PEY2;Q13748-2;Q9NY65;Q9NY65-2
TUBB	3.10384	24.3665	0.0729474	0.117674		3.65844	24.0892	0.0143846	0.0286462	+	TUBB;TUBB2B;TUBB2A	P07437;Q9BVA1;Q13885
TUBB4B	3.93426	20.2799	0.0205553	0.0406069	+	1.48973	21.4102	0.267118	0.363967		TUBB4B;TUBB4A	P68371;P04350
UBB	2.20534	30.8202	0.065633	0.108245		4.17089	29.8374	0.000487965	0.0014285	++	UBB;RPS27A;UBA52;UBC	P0CG47;P62979;P62987;P0CG48
UPF1	8.01375	24.9834	7.46176e-06	0.000145944	++	9.74478	24.1179	3.97925e-08	5.30627e-07	++	UPF1	Q92900;Q92900-2
VIM	NA	NA	NA	NA	NA	0.664275	21.3978	0.626449	0.685271		VIM	P08670
XP32	1.70425	23.675	0.250804	0.355306		-0.685108	24.8697	0.541988	0.617555		XP32	Q5T750
XRCC6	2.98603	19.9389	0.0579171	0.0977074	+	2.03275	20.3236	0.106234	0.174313		XRCC6	P12956;P12956-2
YBX1	7.94903	29.6939	1.91731e-06	5.2065e-05	++	7.31189	30.0125	5.85032e-07	5.4525e-06	++	YBX1	P67809
YBX3	11.7307	24.0405	8.97785e-09	1.98411e-06	++	10.8559	24.4778	1.03647e-09	5.10717e-08	++	YBX3	P16989;P16989-3
YBX3 (P16989-2)	4.27676	20.3135	0.00312519	0.00930698	++	4.11674	20.3475	0.00160167	0.00405641	++	YBX3	P16989-2
YWHAZ	0.926218	22.5507	0.598446	0.681735		0.0126105	23.0075	0.993103	0.993103		YWHAZ	P63104
ZC3HAV1	8.31022	25.875	7.92456e-06	0.000145944	++	6.77671	26.6417	2.50794e-05	0.00012174	++	ZC3HAV1	Q7Z2W4;Q7Z2W4-2;Q7Z2W4-3
