# Supplementary material for: Incorporation of genome-bound cellular proteins into HIV-1 particles regulates viral infection
Source: Cell Rep. 2026 Apr 7;45(4):117090. doi: 10.1016/j.celrep.2026.117090 (PMC13124994; doi:10.1016/j.celrep.2026.117090)
Supplement: Table S2. The viral particle and whole CD4+ T cell proteome — This table reports the proteomic results of the ivRIC inputs and the whole cells and their comparison between them and with the ivRIC eluates. [file mmc3.xlsx]

## Sheet: Inputs test results
Unique.names	logFC_I.HIV.UV-vs-I.HIV.noUV	AveExpr_I.HIV.UV-vs-I.HIV.noUV	P.Value_I.HIV.UV-vs-I.HIV.noUV	adj.P.Val_I.HIV.UV-vs-I.HIV.noUV	sig_I.HIV.UV-vs-I.HIV.noUV	logFC_I.HIV.UV-vs-I.mock.UV	AveExpr_I.HIV.UV-vs-I.mock.UV	P.Value_I.HIV.UV-vs-I.mock.UV	adj.P.Val_I.HIV.UV-vs-I.mock.UV	sig_I.HIV.UV-vs-I.mock.UV	logFC_I.HIV.noUV-vs-I.mock.UV	AveExpr_I.HIV.noUV-vs-I.mock.UV	P.Value_I.HIV.noUV-vs-I.mock.UV	adj.P.Val_I.HIV.noUV-vs-I.mock.UV	sig_I.HIV.noUV-vs-I.mock.UV	Gene.names	Protein IDs
ABCF1	-0.712906	27.3776	0.257525	0.999445		0.28827	25.2767	0.858616	0.894616		1.16132	25.7499	0.478355	0.588768		ABCF1	Q8NE71;Q8NE71-2
ACIN1	-1.39877	24.0754	0.432512	0.999445		0.950353	21.3721	0.521294	0.657331		2.44094	22.1486	0.121696	0.222386		ACIN1	Q9UKV3;Q9UKV3-3;Q9UKV3-2;Q9UKV3-5
ACLY	-1.13643	24.8918	0.341073	0.999445		0.707702	22.3895	0.628426	0.737027		2.00263	23.0552	0.121474	0.222386		ACLY	P53396;P53396-2;P53396-3
ACTA1	0.440758	30.3693	0.614345	0.999445		0.455722	28.7616	0.603493	0.718954		0.16628	28.6623	0.828341	0.875389		ACTA1;ACTC1;ACTG2;ACTA2	P68133;P68032;P63267;P62736;P63267-2
ACTB	0.105428	35.1776	0.794743	0.999445		-0.53187	33.8959	0.319626	0.467443		-0.485982	33.9644	0.309276	0.43158		ACTB;ACTG1	P60709;P63261
ACTBL2	-1.02621	22.6913	0.543221	0.999445		NA	NA	NA	NA	NA	0.678362	21.5203	0.680008	0.766142		ACTBL2	Q562R1
ACTN1	1.38338	24.8844	0.293292	0.999445		-3.15501	25.5533	0.000998012	0.00913332	--	-4.32636	25.0131	0.0053009	0.0248455	-	ACTN1;ACTN4	P12814;P12814-2;P12814-3;P12814-4;O43707;O43707-2
ACTR2	-0.749072	28.5445	0.301226	0.999445		2.69277	25.2233	0.0687791	0.163553		3.60199	25.7146	0.0157709	0.054708	+	ACTR2	P61160;P61160-2
ACTR3	0.701674	22.9578	0.652492	0.999445		1.76625	20.8968	0.172293	0.300766		1.24205	20.6475	0.234841	0.351669		ACTR3	P61158
ADA	-1.32609	23.3431	0.354936	0.999445		-1.63488	21.9663	0.236432	0.38257		-0.156971	22.7419	0.905621	0.936114		ADA	P00813
ADAM10	0.287628	29.7911	0.645954	0.999445		3.72039	26.4744	0.000478775	0.00510614	++	3.58408	26.4518	0.000882545	0.00660833	++	ADAM10	O14672;O14672-2
AEBP1	-0.809751	24.2903	0.479047	0.999445		-3.14994	23.8601	0.0187872	0.0716887	-	-2.18888	24.3862	0.006714	0.0286277	-	AEBP1	Q8IUX7;Q8IUX7-2
AHCY	-0.00514726	29.4875	0.992944	0.999445		-0.614381	28.1918	0.421148	0.575126		-0.457918	28.3156	0.488757	0.597537		AHCY	P23526;P23526-2
AKR1A1	-0.426056	20.6084	0.375728	0.999445		-1.34354	19.557	0.0482028	0.125796		NA	NA	NA	NA	NA	AKR1A1	P14550
ALDOA	1.58264	25.4485	0.209669	0.999445		-0.462113	24.8706	0.774132	0.844		-1.82388	24.2264	0.369945	0.49114		ALDOA	P04075;P04075-2
AMICA1	0.258907	24.2739	0.682671	0.999445		2.78943	21.4084	0.00130539	0.011105	+	2.71452	21.3837	0.000754353	0.00593811	++	AMICA1	Q86YT9;Q86YT9-4;Q86YT9-2
ANTXR1	-1.06612	22.101	0.354838	0.999445		NA	NA	NA	NA	NA	1.28915	20.6711	0.221629	0.336		ANTXR1	Q9H6X2;Q9H6X2-5
ANXA11	0.212894	23.4381	0.855717	0.999445		1.95066	20.989	0.0445864	0.121168		1.96241	21.0077	0.0540314	0.121521		ANXA11	P50995;P50995-2
ANXA5	0.0600473	28.9173	0.906422	0.999445		-0.529292	27.6117	0.352263	0.499452		-0.438023	27.7028	0.428172	0.546565		ANXA5	P08758
ANXA6	-0.44342	30.4447	0.574665	0.999445		1.34752	27.9489	0.162445	0.287733		1.94226	28.2918	0.0164571	0.0563908	+	ANXA6	P08133;P08133-2
ANXA7	-2.04076	23.7355	0.0907633	0.999445		1.0741	20.5978	0.217308	0.359601		3.26036	21.7222	0.00386624	0.0202895	+	ANXA7	P20073;P20073-2
AOC3	0.250392	24.2679	0.863649	0.999445		-0.108816	22.8858	0.936728	0.957332		-0.17692	22.8884	0.897297	0.929073		AOC3;AOC2	Q16853;O75106;O75106-2;Q16853-3;Q16853-2
AP2A1	-0.884237	24.2278	0.560757	0.999445		1.26653	21.5722	0.335283	0.479884		2.37652	22.139	0.125039	0.225143		AP2A1;AP2A2	O95782;O95782-2;O94973;O94973-3;O94973-2
AP2B1	1.3544	25.5412	0.314788	0.999445		2.34776	23.4442	0.0932023	0.193451		1.23264	22.905	0.474144	0.586945		AP2B1;AP1B1	P63010;P63010-3;P63010-2;Q10567;Q10567-4;Q10567-3;Q10567-2
AP3D1	-2.57033	25.9229	0.0897134	0.999445		-4.17779	25.1464	0.116987	0.229173		-1.46739	26.5383	0.519514	0.625455		AP3D1	O14617-2;O14617;O14617-5;O14617-3;O14617-4
APCDD1	0.68646	25.0372	0.701799	0.999445		3.78659	21.9069	0.0171264	0.0671711	+	3.32477	21.6889	0.0219735	0.06814	+	APCDD1	Q8J025
APOB	-0.181219	30.6751	0.658017	0.999445		-2.12811	30.0482	0.00786979	0.0402827	-	-1.79558	30.26	0.013579	0.0481937	-	APOB	P04114
APOC3	0.677023	23.1174	0.606395	0.999445		-0.415276	22.0833	0.767725	0.841501		-0.860649	21.8908	0.593171	0.696381		APOC3	P02656
ARF3	0.0854615	30.5367	0.849352	0.999445		-0.087996	29.0231	0.880074	0.910213		-0.0221412	29.1016	0.962638	0.976959		ARF3;ARF1	P61204;P84077;P61204-2
ARF4	0.119957	27.004	0.770945	0.999445		1.98934	24.469	0.104849	0.210395		2.02953	24.5258	0.104345	0.199123		ARF4	P18085
ARF5	-0.281349	27.3181	0.5927	0.999445		1.34273	24.9058	0.100703	0.204108		1.77539	25.1676	0.0432603	0.104987		ARF5	P84085
ARF6	-1.1585	25.1518	0.38084	0.999445		2.97873	21.503	0.0329181	0.102212		4.30116	22.1771	5.33596e-05	0.000936079	++	ARF6	P62330
ARGLU1	-0.0601084	24.1535	0.968974	0.999445		-3.97903	24.5328	0.0198799	0.0745803	-	-3.72696	24.7043	0.0407622	0.101328		ARGLU1	Q9NWB6;Q9NWB6-3;Q9NWB6-2
ARHGDIA	-2.89026	24.7473	0.0490779	0.999445		0.597858	21.4746	0.704611	0.79847		3.58213	22.9979	0.0127662	0.0458389	+	ARHGDIA	P52565
ARHGDIB	-0.0188086	27.8942	0.967349	0.999445		1.57792	25.4956	0.295953	0.441126		1.75688	25.6217	0.254958	0.373154		ARHGDIB	P52566
ARHGEF1	0.120386	20.9618	0.766227	0.999445		NA	NA	NA	NA	NA	-0.348986	19.7577	0.454319	0.570943		ARHGEF1	Q92888;Q92888-2;Q92888-3;Q92888-4
ARL6IP4	-0.0200668	24.4559	0.989583	0.999445		1.62659	22.0523	0.296518	0.441126		1.87241	22.187	0.252857	0.371422		ARL6IP4	Q66PJ3;Q66PJ3-2;Q66PJ3-3;Q66PJ3-7;Q66PJ3-4
ARL6IP5	0.412658	23.1396	0.685873	0.999445		1.75203	20.8896	0.055485	0.139365		1.5011	20.777	0.0656069	0.142341		ARL6IP5	O75915
ARPC1A	0.122475	23.974	0.92849	0.999445		2.44139	21.2343	0.031047	0.0997649	+	2.54356	21.2983	0.0325662	0.0854514	+	ARPC1A	Q92747
ARPC1B	-0.223567	27.7734	0.643564	0.999445		2.77537	24.6736	0.0261952	0.090131	+	3.15909	24.9022	0.0162981	0.0562192	+	ARPC1B	O15143
ARPC2	-0.311163	28.5878	0.664523	0.999445		5.22856	24.2177	0.000613658	0.0063905	++	5.71828	24.4808	0.00027806	0.00279883	++	ARPC2	O15144
ARPC4	-1.59387	28.0341	0.370257	0.999445		1.24914	25.0123	0.466608	0.613562		2.99432	25.9304	0.000325263	0.00307248	++	ARPC4	P59998;P59998-3;P59998-2
ATP1A1	-0.191968	31.7838	0.630278	0.999445		-0.524278	30.3497	0.32731	0.473511		-0.180993	30.5668	0.6814	0.766142		ATP1A1	P05023;P05023-4;P05023-3;P05023-2
ATP1A3	0.905287	25.6951	0.523614	0.999445		1.26525	23.9148	0.273026	0.416434		0.58083	23.6093	0.730905	0.804257		ATP1A3	P13637;P13637-2;P13637-3
ATP1B3	1.07517	24.222	0.324623	0.999445		0.85515	22.7317	0.530998	0.662651		0.00739396	22.338	0.996068	0.996068		ATP1B3	P54709;P54709-2
ATP2A3	-1.70429	23.4947	0.215207	0.999445		1.04868	20.538	0.211304	0.350625		2.97762	21.5153	0.0257601	0.0742569	+	ATP2A3	Q93084;Q93084-2;Q93084-4;Q93084-3;Q93084-7;Q93084-6;Q93084-5
ATP2B4	0.215572	27.7369	0.67255	0.999445		1.74382	25.3725	0.239924	0.386437		1.68839	25.3815	0.272173	0.390454		ATP2B4;ATP2B1	P23634;P23634-2;P23634-6;P23634-5;P23634-4;P23634-3;P23634-7;P23634-8;P20020;P20020-5;P20020-2;P20020-6;P20020-3;P20020-4
B2M	0.989255	23.7165	0.238944	0.999445		2.38223	21.4197	0.00145408	0.0118684	+	1.61927	21.0695	0.0795664	0.162846		B2M	P61769
BANF1	0.170323	21.749	0.870378	0.999445		NA	NA	NA	NA	NA	0.298928	20.1759	0.6894	0.768224		BANF1	O75531
BAZ1B	0.0564257	23.4783	0.974137	0.999445		1.3205	21.266	0.359964	0.507986		1.47142	21.3716	0.382092	0.503444		BAZ1B	Q9UIG0;Q9UIG0-2
BCLAF1	0.629479	25.9523	0.399946	0.999445		2.4872	23.4232	0.066342	0.159644		2.02441	23.2219	0.150908	0.259563		BCLAF1	Q9NYF8;Q9NYF8-4;Q9NYF8-3;Q9NYF8-2
BLMH	-1.07365	22.254	0.400807	0.999445		-3.45601	21.955	0.0351655	0.1062		-2.27613	22.5839	0.186996	0.296681		BLMH	Q13867
BROX	-0.343018	28.054	0.469223	0.999445		4.02528	24.2696	0.002642	0.0183422	+	4.52845	24.5579	0.00133726	0.00912309	++	BROX	Q5VW32;Q5VW32-2
BSG	0.482471	30.0635	0.269046	0.999445		-1.33238	29.3706	0.0741426	0.168989		-1.66354	29.2505	0.0317498	0.0840274	-	BSG	P35613;P35613-3;P35613-4;P35613-2
C10orf88	-0.364361	22.7653	0.800574	0.999445		1.00685	20.5171	0.30494	0.452541		1.57611	20.8145	0.189841	0.300418		C10orf88	Q9H8K7
C1QTNF3	0.818357	24.0234	0.417219	0.999445		0.585058	22.5398	0.55506	0.685707		-0.012431	22.2777	0.992121	0.994903		C1QTNF3	Q9BXJ4-2;Q9BXJ4;Q9BXJ4-3
CA-p24	0.458312	35.1644	0.278286	0.999445		6.63693	30.4748	3.42083e-06	0.00026953	++	6.32994	30.3668	4.41744e-06	0.000169519	++	CA-p24	CA-p24
CAB39	0.40859	24.5628	0.74801	0.999445		1.23242	22.5506	0.318324	0.467443		1.0447	22.4934	0.489514	0.597537		CAB39;CAB39L	Q9Y376;Q9H9S4
CAD	-1.50002	23.6854	0.0697535	0.999445		-0.199756	21.435	0.849324	0.889067		1.46041	22.3018	0.133664	0.237883		CAD	P27708
CAND1	-1.93221	26.9338	0.22801	0.999445		-1.87494	25.3249	0.245957	0.394052		0.188521	26.4022	0.785985	0.843722		CAND1	Q86VP6;Q86VP6-2
CANX	-0.719827	27.943	0.474321	0.999445		-3.18548	27.5756	0.0125184	0.0540081	-	-2.31434	28.0566	0.0154772	0.0539943	-	CANX	P27824;P27824-2;P27824-3
CAP1	0.423948	22.6286	0.742675	0.999445		-0.738808	21.6298	0.521046	0.657331		-0.961957	21.5549	0.410447	0.530556		CAP1	Q01518;Q01518-2
CAPN7	NA	NA	NA	NA	NA	-3.61938	21.9658	0.0204065	0.0751957	-	-3.75259	21.9359	0.0165437	0.0563908	-	CAPN7	Q9Y6W3
CAPZA1	0.0138327	27.7184	0.974748	0.999445		1.95854	25.1458	0.155695	0.281557		2.10485	25.2556	0.132071	0.235731		CAPZA1	P52907
CAPZA2	-0.737579	24.0616	0.445117	0.999445		2.11751	21.0724	0.0466401	0.124713		3.0005	21.5267	0.000148025	0.00181775	++	CAPZA2	P47755;P47755-2
CAPZB	-0.655708	27.773	0.507102	0.999445		2.47134	24.6092	0.0864041	0.182325		3.28719	25.0538	0.0237496	0.0707876	+	CAPZB	P47756-2;P47756
CCDC138	-3.64436	26.0531	0.0752828	0.999445		0.609386	22.3636	0.800997	0.856287		4.40123	24.2712	0.0478702	0.110877		CCDC138	Q96M89;Q96M89-2
CCNY	-0.504084	24.2738	0.72978	0.999445		2.03842	21.4223	0.0736423	0.168485		2.74984	21.8082	0.0454311	0.108119		CCNY	Q8ND76;Q8ND76-3;Q8ND76-2
CCRL2	-0.378252	22.0104	0.681436	0.999445		0.278927	20.1531	0.717259	0.80675		0.830321	20.4416	0.233399	0.351243		CCRL2	O00421;O00421-2
CCT2	0.0107596	28.1316	0.983524	0.999445		-1.04683	27.0601	0.0735515	0.168485		-0.906272	27.1759	0.164895	0.274377		CCT2	P78371;P78371-2
CCT3	-0.914183	26.9444	0.422185	0.999445		-0.846372	25.3102	0.43874	0.586688		0.219128	25.8885	0.774787	0.838273		CCT3	P49368;P49368-2
CCT4	-0.55107	28.2052	0.426574	0.999445		-1.60988	27.1343	0.0290459	0.0948308	-	-0.907492	27.531	0.118227	0.219973		CCT4	P50991;P50991-2
CCT5	-0.14341	26.9546	0.809744	0.999445		-0.467424	25.5163	0.440016	0.586688		-0.172698	25.7092	0.780778	0.842527		CCT5	P48643;P48643-2
CCT6A	-1.79856	26.4116	0.236472	0.999445		-2.65771	25.2609	0.0808288	0.176248		-0.727906	26.2713	0.255252	0.373154		CCT6A	P40227;P40227-2
CCT7	-0.53257	27.9203	0.343819	0.999445		-0.695068	26.4013	0.249842	0.397679		-0.0111816	26.7887	0.98216	0.990224		CCT7	Q99832;Q99832-3;Q99832-4;Q99832-2
CCT8	-0.100387	29.2038	0.84024	0.999445		-1.09939	28.103	0.0601736	0.147145		-0.847683	28.2744	0.12154	0.222386		CCT8	P50990;P50990-2;P50990-3
CD109	0.107953	22.6525	0.897037	0.999445		-1.32252	21.7875	0.174876	0.304395		-1.2385	21.8751	0.207753	0.318106		CD109	Q6YHK3;Q6YHK3-4;Q6YHK3-3;Q6YHK3-2
CD151	-0.406199	27.5796	0.761911	0.999445		5.77701	22.8877	0.00155758	0.0123786	+	6.36831	23.195	9.01023e-07	8.57692e-05	++	CD151	P48509
CD1A	0.363287	25.7865	0.819443	0.999445		2.88127	22.9273	0.0745891	0.169368		2.69323	22.8526	0.190955	0.300631		CD1A	P06126
CD1B	-0.153382	30.4083	0.733128	0.999445		7.46682	24.9979	0.000129677	0.00215624	++	7.78578	25.1887	0.00012508	0.00156733	++	CD1B	P29016;P29016-2
CD1C	-0.525822	26.92	0.450231	0.999445		4.24477	22.9344	0.00133638	0.0112107	+	4.93074	23.3141	0.000318942	0.00305985	++	CD1C	P29017
CD1D	1.62084	23.7012	0.323526	0.999445		2.91772	21.4725	0.0323207	0.101829		1.52585	20.7894	0.196479	0.305414		CD1D	P15813
CD28	0.197495	25.1181	0.916159	0.999445		3.62303	21.8252	0.0190143	0.0717792	+	3.65018	21.8516	0.0244323	0.0714355	+	CD28	P10747;P10747-7;P10747-2;P10747-4;P10747-3
CD38	0.188698	31.2896	0.670021	0.999445		4.59924	27.484	9.33474e-05	0.00176193	++	4.56186	27.5109	7.49589e-05	0.00107034	++	CD38	P28907
CD4	1.15586	26.1445	0.222001	0.999445		-0.927249	25.5857	0.236889	0.38257		-1.93179	25.129	0.0302437	0.0807374	-	CD4	P01730
CD44	-0.956357	24.0225	0.588997	0.999445		1.12234	21.4415	0.472234	0.617379		2.18344	22.0033	0.136341	0.241431		CD44	P16070;P16070-15;P16070-18;P16070-12;P16070-14;P16070-13;P16070-11;P16070-10;P16070-16;P16070-8;P16070-9;P16070-17;P16070-6;P16070-4;P16070-3;P16070-7;P16070-5;P16070-19
CD46	-0.151925	28.237	0.729682	0.999445		6.00282	23.5594	5.12176e-06	0.000277965	++	6.3333	23.7429	1.67872e-06	9.37029e-05	++	CD46	P15529;P15529-15;P15529-12;P15529-14;P15529-11;P15529-13;P15529-10;P15529-4;P15529-9;P15529-7;P15529-8;P15529-6;P15529-3;P15529-5;P15529-2
CD47	0.539938	31.9866	0.355402	0.999445		2.17762	29.5674	0.00916209	0.0442263	+	1.789	29.4187	0.00434663	0.0220564	+	CD47	Q08722;Q08722-3;Q08722-2;Q08722-4
CD48	0.124222	28.2304	0.880201	0.999445		4.80833	24.2881	0.00333839	0.0216816	+	4.8508	24.3394	0.00157199	0.0103785	+	CD48	P09326
CD5	-0.161352	31.8821	0.700915	0.999445		3.7541	28.3241	0.000226552	0.00325803	++	4.06677	28.5259	6.61177e-05	0.000966577	++	CD5	P06127
CD53	0.374389	28.7873	0.696283	0.999445		7.36052	23.6939	8.21582e-06	0.000349861	++	7.17013	23.6115	7.4126e-06	0.000227567	++	CD53	P19397
CD55	-0.192107	30.0848	0.794892	0.999445		3.14135	26.8177	0.0158316	0.0637486	+	3.48477	27.035	0.00631425	0.0274517	+	CD55	P08174;P08174-2;P08174-4;P08174-3;P08174-5;P08174-6;P08174-7
CD58	0.0940157	26.2379	0.85042	0.999445		3.80675	22.7812	0.000314364	0.0039251	++	3.87177	22.8515	0.00033627	0.00312527	++	CD58	P19256-3;P19256;P19256-2
CD59	0.982907	30.8593	0.0783347	0.999445		6.04267	26.7292	0.000917087	0.00873009	++	5.21762	26.3556	0.00241473	0.0143567	+	CD59	P13987
CD6	-0.945315	25.756	0.37107	0.999445		2.05502	22.6555	0.147113	0.269419		3.17889	23.2357	0.00829038	0.0337106	+	CD6	P30203;P30203-5;P30203-3;P30203-4;P30203-2;P30203-6;P30203-7
CD63	0.266184	28.5664	0.649373	0.999445		6.78232	23.7081	1.33751e-06	0.000201964	++	6.68171	23.689	3.97996e-06	0.000162913	++	CD63	P08962;P08962-3;P08962-2
CD72	-0.051637	24.7322	0.935903	0.999445		3.09246	21.5599	0.000901787	0.00873009	++	3.32809	21.6905	0.00015555	0.0018727	++	CD72	P21854
CD81	-0.138574	29.7997	0.820594	0.999445		3.57715	26.3415	0.0544478	0.138179		3.88545	26.5228	0.0469264	0.109973		CD81	P60033
CD82	0.042105	31.8339	0.937368	0.999445		2.87223	28.8186	0.000800529	0.00805866	++	2.98144	28.9187	0.000500947	0.00427197	++	CD82	P27701;P27701-2
CD8A	0.750346	27.6205	0.409719	0.999445		3.62949	24.5806	0.00482628	0.0282371	+	3.03046	24.3266	0.0234637	0.0707876	+	CD8A	P01732;P01732-2;P01732-3
CD8B	0.0694612	28.3232	0.913007	0.999445		3.04752	25.2339	0.0046709	0.0282371	+	3.12937	25.3203	0.0021185	0.0130291	+	CD8B;CD8BP	P10966;P10966-4;P10966-7;P10966-9;P10966-8;A6NJW9;P10966-3;P10966-2;P10966-6
CD9	-0.0781935	28.8595	0.904516	0.999445		6.70399	23.8681	4.51096e-06	0.000272462	++	6.94776	24.0213	1.53863e-05	0.000343894	++	CD9	P21926
CD99	0.649804	24.6295	0.254744	0.999445		2.62723	22.0405	0.00743928	0.0390724	+	2.16253	21.8199	0.0302275	0.0807374	+	CD99	P14209;P14209-3
CDC37	-0.572047	23.3593	0.764118	0.999445		-2.65964	22.8614	0.127369	0.243452		-1.96398	23.2459	0.332323	0.454447		CDC37	Q16543
CDC42	1.62692	27.8392	0.253879	0.999445		4.78199	24.6613	0.00587503	0.0319686	+	3.32177	23.9614	0.0807258	0.163583		CDC42	P60953;P60953-1
CDK11B	-0.153546	22.3351	0.889085	0.999445		0.682035	20.3547	0.383139	0.534449		1.04048	20.5467	0.261761	0.37906		CDK11B;CDK11A	P21127;Q9UQ88;Q9UQ88-8;P21127-12;Q9UQ88-5;Q9UQ88-10;P21127-4;P21127-5;P21127-10;P21127-6;P21127-9;Q9UQ88-4;P21127-8;Q9UQ88-3;Q9UQ88-2;P21127-3;P21127-2
CDK17	-0.000166062	28.0501	0.999788	0.999788		-0.172066	26.5358	0.784852	0.848033		-0.0205833	26.657	0.969306	0.980484		CDK17;CDK18;CDK16	Q00537;Q07002;Q07002-3;Q07002-2;Q00537-2;Q00536;Q00536-3;Q00536-2
CFL1	-0.205333	30.2645	0.787098	0.999445		1.07234	28.0254	0.0983546	0.201377		1.42899	28.2493	0.0831437	0.166831		CFL1	P23528
CHD4	-0.102438	23.7363	0.936223	0.999445		0.26602	21.9719	0.834936	0.877046		0.568145	22.1607	0.677845	0.766142		CHD4;CHD5	Q14839;Q14839-2;Q8TDI0
CHMP4A	0.681392	28.0619	0.368659	0.999445		-1.68538	27.645	0.0514516	0.131125		-2.21546	27.4255	0.00727956	0.0299976	-	CHMP4A	Q9BY43;Q9BY43-2
CLDN1	-0.254609	22.6582	0.893002	0.999445		NA	NA	NA	NA	NA	1.41413	20.7335	0.29187	0.412922		CLDN1	O95832
CLDND1	-0.940794	25.898	0.502377	0.999445		0.897607	23.3986	0.5774	0.698897		1.97848	23.9757	0.0665274	0.143257		CLDND1	Q9NY35;Q9NY35-2
CLIC1	-0.0630208	25.8209	0.966037	0.999445		1.70661	23.3558	0.377354	0.528821		1.91625	23.4908	0.177567	0.286911		CLIC1	O00299
CLTA	1.17794	27.6671	0.0870863	0.999445		2.73764	25.287	0.0609882	0.148536		1.7099	24.8197	0.220871	0.33568		CLTA	P09496-2;P09496;P09496-4;P09496-3
CLTB	1.05134	27.0924	0.0685135	0.999445		4.75136	23.6421	0.000350863	0.00407208	++	3.8667	23.2299	0.000698067	0.00563965	++	CLTB	P09497;P09497-2
CLTC	0.0477042	35.6654	0.903717	0.999445		4.75999	31.709	2.057e-05	0.00063924	++	4.8636	31.8063	1.02885e-05	0.000287143	++	CLTC	Q00610;Q00610-2
CMTM6	0.0687885	28.2869	0.921191	0.999445		3.71921	24.8614	0.00878717	0.04315	+	3.82015	24.939	0.00568722	0.0256622	+	CMTM6	Q9NX76
CNOT1	-0.89832	24.2485	0.422097	0.999445		2.2055	21.1164	0.0370106	0.106959		3.26775	21.6604	0.0021697	0.0131901	+	CNOT1	A5YKK6;A5YKK6-2;A5YKK6-4;A5YKK6-3
CNP	0.153161	29.905	0.750924	0.999445		5.57193	25.5953	0.000357318	0.00407208	++	5.57891	25.6355	0.00044873	0.003936	++	CNP	P09543;P09543-2
COL10A1	-1.76747	24.4953	0.0969708	0.999445		-0.757112	22.4099	0.655971	0.761994		1.14703	23.4021	0.480033	0.58948		COL10A1	Q03692
COL6A1	-0.167874	27.205	0.79841	0.999445		-2.44416	26.7429	0.0107185	0.0483132	-	-2.12497	26.948	0.00682316	0.0288925	-	COL6A1	P12109
COPB1	-0.41027	23.0692	0.75564	0.999445		0.842807	20.9114	0.455098	0.605461		1.40379	21.2297	0.137851	0.242524		COPB1	P53618
CORO1A	-0.213736	28.9166	0.650359	0.999445		-0.115571	27.2672	0.827682	0.872461		0.24948	27.4953	0.623431	0.723604		CORO1A	P31146
CORO1C	-0.744701	25.7617	0.376286	0.999445		2.35871	22.6097	0.0478932	0.125796		3.2701	23.0955	0.00543378	0.0249936	+	CORO1C	Q9ULV4;Q9ULV4-2;Q9ULV4-3
COTL1	-0.862396	23.9239	0.321625	0.999445		-0.48461	22.1548	0.678623	0.776304		0.517866	22.6927	0.578274	0.68486		COTL1	Q14019
CPNE3	-0.463151	26.2628	0.440015	0.999445		2.74655	23.0576	0.00929924	0.0442263	+	3.36985	23.406	0.00173372	0.0112053	+	CPNE3	O75131
CPSF6	-2.0333	21.9813	0.107653	0.999445		NA	NA	NA	NA	NA	1.65309	20.853	0.183795	0.293118		CPSF6	Q16630;Q16630-2;Q16630-3
CSE1L	0.530268	24.5385	0.647826	0.999445		-0.0953622	23.251	0.932232	0.954353		-0.395183	23.1282	0.786009	0.843722		CSE1L	P55060;P55060-4;P55060-3;P55060-2
CTCF	0.741438	23.5303	0.506279	0.999445		2.28709	21.1572	0.00767567	0.0399664	+	1.72744	20.8902	0.104426	0.199123		CTCF;CTCFL	P49711;Q8NI51;Q8NI51-11;P49711-2;Q8NI51-6;Q8NI51-5;Q8NI51-10;Q8NI51-2;Q8NI51-3;Q8NI51-7;Q8NI51-8
CTR9	0.208424	23.0784	0.856517	0.999445		1.62014	20.8237	0.0789891	0.173489		1.56852	20.8107	0.0990666	0.191883		CTR9	Q6PD62
CWC22	0.102938	23.6622	0.883929	0.999445		2.07451	21.0761	0.0105079	0.0477201	+	2.15668	21.1289	0.00326513	0.0180612	+	CWC22	Q9HCG8
CXADR	0.543571	26.288	0.461823	0.999445		4.9459	22.4866	2.3567e-05	0.000647021	++	4.58631	22.3196	9.91223e-05	0.00135247	++	CXADR	P78310;P78310-7;P78310-2;P78310-6
CXCR4	0.621822	30.8928	0.298889	0.999445		1.94668	28.6301	0.00863613	0.0431028	+	1.47618	28.4404	0.0463029	0.108927		CXCR4	P61073;P61073-2
CYFIP2	0.121658	30.2771	0.785309	0.999445		1.605	27.9352	0.0491863	0.126959		1.63466	27.9955	0.0471077	0.109978		CYFIP2	Q96F07-2;Q96F07
DARS	-0.000366595	27.3505	0.999301	0.999788		-0.677668	26.0888	0.221962	0.364712		-0.525985	26.2102	0.320712	0.44251		DARS	P14868;P14868-2
DCD	0.38067	24.7641	0.822021	0.999445		-4.48734	25.6179	0.00830512	0.0418024	-	-4.71246	25.5508	0.00545256	0.0249936	-	DCD	P81605;P81605-2
DDX21	-0.7079	28.714	0.168382	0.999445		2.01181	25.7539	0.185041	0.31838		2.87986	26.2246	0.0764979	0.158147		DDX21	Q9NR30;Q9NR30-2
DDX23	-1.15228	26.0739	0.46196	0.999445		0.338688	23.7482	0.859068	0.894616		1.63105	24.431	0.319557	0.44191		DDX23	Q9BUQ8
DDX39A	-0.110497	25.1304	0.952539	0.999445		2.06379	22.4631	0.251243	0.397965		2.38051	22.6527	0.228194	0.345102		DDX39A;DDX39B	O00148;Q13838;O00148-3;O00148-2;Q13838-2
DDX3X	1.52526	22.644	0.0590314	0.999445		1.79266	20.91	0.0103449	0.047697	+	0.516435	20.2847	0.446674	0.564316		DDX3X;DDX3Y	O00571;O15523;O00571-2;O15523-2
DDX5	-0.829621	25.8297	0.560072	0.999445		-0.400453	24.0349	0.825408	0.871584		0.569248	24.5564	0.684987	0.766142		DDX5;DDX17	P17844;Q92841;Q92841-3;P17844-2;Q92841-1;Q92841-2
DDX6	-1.58417	25.9274	0.251799	0.999445		3.54143	21.7843	0.0208774	0.0759635	+	5.28952	22.6712	1.60931e-06	9.37029e-05	++	DDX6	P26196
DHX15	-0.543907	28.2596	0.313544	0.999445		0.554008	26.1103	0.371237	0.522675		1.24923	26.5035	0.0362506	0.0931291	+	DHX15	O43143
DHX9	-0.209532	28.9001	0.69669	0.999445		3.52735	25.4314	0.0202951	0.0751957	+	3.89703	25.6529	0.0139335	0.0491676	+	DHX9	Q08211
DIP2B	1.06065	25.1369	0.436385	0.999445		-0.446894	24.2904	0.777718	0.844859		-1.28668	23.9071	0.488809	0.597537		DIP2B	Q9P265
DKC1	0.103363	26.6332	0.864375	0.999445		3.48984	23.3396	0.000959454	0.00891554	++	3.54662	23.4047	0.00085228	0.00646049	++	DKC1	O60832;O60832-2
DNAJC5	1.37567	24.7388	0.361962	0.999445		2.23693	22.7079	0.116582	0.229173		1.08867	22.1639	0.46169	0.577347		DNAJC5	Q9H3Z4;Q9H3Z4-2
DNM2	0.112962	26.3876	0.874304	0.999445		3.21836	23.2347	0.0102185	0.0474767	+	3.26443	23.2955	0.0116081	0.043196	+	DNM2	P50570;P50570-3;P50570-2;P50570-5;P50570-4
DNMT1	-0.732328	22.1792	0.504629	0.999445		0.270688	20.149	0.674785	0.773378		1.17396	20.6135	0.249785	0.367788		DNMT1	P26358;P26358-2;P26358-3
DOCK11	-0.748973	27.4065	0.16828	0.999445		5.41813	22.7227	5.52248e-06	0.000277965	++	6.3511	23.202	2.96997e-07	4.5589e-05	++	DOCK11	Q5JSL3
DOCK2	-0.343981	27.6557	0.650188	0.999445		0.783699	25.4915	0.256354	0.403223		1.279	25.7847	0.110866	0.208809		DOCK2	Q92608
DSC1	-0.980693	23.4764	0.496877	0.999445		-3.12484	23.0197	0.113047	0.223869		-1.99484	23.6214	0.289094	0.40994		DSC1	Q08554;Q08554-2
DSG1	-0.0933622	24.1546	0.941752	0.999445		-5.16482	25.0901	0.000272165	0.00349761	--	-4.85942	25.2883	0.00243176	0.0143567	-	DSG1	Q02413
DSP	0.151673	25.3926	0.725728	0.999445		-4.46882	26.1025	0.00024334	0.00334039	--	-4.46918	26.1479	0.00025938	0.00271122	--	DSP	P15924;P15924-3;P15924-2
DYNC1H1	0.342742	28.7944	0.473203	0.999445		0.240868	27.245	0.800993	0.856287		0.0494425	27.1948	0.958377	0.974244		DYNC1H1	Q14204
EBP	0.153646	21.0928	0.822329	0.999445		NA	NA	NA	NA	NA	-0.355485	19.8487	0.601763	0.703777		EBP	Q15125
EEF1A1	0.0487698	34.5135	0.899345	0.999445		1.40451	32.2353	0.0362404	0.106376		1.50706	32.3321	0.0201722	0.0647297	+	EEF1A1;EEF1A1P5	P68104;Q5VTE0;P68104-2
EEF1G	0.858874	26.6208	0.228111	0.999445		-0.138862	25.5193	0.78736	0.849224		-0.84642	25.2111	0.2354	0.351669		EEF1G	P26641;P26641-2
EEF2	0.186462	30.2854	0.675281	0.999445		-0.533054	29.0449	0.347469	0.493814		-0.5682	29.0728	0.318374	0.441268		EEF2	P13639
EFTUD2	-0.787008	27.635	0.216396	0.999445		2.3102	24.4861	0.081642	0.17633		3.25735	24.9964	0.0196439	0.0641561	+	EFTUD2	Q15029;Q15029-2;Q15029-3
EHD1	0.103706	24.602	0.948157	0.999445		0.960521	22.5933	0.540078	0.671575		1.07603	22.6694	0.49974	0.605208		EHD1	Q9H4M9
EHD3	0.558583	26.8476	0.269682	0.999445		-0.223415	25.6384	0.844872	0.885943		-0.630681	25.4802	0.581702	0.686856		EHD3	Q9NZN3
EIF2S1	0.782503	24.0765	0.63835	0.999445		-0.546924	23.1795	0.722161	0.807751		-1.14714	22.9161	0.477502	0.588768		EIF2S1	P05198
EIF3A	-0.154211	27.6328	0.732031	0.999445		-0.373177	26.142	0.623259	0.73366		-0.0676495	26.3403	0.930213	0.954611		EIF3A	Q14152;Q14152-2
EIF3C	-2.1853	26.7321	0.157272	0.999445		-1.52629	24.8224	0.475188	0.619899		0.799088	26.0218	0.644028	0.740512		EIF3C;EIF3CL	Q99613;B5ME19;Q99613-2
EIF4A1	-0.165437	29.1425	0.726999	0.999445		-0.307445	27.6133	0.612665	0.724168		0.00930872	27.8172	0.986233	0.991658		EIF4A1;EIF4A2	P60842;P60842-2;Q14240;Q14240-2
EIF5B	-0.626779	26.6335	0.15899	0.999445		-0.491936	24.9658	0.483943	0.624576		0.286159	25.4003	0.68023	0.766142		EIF5B	O60841
ELMO1	-1.18141	22.1239	0.132089	0.999445		-0.65156	20.3303	0.412422	0.565202		0.696447	21.0237	0.441993	0.56071		ELMO1;ELMO2	Q92556;Q96JJ3;Q92556-2;Q92556-3;Q96JJ3-3
EML2	-1.44332	25.3141	0.260588	0.999445		-0.914078	23.4692	0.571623	0.696089		0.669318	24.2976	0.607719	0.708045		EML2	O95834;O95834-2;O95834-3
ENO1	-0.0207282	30.228	0.973717	0.999445		-0.945286	29.09	0.158997	0.284716		-0.773242	29.2216	0.18266	0.292829		ENO1	P06733;P06733-2
EPRS	-0.159017	22.8328	0.913189	0.999445		0.301842	21.0737	0.809217	0.862023		0.613395	21.2607	0.662942	0.756592		EPRS	P07814
ESYT1	1.01516	24.6119	0.359536	0.999445		1.65129	22.6935	0.146315	0.269419		0.863543	22.3298	0.546362	0.655207		ESYT1	Q9BSJ8;Q9BSJ8-2
EZR	0.27726	26.5401	0.641044	0.999445		3.91253	23.1222	0.00622411	0.0329769	+	3.82037	23.0878	0.00879483	0.0351742	+	EZR	P15311
F10	0.207684	29.2177	0.631409	0.999445		-0.42251	27.9325	0.622032	0.73366		-0.478878	27.9499	0.563429	0.67054		F10	P00742
F13A1	-1.79585	25.5432	0.180039	0.999445		-2.4942	24.3122	0.0726491	0.168485		-0.567105	25.3213	0.478494	0.588768		F13A1	P00488
F9	-0.449742	24.5465	0.711829	0.999445		0.434815	22.5554	0.794302	0.853861		1.00167	22.867	0.508894	0.613872		F9	P00740;P00740-2
FABP5	-0.306279	26.6492	0.640047	0.999445		-0.393208	25.0924	0.559916	0.68763		0.0643865	25.3667	0.93129	0.954611		FABP5	Q01469
FAM126A	-0.36151	27.7737	0.443777	0.999445		-1.80913	26.8972	0.0231862	0.0823792	-	-1.29631	27.1992	0.0459805	0.108602		FAM126A	Q9BYI3;Q9BYI3-2
FAM49B	-0.700383	22.8251	0.546345	0.999445		1.44036	20.226	0.162394	0.287733		2.30734	20.6789	0.0374583	0.0950388	+	FAM49B;FAM49A	Q9NUQ9;Q9H0Q0;Q9NUQ9-2
FASN	-0.920369	24.077	0.547735	0.999445		2.02044	21.0239	0.049612	0.126973		3.10505	21.579	0.0314733	0.0836563	+	FASN	P49327
FDPS	-0.0257319	26.1856	0.969199	0.999445		0.864286	24.1403	0.486673	0.625426		1.05017	24.2699	0.423425	0.542762		FDPS	P14324;P14324-2
FERMT3	-0.669479	29.5789	0.229935	0.999445		0.467123	27.4103	0.523896	0.659235		1.28792	27.8662	0.0584858	0.129174		FERMT3	Q86UX7;Q86UX7-2
FGR	-0.400366	25.4767	0.657045	0.999445		-0.0176539	23.685	0.990214	0.996815		0.542859	24.002	0.678095	0.766142		FGR	P09769
FLNA	0.383996	30.1646	0.341908	0.999445		-1.72268	29.6177	0.0161788	0.0647152	-	-1.95536	29.5468	0.00450835	0.0225808	-	FLNA	P21333;P21333-2
FMNL1	1.04959	23.4521	0.218104	0.999445		1.04936	21.8519	0.264295	0.409323		0.227187	21.4709	0.821693	0.869879		FMNL1;FMNL2	O95466;Q96PY5;Q96PY5-3;O95466-2;O95466-3
FN1	-0.172039	29.5277	0.787307	0.999445		-3.19788	29.4404	0.00116727	0.0103681	-	-2.87452	29.6476	0.000260525	0.00271122	--	FN1	P02751;P02751-4;P02751-10;P02751-6;P02751-5;P02751-9;P02751-14;P02751-8;P02751-17;P02751-3;P02751-13;P02751-11;P02751-7;P02751-15;P02751-12
FNBP1	-0.484807	27.5697	0.341968	0.999445		5.06534	23.1943	0.000115802	0.00199841	++	5.73525	23.541	2.31955e-05	0.000474734	++	FNBP1	Q96RU3;Q96RU3-4;Q96RU3-3;Q96RU3-5;Q96RU3-2
FXYD2	-0.693157	24.0764	0.446644	0.999445		2.13596	21.0816	0.0380244	0.109365		2.99304	21.523	6.54873e-05	0.000966577	++	FXYD2	P54710-2;P54710
FZD7	2.29297	22.8308	0.0921345	0.999445		2.41483	21.2211	0.0347058	0.105338		NA	NA	NA	NA	NA	FZD7;FZD2	O75084;Q14332
GAPDH	-0.316034	30.9466	0.688455	0.999445		-0.609337	29.4929	0.412673	0.565202		-0.141987	29.7721	0.818266	0.86923		GAPDH	P04406;P04406-2
GDI2	-0.347116	31.0559	0.451667	0.999445		1.12957	28.7173	0.0728643	0.168485		1.628	29.012	0.00701582	0.0291062	+	GDI2	P50395;P50395-2
GLG1	-0.28096	28.6011	0.517504	0.999445		2.13014	25.7952	0.0118068	0.0520535	+	2.56242	26.0569	0.00361593	0.0194752	+	GLG1	Q92896;Q92896-2;Q92896-3
GLIPR2	-0.374761	23.0079	0.760577	0.999445		-1.16279	21.8732	0.467135	0.613562		-0.62032	22.1627	0.676615	0.766142		GLIPR2	Q9H4G4
GNA13	1.2263	26.3932	0.432017	0.999445		1.12371	24.8442	0.424055	0.576868		0.11828	24.3782	0.9523	0.969672		GNA13	Q14344;Q14344-2
GNA15	0.178939	23.9771	0.894638	0.999445		-1.53104	23.2519	0.329676	0.475236		-1.50918	23.2995	0.33868	0.46211		GNA15	P30679
GNAI2	-0.0642893	31.2983	0.864686	0.999445		-0.908782	30.1202	0.0947134	0.195914		-0.693176	30.2735	0.136444	0.241431		GNAI2	P04899;P04899-4;P04899-6;P04899-3;P04899-5;P04899-2
GNAI3	-0.401272	27.2531	0.565537	0.999445		-0.686384	25.7953	0.376492	0.528821		-0.133796	26.1171	0.785406	0.843722		GNAI3;GNAI1	P08754;P63096;P63096-2
GNAS	0.0548712	28.3198	0.90118	0.999445		-1.0193	27.2566	0.0711059	0.165822		-0.922859	27.3503	0.0878604	0.174584		GNAS	P63092;Q5JWF2;Q5JWF2-2;P63092-3;P63092-2;P63092-4
GNB1	0.380032	29.7467	0.419402	0.999445		-0.465617	28.5693	0.425049	0.57692		-0.694333	28.5004	0.174536	0.284258		GNB1	P62873;P62873-2
GNB2	-1.2381	27.1955	0.26471	0.999445		-1.15824	25.5552	0.341058	0.485846		0.231179	26.2955	0.765867	0.831947		GNB2	P62879
GNB2L1	-0.800514	25.0894	0.525942	0.999445		0.793724	22.7121	0.62434	0.73366		1.74086	23.2158	0.214162	0.327103		GNB2L1	P63244
GOLGA7	-0.968591	23.6452	0.536018	0.999445		1.61859	20.8229	0.186073	0.31838		2.76032	21.4066	0.02886	0.0784074	+	GOLGA7	Q7Z5G4;Q7Z5G4-3
gp120	0.236465	29.6266	0.733069	0.999445		7.8499	24.2196	1.87391e-07	5.65921e-05	++	7.77902	24.2154	2.49794e-06	0.000110721	++	gp120	gp120
GP1BB	1.60405	24.3093	0.403425	0.999445		-0.8281	23.9451	0.664419	0.766015		-2.22702	23.2824	0.287842	0.409109		GP1BB	P13224;P13224-2
gp41	0.117666	34.326	0.76719	0.999445		9.65231	27.9584	1.05208e-05	0.000373797	++	9.6948	28.0163	1.40727e-05	0.000338834	++	gp41	gp41
GPC1	-0.460229	27.7973	0.497131	0.999445		0.723294	25.6052	0.388083	0.540097		1.33484	25.9565	0.0931964	0.183536		GPC1	P35052
GPC2	0.155118	25.395	0.819941	0.999445		1.7797	22.9824	0.0756113	0.170322		1.78473	23.0216	0.0580298	0.129001		GPC2	Q8N158
GPI	0.288507	28.0526	0.56827	0.999445		1.29463	25.9493	0.293958	0.440803		1.15744	25.9262	0.357535	0.480364		GPI	P06744;P06744-2
GSPT1	-0.0480031	26.013	0.952149	0.999445		2.40995	23.1837	0.077617	0.172355		2.63652	23.3153	0.044545	0.107257		GSPT1;GSPT2	P15170;P15170-3;P15170-2;Q8IYD1
H1FX	0.743944	25.2088	0.215457	0.999445		0.846671	23.5572	0.505098	0.644162		0.262875	23.3019	0.830745	0.876421		H1FX	Q92522
H2AFY	-0.108211	29.4928	0.84171	0.999445		6.83204	24.4224	9.13688e-05	0.00176193	++	7.10583	24.5906	5.68082e-05	0.000966204	++	H2AFY	O75367;O75367-3;O75367-2
H2AFZ	-1.35747	24.728	0.531698	0.999445		1.77028	21.6225	0.311221	0.459602		3.27085	22.3922	0.0652194	0.142003		H2AFZ;H2AFV	P0C0S5;Q71UI9;Q71UI9-2;Q71UI9-3;Q71UI9-4
HABP2	0.0267139	25.0383	0.983612	0.999445		2.40729	22.2992	0.145712	0.269382		2.50423	22.3693	0.0426309	0.104284		HABP2	Q14520;Q14520-2
HBA1	3.00001	23.3618	0.181895	0.999445		1.31062	22.6624	0.551207	0.683633		-1.50146	21.2941	0.268501	0.386095		HBA1	P69905
HDGFRP2	0.0953364	25.5462	0.961437	0.999445		2.04856	22.9869	0.242904	0.390197		2.10017	23.0428	0.243428	0.360042		HDGFRP2	Q7Z4V5;Q7Z4V5-2;Q7Z4V5-4;Q7Z4V5-3
HIST1H1B	-0.465173	32.4523	0.616752	0.999445		-2.5398	31.8893	0.0105023	0.0477201	-	-1.92331	32.2431	0.0211147	0.0668269	-	HIST1H1B	P16401
HIST1H1C	-0.646397	29.0197	0.649584	0.999445		-3.22055	28.7064	0.00471408	0.0282371	-	-2.42283	29.1508	0.0800834	0.162981		HIST1H1C	P16403
HIST1H1D	-2.56349	26.1557	0.151913	0.999445		-2.49598	24.5418	0.267223	0.411741		0.19764	25.9352	0.91912	0.946879		HIST1H1D	P16402
HIST1H1E	-0.260716	32.6196	0.754195	0.999445		-2.06896	31.9234	0.0275051	0.0917851	-	-1.65693	32.175	0.0200733	0.0647297	-	HIST1H1E	P10412
HIST1H2BB	-0.608099	27.2973	0.581497	0.999445		2.7228	24.0316	0.118853	0.22926		3.48765	24.4541	0.043645	0.105504		HIST1H2BB;HIST2H2BE;HIST1H2BO;HIST1H2BJ;HIST3H2BB	P33778;Q16778;P23527;P06899;Q8N257
HIST1H2BL	0.484394	33.3801	0.336994	0.999445		1.81474	31.1147	0.0272056	0.09129	+	1.48167	30.9936	0.0480347	0.110877		HIST1H2BL;HIST1H2BN;HIST1H2BH;HIST1H2BD;HIST1H2BK;HIST1H2BM;HIST2H2BF;HIST1H2BC;H2BFS;HIST1H2BA	Q99880;Q99877;Q93079;P58876;O60814;Q99879;Q5QNW6;P62807;P57053;Q5QNW6-2;Q96A08
HIST1H3A	0.107987	32.8215	0.874523	0.999445		2.71301	29.9187	0.00601879	0.0321712	+	2.75634	29.9859	0.00113669	0.00821089	++	HIST1H3A;H3F3A;HIST2H3A;HIST3H3;H3F3C	P68431;P84243;Q71DI3;Q16695;Q6NXT2
HIST1H4A	-0.00635997	35.6951	0.992156	0.999445		2.70148	32.7409	0.00264105	0.0183422	+	2.85916	32.8653	0.00204545	0.0128153	+	HIST1H4A	P62805
HIST2H2AA3	0.963807	31.6895	0.139606	0.999445		2.72899	29.2067	0.00547742	0.0303519	+	1.9165	28.8459	0.0429728	0.104704		HIST2H2AA3;HIST1H2AG;H2AFJ;HIST2H2AC;HIST1H2AJ;HIST1H2AH;HIST1H2AD;HIST1H2AC;HIST3H2A;HIST1H2AB;H2AFX;HIST1H2AA	Q6FI13;P0C0S8;Q9BTM1;Q16777;Q99878;Q96KK5;P20671;Q93077;Q7L7L0;P04908;Q9BTM1-2;P16104;Q96QV6
HLA-A	-0.322754	28.3644	0.592548	0.999445		4.43344	24.386	0.00598497	0.0321712	+	4.92289	24.6609	0.00285696	0.0167064	+	HLA-A	P01891;P10316;P01892;P30453;P16190;P18462;P16189;P30457;P30450;P30512;P30459;P10314
HLA-B	1.43854	26.5719	0.042265	0.999445		4.39346	23.4941	0.00513461	0.0292576	+	3.1205	22.8889	0.0369516	0.0945345	+	HLA-B;HLA-C	P30460;P30480;P01889;P30462;P18463;P30466;P30479;Q95365;Q29836;Q29718;P30475;Q29865;Q04826;Q31610;P30486;P03989
HLA-G	-1.42948	23.7936	0.280186	0.999445		0.40127	21.3156	0.782504	0.847011		1.97824	22.1158	0.122656	0.222812		HLA-G	P17693
HMGB2	0.810973	22.8414	0.391312	0.999445		-1.07361	22.2035	0.499878	0.639674		-1.67724	21.9318	0.294781	0.415845		HMGB2	P26583
HNRNPA1	0.193737	24.7516	0.91037	0.999445		2.07552	22.2305	0.161298	0.287386		2.08912	22.2674	0.151922	0.260559		HNRNPA1;HNRNPA1L2	P09651;P09651-3;P09651-2;Q32P51
HNRNPA2B1	2.13702	24.1433	0.070978	0.999445		-1.24673	24.2349	0.428745	0.579333		-3.16288	23.3135	0.104354	0.199123		HNRNPA2B1	P22626;P22626-2
HNRNPC	0.844891	28.3699	0.17753	0.999445		-0.067656	27.2259	0.940404	0.959466		-0.761231	26.9246	0.415163	0.534983		HNRNPC	P07910;P07910-2;P07910-4;P07910-3
HNRNPD	-3.14091	24.8899	0.0334958	0.999445		-2.78438	23.1489	0.154594	0.280405		0.479068	24.8174	0.746721	0.817267		HNRNPD	Q14103;Q14103-3;Q14103-4;Q14103-2
HNRNPF	0.641842	23.3739	0.31643	0.999445		1.5487	21.3202	0.10141	0.204854		1.07355	21.1127	0.256269	0.373751		HNRNPF	P52597
HNRNPH1	2.19811	23.1424	0.167804	0.999445		0.783809	22.2693	0.68092	0.777442		NA	NA	NA	NA	NA	HNRNPH1;HNRNPH2	P31943;P55795
HNRNPM	-0.213702	28.0026	0.801695	0.999445		3.93062	24.3302	0.0166205	0.0660446	+	4.31101	24.5505	0.0111206	0.0424102	+	HNRNPM	P52272;P52272-2
HNRNPR	-0.788886	26.0777	0.594484	0.999445		0.544871	23.8306	0.755845	0.834608		1.47384	24.3318	0.243937	0.360042		HNRNPR	O43390;O43390-4;O43390-2;O43390-3
HNRNPU	-0.654931	30.5495	0.367027	0.999445		1.48142	27.881	0.0820622	0.17633		2.28766	28.3296	0.00319775	0.018013	+	HNRNPU	Q00839;Q00839-2
HSP90AA1	-0.553711	31.1554	0.240645	0.999445		-2.14189	30.3492	0.00240615	0.0175098	-	-1.43686	30.7472	0.0131774	0.0470402	-	HSP90AA1	P07900;P07900-2
HSP90AB1	-0.534885	32.7352	0.211697	0.999445		-2.06413	31.8996	0.00328458	0.021564	-	-1.37793	32.2882	0.0119129	0.0437995	-	HSP90AB1	P08238
HSP90AB2P	0.226254	22.9683	0.88549	0.999445		-1.04771	22.0251	0.56884	0.694241		-1.07765	22.0491	0.558559	0.667228		HSP90AB2P	Q58FF8
HSPA6	0.151438	29.1373	0.799537	0.999445		0.289514	27.468	0.656376	0.761994		0.289392	27.5134	0.558292	0.667228		HSPA6;HSPA7	P17066;P48741
HSPA8	-0.0205615	33.0581	0.958267	0.999445		1.19453	30.8503	0.0396645	0.112476		1.36641	30.9817	0.0115094	0.0431188	+	HSPA8	P11142;P11142-2
ICAM2	0.695529	29.829	0.0940639	0.999445		5.79824	25.6773	0.00268929	0.0184583	+	5.2694	25.443	0.00572593	0.0256622	+	ICAM2	P13598
ICAM3	1.61314	25.084	0.179751	0.999445		4.2766	22.1519	5.33382e-05	0.00128865	++	2.90817	21.4806	0.0236743	0.0707876	+	ICAM3	P32942
IDH1	0.846361	23.0299	0.218515	0.999445		0.465663	21.6199	0.584191	0.701494		-0.141419	21.3347	0.884368	0.920342		IDH1	O75874
IFI16	-0.343827	26.4679	0.59705	0.999445		1.68385	23.8538	0.151255	0.276006		2.18783	24.1425	0.0700896	0.14738		IFI16	Q16666;Q16666-3;Q16666-2;Q16666-6
IFITM2	1.10609	29.917	0.216255	0.999445		5.64407	26.0478	0.0127805	0.0547476	+	4.71425	25.6034	0.026196	0.0745549	+	IFITM2;IFITM3;IFITM1	Q01629;Q01628;P13164
IGF2R	-0.782432	22.9692	0.62368	0.999445		-0.341748	21.2201	0.819328	0.869677		0.566388	21.6959	0.752788	0.821743		IGF2R	P11717
IGHA1	NA	NA	NA	NA	NA	-3.11172	21.048	0.046664	0.124713		-3.13645	21.0734	0.0495868	0.113183		IGHA1;IGHA2	P01876;P01877
IGLL5	0.227109	24.9732	0.895499	0.999445		-3.22957	25.1213	0.0483088	0.125796		-3.26471	25.1493	0.0489011	0.112454		IGLL5;IGLC3;IGLC2;IGLC1;IGLC6	B9A064;P0CG06;P0CG05;P0CG04;P0CF74
IGSF3	-0.301565	25.0852	0.875944	0.999445		3.34055	21.6839	0.0262633	0.090131	+	3.86675	21.9599	0.0262525	0.0745549	+	IGSF3	O75054;O75054-2
IGSF8	0.00737443	30.0706	0.987661	0.999445		1.85312	27.5474	0.0188717	0.0716887	+	1.99706	27.6649	0.00778493	0.0318663	+	IGSF8	Q969P0;Q969P0-3
IL10RB	-1.52499	25.4978	0.254588	0.999445		2.51591	21.8971	0.0807355	0.176248		4.18642	22.7636	0.000708248	0.00564759	++	IL10RB	Q08334
IL2RG	0.259328	27.0989	0.612524	0.999445		4.62612	23.3152	0.00130385	0.011105	+	4.54424	23.2936	0.00124358	0.0087765	++	IL2RG	P31785;P31785-2
ILF2	-0.362188	22.4625	0.68001	0.999445		0.687561	20.3574	0.283615	0.428933		1.27439	20.6637	0.129241	0.23203		ILF2	Q12905
ILK	-0.290512	22.4288	0.736705	0.999445		-1.44866	21.4277	0.265104	0.409522		-1.01374	21.6818	0.448633	0.565628		ILK	Q13418;Q13418-3;Q13418-2
Integrase-P31	-0.0935009	33.8627	0.828874	0.999445		8.40107	28.0151	5.60228e-05	0.00128999	++	8.65472	28.1786	5.97977e-05	0.000966204	++	Integrase-P31	Integrase-P31
IPO5	-0.264344	26.9234	0.760308	0.999445		2.45682	23.9625	0.0691124	0.163702		2.88131	24.2115	0.0225878	0.0689995	+	IPO5	O00410;O00410-2;O00410-3
IPO7	-0.0961583	22.1956	0.920615	0.999445		0.553653	20.2905	0.40084	0.552756		0.874453	20.4637	0.322394	0.443834		IPO7	O95373
IQGAP1	-0.438307	23.9858	0.750863	0.999445		-5.31557	24.8442	0.000346114	0.00407208	--	-4.6853	25.2048	0.00303559	0.0172579	-	IQGAP1	P46940
ITFG3	1.25747	25.1791	0.310283	0.999445		2.45617	22.9795	0.0396216	0.112476		1.42611	22.4946	0.343599	0.465717		ITFG3	Q9H0X4;Q9H0X4-2
ITGA4	0.0723939	30.561	0.871954	0.999445		2.4785	27.7576	0.000868397	0.00859855	++	2.55743	27.8426	0.000903131	0.00668099	++	ITGA4	P13612
ITGA6	1.60026	25.1918	0.197169	0.999445		1.85605	23.4637	0.0899812	0.187409		0.476651	22.8107	0.729314	0.803947		ITGA6	P23229;P23229-2;P23229-7;P23229-4;P23229-5;P23229-3;P23229-9;P23229-6
ITGAL	1.00635	23.6615	0.322039	0.999445		2.55075	21.289	0.0031908	0.0211785	+	1.78911	20.921	0.066962	0.143257		ITGAL	P20701;P20701-3;P20701-2
ITGB1	0.190531	30.7971	0.636386	0.999445		1.8931	28.3456	0.00442746	0.0272876	+	1.85389	28.3715	0.00171969	0.0112053	+	ITGB1	P05556;P05556-5;P05556-2;P05556-4;P05556-3
ITGB2	0.877585	26.1424	0.267797	0.999445		2.75787	23.6019	0.0444739	0.121168		2.04697	23.2766	0.159223	0.270063		ITGB2	P05107
ITGB3	-0.441114	29.6332	0.431816	0.999445		-0.46637	28.0455	0.465712	0.613562		0.126061	28.3872	0.802415	0.855812		ITGB3	P05106;P05106-2;P05106-3
ITGB6	-0.557661	28.1081	0.428284	0.999445		0.41518	26.0214	0.597582	0.713319		1.12416	26.4214	0.070004	0.14738		ITGB6	P18564;P18564-2
JAM3	0.0845591	26.6253	0.883626	0.999445		3.58918	23.2727	0.00537257	0.0300466	+	3.66366	23.3478	0.00379006	0.0202356	+	JAM3	Q9BX67;Q9BX67-2
JUP	0.0686724	23.7957	0.956838	0.999445		-4.43537	24.4989	0.00158367	0.0124225	-	-4.34351	24.5904	0.00212201	0.0130291	-	JUP	P14923
KHDRBS1	2.28358	21.9633	0.0152746	0.999445		-0.389348	21.7195	0.754605	0.834608		-2.42727	20.7188	0.0459879	0.108602		KHDRBS1	Q07666;Q07666-3;Q07666-2
KIAA0319L	1.3578	24.2761	0.171846	0.999445		2.90959	21.8999	0.00154562	0.0123786	+	1.74167	21.3472	0.103155	0.198549		KIAA0319L	Q8IZA0;Q8IZA0-3;Q8IZA0-2
KIRREL	0.116769	25.2273	0.869379	0.999445		2.72717	22.3218	0.0310526	0.0997649	+	2.77598	22.3774	0.0179012	0.0594127	+	KIRREL	Q96J84;Q96J84-2;Q96J84-3
KMT2C	0.182235	26.2483	0.761605	0.999445		0.408889	24.5347	0.664556	0.766015		0.37797	24.5648	0.642053	0.740512		KMT2C	Q8NEZ4;Q8NEZ4-3;Q8NEZ4-2
KPNB1	0.866129	27.0936	0.19646	0.999445		-1.12608	26.4894	0.048319	0.125796		-1.84089	26.1776	0.0236546	0.0707876	-	KPNB1	Q14974;Q14974-2
KPRP	1.01953	22.2455	0.4063	0.999445		-3.62285	23.0179	0.00870619	0.0431028	-	-4.45974	22.645	0.00289264	0.0167555	-	KPRP	Q5T749
LAMP1	-1.10492	25.0892	0.332072	0.999445		2.94291	21.4851	0.0224007	0.0800595	+	4.21176	22.1324	5.27148e-06	0.000183351	++	LAMP1	P11279
LAMP2	-1.11149	24.7305	0.296743	0.999445		2.58087	21.3041	0.0294621	0.0956725	+	3.85628	21.9546	8.83504e-06	0.00025832	++	LAMP2	P13473;P13473-2;P13473-3
LARP7	-0.85621	27.0089	0.236267	0.999445		2.75463	23.6032	0.0565107	0.141043		3.77753	24.1448	0.0123247	0.0447773	+	LARP7	Q4G0J3;Q4G0J3-3
LCK	-0.173849	30.6354	0.689625	0.999445		-0.0814756	28.989	0.878491	0.910135		0.24369	29.1971	0.591518	0.69577		LCK	P06239;P06239-3;P06239-2
LCP1	-0.506744	28.7211	0.342342	0.999445		1.81946	25.9577	0.260865	0.408192		2.48635	26.3279	0.138306	0.242628		LCP1	P13796
LDHA	0.115624	29.5633	0.81198	0.999445		-0.248113	28.1449	0.641379	0.750761		-0.212421	28.2082	0.686284	0.766142		LDHA	P00338;P00338-3;P00338-5;P00338-2;P00338-4
LDHB	0.0609948	30.8784	0.889723	0.999445		-0.383722	29.5005	0.520771	0.657331		-0.2934	29.5911	0.586954	0.691727		LDHB	P07195
LDLR	-0.169121	23.4388	0.928728	0.999445		1.81185	20.9196	0.170024	0.297665		2.09553	21.0742	0.163573	0.273662		LDLR	P01130;P01130-3;P01130-6;P01130-4;P01130-5;P01130-2
LDLRAD4	0.0110846	26.9397	0.985984	0.999445		5.33136	22.6793	1.81346e-05	0.000608516	++	5.50426	22.7786	1.87403e-06	9.58881e-05	++	LDLRAD4	O15165;O15165-6;O15165-5;O15165-3;O15165-8;O15165-4;O15165-7;O15165-2
LIMS1	-0.576076	26.8512	0.470225	0.999445		-1.49809	25.712	0.0850561	0.180894		-0.770694	26.1212	0.201025	0.31004		LIMS1;LIMS2	P48059;P48059-5;P48059-4;P48059-2;P48059-3;Q7Z4I7;Q7Z4I7-2;Q7Z4I7-4;Q7Z4I7-3;Q7Z4I7-5
LNPEP	-0.195562	32.179	0.660932	0.999445		8.66619	26.1478	1.97979e-06	0.000212716	++	9.0219	26.3624	1.42838e-06	9.37029e-05	++	LNPEP	Q9UIQ6-3;Q9UIQ6;Q9UIQ6-2
LUC7L	0.58799	23.4292	0.550032	0.999445		0.823197	21.7113	0.391052	0.541733		0.462617	21.5611	0.67467	0.766142		LUC7L	Q9NQ29;Q9NQ29-2;Q9NQ29-3
LUC7L2	-0.17334	28.8812	0.794324	0.999445		0.473119	26.9577	0.576219	0.698868		0.797775	27.1656	0.306542	0.428915		LUC7L2	Q9Y383;Q9Y383-3;Q9Y383-2;Q96HJ9-2
LUC7L3	0.931425	24.8319	0.506916	0.999445		1.59936	22.8976	0.251693	0.397965		0.895341	22.5757	0.578896	0.68486		LUC7L3	O95232
LYAR	-0.514285	25.4569	0.497098	0.999445		1.42678	22.8861	0.111857	0.222975		2.10121	23.26	0.0606935	0.133092		LYAR	Q9NX58
LZIC	0.180855	23.8592	0.8922	0.999445		2.35576	21.1915	0.0357826	0.106376		2.39955	21.2263	0.0354533	0.0914635	+	LZIC	Q8WZA0;Q8WZA0-2
M6PR	0.585849	23.0128	0.703869	0.999445		1.48177	20.9846	0.204686	0.342522		1.11948	20.8152	0.342176	0.464994		M6PR	P20645
MAP4K4	0.0439876	27.2559	0.927269	0.999445		-2.2056	26.7804	0.0369584	0.106959		-2.09827	26.8796	0.0570375	0.127349		MAP4K4;MINK1;TNIK	O95819;O95819-5;O95819-4;O95819-2;O95819-3;Q8N4C8;Q9UKE5;Q9UKE5-8;Q8N4C8-5;Q9UKE5-5;Q8N4C8-2;Q9UKE5-7;Q8N4C8-3;Q9UKE5-3;Q8N4C8-4;Q9UKE5-6;Q9UKE5-2;Q9UKE5-4
MARCKS	1.66042	23.7675	0.161295	0.999445		0.307235	22.8438	0.803042	0.856956		-1.13232	22.1607	0.37142	0.491491		MARCKS	P29966
MARCKSL1	0.660161	26.3433	0.402504	0.999445		1.36326	24.3914	0.295925	0.441126		0.863249	24.1781	0.495447	0.602385		MARCKSL1	P49006
MATRIX-p17	0.372216	35.33	0.489649	0.999445		6.31695	30.7574	4.01617e-06	0.00026953	++	6.09605	30.6924	5.37512e-06	0.000183351	++	MATRIX-p17	MATRIX-p17
MCAM	-0.404103	28.2787	0.399054	0.999445		5.80354	23.5746	3.58481e-05	0.000902177	++	6.39274	23.8809	1.56825e-05	0.000343894	++	MCAM	P43121;P43121-2
MCM3	-0.948101	25.9827	0.2014	0.999445		1.78549	23.0156	0.184557	0.31838		2.89374	23.6064	0.034998	0.0908714	+	MCM3	P25205;P25205-2
MCM5	-2.40872	25.6125	0.0881993	0.999445		-2.39042	24.0232	0.0982588	0.201377		0.149542	25.3387	0.894579	0.927824		MCM5	P33992
MFGE8	1.08336	26.8041	0.193241	0.999445		1.60753	24.9417	0.247434	0.395371		0.68432	24.5168	0.643102	0.740512		MFGE8	Q08431;Q08431-2;Q08431-3
MFI2	0.403491	21.7777	0.644978	0.999445		0.437052	20.2322	0.612477	0.724168		0.206703	20.1298	0.685067	0.766142		MFI2	P08582;P08582-2
MMTAG2	0.214155	20.9366	0.790506	0.999445		-0.468892	19.7494	0.48889	0.626942		-0.508792	19.7412	0.47255	0.586153		MMTAG2	Q9BU76;Q9BU76-4
MOB1B	-4.13118	23.0303	0.0141136	0.999445		NA	NA	NA	NA	NA	3.67027	21.8616	0.02241	0.0687986	+	MOB1B;MOB1A	Q7L9L4;Q9H8S9;Q7L9L4-2
MOV10	0.00806389	31.1617	0.983926	0.999445		7.36279	25.884	0.000161974	0.00257453	++	7.52142	25.9935	0.000170785	0.00199429	++	MOV10	Q9HCE1;Q9HCE1-2
MPZL1	0.442158	28.4636	0.498893	0.999445		4.39448	24.8872	0.0124384	0.0540081	+	4.11901	24.7796	0.0208392	0.0662969	+	MPZL1	O95297-3;O95297;O95297-2
MRC2	-1.10886	22.3761	0.0993544	0.999445		-0.617877	20.6019	0.397093	0.548842		0.579564	21.2373	0.3296	0.451728		MRC2	Q9UBG0
MSN	-0.173384	33.2141	0.688417	0.999445		-0.424139	31.7392	0.470046	0.615853		-0.099438	31.9471	0.856866	0.897808		MSN	P26038
MTHFD1	1.4966	23.2784	0.268894	0.999445		-0.00373975	22.4797	0.998113	0.998113		-1.31475	21.8425	0.41847	0.537533		MTHFD1	P11586
MYBBP1A	-0.181907	26.6688	0.820833	0.999445		5.62045	22.1673	7.83004e-05	0.00158543	++	5.96905	22.3717	1.22159e-05	0.000312525	++	MYBBP1A	Q9BQG0;Q9BQG0-2
MYH1	NA	NA	NA	NA	NA	-2.87773	20.931	0.0647012	0.156946		-2.90247	20.9564	0.0682468	0.144995		MYH1	P12882
MYH10	-0.538816	30.5549	0.356896	0.999445		-1.9305	29.6505	0.033297	0.102609		-1.24036	30.0411	0.114635	0.213939		MYH10	P35580;P35580-2;P35580-5;P35580-3;P35580-4
MYH11	-0.376752	22.3558	0.740185	0.999445		-3.53323	22.3924	0.0289584	0.0948308	-	-2.96996	22.7107	0.0824292	0.16594		MYH11	P35749;P35749-4;P35749-3;P35749-2
MYH14	-0.802271	28.4127	0.339564	0.999445		-4.01505	28.4188	9.67429e-05	0.00177069	--	-3.06146	28.9411	0.00343576	0.0188353	-	MYH14	Q7Z406;Q7Z406-6;Q7Z406-2;Q7Z406-5;Q7Z406-4
MYH9	-0.661802	33.7436	0.28548	0.999445		-3.47506	33.5499	0.000174068	0.00262843	--	-2.66194	34.002	0.000992269	0.00725301	--	MYH9	P35579;P35579-2
MYL6	1.04761	25.4845	0.0656556	0.999445		-2.02777	25.4219	0.00475424	0.0282371	-	-2.92406	25.0193	0.000655185	0.00536378	--	MYL6;MYL6B	P60660;P60660-2;P14649
MYO1C	2.15634	26.2057	0.220855	0.999445		-1.73322	26.5502	0.0486454	0.126102		-3.73392	25.5954	0.0560072	0.125505		MYO1C	O00159;O00159-3
NAP1L1	0.303442	25.4645	0.83748	0.999445		-2.60927	25.3407	0.117622	0.229173		-2.78147	25.3001	0.0113407	0.0429828	-	NAP1L1	P55209;P55209-3;P55209-2
NAPA	-0.64023	23.3836	0.597773	0.999445		0.439835	21.2633	0.709285	0.800762		1.29816	21.7119	0.355835	0.479128		NAPA	P54920
NARS	-3.13734	24.9897	0.0652966	0.999445		1.87869	20.953	0.16492	0.290539		5.12845	22.5907	0.000221193	0.00238268	++	NARS	O43776
NC-p7	1.00811	22.0287	0.53562	0.999445		1.06037	20.4537	0.313603	0.461991		0.244374	20.064	0.856217	0.897808		NC-p7	NC-p7
NCKAP1	-0.400884	23.7305	0.76357	0.999445		1.93617	20.9817	0.0735927	0.168485		2.5617	21.3073	0.0277603	0.0770665	+	NCKAP1	Q9Y2A7;Q9Y2A7-2
NCKAP1L	-0.041081	29.1899	0.921606	0.999445		1.66987	26.7342	0.0167819	0.06625	+	1.86227	26.8759	0.00459452	0.0225808	+	NCKAP1L	P55160;P55160-2
NCL	0.0562826	28.7205	0.947807	0.999445		-0.636307	27.4665	0.483732	0.624576		-0.541273	27.5595	0.392096	0.514417		NCL	P19338
NCSTN	-2.45523	24.4735	0.0622203	0.999445		-1.1168	22.2241	0.467282	0.613562		1.47851	23.5584	0.194515	0.303695		NCSTN	Q92542;Q92542-2
NLGN4Y	0.112871	25.9284	0.864544	0.999445		4.37092	22.1991	2.18878e-05	0.00063924	++	4.44204	22.2475	5.95244e-05	0.000966204	++	NLGN4Y;NLGN4X;NLGN2	Q8NFZ3;Q8N0W4;Q8NFZ3-2;Q8N0W4-2;Q8NFZ4
NOLC1	-0.228164	27.8882	0.814602	0.999445		3.49102	24.4283	0.0147908	0.0603623	+	3.87933	24.6591	0.00424203	0.0220564	+	NOLC1	Q14978;Q14978-3;Q14978-2
NONO	0.040294	23.2821	0.981766	0.999445		1.72594	20.8766	0.177582	0.307333		1.89055	20.9718	0.170353	0.278925		NONO	Q15233;Q15233-2
NOP56	-0.471909	28.9283	0.274167	0.999445		-1.68212	27.9331	0.0249743	0.0871933	-	-1.05889	28.2902	0.0972292	0.18952		NOP56	O00567
NOP58	-0.744321	28.3422	0.139584	0.999445		3.34251	24.6984	0.0572868	0.142392		4.25352	25.1841	0.0242521	0.0712479	+	NOP58	Q9Y2X3
NRAS	-1.46015	24.0489	0.421145	0.999445		0.619005	21.4806	0.707239	0.799949		2.25341	22.3095	0.183242	0.292996		NRAS;HRAS;KRAS	P01111;P01112;P01116;P01116-2
NRN1	0.0193487	27.5405	0.970256	0.999445		2.12615	24.8868	0.109834	0.219668		2.26695	24.9939	0.0932627	0.183536		NRN1	Q9NPD7
NRXN1	-0.623897	23.0964	0.63317	0.999445		1.22918	20.6282	0.233189	0.37964		2.03914	21.0461	0.050807	0.115113		NRXN1	Q9ULB1;Q9ULB1-2;Q9ULB1-3
NUDC	0.103965	25.5945	0.861107	0.999445		0.142805	23.9748	0.911081	0.935872		0.198987	24.0396	0.873428	0.910501		NUDC	Q9Y266
OXSR1	0.130367	21.8498	0.88964	0.999445		0.372593	20.1999	0.58268	0.701219		0.419696	20.2363	0.599067	0.70196		OXSR1	O95747
P0DMV9	-0.0262717	28.0609	0.960414	0.999445		-2.03602	27.4655	0.0205419	0.0751957	-	-1.85843	27.5998	0.0219105	0.06814	-	HSPA1B	P0DMV9;P0DMV8;P0DMV8-2
P2	0.439393	24.9404	0.825722	0.999445		3.59766	21.8125	0.0321367	0.101829		3.31506	21.684	0.0373943	0.0950388	+	P2	P2
P6-GAG	0.407273	32.0941	0.553539	0.999445		7.01461	27.1901	8.68861e-06	0.000349861	++	6.75866	27.1077	3.76366e-05	0.000700269	++	P6-GAG	P6-GAG
P6*	-0.362354	26.6675	0.634874	0.999445		2.9668	23.4026	0.0326445	0.102162		3.50771	23.6914	0.009826	0.0386741	+	P6*	P6*
PA2G4	0.495993	26.8937	0.285802	0.999445		-0.213616	25.6482	0.724524	0.808896		-0.558293	25.5214	0.317645	0.441253		PA2G4	Q9UQ80;Q9UQ80-2
PABPC1	1.4249	27.4456	0.083482	0.999445		4.07587	24.5199	0.0142373	0.0593057	+	2.82954	23.915	0.074622	0.154926		PABPC1;PABPC3	P11940;P11940-2;Q9H361
PABPC4	-0.83868	24.6813	0.437815	0.999445		2.66809	21.3477	0.0269472	0.0909279	+	3.67069	21.8618	2.17833e-05	0.000461205	++	PABPC4	Q13310;Q13310-2;Q13310-3
PACSIN2	0.357089	27.6777	0.57022	0.999445		4.02357	24.2442	0.0115114	0.051124	+	3.82322	24.1841	0.0223879	0.0687986	+	PACSIN2	Q9UNF0;Q9UNF0-2
PAFAH1B1	-1.33714	24.6705	0.19582	0.999445		1.61668	21.6134	0.192647	0.326851		3.09933	22.386	0.00460507	0.0225808	+	PAFAH1B1	P43034
PAICS	0.617289	25.1973	0.668599	0.999445		-0.868115	24.3397	0.582801	0.701219		-1.31089	24.165	0.498887	0.605208		PAICS	P22234;P22234-2
PAK2	1.31029	24.4113	0.192674	0.999445		3.45248	21.7399	6.58437e-05	0.00142034	++	2.3869	21.2199	0.031983	0.0842814	+	PAK2;PAK1;PAK3	Q13177;Q13153;O75914;O75914-3;O75914-2;Q13153-2;O75914-4
PARP1	0.130957	28.1532	0.798074	0.999445		2.53102	25.3529	0.0781898	0.172991		2.56021	25.4042	0.0790873	0.162407		PARP1	P09874
PARVB	-0.64638	26.6244	0.32611	0.999445		-1.63037	25.5161	0.0447357	0.121168		-0.832677	25.9605	0.148715	0.25794		PARVB	Q9HBI1;Q9HBI1-3;Q9HBI1-2
PCBP1	0.235861	25.9803	0.818819	0.999445		2.07074	23.4626	0.135657	0.255255		1.99503	23.4614	0.0633234	0.138365		PCBP1	Q15365
PCBP2	-1.86048	24.4305	0.197985	0.999445		1.95792	20.9926	0.159328	0.284716		3.93083	21.9919	3.00557e-05	0.000595297	++	PCBP2;PCBP3	Q15366;P57721;Q15366-4;Q15366-5;Q15366-7;Q15366-8;P57721-2;P57721-3;P57721-5;Q15366-6;Q15366-3;Q15366-2;P57721-4
PDCD6	0.962577	23.0779	0.436767	0.999445		1.96532	20.9963	0.0771079	0.171857		1.22738	20.6402	0.136916	0.24157		PDCD6	O75340;O75340-2
PDCD6IP	-0.0491216	31.0832	0.914392	0.999445		2.46933	28.2237	0.00925927	0.0442263	+	2.66977	28.3694	0.00634876	0.0274517	+	PDCD6IP	Q8WUM4;Q8WUM4-2
PELP1	-0.438742	23.8886	0.748508	0.999445		1.84043	21.1688	0.0823261	0.17633		2.42248	21.4911	0.044914	0.107723		PELP1	Q8IZL8
PFKP	-0.0816758	26.6747	0.922502	0.999445		-0.328549	25.1978	0.699316	0.79396		-0.0955573	25.3598	0.854612	0.897808		PFKP	Q01813;Q01813-2
PGAM1	0.49665	23.595	0.689476	0.999445		-1.75018	23.1382	0.264298	0.409323		-2.04603	23.027	0.194745	0.303695		PGAM1	P18669
PGD	1.15066	25.9116	0.422876	0.999445		-0.169115	24.9712	0.779261	0.845015		-1.10774	24.5474	0.443386	0.561317		PGD	P52209;P52209-2
PGK1	1.24612	25.3741	0.525192	0.999445		-0.742203	24.788	0.72938	0.812814		-1.78752	24.302	0.381856	0.503444		PGK1	P00558;P00558-2
PGM1	1.02036	22.6114	0.33724	0.999445		1.09851	20.9921	0.222209	0.364712		0.282185	20.6152	0.753487	0.821743		PGM1	P36871;P36871-3;P36871-2
PI4KA	-0.440529	26.3138	0.561167	0.999445		-0.342792	24.6647	0.821421	0.869677		0.257885	25.0017	0.870671	0.90917		PI4KA	P42356
PKM	-0.758014	30.7528	0.264227	0.999445		-1.37485	29.4609	0.0699043	0.164723		-0.465518	29.9611	0.361968	0.484202		PKM	P14618;P14618-2;P14618-3
PKN1	-1.22846	25.321	0.31486	0.999445		3.11293	21.5701	0.0214876	0.0777156	+	4.50531	22.2791	6.49989e-06	0.000210049	++	PKN1	Q16512;Q16512-2
PLEK	0.740185	22.6338	0.619183	0.999445		0.325973	21.2782	0.834399	0.877046		-0.208199	21.0229	0.870629	0.90917		PLEK	P08567
PLP2	0.533126	28.0595	0.372993	0.999445		3.80411	24.8237	0.0329988	0.102212		3.44954	24.6647	0.0501294	0.113998		PLP2	Q04941
PLSCR1	-0.478098	25.8212	0.739719	0.999445		3.09787	22.4845	0.0758555	0.170322		3.69005	22.8118	0.00429805	0.0220564	+	PLSCR1	O15162;O15162-2
PLSCR3	-1.07993	22.4285	0.45611	0.999445		NA	NA	NA	NA	NA	1.5606	20.8068	0.197256	0.305847		PLSCR3	Q9NRY6
PLTP	0.0135427	25.2155	0.984125	0.999445		-1.18031	24.2121	0.463667	0.613562		-1.04365	24.3271	0.505619	0.611122		PLTP	P55058;P55058-3;P55058-4;P55058-2
PNN	-2.10602	26.4216	0.160129	0.999445		1.10604	23.2353	0.528755	0.661218		3.35214	24.395	0.0242213	0.0712479	+	PNN	Q9H307;Q9H307-2
PPIA	0.0388108	31.8653	0.935554	0.999445		1.72944	29.4197	0.017526	0.0682949	+	1.84195	29.5215	0.00839841	0.0339252	+	PPIA	P62937
PPIA (P62937-2)	0.460223	23.8091	0.719188	0.999445		2.07735	21.4517	0.0669328	0.160426		1.79304	21.3397	0.0836813	0.167363		PPIA	P62937-2
PPIE	1.1414	23.845	0.498937	0.999445		-3.29208	24.479	0.0145686	0.0600757	-	-4.21469	24.0632	0.0109394	0.0419798	-	PPIE	Q9UNP9;Q9UNP9-2;Q9UNP9-3
PPIG	-2.00725	25.6979	0.172591	0.999445		2.37886	21.9247	0.13116	0.248349		4.55115	23.0225	0.000379847	0.0034298	++	PPIG	Q13427;Q13427-2
PPP2CA	-0.687446	22.2475	0.602889	0.999445		NA	NA	NA	NA	NA	-0.0246455	21.2586	0.986813	0.991658		PPP2CA;PPP2CB	P67775;P62714;P67775-2
PPP2R1A	0.734944	25.0946	0.546692	0.999445		-0.438743	24.0811	0.526823	0.661218		-0.961651	23.8652	0.465601	0.579876		PPP2R1A	P30153
PRDX1	2.16766	23.6352	0.0745894	0.999445		-1.19436	23.7159	0.411631	0.565202		-3.11685	22.7914	0.0786989	0.162151		PRDX1;PRDX2	Q06830;P32119
PRH1	0.0891895	20.8121	0.813226	0.999445		-2.63481	20.6454	0.058862	0.145113		-2.57037	20.7143	0.0681839	0.144995		PRH1	P02810
PRKCA	-1.2314	23.1879	0.155345	0.999445		0.59446	20.7262	0.421822	0.575126		1.93339	21.4335	0.0170233	0.0574301	+	PRKCA;PRKCB	P17252;P05771;P05771-2
PRKDC	-0.30992	31.6622	0.527411	0.999445		2.88242	28.4657	0.000318427	0.0039251	++	3.34366	28.7418	0.000104931	0.0013708	++	PRKDC	P78527;P78527-2
PRNP	-1.29687	24.5406	0.24586	0.999445		2.32976	21.1785	0.0474017	0.125796		3.75912	21.906	3.19004e-05	0.00061209	++	PRNP	P04156-2;P04156
Protease	-0.341367	30.0126	0.65133	0.999445		8.22796	24.1276	6.38821e-08	3.85848e-05	++	8.75332	24.4031	9.77825e-07	8.57692e-05	++	Protease	Protease
PRPF40A	-0.327183	27.5292	0.584664	0.999445		3.49836	24.0162	0.00780635	0.0402827	+	3.98569	24.2965	0.00347212	0.0188662	+	PRPF40A	O75400;O75400-2;O75400-3
PRPF8	-0.0851014	32.9055	0.83743	0.999445		-2.82691	32.6761	0.000481871	0.00510614	--	-2.59049	32.8398	0.000304699	0.00296961	--	PRPF8	Q6P2Q9
PRSS21	0.482159	24.736	0.523302	0.999445		3.36312	21.6952	0.00163787	0.012683	+	3.06495	21.559	0.00012279	0.00156733	++	PRSS21	Q9Y6M0;Q9Y6M0-3;Q9Y6M0-2
PRSS3	1.20117	25.8609	0.392626	0.999445		-4.46353	27.0929	0.000132088	0.00215624	--	-5.45266	26.6439	0.00463385	0.0225808	-	PRSS3	P35030;P35030-5;P35030-3;P35030-2;P35030-4
PSIP1	-3.01323	21.9087	0.0636064	0.999445		NA	NA	NA	NA	NA	2.04394	21.0485	0.159	0.270063		PSIP1	O75475
PSMC5	0.270162	20.8656	0.586419	0.999445		-0.260713	19.5998	0.660878	0.764694		-0.373623	19.5746	0.494444	0.602359		PSMC5	P62195;P62195-2
PSMD13	-0.247635	25.3901	0.715561	0.999445		0.958917	23.1865	0.37973	0.530919		1.3667	23.4271	0.186496	0.296654		PSMD13	Q9UNM6;Q9UNM6-2
PSMD2	1.48764	25.4653	0.243524	0.999445		0.63246	24.2926	0.61013	0.724004		-0.634313	23.6959	0.708588	0.785331		PSMD2	Q13200;Q13200-3;Q13200-2
PSMD6	-2.42194	23.0758	0.100864	0.999445		NA	NA	NA	NA	NA	1.60575	22.1411	0.329224	0.451728		PSMD6	Q15008;Q15008-4
PTK7	-0.39688	25.9464	0.460078	0.999445		-0.673869	24.4846	0.337099	0.481342		-0.125673	24.8042	0.808472	0.860315		PTK7	Q13308;Q13308-3;Q13308-4;Q13308-2;Q13308-6;Q13308-5
PTMA	NA	NA	NA	NA	NA	-4.24991	22.5491	0.0362804	0.106376		-4.66512	22.3782	0.0198016	0.0643289	-	PTMA	P06454;P06454-2
PTPN6	0.681458	25.7406	0.302229	0.999445		2.29927	23.3314	0.0822443	0.17633		1.79637	23.0982	0.174267	0.284258		PTPN6	P29350;P29350-2;P29350-3;P29350-4
PTPRC	0.105037	29.8115	0.86128	0.999445		-0.186188	28.3569	0.763938	0.840471		-0.139908	28.4255	0.788072	0.844461		PTPRC	P08575;P08575-2
PYGL	-0.86693	25.1913	0.48231	0.999445		-2.9365	24.6458	0.0440713	0.121168		-1.93832	25.1904	0.0172585	0.0579055	-	PYGL;PYGB;PYGM	P06737;P11216;P11217;P11217-2;P06737-2
RAB10	0.460584	32.2772	0.397492	0.999445		2.44969	29.6824	0.00274768	0.0186472	+	2.14042	29.5733	0.00385085	0.0202895	+	RAB10	P61026
RAB11B	-0.498146	29.919	0.426175	0.999445		0.0119676	28.0637	0.986173	0.994404		0.66143	28.4339	0.15826	0.269922		RAB11B;RAB11A	Q15907;P62491;P62491-2;Q15907-2
RAB14	0.726406	27.2202	0.103499	0.999445		3.58925	24.1885	0.0025172	0.0180999	+	3.02299	23.9421	0.00569094	0.0256622	+	RAB14	P61106
RAB18	1.32621	25.8568	0.343335	0.999445		1.07072	24.3843	0.431515	0.58048		-0.0445663	23.8733	0.98058	0.990224		RAB18	Q9NP72;Q9NP72-3;Q9NP72-2
RAB1A	0.282267	28.5979	0.574161	0.999445		2.82276	25.7274	0.00110798	0.00998832	++	2.69181	25.7074	0.00047409	0.00409987	++	RAB1A	P62820;P62820-2;P62820-3
RAB1B	-0.008046	27.3459	0.99217	0.999445		1.88795	24.7976	0.194402	0.328362		2.05385	24.9196	0.201475	0.31004		RAB1B	Q9H0U4
RAB21	-0.481862	25.7318	0.588636	0.999445		3.59208	22.0945	0.00305459	0.0204997	+	4.25251	22.443	1.14458e-05	0.000305553	++	RAB21	Q9UL25
RAB22A	0.418182	25.4623	0.832742	0.999445		3.07734	22.5525	0.0811463	0.176303		2.8665	22.4772	0.0980111	0.190439		RAB22A;RAB31	Q9UL26;Q13636
RAB2A	0.164157	27.6665	0.783677	0.999445		2.01122	25.1427	0.168609	0.296046		2.00721	25.1774	0.161725	0.2726		RAB2A;RAB2B	P61019;Q8WUD1;P61019-2
RAB35	0.597746	30.8681	0.191277	0.999445		4.03279	27.5503	0.00011341	0.00199841	++	3.58636	27.3726	0.000172145	0.00199429	++	RAB35	Q15286
RAB5A	0.0086895	25.6756	0.989691	0.999445		1.99628	23.0815	0.123286	0.236396		2.16615	23.1847	0.0996016	0.192313		RAB5A	P20339;P20339-2
RAB5B	-0.725401	23.9686	0.435086	0.999445		1.41088	21.3516	0.205286	0.342522		2.26989	21.7929	0.00995374	0.0389274	+	RAB5B	P61020;P61020-2
RAB5C	0.293243	29.4833	0.520729	0.999445		1.69821	27.1805	0.0134303	0.0567266	+	1.55629	27.1551	0.0106498	0.0411257	+	RAB5C	P51148;P51148-2
RAB6A	-0.0103643	30.8254	0.980916	0.999445		1.15607	28.6419	0.0595499	0.146212		1.31775	28.7682	0.024236	0.0712479	+	RAB6A;RAB6B	P20340;P20340-2;Q9NRW1;P20340-3;P20340-4
RAB7A	-0.518079	30.0749	0.364027	0.999445		1.06199	27.6846	0.131576	0.248349		1.73139	28.0648	0.00545462	0.0249936	+	RAB7A	P51149
RAB8A	0.212576	29.3018	0.701779	0.999445		3.38272	26.1164	0.0358245	0.106376		3.33029	26.1269	0.0388514	0.0973662	+	RAB8A	P61006;P61006-2
RAB8B	0.0484782	28.1041	0.933513	0.999445		4.5949	24.2306	0.000256952	0.00340839	++	4.70657	24.3231	0.000341032	0.00312527	++	RAB8B	Q92930
RAC1	0.888745	27.8236	0.185261	0.999445		5.42137	23.957	0.00144748	0.0118684	+	4.71773	23.6169	0.00324716	0.0180612	+	RAC1;RAC3;RAC2	P63000;P63000-2;P60763;P15153
RALA	0.262591	28.4437	0.536873	0.999445		0.98112	26.4841	0.0848758	0.180894		0.869845	26.474	0.119047	0.220567		RALA;RALB	P11233;P11234;P11234-3;P11234-2
RAN	-0.888739	26.1082	0.539682	0.999445		-2.84781	25.5076	0.0687768	0.163553		-1.82783	26.0631	0.00433042	0.0220564	-	RAN	P62826
RAP1A	-1.04954	25.9841	0.457687	0.999445		-0.565422	24.1618	0.758664	0.836192		0.624193	24.7933	0.655743	0.751168		RAP1A	P62834
RAP1B	0.160082	30.5698	0.697216	0.999445		-0.0228907	29.061	0.966062	0.97903		-0.0316563	29.1022	0.948022	0.96692		RAP1B	P61224;P61224-3;A6NIZ1;P61224-2;P61224-4
RAP2B	-0.357259	26.613	0.804312	0.999445		3.05148	23.3084	0.0872551	0.182993		3.57543	23.6005	0.0105329	0.0409315	+	RAP2B	P61225
RBM25	1.15037	25.7371	0.215055	0.999445		2.56988	23.4271	0.0181744	0.0703676	+	1.57965	22.9687	0.202547	0.31091		RBM25	P49756
RBM39	-0.590306	28.7155	0.423074	0.999445		1.89613	25.872	0.250195	0.397679		2.64659	26.2839	0.114356	0.213939		RBM39	Q14498;Q14498-3;Q14498-2
RBP4	-1.0848	24.7735	0.317587	0.999445		-0.245327	22.7735	0.891492	0.920446		0.976155	23.4244	0.539519	0.648267		RBP4	P02753
RECK	-0.122075	22.0275	0.917268	0.999445		-0.967342	20.9014	0.483759	0.624576		-0.6586	21.0751	0.683993	0.766142		RECK	O95980
RHEB	0.0213535	27.6928	0.961981	0.999445		4.01965	24.0934	0.005836	0.0319686	+	4.16498	24.1962	0.00529422	0.0248455	+	RHEB	Q15382
RHOA	-0.143235	27.3885	0.819403	0.999445		2.53496	24.4491	0.0401588	0.112818		2.83835	24.6374	0.0264706	0.0745549	+	RHOA	P61586
RHOG	-0.651509	23.7362	0.687014	0.999445		1.86809	20.9477	0.164992	0.290539		2.69274	21.3729	0.0274893	0.0767201	+	RHOG	P84095
Rnase-p15	0.532	30.2871	0.372328	0.999445		8.40402	24.7508	2.11308e-06	0.000212716	++	8.05712	24.5891	7.66313e-07	8.57692e-05	++	Rnase-p15	Rnase-p15
RNPS1	-0.462802	28.7079	0.350065	0.999445		0.722061	26.5151	0.33356	0.479119		1.33618	26.8677	0.0801631	0.162981		RNPS1	Q15287;Q15287-3;Q15287-2
ROCK1	0.621416	21.1487	0.525891	0.999445		-1.56904	20.7023	0.13826	0.257743		-2.02824	20.5094	0.119264	0.220567		ROCK1	Q13464
RP2	-0.38906	25.7555	0.403529	0.999445		1.02388	23.4488	0.112367	0.223255		1.56425	23.7645	0.0202412	0.0647297	+	RP2	O75695
RP9	-0.314502	24.6124	0.626286	0.999445		-1.99795	23.8538	0.0368718	0.106959		-1.53213	24.1323	0.0491518	0.112609		RP9	Q8TA86
RPL10	1.11235	27.6805	0.0284497	0.999445		2.13316	25.5698	0.145841	0.269382		1.18096	25.1304	0.406687	0.526805		RPL10	P27635
RPL10A	0.978458	25.6993	0.474149	0.999445		2.14613	23.5152	0.131483	0.248349		1.39508	23.1698	0.461145	0.577347		RPL10A	P62906
RPL13	0.384549	26.9192	0.455824	0.999445		1.25531	24.8835	0.359204	0.507986		1.0309	24.808	0.440154	0.560222		RPL13	P26373;P26373-2
RPL13A	-1.18488	21.5571	0.146821	0.999445		-4.90265	21.9434	0.00485206	0.0282371	-	-3.6268	22.618	0.0377575	0.0954038	-	RPL13A	P40429;Q6NVV1
RPL14	0.914627	27.6172	0.0910242	0.999445		1.95353	25.4974	0.191191	0.325294		1.19905	25.1569	0.403144	0.52332		RPL14	P50914
RPL15	-0.110246	29.5654	0.872208	0.999445		-0.31292	28.0665	0.686134	0.780461		-0.0513574	28.2428	0.931116	0.954611		RPL15	P61313;P61313-2
RPL17	1.26478	25.935	0.0438077	0.999445		0.805912	24.5642	0.540374	0.671575		-0.298724	24.0485	0.82171	0.869879		RPL17	P18621;P18621-3;P18621-2
RPL18	0.355797	29.0878	0.651876	0.999445		-0.824941	28.0779	0.231616	0.378098		-1.02942	28.0212	0.122596	0.222812		RPL18	Q07020;Q07020-2
RPL18A	0.813646	28.0913	0.156742	0.999445		4.05415	24.8708	0.00193444	0.0147899	+	3.40065	24.5807	0.00700757	0.0291062	+	RPL18A	Q02543
RPL19	-0.445725	28.7895	0.471016	0.999445		-1.76265	27.8477	0.0341611	0.104209		-1.1656	28.1917	0.0960738	0.188464		RPL19	P84098
RPL22	-0.626435	24.6674	0.583958	0.999445		-0.414139	22.981	0.769241	0.841501		0.352377	23.401	0.743154	0.814815		RPL22	P35268
RPL23A	1.13815	22.7839	0.522163	0.999445		-3.21199	23.4174	0.114453	0.225913		-4.15929	22.9804	0.0581974	0.129001		RPL23A	P62750
RPL24	0.718652	23.3048	0.527714	0.999445		2.07026	21.0488	0.0494131	0.126973		1.57625	20.8146	0.0587894	0.129379		RPL24	P83731
RPL26	-0.236526	20.7032	0.621242	0.999445		-1.52669	19.8381	0.070089	0.164723		NA	NA	NA	NA	NA	RPL26	P61254
RPL27	0.157225	25.2027	0.691209	0.999445		1.40228	22.9799	0.272476	0.416434		1.41175	23.0147	0.279035	0.399365		RPL27	P61353
RPL27A	-0.38104	30.9622	0.426927	0.999445		-0.102209	29.2225	0.861396	0.895496		0.430147	29.5342	0.469206	0.583183		RPL27A	P46776
RPL28	0.658244	23.0774	0.635288	0.999445		1.11972	21.2664	0.31886	0.467443		0.647488	21.0497	0.603491	0.704455		RPL28	P46779;P46779-2;P46779-3;P46779-4;P46779-5
RPL29	0.314902	27.6281	0.645693	0.999445		-2.41268	27.3916	0.0131095	0.0557615	-	-2.57627	27.3554	0.00193251	0.0122326	-	RPL29	P47914
RPL3	-0.221429	32.4555	0.631971	0.999445		1.37639	30.0563	0.0788921	0.173489		1.74914	30.2882	0.0237033	0.0707876	+	RPL3	P39023
RPL30	-2.48523	26.2932	0.10317	0.999445		2.24233	22.3492	0.156849	0.282797		4.87419	23.6953	0.000218302	0.00238268	++	RPL30	P62888
RPL35	0.66876	25.5497	0.234811	0.999445		0.160399	24.2036	0.902185	0.929897		-0.348213	23.9859	0.793948	0.849276		RPL35	P42766
RPL36	-1.31997	24.1975	0.472418	0.999445		-0.63537	22.3264	0.734401	0.816903		0.832785	23.0983	0.654313	0.750932		RPL36	Q9Y3U8
RPL36AL	0.578025	23.6937	0.490899	0.999445		2.36877	21.198	0.013731	0.057594	+	1.97473	21.0138	0.0063211	0.0274517	+	RPL36AL;RPL36A	Q969Q0;P83881
RPL4	1.62191	29.9888	0.0146613	0.999445		-0.00204588	29.2004	0.997142	0.998113		-1.47264	28.5107	0.0148962	0.0522645	-	RPL4	P36578
RPL5	-0.695857	28.9873	0.446443	0.999445		4.45713	24.8106	0.0237259	0.0833166	+	5.31967	25.272	0.00632503	0.0274517	+	RPL5	P46777
RPL6	0.310307	29.4738	0.58144	0.999445		-1.43022	28.7438	0.0762852	0.170653		-1.58921	28.7098	0.07105	0.14889		RPL6	Q02878
RPL7	0.334313	28.7318	0.447976	0.999445		-0.674628	27.6359	0.271845	0.416434		-0.857625	27.5899	0.150919	0.259563		RPL7	P18124
RPL7A	0.322338	28.8328	0.423441	0.999445		0.83453	26.9764	0.333955	0.479119		0.663508	26.9364	0.427673	0.546565		RPL7A	P62424
RPL8	3.01609	26.1354	0.0361087	0.999445		-0.27923	26.1828	0.674427	0.773378		-3.08328	24.8263	0.0287214	0.0784074	-	RPL8	P62917
RPS14	1.03744	23.6259	0.408076	0.999445		0.0449215	22.5734	0.971722	0.983116		-0.823147	22.176	0.465324	0.579876		RPS14	P62263
RPS16	-0.558907	23.7152	0.519814	0.999445		0.257083	21.727	0.770447	0.841501		0.947238	22.1176	0.096839	0.18936		RPS16	P62249
RPS2	0.993473	27.9452	0.135007	0.999445		1.6256	26.0288	0.327695	0.473511		0.79228	25.6489	0.625771	0.72495		RPS2	P15880
RPS26	0.0602804	27.9855	0.899073	0.999445		1.68366	25.5735	0.262071	0.40902		1.78352	25.6602	0.241409	0.358899		RPS26;RPS26P11	P62854;Q5JNZ5
RPS3	-0.646639	28.86	0.121501	0.999445		-0.550054	27.2114	0.430606	0.58048		0.247901	27.6559	0.701992	0.780839		RPS3	P23396;P23396-2
RPS3A	0.329918	27.3535	0.538047	0.999445		4.2003	23.818	0.0416248	0.116395		4.03053	23.7698	0.05281	0.119211		RPS3A	P61247
RPS6	-0.10694	29.8343	0.836506	0.999445		-1.57179	28.9665	0.0360097	0.106376		-1.31353	29.1411	0.0419909	0.10313		RPS6	P62753
RPS8	-0.940365	32.6425	0.119272	0.999445		-0.308458	30.7262	0.657283	0.761994		0.783224	31.3176	0.257662	0.374891		RPS8	P62241
RPS9	-1.66488	27.5269	0.351539	0.999445		0.753123	24.7377	0.719167	0.807392		2.55809	25.6769	0.0865221	0.172482		RPS9	P46781
RRAS2	0.200813	26.1372	0.78831	0.999445		4.16832	22.5532	0.000374737	0.00419151	++	4.13308	22.5668	0.000515649	0.0043371	++	RRAS2;RRAS	P62070;P62070-4;P10301;P62070-3
RRP12	-2.04551	23.1845	0.367317	0.999445		NA	NA	NA	NA	NA	1.32345	22.142	0.568821	0.675544		RRP12	Q5JTH9;Q5JTH9-2;Q5JTH9-3
RSL1D1	-0.864467	29.6018	0.281275	0.999445		3.83974	25.6494	0.0204866	0.0751957	+	4.86207	26.1995	0.00882218	0.0351742	+	RSL1D1	O76021
RT-p51	0.161854	32.4572	0.706449	0.999445		5.93887	27.9684	0.00432161	0.0270068	+	5.94674	27.9995	0.00510779	0.0246944	+	RT-p51	RT-p51
RTN4RL2	-0.450107	24.7629	0.699551	0.999445		2.9754	21.5013	0.0257587	0.0894153	+	3.55799	21.8055	3.88232e-05	0.000701102	++	RTN4RL2	Q86UN3
RUVBL1	0.708496	24.6926	0.529845	0.999445		2.33132	22.2809	0.0110038	0.0492319	+	1.85024	22.0705	0.166593	0.276455		RUVBL1	Q9Y265;Q9Y265-2
S100A8	0.692447	22.3545	0.553136	0.999445		-3.84581	23.0949	0.0555359	0.139365		-4.39457	22.8672	0.0278645	0.0770665	-	S100A8	P05109
S100A9	NA	NA	NA	NA	NA	-2.79868	21.4682	0.0995959	0.202545		-3.40016	21.2052	0.0480343	0.110877		S100A9	P06702
SAR1A	1.36525	23.2461	0.306575	0.999445		2.33486	21.1811	0.0323694	0.101829		1.19858	20.6258	0.234176	0.35155		SAR1A;SAR1B	Q9NR31;Q9Y6B6
SCAMP2	-1.07612	23.4648	0.45263	0.999445		1.38433	20.7058	0.210148	0.349668		2.63359	21.3433	0.0263852	0.0745549	+	SCAMP2	O15127
SCAMP3	0.17403	24.7085	0.914712	0.999445		-0.0395462	23.235	0.978739	0.988559		-0.0127763	23.2851	0.993283	0.994903		SCAMP3	O14828;O14828-2
SDCBP	-0.218302	28.7221	0.741908	0.999445		3.56747	25.2289	0.0218072	0.0784022	+	3.94363	25.456	0.012163	0.0444528	+	SDCBP	O00560;O00560-2;O00560-3
SELPLG	1.53258	25.3562	0.253243	0.999445		0.725307	24.1596	0.578937	0.699355		-0.586408	23.5404	0.719551	0.796043		SELPLG	Q14242;Q14242-2
SEMA7A	0.02319	28.3263	0.970638	0.999445		5.90017	23.7875	2.84784e-05	0.000747867	++	6.04367	23.8894	1.4348e-05	0.000338834	++	SEMA7A	O75326;O75326-2
SEPP1	-1.11293	22.2082	0.246154	0.999445		-4.20253	22.2289	0.0146211	0.0600757	-	-2.94493	22.8944	0.069652	0.14738		SEPP1	P49908
SERINC1	-0.114316	26.8255	0.808149	0.999445		5.15446	22.5909	3.73648e-06	0.00026953	++	5.45277	22.7529	1.67153e-06	9.37029e-05	++	SERINC1	Q9NRX5
SERINC3	-2.45684	25.4558	0.201021	0.999445		1.31626	22.0405	0.519924	0.657331		3.87669	23.3424	0.0216452	0.0678069	+	SERINC3	Q13530;Q13530-2
SERINC5	0.609264	25.7793	0.77351	0.999445		3.40303	22.8022	0.0856988	0.181621		3.01952	22.6222	0.10793	0.203904		SERINC5	Q86VE9;Q86VE9-3;Q86VE9-2;Q86VE9-4
SF3B1	-0.0929539	26.55	0.913349	0.999445		2.1126	23.8469	0.119185	0.22926		2.3657	24.0101	0.131188	0.234837		SF3B1	O75533
SF3B3	1.18693	25.0079	0.530882	0.999445		2.92489	22.5901	0.117296	0.229173		1.91276	22.1153	0.243914	0.360042		SF3B3	Q15393
SFN	0.0163225	27.6652	0.97132	0.999445		1.58798	25.2791	0.270231	0.415316		1.7318	25.3877	0.229816	0.346701		SFN	P31947;P31947-2
SFT2D2	-1.61294	23.1215	0.169285	0.999445		0.336936	20.5463	0.744507	0.825691		2.13498	21.4571	0.0166234	0.0563908	+	SFT2D2	O95562
SHROOM3	-1.11926	27.6713	0.550096	0.999445		-3.38516	27.2215	0.157826	0.28371		-2.13213	27.8935	0.176786	0.286403		SHROOM3	Q8TF72
SLC16A1	1.69646	27.3455	0.341755	0.999445		0.532776	26.327	0.766974	0.841501		-0.942815	25.6259	0.704636	0.782363		SLC16A1	P53985
SLC16A7	-0.870157	22.4453	0.28113	0.999445		-0.210507	20.6052	0.775875	0.844376		0.729719	21.112	0.260667	0.378367		SLC16A7	O60669
SLC19A2	0.969662	23.5834	0.320449	0.999445		2.45426	21.2408	0.00486202	0.0282371	+	1.72931	20.8911	0.0659534	0.142589		SLC19A2	O60779;O60779-2
SLC1A4	-1.23265	26.0854	0.412207	0.999445		-1.15602	24.4669	0.563878	0.690836		0.21671	25.1899	0.893085	0.927824		SLC1A4	P43007;P43007-2
SLC1A5	-0.126107	28.6996	0.842251	0.999445		-1.21867	27.6456	0.0709375	0.165822		-0.941249	27.8298	0.154444	0.264146		SLC1A5	Q15758;Q15758-3;Q15758-2
SLC29A1	0.545121	30.7955	0.254613	0.999445		0.158845	29.3884	0.822162	0.869677		-0.234959	29.237	0.739589	0.812358		SLC29A1	Q99808;Q99808-2
SLC2A1	0.244806	29.5733	0.633059	0.999445		0.628496	27.7812	0.25283	0.398719		0.535006	27.7799	0.38983	0.512539		SLC2A1	P11166
SLC2A3	-1.26823	23.0032	0.17664	0.999445		0.826752	20.427	0.327179	0.473511		2.2074	21.1302	0.0045779	0.0225808	+	SLC2A3;SLC2A14	P11169;Q8TDB8;Q8TDB8-4;Q8TDB8-2;Q8TDB8-5
SLC39A6	-0.730447	24.1449	0.671262	0.999445		0.630568	21.9156	0.715658	0.806451		1.53693	22.3989	0.361463	0.484202		SLC39A6	Q13433;Q13433-2
SLC3A2	1.40346	27.9158	0.0161114	0.999445		0.298178	26.8681	0.682192	0.777442		-0.953963	26.2876	0.175299	0.284745		SLC3A2	P08195;P08195-3;P08195-2;P08195-4
SLC43A3	0.10123	25.9029	0.859948	0.999445		1.03506	23.8357	0.152663	0.277736		1.08514	23.9063	0.0884397	0.175168		SLC43A3	Q8NBI5;Q8NBI5-2
SLC44A1	0.0227339	26.9712	0.967688	0.999445		3.89997	23.4323	0.00825816	0.0418024	+	4.05351	23.5296	0.00889911	0.0352519	+	SLC44A1	Q8WWI5;Q8WWI5-3;Q8WWI5-2
SLC44A2	0.24254	28.1777	0.609442	0.999445		2.91635	25.2405	0.036224	0.106376		2.83396	25.236	0.0412933	0.101892		SLC44A2	Q8IWA5;Q8IWA5-3;Q8IWA5-2
SLC4A1	-1.2743	25.3508	0.312062	0.999445		-2.43782	24.3524	0.0754646	0.170322		-1.03228	25.1006	0.12499	0.225143		SLC4A1	P02730;P02730-2
SLC4A7	1.41248	24.9644	0.25691	0.999445		-0.355171	24.2479	0.81871	0.869677		-1.54678	23.6888	0.397903	0.520274		SLC4A7	Q9Y6M7-6;Q9Y6M7-13;Q9Y6M7-8;Q9Y6M7-7;Q9Y6M7;Q9Y6M7-3;Q9Y6M7-11;Q9Y6M7-14;Q9Y6M7-10;Q9Y6M7-2;Q9Y6M7-9;Q9Y6M7-12;Q9Y6M7-4
SLC6A6	0.56288	24.3351	0.631526	0.999445		2.08257	21.975	0.0334977	0.102704		1.75897	21.8315	0.150909	0.259563		SLC6A6	P31641;P31641-2
SLC7A1	-0.522699	22.9111	0.514869	0.999445		0.0752781	21.0633	0.931964	0.954353		0.705513	21.4162	0.369169	0.49114		SLC7A1	P30825
SLC7A3	0.802734	26.5514	0.326981	0.999445		4.14471	23.2801	0.00520639	0.0293893	+	3.52707	22.9831	0.0245697	0.0714967	+	SLC7A3	Q8WY07
SLC7A5	0.243366	29.2533	0.652853	0.999445		-0.721669	28.1355	0.227562	0.372486		-0.813718	28.135	0.16967	0.278925		SLC7A5	Q01650
SLC9A3R1	1.0353	24.2599	0.32437	0.999445		-0.00276241	23.1786	0.998056	0.998113		-0.853608	22.7899	0.563516	0.67054		SLC9A3R1	O14745
SLCO3A1	-0.273285	26.2407	0.651683	0.999445		1.22802	23.8898	0.288552	0.434627		1.66146	24.1432	0.16216	0.2726		SLCO3A1	Q9UIG8;Q9UIG8-2;Q9UIG8-4;Q9UIG8-3
SLTM	-2.72234	23.23	0.0244711	0.999445		NA	NA	NA	NA	NA	3.16127	21.6071	0.000840722	0.00645254	++	SLTM	Q9NWH9
SMARCA4	-2.09748	25.6114	0.0410777	0.999445		1.6275	22.1487	0.326927	0.473511		3.88512	23.3142	0.0287476	0.0784074	+	SMARCA4;SMARCA2	P51532;P51532-5;P51532-2;P51532-3;P51532-4;P51531;P51531-2
SMC1A	-1.53405	21.941	0.246375	0.999445		NA	NA	NA	NA	NA	1.33666	20.6948	0.306667	0.428915		SMC1A	Q14683
SMC4	-0.834774	26.364	0.197894	0.999445		-1.64837	25.1705	0.0393585	0.112476		-0.662283	25.709	0.265029	0.38289		SMC4	Q9NTJ3;Q9NTJ3-2
SMPD3	0.15023	26.4493	0.739764	0.999445		-0.903796	25.376	0.185997	0.31838		-0.90271	25.422	0.14085	0.245687		SMPD3	Q9NY59;Q9NY59-2
SND1	-1.50051	24.611	0.189208	0.999445		-0.0833451	22.3222	0.945863	0.963408		1.55724	23.1792	0.170153	0.278925		SND1	Q7KZF4
SNRNP200	-0.672801	28.6586	0.262849	0.999445		4.77598	24.3339	0.00213062	0.0158876	+	5.61547	24.7838	0.000579224	0.004806	++	SNRNP200	O75643
SNRNP70	0.115086	31.0403	0.781113	0.999445		2.17695	28.409	0.0401199	0.112818		2.21318	28.4727	0.0384422	0.0967357	+	SNRNP70	P08621;P08621-2;P08621-3
SNRPD1	-1.26997	26.1591	0.430613	0.999445		1.9291	22.9794	0.294112	0.440803		3.34569	23.7178	0.0213614	0.0672611	+	SNRPD1	P62314
SNRPD3	0.277122	27.1319	0.652622	0.999445		2.95225	24.194	0.0148998	0.0603993	+	2.83528	24.1722	0.0180615	0.0594615	+	SNRPD3	P62318;P62318-2
SNRPE	0.97712	25.3494	0.510942	0.999445		4.22408	22.1257	0.00017231	0.00262843	++	3.43527	21.7441	0.0298446	0.080371	+	SNRPE	P62304
SNRPF	0.520562	24.3098	0.442602	0.999445		2.95613	21.4917	0.000925042	0.00873009	++	2.61956	21.3363	0.00132033	0.00910882	++	SNRPF	P62306
SORT1	0.447122	19.2862	0.697006	0.999445		-2.03264	18.9973	0.0432476	0.119824		-2.30662	18.8732	0.0297766	0.080371	-	SORT1	Q99523
SPN	2.03875	28.0063	0.0386253	0.999445		5.32923	24.7608	0.00379024	0.024098	+	3.45718	23.8549	0.0451427	0.107851		SPN	P16150
SPPL2B	-0.644374	22.2584	0.450072	0.999445		0.342363	20.1848	0.560123	0.68763		1.17497	20.614	0.168783	0.278925		SPPL2B	Q8TCT7
SPRR1A	0.236278	20.2982	0.717171	0.999445		-6.28266	22.0465	0.000193611	0.00285222	--	-6.39601	22.0353	0.000104599	0.0013708	--	SPRR1A;SPRR1B	P35321;P22528
SREK1	0.131958	21.2478	0.85796	0.999445		-0.228587	19.8993	0.721331	0.807751		-0.189598	19.9317	0.766909	0.831947		SREK1	Q8WXA9;Q8WXA9-2
SRGN	-3.5461	23.6782	0.0544067	0.999445		NA	NA	NA	NA	NA	2.54919	22.771	0.201433	0.31004		SRGN	P10124
SRP68	-1.89134	22.9857	0.211806	0.999445		NA	NA	NA	NA	NA	2.56219	21.3076	0.0413209	0.101892		SRP68	Q9UHB9;Q9UHB9-4;Q9UHB9-2
SRP72	-0.558397	28.0313	0.458976	0.999445		1.8338	25.2349	0.219641	0.362467		2.55235	25.6308	0.105146	0.199876		SRP72	O76094;O76094-2
SRP9	-1.71043	24.1252	0.199304	0.999445		1.72762	20.8774	0.176402	0.306169		3.55048	21.8017	6.57403e-05	0.000966577	++	SRP9	P49458;P49458-2
SRRM1	-0.147992	27.1206	0.809514	0.999445		1.67604	24.6083	0.194625	0.328362		1.98418	24.7991	0.14024	0.24532		SRRM1	Q8IYB3;Q8IYB3-2
SRRM2	-0.00222152	28.4075	0.997556	0.999788		3.90777	24.8522	0.0119302	0.0522162	+	4.07014	24.9701	0.0115171	0.0431188	+	SRRM2	Q9UQ35;Q9UQ35-2
SRSF1	-1.90461	24.08	0.167305	0.999445		-5.13941	24.1347	0.00258249	0.0183422	-	-3.1211	25.1894	0.00128863	0.00899111	--	SRSF1	Q07955;Q07955-3;Q07955-2
SRSF11	-2.44355	25.9005	0.1061	0.999445		2.22234	21.9873	0.137435	0.256999		4.83093	23.3033	0.0014902	0.00994549	++	SRSF11	Q05519;Q05519-2
SRSF2	-0.569167	29.0433	0.300574	0.999445		-0.650314	27.4835	0.483067	0.624576		0.0701697	27.8893	0.937767	0.959649		SRSF2	Q01130;Q01130-2
SRSF3	-0.76516	25.0729	0.55616	0.999445		0.32825	22.946	0.85339	0.891778		1.23009	23.437	0.440696	0.560222		SRSF3	P84103;P84103-2
SRSF4	1.39772	22.6024	0.0931991	0.999445		1.40192	21.0001	0.0556074	0.139365		0.230493	20.4456	0.756473	0.823536		SRSF4	Q08170
SRSF5	2.18643	21.9147	0.0152002	0.999445		1.44546	20.7364	0.0866347	0.182325		NA	NA	NA	NA	NA	SRSF5	Q13243;Q13243-3;Q13243-2
SRSF6	-0.565996	28.6694	0.495852	0.999445		0.266873	26.6527	0.794585	0.853861		0.984185	27.0569	0.268506	0.386095		SRSF6	Q13247;Q13247-3
SRSF7	0.72148	29.0838	0.255085	0.999445		1.08638	27.301	0.590573	0.70775		0.525046	27.0571	0.802846	0.855812		SRSF7	Q16629;Q16629-3;Q16629-2;Q16629-4
SSRP1	-0.51222	30.9999	0.317488	0.999445		5.99751	26.1448	0.00433719	0.0270068	+	6.67642	26.5144	0.00302014	0.0172579	+	SSRP1	Q08945
STK10	-0.430338	24.8685	0.62015	0.999445		0.720029	22.693	0.51337	0.652791		1.31051	23.0249	0.214714	0.327132		STK10	O94804
STMN2	1.7381	22.8963	0.0598729	0.999445		-2.39038	23.3602	0.136604	0.256239		-3.88331	22.6505	0.0350758	0.0908714	-	STMN2;STMN1	Q93045;Q93045-2;P16949;P16949-2
STOM	-0.0435602	28.271	0.930421	0.999445		-0.735007	27.0165	0.307911	0.455829		-0.540131	27.1594	0.415614	0.534983		STOM	P27105
STX4	1.65105	25.3153	0.208791	0.999445		0.68518	24.1979	0.576139	0.698868		-0.744998	23.5195	0.658889	0.753366		STX4	Q12846;Q12846-2
STX7	-0.190324	24.0259	0.888653	0.999445		0.962005	21.8695	0.528669	0.661218		1.37808	22.0892	0.398255	0.520274		STX7	O15400;O15400-2
SUPT16H	-0.790203	31.5346	0.357562	0.999445		2.87969	28.0994	0.0265417	0.0905716	+	3.82121	28.6157	0.0127551	0.0458389	+	SUPT16H	Q9Y5B9
SURF4	0.649491	23.6323	0.685215	0.999445		2.36315	21.1952	0.0320055	0.101829		1.93611	20.9945	0.169451	0.278925		SURF4	O15260;O15260-2;O15260-3
SYPL1	-0.361327	27.5058	0.604547	0.999445		5.71123	22.8693	2.22252e-05	0.00063924	++	6.25655	23.1548	2.52301e-07	4.5589e-05	++	SYPL1	Q16563;Q16563-2
TAOK1	-1.36828	24.7762	0.205867	0.999445		-1.15023	23.1055	0.439475	0.586688		0.339614	23.8871	0.775471	0.838273		TAOK1;TAOK3	Q7L7X3;Q9H2K8;Q7L7X3-3
TBC1D10B	-2.05	24.4722	0.0430077	0.999445		0.706194	21.5139	0.505518	0.644162		2.90282	22.6423	0.00520099	0.0248455	+	TBC1D10B	Q4KMP7;Q4KMP7-2
TCOF1	-1.64429	23.8076	0.289786	0.999445		-1.12216	21.9663	0.485103	0.624738		0.721821	22.9261	0.682703	0.766142		TCOF1	Q13428;Q13428-6;Q13428-3;Q13428-2;Q13428-8;Q13428-7;Q13428-4
TCP1	-0.625708	27.4352	0.328273	0.999445		1.04389	25.0001	0.482011	0.624576		1.82974	25.4298	0.240275	0.358079		TCP1	P17987
TEX10	0.226907	23.4476	0.883548	0.999445		1.96717	20.9972	0.0477898	0.125796		1.96271	21.0078	0.164418	0.274327		TEX10	Q9NXF1;Q9NXF1-2
TFRC	0.0991242	31.7066	0.803175	0.999445		1.70438	29.3036	0.00914914	0.0442263	+	1.75657	29.3752	0.00523627	0.0248455	+	TFRC	P02786
THOC2	0.332135	25.0285	0.81795	0.999445		2.90693	22.1408	0.0187404	0.0716887	+	2.82062	22.1094	0.0669301	0.143257		THOC2	Q8NI27
THRAP3	0.386278	25.9972	0.625881	0.999445		0.162928	24.5086	0.907272	0.933547		-0.0632026	24.4322	0.967148	0.979916		THRAP3	Q9Y2W1
TLN1	-0.175708	32.0214	0.758787	0.999445		-1.52075	31.0936	0.0441385	0.121168		-1.19372	31.3026	0.0746437	0.154926		TLN1	Q9Y490
TM9SF2	0.298145	25.669	0.542384	0.999445		3.54641	22.4445	0.000239363	0.00334039	++	3.41496	22.409	0.000395249	0.00351714	++	TM9SF2	Q99805
TMED10	-0.208044	23.4286	0.913776	0.999445		0.889924	21.338	0.556217	0.685707		1.21457	21.5197	0.454708	0.570943		TMED10	P49755
TMED2	0.121066	20.4787	0.822296	0.999445		-1.00316	19.5121	0.0893662	0.186772		-0.946757	19.5531	0.107323	0.203384		TMED2	Q15363
TMEM106B	-0.240063	26.9664	0.700863	0.999445		2.52974	23.9812	0.0286897	0.0946918	+	2.92995	24.218	0.0116891	0.0432355	+	TMEM106B	Q9NUM4
TMEM206	-0.83347	20.8586	0.277539	0.999445		-1.15196	19.4377	0.118805	0.22926		NA	NA	NA	NA	NA	TMEM206	Q9H813;Q9H813-2
TMEM50A	-1.6432	23.0614	0.0717526	0.999445		0.68195	20.3546	0.426834	0.578044		2.45302	21.253	0.000269917	0.00276215	++	TMEM50A	O95807
TMSB4X	-0.754656	25.2138	0.596371	0.999445		-1.66257	24.119	0.39068	0.541733		-0.799269	24.5873	0.636455	0.735939		TMSB4X	P62328
TMX1	-0.987835	24.649	0.344873	0.999445		0.636956	22.2563	0.645983	0.754688		1.77141	22.8537	0.125018	0.225143		TMX1	Q9H3N1
TOP1	-0.118144	32.0552	0.752642	0.999445		2.45281	29.1694	0.0034144	0.0219393	+	2.72227	29.3497	0.00122692	0.00875964	++	TOP1	P11387
TOP2A	-0.389044	30.0418	0.394368	0.999445		4.10291	26.1955	0.0100926	0.047255	+	4.65211	26.5068	0.00649007	0.0278665	+	TOP2A	P11388;P11388-2;P11388-3;P11388-4
TOP2B	-0.228813	25.0706	0.83907	0.999445		2.58685	22.0625	0.00968906	0.0457202	+	2.9747	22.2942	0.028161	0.0775375	+	TOP2B	Q02880;Q02880-2
TRA2A	-2.10239	25.1997	0.107172	0.999445		1.47299	21.8318	0.284062	0.428933		3.722	22.9865	0.00227928	0.0137204	+	TRA2A	Q13595;Q13595-2;Q13595-4;Q13595-3
TRA2B	0.346321	28.9847	0.468102	0.999445		1.98022	26.5674	0.258604	0.405706		1.79404	26.511	0.314233	0.437503		TRA2B	P62995;P62995-3
TSPAN14	0.346805	29.3887	0.594947	0.999445		5.49993	25.2118	0.000346642	0.00407208	++	5.31328	25.1552	0.000195822	0.00218608	++	TSPAN14	Q8NG11;Q8NG11-2;Q8NG11-3
TSPAN2	0.138129	23.0541	0.932989	0.999445		1.59932	20.8133	0.204861	0.342522		1.58373	20.8183	0.192329	0.30202		TSPAN2	O60636-2;O60636
TSPAN4	0.0847938	22.94	0.955285	0.999445		1.43999	20.7336	0.204183	0.342522		1.53267	20.7928	0.194879	0.303695		TSPAN4	O14817
TTYH3	0.408443	28.916	0.480572	0.999445		4.76227	25.1388	0.000736405	0.00753879	++	4.51397	25.0514	0.00144429	0.00974499	++	TTYH3	Q9C0H2;Q9C0H2-2;Q9C0H2-4;Q9C0H2-3
TUBA1A	-1.20416	25.0755	0.354858	0.999445		1.64687	22.0697	0.263497	0.409323		2.99764	22.7753	0.0266951	0.0748437	+	TUBA1A;TUBA1C;TUBA3C;TUBA3E	Q71U36;Q71U36-2;Q9BQE3;Q13748;Q13748-2;Q6PEY2
TUBA1B	-0.19827	32.5738	0.661349	0.999445		-0.795079	31.2719	0.147199	0.269419		-0.445493	31.4922	0.355219	0.479128		TUBA1B	P68363;P68363-2
TUBA4A	-1.25243	29.1676	0.117175	0.999445		-1.4542	27.6682	0.0954993	0.196865		-0.0504614	28.4156	0.917998	0.946879		TUBA4A	P68366;P68366-2
TUBB	-0.688174	29.9618	0.358671	0.999445		-1.49162	28.7632	0.0462686	0.124713		-0.652131	29.2284	0.36809	0.49114		TUBB;TUBB2B;TUBB2A	P07437;Q9BVA1;Q13885
TWF2	-2.15813	25.5747	0.0849428	0.999445		0.675884	22.5775	0.66845	0.769036		2.99251	23.7541	0.0344144	0.0899167	+	TWF2	Q6IBS0
TXN	2.41924	22.0311	0.0714042	0.999445		-3.30193	23.35	0.103451	0.208281		-5.53252	22.2714	0.00578712	0.0257485	-	TXN	P10599;P10599-2
U2AF1	-0.676593	25.83	0.490223	0.999445		1.58058	23.1011	0.189228	0.322863		2.41732	23.5561	0.0247814	0.0717726	+	U2AF1	Q01081;P0DN76;Q01081-2
U2AF2	-1.56089	26.6032	0.22574	0.999445		0.745779	23.8496	0.6499	0.757798		2.46682	24.7468	0.0813006	0.164206		U2AF2	P26368;P26368-2
UBA1	-0.562318	25.3815	0.674881	0.999445		-0.0997365	23.57	0.952299	0.968331		0.602661	23.9579	0.609414	0.708674		UBA1	P22314;P22314-2
UBB	-0.109018	32.4695	0.897891	0.999445		0.641713	30.4938	0.282957	0.428933		0.902047	30.6695	0.282444	0.403131		UBB;RPS27A;UBA52;UBC	P0CG47;P62979;P62987;P0CG48
UBTF	0.585396	24.0743	0.753534	0.999445		2.77063	21.399	0.0282852	0.0938695	+	2.37379	21.2134	0.144509	0.251355		UBTF	P17480;P17480-2
ULBP1	0.00850402	25.0689	0.996323	0.999788		3.47931	21.7533	0.0267422	0.0907433	+	3.69544	21.8742	0.0181096	0.0594615	+	ULBP1	Q9BZM6
ULBP2	-0.999492	27.4034	0.0726698	0.999445		5.28977	22.6585	8.50495e-06	0.000349861	++	6.47325	23.2631	1.69356e-07	4.5589e-05	++	ULBP2	Q9BZM5
VAMP3	-0.440254	26.2344	0.371885	0.999445		0.696589	24.0657	0.556286	0.685707		1.29699	24.4026	0.29529	0.415845		VAMP3;VAMP2;VAMP1	Q15836;P63027;P23763;P23763-2;P23763-3
VAMP5	1.32994	24.0342	0.454368	0.999445		3.10532	21.5663	0.0235438	0.0831605	+	2.00434	21.0287	0.160268	0.271087		VAMP5	O95183
VAT1	-0.0572345	27.1266	0.909535	0.999445		1.85323	24.5711	0.145149	0.269382		2.06832	24.7176	0.11411	0.213939		VAT1	Q99536;Q99536-3;Q99536-2
VCL	-0.0389233	28.681	0.925889	0.999445		-2.95963	28.541	0.000259579	0.00340839	--	-2.76939	28.6817	0.000297408	0.0029453	--	VCL	P18206;P18206-2
VIPR2	-0.0989912	26.3918	0.913873	0.999445		3.93493	22.7745	0.00227432	0.0167523	+	4.20061	22.9375	0.000791628	0.00615266	++	VIPR2	P41587;P41587-2
VNN1	0.157248	21.9733	0.907746	0.999445		0.509558	20.2684	0.606285	0.720859		NA	NA	NA	NA	NA	VNN1	O95497
VPR	0.483346	28.7406	0.615227	0.999445		7.3683	23.6978	1.01023e-05	0.000373797	++	7.06894	23.561	2.52459e-06	0.000110721	++	VPR	VPR
VPS28	2.52232	26.7507	0.110193	0.999445		6.39796	23.2126	9.22056e-07	0.000185641	++	4.12035	22.0867	0.0174333	0.0581743	+	VPS28	Q9UK41;Q9UK41-2
VPS35	-0.964251	27.8408	0.236116	0.999445		1.21316	25.1518	0.433165	0.581404		2.33756	25.7507	0.121007	0.222386		VPS35	Q96QK1
VPS37B	1.63593	23.1084	0.0872374	0.999445		2.31241	21.1698	0.00211197	0.0158876	+	0.945497	20.4992	0.28298	0.403131		VPS37B	Q9H9H4
VTA1	0.742817	23.3051	0.61916	0.999445		2.11409	21.0707	0.0653728	0.157941		1.56881	20.8109	0.190899	0.300631		VTA1	Q9NP79
WDR1	-0.210985	29.8426	0.686165	0.999445		0.217755	28.028	0.745036	0.825691		0.580056	28.2546	0.303679	0.426679		WDR1	O75083;O75083-3
WDR18	0.336473	25.2927	0.656983	0.999445		3.84701	21.9371	0.000410916	0.00451261	++	3.69452	21.8737	9.36355e-05	0.00130664	++	WDR18	Q9BV38
XP32	-1.14325	24.6213	0.279202	0.999445		-4.52914	24.734	0.0012172	0.0106549	-	-3.25465	25.4168	0.000193746	0.00218608	--	XP32	Q5T750
XPO1	0.658808	22.3738	0.585978	0.999445		1.14076	20.584	0.274293	0.417313		0.675166	20.3641	0.401664	0.52332		XPO1	O14980
XRCC5	-0.758801	28.107	0.0744669	0.999445		2.11101	25.0718	0.119178	0.22926		3.02996	25.5679	0.0396438	0.0989484	+	XRCC5	P13010
XRCC6	-0.144089	28.9202	0.731086	0.999445		2.5658	25.965	0.0988968	0.201803		2.87004	26.1538	0.0746874	0.154926		XRCC6	P12956;P12956-2
YBX1	3.00701	28.3244	0.0019333	0.999445		-0.0339379	28.2446	0.956462	0.970929		-2.88964	26.8622	0.00184745	0.011816	-	YBX1	P67809
YKT6	0.155775	27.948	0.697568	0.999445		5.66869	23.5912	5.76652e-05	0.00128999	++	5.67849	23.6274	6.19951e-05	0.000966577	++	YKT6	O15498;O15498-2
YWHAB	0.0919819	27.4655	0.817858	0.999445		-0.0922103	25.9573	0.867758	0.90056		-0.032876	26.0325	0.943722	0.964135		YWHAB	P31946;P31946-2
YWHAE	0.0476201	29.8432	0.91212	0.999445		-0.814769	28.6741	0.130129	0.247944		-0.711073	28.7715	0.180177	0.289604		YWHAE	P62258;P62258-2
YWHAG	-0.265985	27.4693	0.569488	0.999445		-1.28559	26.3788	0.0428791	0.11935		-0.868294	26.633	0.162494	0.2726		YWHAG	P61981
YWHAH	0.634735	25.9289	0.370613	0.999445		0.729612	24.2812	0.568956	0.694241		0.255025	24.0806	0.855459	0.897808		YWHAH	Q04917
YWHAQ	0.341863	27.7297	0.589887	0.999445		0.00635408	26.2972	0.993116	0.998074		-0.184192	26.2474	0.722561	0.797936		YWHAQ	P27348
YWHAZ	-0.0665756	31.1554	0.892465	0.999445		0.286631	29.3785	0.592352	0.708476		0.504522	29.533	0.370354	0.49114		YWHAZ	P63104;P63104-2
ZC3H18	0.462026	24.0147	0.581937	0.999445		2.53872	21.376	0.0050198	0.0288758	+	2.24227	21.2591	0.00696288	0.0291062	+	ZC3H18	Q86VM9;Q86VM9-2
ZC3HAV1	-0.305209	27.417	0.709329	0.999445		5.65043	22.8389	7.87463e-05	0.00158543	++	6.13963	23.0963	2.60914e-07	4.5589e-05	++	ZC3HAV1	Q7Z2W4;Q7Z2W4-4;Q7Z2W4-2
ZCCHC10	-1.41119	23.5586	0.355094	0.999445		1.31068	20.669	0.234502	0.380751		2.89502	21.474	0.0262335	0.0745549	+	ZCCHC10	Q8TBK6-2;Q8TBK6
ZDHHC5	-0.49512	23.668	0.756754	0.999445		0.353005	21.7337	0.7959	0.853861		0.942501	22.0651	0.402581	0.52332		ZDHHC5	Q9C0B5;Q9C0B5-2
ZG16B	NA	NA	NA	NA	NA	-3.50294	21.2436	0.0586379	0.145113		-2.65472	21.7055	0.178119	0.287048		ZG16B	Q96DA0
ZNF91	-1.21616	21.5348	0.262628	0.999445		-0.615612	19.7058	0.460856	0.611773		0.771498	20.4122	0.342308	0.464994		ZNF91;ZNF808;ZNF320;ZNF578;ZNF761;ZKSCAN7;ZNF813;ZNF845;ZNF430;ZNF254;ZNF708;ZFP62;ZNF492;ZNF431;ZNF100;ZNF229;ZNF737;ZNF98;ZNF681;ZNF493;ZNF92;ZNF676;ZNF251;ZNF816;ZNF107;ZNF486;ZSCAN21;ZNF257;ZNF600;ZNF729;ZNF273;ZNF85;ZNF726;ZNF599;ZNF28;ZNF43;ZNF675;ZNF765;ZNF479;ZNF701;ZNF860;ZNF506;ZNF468;ZSCAN12;ZNF141;ZNF626;ZNF679;ZNF485;ZNF714;ZNF735;ZNF888;ZNF732;ZNF728;ZNF702P;ZNF525;ZNF66;ZNF724P	Q05481;Q8N4W9;A2RRD8;Q96N58;Q8N4W9-2;Q05481-2;Q86XN6;Q9P0L1;Q6ZN06;Q96IR2;Q9H8G1;O75437;P17019;Q8NB50;Q9P255;Q8TF32;Q8IYN0;Q9UJW7;O75373;A6NK75;Q96N22;Q6ZR52;Q03936;Q8N7Q3;Q9BRH9;Q0VGE8;Q9UII5;Q96H40;Q9Y5A6;Q9Y2Q1;Q6ZNG1;A6NN14;Q14593;Q03923;A6NNF4;Q96NL3;P17035;P17038;Q8TD23;Q7L2R6;Q96JC4;Q9NV72;A6NHJ4;Q5JVG8;Q5VIY5;O43309;Q15928;Q68DY1;Q8IYX0;Q8NCK3;Q96N38;P0CB33;P0CJ79;B4DXR9;P0DKX0;Q9H963;Q6Z…
ZRANB2	0.193258	24.4318	0.748827	0.999445		0.836334	22.51	0.326223	0.473511		0.803223	22.5301	0.345639	0.46745		ZRANB2	O95218;O95218-2

## Sheet: Eluate vs Input
Unique.names	logFC_E.HIV.UV-vs-I.HIV.UV	AveExpr_E.HIV.UV-vs-I.HIV.UV	P.Value_E.HIV.UV-vs-I.HIV.UV	adj.P.Val_E.HIV.UV-vs-I.HIV.UV	sig_E.HIV.UV-vs-I.HIV.UV	Gene.names	Protein IDs
ABCF1	-6.58258	23.6086	1.08778e-06	3.71384e-06	--	ABCF1	Q8NE71;Q8NE71-2
ACIN1	-2.98362	21.8092	0.0386732	0.0472658	-	ACIN1	Q9UKV3;Q9UKV3-3;Q9UKV3-2;Q9UKV3-5
ACLY	-3.92207	22.2784	0.00427836	0.0070359	--	ACLY	P53396;P53396-2;P53396-3
ACTA1	-10.1512	25.3929	5.49013e-07	2.07337e-06	--	ACTA1;ACTC1;ACTG2;ACTA2	P68133;P68032;P63267;P62736;P63267-2
ACTB	-6.19313	32.0125	6.39999e-06	1.81781e-05	--	ACTB;ACTG1	P60709;P63261
ACTG2	2.5154	22.2154	0.122264	0.137066		ACTG2;ACTA1;ACTA2;ACTC1	P63267;P68133;P62736;P68032
ACTN1	-5.13756	22.8861	1.38045e-05	3.68848e-05	--	ACTN1;ACTN4	P12814;P12814-2;P12814-3;P12814-4;O43707;O43707-2
ACTR2	-7.73142	24.1831	2.07658e-06	6.55966e-06	--	ACTR2	P61160;P61160-2
ACTR3	-2.91624	21.7755	0.0376148	0.0463163	-	ACTR3	P61158
ADA	-1.03492	22.0795	0.496051	0.511955		ADA	P00813
ADAM10	-9.49636	25.0655	9.20207e-09	9.42515e-08	--	ADAM10	O14672;O14672-2
AEBP1	-3.44692	22.0408	0.0110354	0.0149199	-	AEBP1	Q8IUX7;Q8IUX7-2
AHCY	-9.0464	24.8405	6.17628e-08	3.8659e-07	--	AHCY	P23526;P23526-2
AKR1A1	-0.00511355	20.3199	0.990403	0.990403		AKR1A1	P14550
ALDOA	-4.55813	23.8396	0.00369672	0.00646857	--	ALDOA	P04075;P04075-2
ALYREF	0.234295	21.0748	0.685673	0.697015		ALYREF	Q86V81
AMICA1	-3.96484	22.2998	2.7096e-05	6.68499e-05	--	AMICA1	Q86YT9;Q86YT9-4;Q86YT9-2
ANXA11	-3.14302	21.8889	0.00363682	0.00640232	--	ANXA11	P50995;P50995-2
ANXA2	2.71539	22.3154	2.50555e-05	6.20422e-05	++	ANXA2;ANXA2P2	P07355;P07355-2;A6NMY6
ANXA5	-8.50878	24.5717	5.11858e-09	6.54603e-08	--	ANXA5	P08758
ANXA6	-9.78447	25.2096	8.15761e-07	2.90239e-06	--	ANXA6	P08133;P08133-2
ANXA7	-2.3136	21.4741	0.0167471	0.0221982	-	ANXA7	P20073;P20073-2
AOC3	-3.99365	22.3142	0.00463231	0.0073681	--	AOC3;AOC2	Q16853;O75106;O75106-2;Q16853-3;Q16853-2
AP2A1	-3.38422	22.0095	0.00714294	0.00989473	--	AP2A1;AP2A2	O95782;O95782-2;O94973;O94973-3;O94973-2
AP2B1	-5.7799	23.2073	1.39783e-06	4.60943e-06	--	AP2B1;AP1B1	P63010;P63010-3;P63010-2;Q10567;Q10567-4;Q10567-3;Q10567-2
AP3D1	-4.23619	22.4354	0.00985216	0.0134547	-	AP3D1	O14617-2;O14617;O14617-5;O14617-3;O14617-4
APCDD1	-4.97894	22.8068	0.00501097	0.00763251	--	APCDD1	Q8J025
APOB	-10.1459	25.3903	3.42428e-10	1.5656e-08	--	APOB	P04114
APOC3	-3.05442	21.8446	0.00360066	0.00635522	--	APOC3	P02656
ARF3	-10.1409	25.3878	2.54471e-09	4.29405e-08	--	ARF3;ARF1	P61204;P84077;P61204-2
ARF4	-6.62546	23.6301	7.95258e-09	8.81302e-08	--	ARF4	P18085
ARF5	-6.73891	23.6868	3.03376e-08	2.27869e-07	--	ARF5	P84085
ARF6	-4.17109	22.4029	0.00698643	0.00971775	--	ARF6	P62330
ARG1	3.21264	22.564	5.99177e-05	0.000136839	++	ARG1	P05089;P05089-2;P05089-3
ARGLU1	-3.72198	22.1783	0.00557265	0.00804939	--	ARGLU1	Q9NWB6;Q9NWB6-3;Q9NWB6-2
ARHGDIA	-1.97248	22.241	0.203683	0.22425		ARHGDIA	P52565
ARHGDIB	-5.61766	24.9548	0.000789613	0.00149518	--	ARHGDIB	P52566
ARL6IP4	-4.04432	22.3395	0.00449091	0.00723328	--	ARL6IP4	Q66PJ3;Q66PJ3-2;Q66PJ3-3;Q66PJ3-7;Q66PJ3-4
ARL6IP5	-2.94439	21.7895	0.00394941	0.00665785	--	ARL6IP5	O75915
ARPC1A	-3.63375	22.1342	0.00408174	0.00681298	--	ARPC1A	Q92747
ARPC1B	-7.2231	23.9289	1.68408e-08	1.44106e-07	--	ARPC1B	O15143
ARPC2	-7.9937	24.3142	6.69175e-07	2.41905e-06	--	ARPC2	O15144
ARPC4	-6.79862	23.7167	0.00390048	0.00664162	--	ARPC4	P59998;P59998-3;P59998-2
ATP1A1	-11.2493	25.942	1.90581e-10	1.5656e-08	--	ATP1A1	P05023;P05023-4;P05023-3;P05023-2
ATP1A3	-5.70921	23.172	5.61948e-07	2.09877e-06	--	ATP1A3	P13637;P13637-2;P13637-3
ATP1B3	-4.32107	22.4779	6.69327e-05	0.000150321	--	ATP1B3	P54709;P54709-2
ATP2A3	-2.24104	21.4379	0.0108073	0.0146701	-	ATP2A3	Q93084;Q93084-2;Q93084-4;Q93084-3;Q93084-7;Q93084-6;Q93084-5
ATP2B4	-7.40618	24.0204	3.91153e-09	5.39631e-08	--	ATP2B4;ATP2B1	P23634;P23634-2;P23634-6;P23634-5;P23634-4;P23634-3;P23634-7;P23634-8;P20020;P20020-5;P20020-2;P20020-6;P20020-3;P20020-4
AZGP1	3.62431	22.7698	3.33963e-06	1.01237e-05	++	AZGP1	P25311
B2M	-3.77263	22.2037	9.74746e-07	3.36188e-06	--	B2M	P61769
BAZ1B	-3.105	21.8698	0.0202314	0.0266079	-	BAZ1B	Q9UIG0;Q9UIG0-2
BCLAF1	-5.82854	23.2316	2.76988e-07	1.17027e-06	--	BCLAF1	Q9NYF8;Q9NYF8-4;Q9NYF8-3;Q9NYF8-2
BLMH	1.60398	22.4832	0.201373	0.222068		BLMH	Q13867
BROX	-7.44399	24.0393	1.17049e-08	1.10781e-07	--	BROX	Q5VW32;Q5VW32-2
BSG	-9.86616	25.2504	2.58559e-10	1.5656e-08	--	BSG	P35613;P35613-3;P35613-4;P35613-2
C10orf88	-2.21055	21.4226	0.0366174	0.0452529	-	C10orf88	Q9H8K7
C19orf66	6.26995	24.0926	4.9828e-07	1.89235e-06	++	C19orf66	Q9NUL5;Q9NUL5-4;Q9NUL5-3;Q9NUL5-2
C1QTNF3	-3.99407	22.3144	7.44267e-06	2.06625e-05	--	C1QTNF3	Q9BXJ4-2;Q9BXJ4;Q9BXJ4-3
CA-p24	0.564112	35.5544	0.236279	0.25762		CA-p24	CA-p24
CAB39	-4.32855	22.4816	0.000134345	0.000287396	--	CAB39;CAB39L	Q9Y376;Q9H9S4
CAD	-2.49687	21.5658	0.00566871	0.00813598	--	CAD	P27708
CALM1	0.60586	21.2606	0.407427	0.427672		CALM1	P62158
CALML5	5.40395	23.6596	5.35442e-05	0.000123535	++	CALML5	Q9NZT1
CAND1	-5.56616	23.1004	0.00515104	0.00774031	--	CAND1	Q86VP6;Q86VP6-2
CANX	-7.14458	23.8896	3.829e-05	9.2114e-05	--	CANX	P27824;P27824-2;P27824-3
CAP1	-2.43912	21.5369	0.0276242	0.0353005	-	CAP1	Q01518;Q01518-2
CAPZA1	-7.28682	23.9608	1.46564e-08	1.32103e-07	--	CAPZA1	P52907
CAPZA2	-3.29343	21.9641	0.00484999	0.00758556	--	CAPZA2	P47755;P47755-2
CAPZB	-7.00666	23.8207	2.24801e-05	5.71299e-05	--	CAPZB	P47756-2;P47756
CASP14	2.57427	22.2448	0.000513722	0.00099506	++	CASP14	P31944
CAT	0.816852	21.3661	0.333885	0.353772		CAT	P04040
CCDC138	-3.85831	22.2465	0.05148	0.0604175	-	CCDC138	Q96M89;Q96M89-2
CCNY	-3.62027	22.1275	0.00407318	0.00681298	--	CCNY	Q8ND76;Q8ND76-3;Q8ND76-2
CCRL2	-1.42892	21.0318	0.0622214	0.0723953	-	CCRL2	O00421;O00421-2
CCT2	-6.76019	24.6357	5.05392e-05	0.000117018	--	CCT2	P78371;P78371-2
CCT3	-2.17166	25.2803	0.24525	0.266542		CCT3	P49368;P49368-2
CCT4	-6.57912	24.5189	0.000119057	0.000256313	--	CCT4	P50991;P50991-2
CCT5	-6.44433	23.5395	1.12104e-07	6.05644e-07	--	CCT5	P48643;P48643-2
CCT6A	-3.94308	23.4566	0.0477418	0.0566201	-	CCT6A	P40227;P40227-2
CCT7	-7.21551	23.9251	7.92506e-08	4.6184e-07	--	CCT7	Q99832;Q99832-3;Q99832-4;Q99832-2
CCT8	-7.41298	25.3259	0.000246181	0.000496772	--	CCT8	P50990;P50990-2;P50990-3
CD109	-2.30499	21.4698	0.00297329	0.00527543	--	CD109	Q6YHK3;Q6YHK3-4;Q6YHK3-3;Q6YHK3-2
CD151	-6.93793	23.7863	0.000511351	0.000993314	--	CD151	P48509
CD1A	-5.52966	23.0822	2.33112e-05	5.86213e-05	--	CD1A	P06126
CD1B	-9.89309	25.2639	1.48988e-09	3.35721e-08	--	CD1B	P29016;P29016-2
CD1C	-6.21859	23.4266	3.37694e-06	1.01911e-05	--	CD1C	P29017
CD1D	-4.11008	22.3724	0.00653241	0.00916164	--	CD1D	P15813
CD28	-4.81539	22.725	0.00544991	0.00797651	--	CD28	P10747;P10747-7;P10747-2;P10747-4;P10747-3
CD38	-10.9454	25.7901	3.46225e-10	1.5656e-08	--	CD38	P28907
CD4	-6.28386	23.4593	6.95266e-06	1.95021e-05	--	CD4	P01730
CD44	-3.18195	21.9083	0.0446429	0.0536033	-	CD44	P16070;P16070-15;P16070-18;P16070-12;P16070-14;P16070-13;P16070-11;P16070-10;P16070-16;P16070-8;P16070-9;P16070-17;P16070-6;P16070-4;P16070-3;P16070-7;P16070-5;P16070-19
CD46	-7.72253	24.1786	9.63235e-09	9.45267e-08	--	CD46	P15529;P15529-15;P15529-12;P15529-14;P15529-11;P15529-13;P15529-10;P15529-4;P15529-9;P15529-7;P15529-8;P15529-6;P15529-3;P15529-5;P15529-2
CD47	-11.818	26.2264	7.62913e-09	8.59549e-08	--	CD47	Q08722;Q08722-3;Q08722-2;Q08722-4
CD48	-7.85399	24.2443	3.96121e-06	1.17446e-05	--	CD48	P09326
CD5	-9.04263	27.1589	0.00108048	0.00199565	--	CD5	P06127
CD53	-8.53593	24.5853	1.7914e-06	5.73928e-06	--	CD53	P19397
CD55	-9.55018	25.0924	1.33333e-07	6.67653e-07	--	CD55	P08174;P08174-2;P08174-4;P08174-3;P08174-5;P08174-6;P08174-7
CD58	-5.84638	23.2405	1.62065e-07	7.8254e-07	--	CD58	P19256-3;P19256;P19256-2
CD59	-10.9123	25.7735	1.83073e-09	3.82792e-08	--	CD59	P13987
CD6	-4.84478	22.7397	0.000951844	0.00176771	--	CD6	P30203;P30203-5;P30203-3;P30203-4;P30203-2;P30203-6;P30203-7
CD63	-8.26098	24.4478	1.59888e-08	1.38569e-07	--	CD63	P08962;P08962-3;P08962-2
CD72	-4.26786	22.4513	1.82711e-05	4.71421e-05	--	CD72	P21854
CD81	-9.29184	24.9633	7.57834e-09	8.59549e-08	--	CD81	P60033
CD82	-11.4165	26.0256	1.17031e-09	2.93012e-08	--	CD82	P27701;P27701-2
CD8A	-7.5571	24.0959	3.32593e-07	1.35442e-06	--	CD8A	P01732;P01732-2;P01732-3
CD8B	-7.91942	24.2771	1.83541e-07	8.49499e-07	--	CD8B;CD8BP	P10966;P10966-4;P10966-7;P10966-9;P10966-8;A6NJW9;P10966-3;P10966-2;P10966-6
CD9	-8.3819	24.5083	6.99505e-09	8.29589e-08	--	CD9	P21926
CD99	-4.5159	22.5753	1.29139e-07	6.56374e-07	--	CD99	P14209;P14209-3
CDC37	-2.71085	21.6728	0.0352913	0.0440002	-	CDC37	Q16543
CDC42	-8.21409	24.4244	8.02345e-07	2.86976e-06	--	CDC42	P60953;P60953-1
CDK11B	-1.88574	21.2602	0.0231019	0.0299175	-	CDK11B;CDK11A	P21127;Q9UQ88;Q9UQ88-8;P21127-12;Q9UQ88-5;Q9UQ88-10;P21127-4;P21127-5;P21127-10;P21127-6;P21127-9;Q9UQ88-4;P21127-8;Q9UQ88-3;Q9UQ88-2;P21127-3;P21127-2
CDK17	-7.61148	24.1231	2.91943e-07	1.2258e-06	--	CDK17;CDK18;CDK16	Q00537;Q07002;Q07002-3;Q07002-2;Q00537-2;Q00536;Q00536-3;Q00536-2
CDSN	3.51828	22.7168	0.00393823	0.00665785	++	CDSN	Q15517
CFL1	-7.95721	26.0621	0.000228136	0.000467334	--	CFL1	P23528
CHD4	-3.28362	21.9592	0.00459249	0.0073393	--	CHD4;CHD5	Q14839;Q14839-2;Q8TDI0
CHMP4A	-7.96405	24.2994	6.39893e-07	2.34439e-06	--	CHMP4A	Q9BY43;Q9BY43-2
CIRBP	2.65704	22.2862	0.0399131	0.0483535	+	CIRBP	Q14011;Q14011-2
CLDND1	-5.02608	22.8304	0.00532606	0.00791301	--	CLDND1	Q9NY35;Q9NY35-2
CLIC1	-5.38785	23.0113	0.00547007	0.00798654	--	CLIC1	O00299
CLTA	-7.81754	24.2261	8.65427e-08	4.87524e-07	--	CLTA	P09496-2;P09496;P09496-4;P09496-3
CLTB	-7.17956	23.9071	1.61267e-07	7.8254e-07	--	CLTB	P09497;P09497-2
CLTC	-5.70943	32.7134	1.19109e-06	4.0259e-06	--	CLTC	Q00610;Q00610-2
CMTM6	-7.88278	24.2587	4.83008e-07	1.84471e-06	--	CMTM6	Q9NX76
CNOT1	-3.39786	22.0163	0.00397907	0.00668775	--	CNOT1	A5YKK6;A5YKK6-2;A5YKK6-4;A5YKK6-3
CNP	-9.54301	25.0889	2.09516e-09	3.82792e-08	--	CNP	P09543;P09543-2
COL10A1	-3.21007	21.9224	0.0041387	0.00689104	--	COL10A1	Q03692
COL1A1	-0.221193	20.8471	0.634932	0.649341		COL1A1	P02452
COL6A1	-6.68256	23.6586	2.67943e-06	8.34697e-06	--	COL6A1	P12109
COPB1	-2.46356	21.5491	0.0409964	0.049577	-	COPB1	P53618
CORO1A	-8.37123	24.503	3.03071e-09	4.5528e-08	--	CORO1A	P31146
CORO1C	-4.95078	22.7927	8.53742e-05	0.000189845	--	CORO1C	Q9ULV4;Q9ULV4-2;Q9ULV4-3
COTL1	-3.0912	21.863	0.00365911	0.00642483	--	COTL1	Q14019
CPNE3	-5.59269	23.1137	4.29538e-06	1.26798e-05	--	CPNE3	O75131
CSE1L	-4.36507	22.4999	1.32935e-05	3.58024e-05	--	CSE1L	P55060;P55060-4;P55060-3;P55060-2
CSTA	4.65213	23.2837	4.80048e-07	1.84382e-06	++	CSTA	P01040
CTCF	-3.46249	22.0486	0.000183109	0.000383225	--	CTCF;CTCFL	P49711;Q8NI51;Q8NI51-11;P49711-2;Q8NI51-6;Q8NI51-5;Q8NI51-10;Q8NI51-2;Q8NI51-3;Q8NI51-7;Q8NI51-8
CTR9	-2.75318	21.6939	0.00589037	0.00839245	--	CTR9	Q6PD62
CTSD	1.89018	21.9028	0.0741159	0.0853183	+	CTSD	P07339
CWC22	-3.27511	21.9549	0.000196545	0.000408814	--	CWC22	Q9HCG8
CXADR	-6.1213	23.378	8.74671e-07	3.06361e-06	--	CXADR	P78310;P78310-7;P78310-2;P78310-6
CXCR4	-10.7652	25.6999	1.07124e-09	2.78521e-08	--	CXCR4	P61073;P61073-2
CYFIP1	1.97539	21.9454	0.000114783	0.000248696	++	CYFIP1;CYFIP2	Q7L576;Q96F07;Q7L576-2;Q7L576-3;Q96F07-2
CYFIP2	-9.89945	25.2671	4.35459e-10	1.63539e-08	--	CYFIP2	Q96F07-2;Q96F07
DARS	-6.91176	23.7732	8.2552e-09	9.00083e-08	--	DARS	P14868;P14868-2
DAZAP1	0.926188	21.4208	0.297631	0.319363		DAZAP1	Q96EP5;Q96EP5-2
DCD	1.66941	25.705	0.226087	0.247306		DCD	P81605;P81605-2
DDX21	-7.92157	24.2781	3.2333e-09	4.69927e-08	--	DDX21	Q9NR30;Q9NR30-2
DDX23	-5.09624	22.8655	0.00527476	0.00787138	--	DDX23	Q9BUQ8
DDX39A	-3.44078	23.2706	0.0658037	0.0761701	-	DDX39A;DDX39B	O00148;Q13838;Q13838-2;O00148-3;O00148-2
DDX3X	0.1024	23.3366	0.818597	0.825928		DDX3X;DDX3Y	O00571;O15523;O00571-2;O15523-2
DDX5	-5.01341	22.8241	0.00491757	0.00758556	--	DDX5;DDX17	P17844;Q92841;Q92841-3;P17844-2;Q92841-1;Q92841-2
DDX6	-4.73379	22.6842	0.00552748	0.0080184	--	DDX6	P26196
DHX15	-7.54912	24.0919	6.5266e-08	3.95923e-07	--	DHX15	O43143
DHX9	-6.36664	25.4909	0.000365173	0.000717608	--	DHX9	Q08211
DIP2B	-5.22868	22.9317	5.05464e-05	0.000117018	--	DIP2B	Q9P265
DKC1	-6.24633	23.4405	6.15105e-07	2.28467e-06	--	DKC1	O60832;O60832-2
DNAJC5	-4.98812	22.8114	0.000907733	0.0016951	--	DNAJC5	Q9H3Z4;Q9H3Z4-2
DNM2	-6.0056	23.3201	1.60096e-06	5.25364e-06	--	DNM2	P50570;P50570-3;P50570-2;P50570-5;P50570-4
DNMT1	-1.42068	21.0277	0.0208872	0.027417	-	DNMT1	P26358;P26358-2;P26358-3
DOCK11	-6.59354	23.6141	2.33845e-07	1.04e-06	--	DOCK11	Q5JSL3
DOCK2	-7.04517	23.8399	3.77684e-07	1.51074e-06	--	DOCK2	Q92608
DSC1	2.92361	24.3728	0.0213666	0.0279919	+	DSC1	Q08554;Q08554-2
DSG1	3.11459	25.5441	0.00293285	0.00521739	++	DSG1	Q02413
DSP	2.58705	26.6407	0.000890789	0.00166807	++	DSP	P15924;P15924-3;P15924-2
DYNC1H1	-8.52721	24.581	2.73522e-09	4.40241e-08	--	DYNC1H1	Q14204
EEF1A1	-5.81479	31.5093	9.42021e-07	3.26567e-06	--	EEF1A1;EEF1A1P5;EEF1A2	P68104;Q5VTE0;Q05639;P68104-2
EEF1G	-5.59089	24.1336	0.000352129	0.000693991	--	EEF1G	P26641;P26641-2
EEF2	-6.83942	26.8378	0.000240398	0.000486555	--	EEF2	P13639
EFTUD2	-6.80298	23.7188	8.46054e-07	2.97882e-06	--	EFTUD2	Q15029;Q15029-2;Q15029-3
EHD1	-4.25232	22.4435	0.00493077	0.00758556	--	EHD1	Q9H4M9
EHD3	-6.68841	23.6616	7.89838e-08	4.6184e-07	--	EHD3	Q9NZN3
EIF2S1	-4.06833	22.3515	0.00652803	0.00916164	--	EIF2S1	P05198
EIF3A	-7.11721	23.876	2.98325e-09	4.5528e-08	--	EIF3A	Q14152;Q14152-2
EIF3C	-5.23798	22.9363	0.00502432	0.00763251	--	EIF3C;EIF3CL	Q99613;B5ME19;Q99613-2
EIF4A1	-6.57028	25.6535	0.000534428	0.00103221	--	EIF4A1;EIF4A2	P60842;Q14240;Q14240-2;P60842-2
EIF5B	-5.88158	23.2581	1.35678e-08	1.23943e-07	--	EIF5B	O60841
ELAVL1	5.68591	23.8006	1.66227e-06	5.40238e-06	++	ELAVL1	Q15717;Q15717-2
ELMO1	-1.14084	20.8878	0.014186	0.0189147	-	ELMO1;ELMO2	Q92556;Q96JJ3;Q92556-2;Q92556-3;Q96JJ3-3
EML2	-4.1909	22.4128	0.00534431	0.00792271	--	EML2	O95834;O95834-2;O95834-3
ENO1	-5.57458	27.3092	0.0117058	0.0157946	-	ENO1	P06733
EPRS	-2.36096	21.4978	0.030805	0.0389237	-	EPRS	P07814
ESYT1	-4.68093	22.6578	9.02554e-07	3.14498e-06	--	ESYT1	Q9BSJ8;Q9BSJ8-2
EZR	-6.24021	23.4375	1.13782e-07	6.05644e-07	--	EZR	P15311
F10	-8.88306	24.7589	4.04712e-09	5.47171e-08	--	F10	P00742
F13A1	-4.2438	22.4393	0.00540611	0.00797057	--	F13A1	P00488
F9	-3.89219	22.2634	0.00428815	0.0070359	--	F9	P00740;P00740-2
FABP5	-2.54688	25.1015	0.0640256	0.0743665	-	FABP5	Q01469
FAM120A	1.89811	21.9067	0.0471837	0.0560566	+	FAM120A	Q9NZB2;Q9NZB2-2;Q9NZB2-5;Q9NZB2-4;Q9NZB2-6
FAM126A	-7.15444	23.8946	4.21972e-08	2.8403e-07	--	FAM126A	Q9BYI3;Q9BYI3-2
FAM49B	-2.08251	21.3586	0.0279653	0.0356689	-	FAM49B;FAM49A	Q9NUQ9;Q9H0Q0;Q9NUQ9-2
FASN	-3.20718	21.9209	0.00529811	0.00788882	--	FASN	P49327
FAU	3.48256	22.699	1.30457e-05	3.54173e-05	++	FAU	P62861
FBLL1	0.931259	21.4233	0.318673	0.339249		FBLL1	A6NHQ2
FDPS	-5.73419	23.1844	4.62995e-07	1.79876e-06	--	FDPS	P14324;P14324-2
FERMT3	-8.80566	24.7202	4.63214e-08	3.04012e-07	--	FERMT3	Q86UX7;Q86UX7-2
FGR	-4.83798	22.7363	0.00031119	0.000618719	--	FGR	P09769
FLNA	-9.91808	25.2764	9.19532e-10	2.75194e-08	--	FLNA	P21333;P21333-2
FMNL1	-3.53833	22.0865	4.11478e-05	9.82894e-05	--	FMNL1;FMNL2	O95466;Q96PY5;Q96PY5-3;O95466-2;O95466-3
FN1	-9.0032	24.8189	2.46919e-07	1.08388e-06	--	FN1	P02751;P02751-4;P02751-10;P02751-6;P02751-5;P02751-9;P02751-14;P02751-8;P02751-17;P02751-3;P02751-13;P02751-11;P02751-7;P02751-15;P02751-12
FNBP1	-3.804	25.3041	5.74304e-05	0.000131603	--	FNBP1	Q96RU3;Q96RU3-4;Q96RU3-3;Q96RU3-5;Q96RU3-2
FUS	1.31994	21.6176	0.233774	0.255301		FUS;TAF15	P35637;P35637-2;Q92804;Q92804-2
FXYD2	-3.32832	21.9815	0.00379981	0.00655274	--	FXYD2	P54710-2;P54710
FZD7	-3.54787	22.0913	0.00474027	0.00748697	--	FZD7;FZD2	O75084;Q14332
GAPDH	-3.69024	28.8222	0.0194488	0.0256786	-	GAPDH	P04406;P04406-2
GDI2	-10.4438	25.5393	2.27899e-09	4.0542e-08	--	GDI2	P50395;P50395-2
GLG1	-8.02207	24.3284	2.90913e-09	4.5528e-08	--	GLG1	Q92896;Q92896-2;Q92896-3
GLIPR2	-2.42816	21.5314	0.0319386	0.0402618	-	GLIPR2	Q9H4G4
GNA13	-6.56785	23.6013	1.30782e-07	6.59768e-07	--	GNA13	Q14344;Q14344-2
GNA15	-3.66507	22.1499	0.00470155	0.00746067	--	GNA15	P30679
GNAI2	-10.8276	25.7311	1.02403e-10	1.5656e-08	--	GNAI2	P04899;P04899-4;P04899-6;P04899-3;P04899-5;P04899-2
GNAI3	-6.61389	23.6243	5.9568e-06	1.69907e-05	--	GNAI3;GNAI1	P08754;P63096;P63096-2
GNAS	-6.4845	24.9838	5.71499e-05	0.000131406	--	GNAS;GNAI2;GNAI3;GNAI1;GNAO1;GNAL;GNAT2;GNAT3;GNAT1	P63092;P04899;P08754;P63096;P09471;P38405;P19087;A8MTJ3;P11488;Q5JWF2;Q5JWF2-2;P63092-3;P63092-2;P09471-2;P04899-4;P63092-4;P38405-2
GNB1	-9.49823	25.0665	2.03206e-09	3.82792e-08	--	GNB1	P62873;P62873-2
GNB2	-6.13787	23.3863	0.000188605	0.000393509	--	GNB2	P62879
GNB2L1	-3.46826	22.8709	0.0296206	0.0374972	-	GNB2L1	P63244
GOLGA7	-2.76858	21.7016	0.0366037	0.0452529	-	GOLGA7	Q7Z5G4;Q7Z5G4-3
gp120	-9.30629	24.9705	1.27687e-09	2.97642e-08	--	gp120	gp120
GP1BB	-4.7098	22.6722	0.00509245	0.00770134	--	GP1BB	P13224;P13224-2
gp41	-13.07	27.7287	2.44988e-07	1.08243e-06	--	gp41	gp41
GPC1	-7.12866	23.8817	1.09374e-06	3.71541e-06	--	GPC1	P35052
GPC2	-5.03403	22.8344	1.31674e-05	3.56047e-05	--	GPC2	Q8N158
GPI	-6.70163	24.7249	0.000136553	0.000290282	--	GPI	P06744;P06744-2
GSDMA	-0.747336	20.584	0.0831676	0.0946487	-	GSDMA	Q96QA5
GSPT1	-5.55048	23.0926	2.29602e-05	5.81316e-05	--	GSPT1;GSPT2	P15170;P15170-3;P15170-2;Q8IYD1
H1FX	-5.14226	22.8885	4.78189e-06	1.38736e-05	--	H1FX	Q92522
H2AFY	-7.19294	25.7211	1.42278e-05	3.75704e-05	--	H2AFY;H2AFY2	O75367;O75367-2;O75367-3;Q9P0M6
H2AFZ	-1.43295	23.2877	0.481534	0.499236		H2AFZ;H2AFV	P0C0S5;Q71UI9;Q71UI9-3;Q71UI9-4;Q71UI9-2
HABP2	-4.62222	22.6285	0.00482897	0.00758556	--	HABP2	Q14520;Q14520-2
HBA1	-4.49131	22.563	0.0507128	0.0596206	-	HBA1	P69905;CON__P01966
HDGFRP2	-5.18426	22.9095	0.00515258	0.00774031	--	HDGFRP2	Q7Z4V5;Q7Z4V5-2;Q7Z4V5-4;Q7Z4V5-3
HIST1H1B	-6.26892	28.9641	0.000550975	0.00106114	--	HIST1H1B	P16401
HIST1H1C	-6.50462	25.323	0.00496103	0.00758745	--	HIST1H1C	P16403
HIST1H1D	-2.41794	23.5809	0.217187	0.238729		HIST1H1D	P16402
HIST1H1E	-6.4898	29.1232	0.00375445	0.00651318	--	HIST1H1E	P10412
HIST1H2BB	-6.55473	23.5947	0.000102303	0.000223808	--	HIST1H2BB;HIST2H2BE;HIST1H2BO;HIST1H2BJ;HIST3H2BB	P33778;Q16778;P23527;P06899;Q8N257
HIST1H2BL	-3.65598	31.6732	0.000379594	0.000741634	--	HIST1H2BL;HIST1H2BN;HIST1H2BH;HIST1H2BD;HIST1H2BK;HIST1H2BM;HIST2H2BF;HIST1H2BC;H2BFS;HIST1H2BB;HIST2H2BE;HIST1H2BO;HIST1H2BJ;HIST3H2BB;HIST1H2BA	Q99880;Q99877;Q93079;P58876;O60814;Q99879;Q5QNW6;P62807;P57053;Q5QNW6-2;P33778;Q16778;P23527;P06899;Q8N257;Q96A08
HIST1H3A	-6.35322	29.5777	0.000288897	0.00057609	--	HIST1H3A;H3F3A;HIST2H3A;HIST3H3;H3F3C	P68431;P84243;Q71DI3;Q16695;Q6NXT2
HIST1H4A	-5.39138	32.8751	7.95952e-05	0.000177579	--	HIST1H4A	P62805
HIST2H2AA3	-4.59704	29.7517	0.0143453	0.0190894	-	HIST2H2AA3;HIST1H2AG;H2AFJ;HIST2H2AC;HIST1H2AJ;HIST1H2AH;HIST1H2AD;H2AFX;HIST1H2AA	Q6FI13;P0C0S8;Q9BTM1;Q16777;Q99878;Q96KK5;P20671;Q9BTM1-2;P16104;Q96QV6
HLA-A	-7.76449	24.1996	3.2828e-07	1.34496e-06	--	HLA-A	P01891;P10316;P01892;P30453;P16190;P18462;P16189;P30457;P30450;P30512;P30459;P10314
HLA-B	-6.85262	23.7437	6.30564e-08	3.91065e-07	--	HLA-B;HLA-C	P30460;P30480;P01889;P30462;P18463;P30466;P30479;Q95365;Q29836;Q29718;P30475;Q29865;Q04826;Q31610;P30486;P03989
HLA-G	-2.70627	21.6705	0.035736	0.0443257	-	HLA-G	P17693
HMGB2	-2.84538	21.74	0.00370775	0.00646857	--	HMGB2	P26583
HMGN2	-0.416392	20.7495	0.605768	0.620453		HMGN2;HMGN3	P05204;Q15651;Q15651-2
HNRNPA1	2.42204	25.9753	0.106308	0.119974		HNRNPA1	P09651;P09651-3;P09651-2
HNRNPA2B1	1.4153	25.7983	0.296974	0.319164		HNRNPA2B1	P22626;P22626-2
HNRNPA3	0.746148	21.3307	0.344806	0.364202		HNRNPA3	P51991
HNRNPC	0.274382	28.8083	0.536403	0.551915		HNRNPC;HNRNPCL1;LOC649330;LOC440563	P07910;P07910-2;P07910-4;O60812;B7ZW38;P07910-3;P0DMR1;B2RXH8
HNRNPD	3.19119	24.8598	0.0489668	0.0579712	+	HNRNPD	Q14103;Q14103-3;Q14103-4;Q14103-2
HNRNPF	-2.41214	22.3676	0.00697788	0.00971775	--	HNRNPF	P52597
HNRNPH1	-2.01093	23.1518	0.183634	0.20317		HNRNPH1	P31943
HNRNPK	2.41973	22.1675	0.0430178	0.0519287	+	HNRNPK	P61978;P61978-2;P61978-3
HNRNPL	2.38376	22.1495	0.0355138	0.0441312	+	HNRNPL	P14866;P14866-2
HNRNPM	-0.542278	27.5035	0.437349	0.455544		HNRNPM	P52272;P52272-2
HNRNPR	-0.260596	25.4688	0.870019	0.876502		HNRNPR	O43390;O43390-3;O43390-2;O43390-4
HNRNPU	-2.04427	29.0787	0.0138876	0.0185534	-	HNRNPU	Q00839;Q00839-2
HP1BP3	-0.521699	20.6968	0.174394	0.194218		HP1BP3	Q5SSJ5;Q5SSJ5-3;Q5SSJ5-2
HSP90AA1	-6.98388	27.2654	0.00569379	0.00815467	--	HSP90AA1	P07900;P07900-2
HSP90AB1	-9.56028	27.5665	0.000250331	0.000503643	--	HSP90AB1	P08238
HSP90AB2P	-2.67995	21.6573	0.0470447	0.0559898	-	HSP90AB2P	Q58FF8
HSPA6	-5.7927	26.1955	0.000738654	0.00140261	--	HSPA6;HSPA7	P17066;P48741;P0DMV8-2;P0DMV9;P0DMV8
HSPA8	-5.36089	30.2462	3.72494e-06	1.11418e-05	--	HSPA8	P11142;P11142-2
HSPB1	0.110643	21.013	0.811082	0.819568		HSPB1	P04792
ICAM2	-8.42198	25.8446	9.87241e-05	0.00021668	--	ICAM2	P13598
ICAM3	-5.452	23.0434	1.26266e-06	4.24655e-06	--	ICAM3	P32942
IDH1	-3.01453	21.8246	2.72933e-06	8.46343e-06	--	IDH1	O75874
IFI16	-5.8575	23.2461	2.75151e-06	8.49325e-06	--	IFI16	Q16666;Q16666-3;Q16666-2;Q16666-6
IFITM2	-10.0316	25.3331	5.58971e-07	2.09877e-06	--	IFITM2;IFITM3;IFITM1	Q01629;Q01628;P13164
IGF2BP3	7.21129	24.5633	1.13387e-07	6.05644e-07	++	IGF2BP3	O00425
IGF2R	-2.1856	21.4101	0.0320427	0.0402618	-	IGF2R	P11717
IGHA1	1.23938	21.5774	0.0897076	0.10192		IGHA1;IGHA2	P01876;P01877
IGHG1	0.558141	21.2367	0.424279	0.443296		IGHG1	P01857
IGLL5	-4.93952	22.5329	0.00376724	0.00651318	--	IGLL5;IGLC3;IGLC2;IGLC1;IGLC6	B9A064;P0CG06;P0CG05;P0CG04;P0CF74
IGSF3	-4.5329	22.5838	0.0069742	0.00971775	--	IGSF3	O75054;O75054-2
IGSF8	-9.63575	25.1352	4.17475e-09	5.53359e-08	--	IGSF8	Q969P0;Q969P0-3
IL10RB	-4.33376	22.4842	0.0055906	0.00805809	--	IL10RB	Q08334
IL2RG	-6.79001	23.7124	1.26903e-07	6.49897e-07	--	IL2RG	P31785;P31785-2
ILF2	-0.952055	21.7212	0.335697	0.355135		ILF2	Q12905
ILF3	2.47299	22.1942	0.000236675	0.000480457	++	ILF3	Q12906;Q12906-4;Q12906-5;Q12906-2;Q12906-6;Q12906-3;Q12906-7
ILK	-1.88209	21.2584	0.00725609	0.0100104	-	ILK	Q13418;Q13418-3;Q13418-2
Integrase-P31	-0.854576	33.2674	0.0218267	0.0283747	-	Integrase-P31	Integrase-P31
IPO5	-6.3527	23.4937	2.34476e-05	5.87058e-05	--	IPO5	O00410;O00410-2;O00410-3
IPO7	-1.74601	21.1904	0.0110248	0.0149199	-	IPO7	O95373
IQGAP1	-3.3651	21.9999	0.00371273	0.00646857	--	IQGAP1	P46940
ITFG3	-5.36932	23.002	9.98275e-07	3.42555e-06	--	ITFG3	Q9H0X4;Q9H0X4-2
ITGA4	-10.1586	25.3967	2.39533e-10	1.5656e-08	--	ITGA4	P13612
ITGA6	-5.55346	23.0941	1.79002e-06	5.73928e-06	--	ITGA6	P23229;P23229-2;P23229-7;P23229-4;P23229-5;P23229-3;P23229-9;P23229-6
ITGAL	-3.72615	22.1804	9.27351e-05	0.000204866	--	ITGAL	P20701;P20701-3;P20701-2
ITGB1	-10.4539	25.5443	2.97299e-10	1.5656e-08	--	ITGB1	P05556;P05556-5;P05556-2;P05556-4;P05556-3
ITGB2	-6.14264	23.3887	1.81935e-07	8.49499e-07	--	ITGB2	P05107
ITGB3	-8.97408	24.8044	4.23406e-08	2.8403e-07	--	ITGB3	P05106;P05106-2;P05106-3
ITGB6	-7.39073	24.0127	1.86669e-06	5.95229e-06	--	ITGB6	P18564;P18564-2
JAM3	-6.22908	23.4319	6.49733e-07	2.3614e-06	--	JAM3	Q9BX67;Q9BX67-2
JUP	3.63228	25.5341	0.00308805	0.00546472	++	JUP	P14923
KHDRBS1	-2.70354	21.6691	0.00512152	0.00772801	--	KHDRBS1	Q07666;Q07666-3;Q07666-2
KIAA0319L	-4.5165	22.5756	1.3106e-06	4.34298e-06	--	KIAA0319L	Q8IZA0;Q8IZA0-3;Q8IZA0-2
KIRREL	-4.84713	22.7409	3.81054e-05	9.19974e-05	--	KIRREL	Q96J84;Q96J84-2;Q96J84-3
KMT2C	-5.90093	23.2678	2.95662e-06	9.04376e-06	--	KMT2C	Q8NEZ4;Q8NEZ4-3;Q8NEZ4-2
KPNB1	-7.08817	23.8614	8.40027e-09	9.01075e-08	--	KPNB1	Q14974;Q14974-2
KPRP	2.70707	23.9968	0.151672	0.169192		KPRP	Q5T749
KRT2	12.8645	27.3899	3.52924e-10	1.5656e-08	++	KRT2	P35908
KRT6B	1.20948	21.5624	0.253439	0.274559		KRT6B	P04259
LAMP1	-4.13527	22.385	0.00427246	0.0070359	--	LAMP1	P11279
LAMP2	-3.77322	22.204	0.00473912	0.00748697	--	LAMP2	P13473;P13473-2;P13473-3
LARP7	-6.14232	23.3885	5.36511e-06	1.54332e-05	--	LARP7	Q4G0J3;Q4G0J3-3
LCK	-9.53165	25.6615	7.33004e-08	4.34658e-07	--	LCK	P06239;P06239-2;P06239-3
LCN1	3.32896	22.6222	5.04578e-05	0.000117018	++	LCN1	P31025
LCP1	-4.33326	26.18	0.0120697	0.0162209	-	LCP1	P13796
LDHA	-7.4468	25.7765	0.00131885	0.00240957	--	LDHA	P00338;P00338-3;P00338-5;P00338-2;P00338-4
LDHB	-8.5792	26.4981	0.000933702	0.0017388	--	LDHB	P07195
LDLR	-2.96184	21.7983	0.038702	0.0472658	-	LDLR	P01130;P01130-3;P01130-6;P01130-4;P01130-5;P01130-2
LDLRAD4	-6.50676	23.5707	2.06874e-06	6.55966e-06	--	LDLRAD4	O15165;O15165-6;O15165-5;O15165-3;O15165-8;O15165-4;O15165-7;O15165-2
LGALS7	1.73862	21.827	0.0590846	0.068983	+	LGALS7	P47929
LIMS1	-6.12468	23.3797	1.50507e-05	3.95886e-05	--	LIMS1;LIMS2	P48059;P48059-5;P48059-4;P48059-2;P48059-3;Q7Z4I7;Q7Z4I7-2;Q7Z4I7-4;Q7Z4I7-3;Q7Z4I7-5
LNPEP	-11.6427	26.1387	9.38783e-10	2.75194e-08	--	LNPEP	Q9UIQ6-3;Q9UIQ6;Q9UIQ6-2
LRRC9	0.661977	21.2887	0.449571	0.467554		LRRC9	Q6ZRR7
LSM14A	2.45626	22.1858	3.95731e-05	9.48632e-05	++	LSM14A	Q8ND56;Q8ND56-3;Q8ND56-2
LUC7L	-3.28463	21.9597	0.000233209	0.000476281	--	LUC7L	Q9NQ29;Q9NQ29-2;Q9NQ29-3
LUC7L2	-8.35604	24.4954	1.80243e-07	8.49499e-07	--	LUC7L2	Q9Y383;Q9Y383-3;Q9Y383-2;Q96HJ9-2
LUC7L3	-4.85905	22.7469	0.000168994	0.000354783	--	LUC7L3	O95232
LYAR	-4.76121	22.698	2.94264e-07	1.22792e-06	--	LYAR	Q9NX58
LYZ	3.04032	22.4778	0.000835967	0.00157413	++	LYZ	P61626
LZIC	-3.54812	22.0914	0.00448465	0.00723328	--	LZIC	Q8WZA0;Q8WZA0-2
M6PR	-2.90425	21.7695	0.0268595	0.0344536	-	M6PR	P20645
MAP4K4	-6.83941	23.7371	3.26724e-09	4.69927e-08	--	MAP4K4;MINK1;TNIK	O95819;O95819-5;O95819-4;O95819-2;O95819-3;Q8N4C8;Q9UKE5;Q9UKE5-8;Q8N4C8-5;Q9UKE5-5;Q8N4C8-2;Q9UKE5-7;Q8N4C8-3;Q9UKE5-3;Q8N4C8-4;Q9UKE5-6;Q9UKE5-2;Q9UKE5-4
MARCKS	-4.15915	22.3969	0.000590137	0.00113012	--	MARCKS	P29966
MARCKSL1	-4.46501	24.3197	0.000849958	0.00159603	--	MARCKSL1	P49006
MATRIX-p17	-0.476208	35.1569	0.32251	0.342793		MATRIX-p17	MATRIX-p17
MBNL1	4.02595	22.9706	6.51737e-06	1.84341e-05	++	MBNL1;MBNL2	Q9NR56;Q9NR56-3;Q9NR56-4;Q9NR56-7;Q9NR56-6;Q9NR56-2;Q9NR56-5;Q5VZF2;Q5VZF2-3;Q5VZF2-2
MCAM	-7.63814	24.1364	1.08989e-08	1.05253e-07	--	MCAM	P43121;P43121-2
MCM3	-5.07013	22.8524	4.62152e-05	0.000108477	--	MCM3	P25205;P25205-2
MCM5	-4.00667	22.3207	0.00429874	0.00703619	--	MCM5	P33992
MFGE8	-6.90722	23.771	1.2151e-07	6.36062e-07	--	MFGE8	Q08431;Q08431-2;Q08431-3
MFI2	-1.58704	21.1109	0.0688459	0.0794196	-	MFI2	P08582;P08582-2
MKRN1	2.23936	22.0774	0.0382959	0.0469837	+	MKRN1;MKRN4P	Q9UHC7;Q9UHC7-3;Q9UHC7-2;Q9UHC7-4;Q13434
MMTAG2	-0.651304	20.643	0.248931	0.270109		MMTAG2	Q9BU76;Q9BU76-4
MOV10	1.97606	32.0326	0.000202488	0.000419883	++	MOV10	Q9HCE1;Q9HCE1-2
MPZL1	-8.24616	24.4404	5.84217e-08	3.69094e-07	--	MPZL1	O95297-3;O95297;O95297-2
MRC2	-1.42931	21.032	0.0159361	0.0211647	-	MRC2	Q9UBG0
MSI2	7.84548	24.8804	4.61129e-07	1.79876e-06	++	MSI2	Q96DH6;Q96DH6-2;Q96DH6-3
MSN	-6.12214	29.9452	6.41585e-07	2.34439e-06	--	MSN	P26038
MTHFD1	-3.59727	22.116	0.0039455	0.00665785	--	MTHFD1	P11586
MUSTN1	0.406821	21.1611	0.410022	0.429729		MUSTN1	Q8IVN3
MYBBP1A	-6.13929	23.387	1.6309e-05	4.2567e-05	--	MYBBP1A	Q9BQG0;Q9BQG0-2
MYH10	-9.84699	25.2408	1.97251e-08	1.5874e-07	--	MYH10	P35580;P35580-2;P35580-5;P35580-3;P35580-4
MYH11	-1.80502	21.2199	0.0246803	0.0317183	-	MYH11	P35749;P35749-4;P35749-3;P35749-2
MYH14	-7.573	24.1038	8.41254e-08	4.78999e-07	--	MYH14	Q7Z406;Q7Z406-6;Q7Z406-2;Q7Z406-5;Q7Z406-4
MYH9	-12.9742	26.8044	1.06054e-09	2.78521e-08	--	MYH9	P35579;P35579-2
MYL6	-5.56977	23.1022	6.55967e-08	3.95923e-07	--	MYL6;MYL6B	P60660;P60660-2;P14649
MYO1C	-6.84534	23.74	4.18853e-07	1.66556e-06	--	MYO1C	O00159;O00159-3
NAP1L1	-5.21474	22.9247	0.00544985	0.00797651	--	NAP1L1	P55209;P55209-3;P55209-2
NAPA	-2.66199	21.6483	0.00417804	0.00692764	--	NAPA	P54920
NARS	-3.02868	21.8317	0.0391941	0.0476533	-	NARS	O43776
NC-p7	6.37321	25.6073	0.00190473	0.00342447	++	NC-p7	NC-p7
NCKAP1	-3.12853	21.8816	0.00814922	0.0111969	-	NCKAP1	Q9Y2A7;Q9Y2A7-2
NCKAP1L	-8.73086	24.6828	5.19984e-09	6.54603e-08	--	NCKAP1L	P55160;P55160-2
NCL	-0.440141	28.4074	0.635901	0.649349		NCL	P19338
NCSTN	-2.84438	21.7395	0.031995	0.0402618	-	NCSTN	Q92542;Q92542-2
NLGN4Y	-5.54632	23.0905	2.97805e-07	1.23507e-06	--	NLGN4Y;NLGN4X;NLGN2	Q8NFZ3;Q8N0W4;Q8NFZ3-2;Q8N0W4-2;Q8NFZ4
NOLC1	-7.33557	23.9851	1.54335e-05	4.04382e-05	--	NOLC1	Q14978;Q14978-3;Q14978-2
NONO	-1.7142	22.3899	0.311439	0.332071		NONO	Q15233;Q15233-2
NOP56	-8.25382	24.4443	2.37728e-09	4.12062e-08	--	NOP56	O00567
NOP58	-7.53147	24.0831	1.78385e-08	1.48874e-07	--	NOP58	Q9Y2X3
NPM1	2.92423	22.4198	0.00495218	0.00758745	++	NPM1	P06748;P06748-2;P06748-3
NRAS	-2.92647	21.7806	0.0497578	0.0588047	-	NRAS;HRAS;KRAS	P01111;P01112;P01116;P01116-2
NRN1	-7.11162	23.8732	4.21259e-08	2.8403e-07	--	NRN1	Q9NPD7
NRXN1	-2.42205	21.5284	0.0321134	0.0402758	-	NRXN1	Q9ULB1;Q9ULB1-2;Q9ULB1-3
NUDC	-5.20796	22.9213	3.9514e-06	1.17446e-05	--	NUDC	Q9Y266
ORF1	1.49479	21.7051	0.0749427	0.0860123	+	ORF1	Q9UN81
OXSR1	-1.52259	21.0786	0.0216571	0.0282629	-	OXSR1	O95747
P0DMV9	-7.60923	24.122	9.34222e-08	5.21929e-07	--	HSPA1B	P0DMV9;P0DMV8;P0DMV8-2
P2	-4.7307	22.6827	0.0102729	0.0140009	-	P2	P2
P6-GAG	1.1795	32.7663	0.0217526	0.0283329	+	P6-GAG	P6-GAG
P6*	2.11718	27.4237	0.0231524	0.0299255	+	P6*	P6*
PA2G4	-6.70318	23.6689	3.08287e-08	2.29013e-07	--	PA2G4	Q9UQ80;Q9UQ80-2
PABPC1	4.73625	30.405	2.33271e-05	5.86213e-05	++	PABPC1;PABPC3	P11940;P11940-2;Q9H361
PABPC4	4.51605	26.4358	0.00215226	0.00385923	++	PABPC4	Q13310;Q13310-2;Q13310-3
PACSIN2	-3.70729	25.8814	0.00157391	0.00286011	--	PACSIN2	Q9UNF0;Q9UNF0-2
PAFAH1B1	-3.60045	22.1176	0.00393466	0.00665785	--	PAFAH1B1	P43034
PAICS	-5.06746	22.8511	4.58606e-05	0.000108398	--	PAICS	P22234;P22234-2
PAK2	-4.62788	22.6313	1.92836e-07	8.8079e-07	--	PAK2;PAK1;PAK3	Q13177;Q13153;O75914;O75914-3;O75914-2;Q13153-2;O75914-4
PARP1	-5.15709	25.519	0.000593043	0.00113248	--	PARP1	P09874
PARVB	-5.86269	23.2487	6.98853e-06	1.95217e-05	--	PARVB	Q9HBI1;Q9HBI1-3;Q9HBI1-2
PCBP1	-3.86537	24.0444	0.0175902	0.02327	-	PCBP1	Q15365
PCBP2	1.79484	24.3227	0.194686	0.215045		PCBP2;PCBP3	Q15366;P57721;Q15366-4;Q15366-5;Q15366-7;Q15366-8;P57721-2;P57721-3;P57721-5;Q15366-6;Q15366-3;Q15366-2;P57721-4
PDCD6	-3.15768	21.8962	0.0117729	0.0158536	-	PDCD6	O75340;O75340-2
PDCD6IP	-6.27748	27.7987	2.52665e-08	1.96324e-07	--	PDCD6IP	Q8WUM4;Q8WUM4-2
PDIA3	6.08225	23.9988	1.88137e-05	4.83577e-05	++	PDIA3	P30101
PELP1	-3.26775	21.9512	0.00638794	0.00902819	--	PELP1	Q8IZL8
PFKP	-6.1953	23.415	4.36012e-05	0.000103419	--	PFKP	Q01813;Q01813-2
PGAM1	-2.49207	22.5132	0.0762487	0.0872151	-	PGAM1;PGAM4	P18669;Q8N0Y7
PGD	-6.04841	23.3416	8.43208e-08	4.78999e-07	--	PGD	P52209;P52209-2
PGK1	-3.98027	23.9229	0.100538	0.113842		PGK1	P00558;P00558-2
PGM1	-2.72011	21.6774	0.00383189	0.00657108	--	PGM1	P36871;P36871-3;P36871-2
PI4KA	-5.65505	23.1449	1.72052e-06	5.56494e-06	--	PI4KA	P42356
PKM	-8.33062	26.0873	0.000105249	0.000229512	--	PKM	P14618;P14618-2;P14618-3
PKN1	-4.30529	22.47	0.00449405	0.00723328	--	PKN1	Q16512;Q16512-2
PLEK	-2.6313	21.633	0.0655116	0.075962	-	PLEK	P08567
PLP2	-7.88753	24.2611	6.49147e-08	3.95923e-07	--	PLP2	Q04941
PLSCR1	-5.15279	22.8937	0.00486281	0.00758556	--	PLSCR1	O15162;O15162-2
PLTP	-4.78372	22.7092	3.34955e-05	8.14496e-05	--	PLTP	P55058;P55058-3;P55058-4;P55058-2
PNN	-4.96704	22.8009	0.00554572	0.00802764	--	PNN	Q9H307;Q9H307-2
POF1B	0.705611	21.3105	0.136474	0.15249		POF1B	Q8WVV4-1;Q8WVV4;Q8WVV4-3
PPIA	-3.96411	29.7815	6.38136e-05	0.000143793	--	PPIA	P62937;P62937-2
PPIA (P62937-2)	-3.60981	22.1223	0.00427358	0.0070359	--	PPIA	P62937-2
PPIE	-4.00606	22.3204	0.00509073	0.00770134	--	PPIE	Q9UNP9;Q9UNP9-2;Q9UNP9-3
PPIG	-4.29281	22.4638	0.010348	0.0140749	-	PPIG	Q13427;Q13427-2
PPP2R1A	-5.02354	22.8291	9.52789e-08	5.27939e-07	--	PPP2R1A	P30153
PRDX1	0.437007	24.8164	0.672875	0.685035		PRDX1	Q06830
PRH1	-0.46433	20.5495	0.118668	0.133477		PRH1	P02810
PRKCA	-2.14282	21.3888	0.00435201	0.00708385	--	PRKCA;PRKCB	P17252;P05771;P05771-2
PRKDC	-11.0687	25.8517	4.13315e-10	1.63539e-08	--	PRKDC	P78527;P78527-2
PRNP	-3.4628	22.0487	0.00744625	0.0102519	-	PRNP	P04156-2;P04156
Protease	0.987808	30.2146	0.291208	0.313966		Protease	Protease
PRPF40A	-6.92712	23.7809	2.74031e-07	1.16506e-06	--	PRPF40A	O75400;O75400-2;O75400-3
PRPF8	-12.4244	26.5296	3.20144e-10	1.5656e-08	--	PRPF8	Q6P2Q9
PRSS21	-4.53852	22.5866	8.90128e-05	0.000197287	--	PRSS21	Q9Y6M0;Q9Y6M0-3;Q9Y6M0-2
PRSS3	-3.66969	24.5054	0.00170807	0.00308731	--	PRSS3	P35030;P35030-5;P35030-3;P35030-2;P35030-4
PSMA7	-0.0264278	20.9445	0.953033	0.954445		PSMA7	O14818;O14818-2
PSMC5	-0.600157	20.6174	0.11384	0.128259		PSMC5	P62195;P62195-2
PSMD13	-4.82774	22.7312	2.98101e-05	7.27495e-05	--	PSMD13	Q9UNM6;Q9UNM6-2
PSMD2	-5.77055	23.2026	1.86792e-08	1.53989e-07	--	PSMD2	Q13200;Q13200-3;Q13200-2
PTK7	-5.3094	22.9721	2.2277e-06	7.00429e-06	--	PTK7	Q13308;Q13308-3;Q13308-4;Q13308-2;Q13308-6;Q13308-5
PTMA	0.555759	22.1671	0.741399	0.750278		PTMA	P06454;P06454-2
PTPN6	-5.64281	23.1388	4.75802e-07	1.83796e-06	--	PTPN6	P29350;P29350-2;P29350-3;P29350-4
PTPRC	-9.42554	25.0301	5.18246e-08	3.3686e-07	--	PTPRC	P08575;P08575-2
PURA	8.39033	25.1528	4.24364e-08	2.8403e-07	++	PURA	Q00577
PURB	3.72096	22.8181	2.7896e-05	6.85734e-05	++	PURB	Q96QR8
PYGL	-4.35629	22.4955	0.00541197	0.00797057	--	PYGL;PYGB;PYGM	P06737;P11216;P11217;P11217-2;P06737-2
Q99729-3	4.10454	23.0099	8.72994e-06	2.39896e-05	++	HNRNPAB	Q99729-3;Q99729-2
RAB10	-12.069	26.3519	8.10145e-10	2.73829e-08	--	RAB10	P61026
RAB11B	-9.23141	24.9331	1.96226e-07	8.90259e-07	--	RAB11B;RAB11A	Q15907;P62491;P62491-2;Q15907-2
RAB14	-7.14492	23.8898	1.49766e-08	1.33213e-07	--	RAB14	P61106
RAB18	-6.0814	23.358	1.39939e-07	6.95577e-07	--	RAB18	Q9NP72;Q9NP72-3;Q9NP72-2
RAB1A	-8.30054	24.4676	2.13482e-08	1.67807e-07	--	RAB1A	P62820;P62820-2;P62820-3
RAB1B	-6.90336	23.769	1.64646e-07	7.89365e-07	--	RAB1B	Q9H0U4
RAB21	-5.05232	22.8435	0.00027467	0.000549341	--	RAB21	Q9UL25
RAB22A	-5.2699	22.9523	0.00550983	0.00800999	--	RAB22A;RAB31	Q9UL26;Q13636
RAB2A	-7.31006	23.9724	4.42363e-07	1.73859e-06	--	RAB2A;RAB2B	P61019;Q8WUD1;P61019-2
RAB35	-10.7285	25.6816	4.83083e-10	1.71876e-08	--	RAB35	Q15286
RAB5A	-5.24138	22.938	4.51149e-06	1.32025e-05	--	RAB5A	P20339;P20339-2
RAB5B	-3.17647	21.9056	0.00484082	0.00758556	--	RAB5B	P61020;P61020-2
RAB5C	-9.19142	24.9131	2.60438e-09	4.29405e-08	--	RAB5C	P51148;P51148-2
RAB6A	-7.96191	26.7181	8.62135e-06	2.37879e-05	--	RAB6A;RAB6B;RAB39A	P20340;Q9NRW1;Q14964;P20340-4;Q9NRW1-2;P20340-2
RAB7A	-9.37733	25.006	4.04494e-08	2.81895e-07	--	RAB7A	P51149
RAB8A	-8.96956	24.8021	3.71698e-08	2.64492e-07	--	RAB8A	P61006;P61006-2
RAB8B	-7.68984	24.1623	4.56349e-08	3.02443e-07	--	RAB8B	Q92930
RAC1	-7.82947	24.2321	1.61014e-07	7.8254e-07	--	RAC1;RAC3;RAC2	P63000;P63000-2;P60763;P15153
RALA	-8.13642	24.3856	9.77021e-10	2.75194e-08	--	RALA;RALB	P11233;P11234;P11234-3;P11234-2
RAN	-3.84667	23.6564	0.0450881	0.0540417	-	RAN	P62826
RAP1A	-5.05785	22.8463	0.0049139	0.00758556	--	RAP1A	P62834
RAP1B	-10.2113	25.423	2.89442e-10	1.5656e-08	--	RAP1B	P61224;P61224-3;A6NIZ1;P61224-2;P61224-4
RAP2B	-5.99588	23.3153	0.00174209	0.00314042	--	RAP2B	P61225
RBM25	-5.8738	23.2542	1.82723e-07	8.49499e-07	--	RBM25	P49756
RBM3	3.71172	22.8135	0.0239063	0.030841	+	RBM3	P98179
RBM39	-3.99473	26.3018	0.00708106	0.00982915	--	RBM39	Q14498;Q14498-3;Q14498-2
RBMX	2.6305	22.2729	0.000256897	0.000515318	++	RBMX;RBMXL1;RBMXL2	P38159;P38159-3;Q96E39;O75526;P38159-2
RBP4	-3.8296	22.2321	0.00493373	0.00758556	--	RBP4	P02753
RECK	-1.53711	21.0859	0.0284654	0.0362385	-	RECK	O95980
RHEB	-7.26495	23.9498	2.79997e-08	2.12672e-07	--	RHEB	Q15382
RHOA	-6.87831	23.7565	1.76119e-07	8.38424e-07	--	RHOA	P61586
RHOG	-3.01808	21.8264	0.0387356	0.0472658	-	RHOG	P84095
Rnase-p15	-1.06421	29.8998	0.0810918	0.0924419	-	Rnase-p15	Rnase-p15
RNPS1	-8.03794	24.3363	9.40064e-09	9.45267e-08	--	RNPS1	Q15287;Q15287-3;Q15287-2
ROCK1	-1.09704	20.8659	0.0468099	0.0558086	-	ROCK1	Q13464
RP2	-5.12249	22.8786	2.6048e-07	1.12156e-06	--	RP2	O75695
RP9	-4.01664	22.3257	6.05288e-05	0.000137769	--	RP9	Q8TA86
RPL10	-2.44703	26.892	0.00131764	0.00240957	--	RPL10	P27635
RPL10A	-5.75004	23.1924	1.75495e-08	1.48293e-07	--	RPL10A	P62906
RPL13	-0.552409	26.7141	0.293884	0.316347		RPL13	P26373;P26373-2
RPL13A	3.19494	22.5551	0.000235363	0.000479233	++	RPL13A	P40429;Q6NVV1
RPL14	-1.9122	26.9972	0.00674816	0.00944463	--	RPL14	P50914
RPL15	-4.07026	27.354	0.000349133	0.000690099	--	RPL15	P61313;P61313-2
RPL17	-1.21844	25.837	0.078378	0.0894992	-	RPL17	P18621;P18621-3;P18621-2
RPL18	-4.86825	26.7104	0.0287914	0.0365845	-	RPL18	Q07020;Q07020-2
RPL18A	-4.59969	26.0771	1.7215e-05	4.4759e-05	--	RPL18A	Q02543
RPL19	-4.51619	26.1874	0.00012768	0.000274006	--	RPL19	P84098
RPL22	-3.95266	22.2937	0.00502436	0.00763251	--	RPL22	P35268
RPL23A	1.86768	24.2418	0.183209	0.203032		RPL23A	P62750
RPL24	1.15025	24.1551	0.238085	0.259172		RPL24	P83731
RPL26	-0.194644	20.4147	0.644753	0.657395		RPL26	P61254
RPL27	-0.171463	25.0744	0.726685	0.73649		RPL27	P61353
RPL27A	-4.43665	28.4321	3.219e-07	1.32686e-06	--	RPL27A	P46776
RPL28	-1.00643	22.8191	0.299438	0.320285		RPL28	P46779;P46779-4;P46779-5;P46779-2;P46779-3
RPL29	-1.86747	26.7307	0.0125255	0.0168001	-	RPL29	P47914
RPL3	-6.627	28.9101	1.29857e-06	4.3243e-06	--	RPL3	P39023
RPL30	-1.79543	24.0687	0.223398	0.245157		RPL30	P62888
RPL31	0.782898	21.3491	0.33272	0.35309		RPL31	P62899;P62899-3;P62899-2
RPL34	2.88373	22.3995	0.00102371	0.00189596	++	RPL34	P49207
RPL35	-2.7486	24.3886	0.0130549	0.0174755	-	RPL35	P42766
RPL36	0.0826788	23.5038	0.951221	0.954043		RPL36	Q9Y3U8
RPL36AL	-3.54417	22.0894	0.000616701	0.00117434	--	RPL36AL;RPL36A	Q969Q0;P83881
RPL4	-2.85423	29.2514	0.00231739	0.0041334	--	RPL4	P36578
RPL5	-5.1415	25.9475	0.000569987	0.00109463	--	RPL5	P46777
RPL6	-4.53584	27.2398	1.81105e-05	4.69069e-05	--	RPL6	Q02878
RPL7	-2.1079	27.7238	0.00118319	0.00217939	--	RPL7	P18124
RPL7A	-2.59643	27.5746	0.00147554	0.00268858	--	RPL7A	P62424
RPL8	-1.24873	26.8979	0.0607132	0.0707623	-	RPL8	P62917
RPS14	-1.33476	23.3652	0.29848	0.319766		RPS14	P62263
RPS16	-1.53355	22.5848	0.182751	0.202857		RPS16	P62249
RPS18	0.698957	21.3071	0.395978	0.416949		RPS18	P62269
RPS2	-2.07078	27.2854	0.00435929	0.00708385	--	RPS2	P15880
RPS24	0.795337	21.3553	0.400086	0.420619		RPS24	P62847;P62847-2;P62847-3;P62847-4
RPS25	1.47194	21.6936	0.0688083	0.0794196	+	RPS25	P62851
RPS26	-7.57713	24.1059	2.05927e-08	1.63772e-07	--	RPS26;RPS26P11	P62854;Q5JNZ5
RPS3	-4.73676	26.0471	1.40029e-05	3.72675e-05	--	RPS3	P23396;P23396-2
RPS3A	-4.82844	24.983	0.00383961	0.00657108	--	RPS3A	P61247
RPS4X	1.39424	21.6548	0.226057	0.247306		RPS4X;RPS4Y1;RPS4Y2	P62701;P22090;Q8TD47
RPS5	0.739018	21.3272	0.369146	0.389302		RPS5	P46782
RPS6	-2.72208	28.2987	0.000333456	0.000661046	--	RPS6	P62753
RPS8	-3.86512	30.1185	0.000118192	0.000255264	--	RPS8	P62241
RPS9	-2.76417	25.2283	0.178243	0.198178		RPS9	P46781
RRAS2	-5.7991	23.2169	2.84042e-06	8.72784e-06	--	RRAS2;RRAS	P62070;P62070-4;P10301;P62070-3
RSL1D1	-8.73105	24.6829	3.97744e-08	2.80078e-07	--	RSL1D1	O76021
RT-p51	-0.394788	32.2196	0.474098	0.492304		RT-p51	RT-p51
RTN4RL2	-4.10843	22.3716	0.00521602	0.00781825	--	RTN4RL2	Q86UN3
RUVBL1	-4.60832	22.6215	1.25156e-07	6.45844e-07	--	RUVBL1	Q9Y265;Q9Y265-2
S100A7	2.16563	22.0405	0.0742117	0.0853183	+	S100A7;S100A7A	P31151;Q86SG5
S100A8	2.21872	23.7351	0.0585211	0.0684434	+	S100A8	P05109
S100A9	4.23746	23.6418	0.00120873	0.00222039	++	S100A9	P06702
SAR1A	-3.52722	22.081	0.00382536	0.00657108	--	SAR1A;SAR1B	Q9NR31;Q9Y6B6
SCAMP2	-2.53432	21.5845	0.0330063	0.041319	-	SCAMP2	O15127
SCAMP3	-4.39397	22.5143	0.00444576	0.00720704	--	SCAMP3	O14828;O14828-2
SDCBP	-8.17443	24.4046	2.73111e-07	1.16506e-06	--	SDCBP	O00560;O00560-2;O00560-3
SELPLG	-5.684	23.1593	7.45806e-06	2.06625e-05	--	SELPLG	Q14242;Q14242-2
SEMA7A	-7.89939	24.267	1.2232e-07	6.36062e-07	--	SEMA7A	O75326;O75326-2
SERINC1	-6.32986	23.4823	5.58049e-08	3.55888e-07	--	SERINC1	Q9NRX5
SERINC3	-3.83499	22.2348	0.0467093	0.0557871	-	SERINC3	Q13530;Q13530-2
SERINC5	-5.68247	23.1586	0.00603385	0.00856909	--	SERINC5	Q86VE9;Q86VE9-3;Q86VE9-2;Q86VE9-4
SERPINB12	3.34403	22.6297	0.0274429	0.0351352	+	SERPINB12	Q96P63;Q96P63-2
SF3B1	-6.06495	23.3498	2.51372e-07	1.0963e-06	--	SF3B1	O75533
SF3B3	-5.17195	22.9033	0.00643316	0.00906003	--	SF3B3	Q15393
SF3B4	2.66606	22.2907	2.49228e-05	6.19405e-05	++	SF3B4	Q15427
SFN	-7.23481	23.9348	3.1952e-08	2.34777e-07	--	SFN	P31947;P31947-2
SFT2D2	-1.87654	21.2556	0.0760857	0.0871762	-	SFT2D2	O95562
SHROOM3	-6.70203	23.6684	0.00564715	0.00812228	--	SHROOM3	Q8TF72
SLC16A1	-7.75519	24.1949	7.3983e-09	8.59549e-08	--	SLC16A1	P53985
SLC16A7	-1.61988	21.1273	0.0196911	0.0259478	-	SLC16A7	O60669
SLC19A2	-3.62966	22.1322	0.000112015	0.00024348	--	SLC19A2	O60779;O60779-2
SLC1A4	-5.06761	22.8512	0.00549603	0.00800715	--	SLC1A4	P43007;P43007-2
SLC1A5	-8.19801	24.4164	3.70361e-08	2.64492e-07	--	SLC1A5	Q15758;Q15758-3;Q15758-2
SLC29A1	-10.6296	25.6321	3.13294e-10	1.5656e-08	--	SLC29A1	Q99808;Q99808-2
SLC2A1	-9.25718	24.9459	3.69139e-10	1.5656e-08	--	SLC2A1	P11166
SLC2A3	-1.97674	21.3057	0.0246435	0.0317183	-	SLC2A3;SLC2A14	P11169;Q8TDB8;Q8TDB8-4;Q8TDB8-2;Q8TDB8-5
SLC39A6	-3.35026	21.9925	0.0295239	0.037445	-	SLC39A6	Q13433;Q13433-2
SLC3A2	-8.17898	24.4068	1.89978e-08	1.54729e-07	--	SLC3A2	P08195;P08195-3;P08195-2;P08195-4
SLC43A3	-5.515	23.0749	1.62251e-06	5.29863e-06	--	SLC43A3	Q8NBI5;Q8NBI5-2
SLC44A1	-6.54404	23.5894	1.34106e-08	1.23943e-07	--	SLC44A1	Q8WWI5;Q8WWI5-3;Q8WWI5-2
SLC44A2	-7.86049	24.2476	8.53088e-09	9.01075e-08	--	SLC44A2	Q8IWA5;Q8IWA5-3;Q8IWA5-2
SLC4A1	-4.31216	22.4734	0.00526289	0.00787105	--	SLC4A1	P02730;P02730-2
SLC4A7	-5.23212	22.9334	1.41677e-05	3.75584e-05	--	SLC4A7	Q9Y6M7-6;Q9Y6M7-13;Q9Y6M7-8;Q9Y6M7-7;Q9Y6M7;Q9Y6M7-3;Q9Y6M7-11;Q9Y6M7-14;Q9Y6M7-10;Q9Y6M7-2;Q9Y6M7-9;Q9Y6M7-12;Q9Y6M7-4
SLC6A6	-4.17803	22.4064	9.86709e-05	0.00021668	--	SLC6A6	P31641;P31641-2
SLC7A1	-2.22037	21.4275	0.00589706	0.00839245	--	SLC7A1	P30825
SLC7A3	-6.51426	23.5745	5.28884e-08	3.40501e-07	--	SLC7A3	Q8WY07
SLC7A5	-8.93646	24.7856	5.22908e-09	6.54603e-08	--	SLC7A5	Q01650
SLC9A3R1	-4.33902	22.4869	3.61805e-07	1.45583e-06	--	SLC9A3R1	O14745
SLCO3A1	-5.66556	23.1501	8.36951e-07	2.96219e-06	--	SLCO3A1	Q9UIG8;Q9UIG8-2;Q9UIG8-4;Q9UIG8-3
SMARCA4	-4.12417	22.3794	0.00081133	0.00153201	--	SMARCA4;SMARCA2	P51532;P51532-5;P51532-2;P51532-3;P51532-4;P51531;P51531-2
SMC4	-5.50805	23.0714	5.52876e-06	1.58366e-05	--	SMC4	Q9NTJ3;Q9NTJ3-2
SMPD3	-6.08584	23.3603	1.15611e-07	6.10568e-07	--	SMPD3	Q9NY59;Q9NY59-2
SND1	-3.45928	22.047	0.00376245	0.00651318	--	SND1	Q7KZF4
SNRNP200	-7.88369	24.2592	3.55757e-07	1.44007e-06	--	SNRNP200	O75643
SNRNP70	-10.6593	25.647	1.86118e-10	1.5656e-08	--	SNRNP70	P08621;P08621-2;P08621-3
SNRPB	4.86705	23.3912	6.17042e-05	0.000139505	++	SNRPB;SNRPN	P14678;P63162;P14678-2;P63162-2;P14678-3
SNRPD1	-1.23553	24.8222	0.524874	0.540876		SNRPD1	P62314
SNRPD2	5.65075	23.783	1.28563e-06	4.30241e-06	++	SNRPD2	P62316
SNRPD3	0.0423268	27.1704	0.939249	0.944839		SNRPD3	P62318;P62318-2
SNRPE	-0.913715	25.26	0.539166	0.553915		SNRPE	P62304
SNRPF	-4.13153	22.3831	2.2342e-05	5.69931e-05	--	SNRPF	P62306
SNRPG	2.14673	22.031	0.0441224	0.0530726	+	SNRPG	P62308;A8MWD9
SORT1	0.882651	19.876	0.304217	0.324882		SORT1	Q99523
SPN	-6.59548	25.6068	0.000152834	0.000322863	--	SPN	P16150
SPPL2B	-1.53472	21.0847	0.00489233	0.00758556	--	SPPL2B	Q8TCT7
SPRR1A	2.05926	21.3998	0.0462213	0.055302	+	SPRR1A;SPRR1B	P35321;P22528
SREK1	-0.921405	20.7781	0.0935622	0.106121		SREK1	Q8WXA9;Q8WXA9-2
SRP72	-7.31353	23.9741	7.87743e-07	2.83252e-06	--	SRP72	O76094;O76094-2
SRP9	-2.11109	22.1394	0.121777	0.136746		SRP9	P49458;P49458-2
SRRM1	-6.60809	23.6214	2.1811e-07	9.82948e-07	--	SRRM1	Q8IYB3;Q8IYB3-2
SRRM2	-7.96788	24.3013	1.50089e-07	7.40587e-07	--	SRRM2	Q9UQ35;Q9UQ35-2
SRSF1	-2.75508	21.6949	0.0498711	0.0588358	-	SRSF1	Q07955;Q07955-3;Q07955-2
SRSF11	-4.27719	22.4559	0.00579713	0.00828511	--	SRSF11	Q05519;Q05519-2
SRSF2	-2.55444	27.3603	0.00538352	0.00796337	--	SRSF2	Q01130;Q01130-2
SRSF3	-4.28884	22.4618	0.00460973	0.00734947	--	SRSF3	P84103;P84103-2
SRSF4	-2.86278	21.7487	0.000135532	0.000289021	--	SRSF4	Q08170
SRSF5	-2.5785	21.6066	0.00453468	0.00728134	--	SRSF5	Q13243;Q13243-3;Q13243-2
SRSF6	-7.9479	24.2913	3.42596e-06	1.02931e-05	--	SRSF6;SRSF4;SRSF5	Q13247;Q08170;Q13243;Q13243-3;Q13247-3
SRSF7	-8.0928	25.2769	1.20814e-05	3.29315e-05	--	SRSF7	Q16629;Q16629-3;Q16629-2;Q16629-4
SSRP1	-10.3053	25.47	2.50957e-10	1.5656e-08	--	SSRP1	Q08945
STK10	-4.21477	22.4247	0.000225953	0.000464268	--	STK10	O94804
STMN1	0.847315	21.3813	0.411164	0.430258		STMN1;STMN2	P16949;P16949-2;Q93045;Q93045-2
STMN2	-3.32681	21.9808	0.000151398	0.000320832	--	STMN2;STMN1	Q93045;Q93045-2;P16949;P16949-2
STOM	-7.81073	24.2227	1.54512e-08	1.35649e-07	--	STOM	P27105
STX4	-5.7023	23.1685	2.22712e-07	9.9704e-07	--	STX4	Q12846;Q12846-2
STX7	-3.52919	22.0819	0.00398693	0.00668775	--	STX7	O15400;O15400-2
SUB1	2.7104	22.3129	7.00359e-05	0.000156769	++	SUB1	P53999
SUPT16H	-10.701	25.6678	5.6424e-09	6.93503e-08	--	SUPT16H	Q9Y5B9
SURF4	-3.55551	22.0951	0.00387886	0.00662149	--	SURF4	O15260;O15260-2;O15260-3
SYNCRIP	8.04741	24.9814	1.23449e-09	2.97642e-08	++	SYNCRIP	O60506-3;O60506;O60506-4;O60506-5;O60506-2
SYPL1	-6.88664	23.7607	4.39487e-06	1.29171e-05	--	SYPL1	Q16563;Q16563-2
TAOK1	-3.69262	22.1637	0.0045619	0.00730769	--	TAOK1;TAOK3	Q7L7X3;Q9H2K8;Q7L7X3-3
TBC1D10B	-3.04569	21.8402	0.00477015	0.0075166	--	TBC1D10B	Q4KMP7;Q4KMP7-2
TCOF1	-2.58399	21.6093	0.0215987	0.0282413	-	TCOF1	Q13428;Q13428-6;Q13428-3;Q13428-2;Q13428-8;Q13428-7;Q13428-4
TCP1	-5.38732	24.3075	0.0021701	0.00388091	--	TCP1	P17987
TEX10	-3.15952	21.8971	0.00434238	0.00708385	--	TEX10	Q9NXF1;Q9NXF1-2
TFRC	-11.3176	25.9761	8.04683e-11	1.5656e-08	--	TFRC	P02786
TGM1	0.603013	21.2592	0.432518	0.451207		TGM1	P22735
TGM3	2.78813	22.3517	0.0004288	0.000835357	++	TGM3	Q08188
THOC2	-4.75606	22.6954	0.000211719	0.000437682	--	THOC2	Q8NI27
THRAP3	-5.75185	23.1933	4.34468e-07	1.71755e-06	--	THRAP3	Q9Y2W1
TIA1	3.0092	22.4623	5.04737e-06	1.45813e-05	++	TIA1	P31483;P31483-3;P31483-2
TLN1	-11.495	26.0648	3.87381e-09	5.39631e-08	--	TLN1	Q9Y490
TM9SF2	-5.37952	23.0071	8.11113e-08	4.68643e-07	--	TM9SF2	Q99805
TMED10	-2.96219	21.7984	0.0501334	0.0590421	-	TMED10	P49755
TMED2	-0.146832	20.3908	0.688524	0.698862		TMED2	Q15363
TMEM106B	-6.40781	23.5213	6.20201e-07	2.29101e-06	--	TMEM106B	Q9NUM4
TMEM206	-0.0403919	20.3375	0.944816	0.949027		TMEM206	Q9H813;Q9H813-2
TMEM50A	-1.86921	21.252	0.0353434	0.0440002	-	TMEM50A	O95807
TMSB4X	-2.7053	23.3718	0.128278	0.143569		TMSB4X	P62328
TMX1	-3.75354	22.1941	0.00418118	0.00692764	--	TMX1	Q9H3N1
TOP1	-3.14329	30.3033	4.21525e-05	0.000100335	--	TOP1	P11387
TOP2A	-9.40874	25.0217	8.80893e-10	2.75194e-08	--	TOP2A	P11388;P11388-2;P11388-3;P11388-4
TOP2B	-4.51769	22.5762	4.61156e-05	0.000108477	--	TOP2B	Q02880;Q02880-2
TRA2A	-3.74704	22.1909	0.00912825	0.0125166	-	TRA2A	Q13595;Q13595-2;Q13595-4;Q13595-3
TRA2B	-8.71932	24.677	2.01815e-09	3.82792e-08	--	TRA2B	P62995;P62995-3
TSPAN14	-9.12356	24.8791	1.84728e-07	8.49499e-07	--	TSPAN14	Q8NG11;Q8NG11-2;Q8NG11-3
TSPAN2	-2.73287	21.6838	0.0433496	0.0522359	-	TSPAN2	O60636-2;O60636
TSPAN4	-2.58998	21.6123	0.0339665	0.0424424	-	TSPAN4	O14817
TTYH3	-8.68173	24.6582	8.85743e-09	9.21173e-08	--	TTYH3	Q9C0H2;Q9C0H2-2;Q9C0H2-4;Q9C0H2-3
TUBA1A	1.67531	25.2269	0.257465	0.278474		TUBA1A;TUBA1C;TUBA3C;TUBA3E;TUBA8	Q71U36;Q71U36-2;Q9BQE3;Q13748;Q6PEY2;Q13748-2;Q9NY65;Q9NY65-2
TUBA1B	-10.9398	26.8836	4.70279e-06	1.3703e-05	--	TUBA1B;TUBA4A	P68363;P68363-2;P68366;P68366-2
TUBA4A	-8.10291	24.3688	2.3372e-06	7.31457e-06	--	TUBA4A	P68366;P68366-2
TUBB	-3.57811	27.7074	0.0221341	0.0287192	-	TUBB;TUBB2B;TUBB2A	P07437;Q9BVA1;Q13885
TUBB4B	1.34668	21.631	0.274517	0.296443		TUBB4B;TUBB4A	P68371;P04350
TWF2	-4.09414	22.3644	0.00492721	0.00758556	--	TWF2	Q6IBS0
TXN	-2.8783	21.7565	0.0371874	0.0458735	-	TXN	P10599;P10599-2
U2AF1	-5.05313	22.8439	0.000379038	0.000741634	--	U2AF1	Q01081;P0DN76;Q01081-2
U2AF2	-5.38423	23.0095	0.00158457	0.00287176	--	U2AF2	P26368;P26368-2
UBA1	-4.69885	22.6668	0.00639719	0.00902819	--	UBA1	P22314;P22314-2
UBB	-0.370934	32.1083	0.48225	0.499236		UBB;RPS27A;UBA52;UBC	P0CG47;P62979;P62987;P0CG48
UBTF	-3.95738	22.296	0.0054514	0.00797651	--	UBTF	P17480;P17480-2
ULBP1	-4.67166	22.6532	0.00722259	0.0099846	--	ULBP1	Q9BZM6
ULBP2	-6.46517	23.5499	2.54448e-07	1.10261e-06	--	ULBP2	Q9BZM5
UPF1	8.03257	24.974	2.03384e-09	3.82792e-08	++	UPF1	Q92900;Q92900-2
VAMP3	-5.57574	23.1052	1.01138e-07	5.55846e-07	--	VAMP3;VAMP2;VAMP1	Q15836;P63027;P23763;P23763-2;P23763-3
VAMP5	-4.29768	22.4662	0.00493735	0.00758556	--	VAMP5	O95183
VAT1	-6.6595	23.6471	7.15947e-08	4.28301e-07	--	VAT1	Q99536;Q99536-3;Q99536-2
VCL	-8.22298	24.4288	1.67026e-09	3.64224e-08	--	VCL	P18206;P18206-2
VIPR2	-5.90378	23.2692	2.81416e-05	6.89264e-05	--	VIPR2	P41587;P41587-2
VNN1	-1.65955	21.1471	0.105947	0.119766		VNN1	O95497
VPR	-8.5437	24.5892	3.28592e-06	1.00058e-05	--	VPR	VPR
VPS28	-7.57336	24.104	3.42641e-08	2.49059e-07	--	VPS28	Q9UK41;Q9UK41-2
VPS35	-6.92011	23.7774	1.33811e-05	3.58954e-05	--	VPS35	Q96QK1
VPS37B	-3.48781	22.0613	1.10179e-05	3.01544e-05	--	VPS37B	Q9H9H4
VTA1	-3.24713	21.9409	0.00962195	0.0131669	-	VTA1	Q9NP79
WDR1	-9.2986	24.9666	2.70995e-08	2.08173e-07	--	WDR1	O75083;O75083-3
WDR18	-5.02241	22.8286	2.45023e-05	6.11203e-05	--	WDR18	Q9BV38
XP32	0.561671	24.2463	0.562354	0.57686		XP32	Q5T750
XPO1	-2.2738	21.4542	0.0393755	0.0477878	-	XPO1	O14980
XRCC5	-7.28903	23.9619	2.04914e-09	3.82792e-08	--	XRCC5	P13010
XRCC6	-7.23781	25.1081	5.04414e-05	0.000117018	--	XRCC6	P12956;P12956-2
YBX1	3.96171	31.6876	3.50557e-05	8.49377e-05	++	YBX1	P67809
YBX3	8.94813	25.4317	1.17991e-08	1.10781e-07	++	YBX3	P16989;P16989-3
YBX3 (P16989-2)	1.59964	21.7575	0.0526551	0.0616895	+	YBX3	P16989-2
YKT6	-7.58736	24.111	5.96888e-09	7.20529e-08	--	YKT6	O15498;O15498-2
YWHAB	-7.07301	23.8539	9.64843e-09	9.45267e-08	--	YWHAB	P31946;P31946-2
YWHAE	-9.42851	25.0316	3.70556e-10	1.5656e-08	--	YWHAE	P62258;P62258-2
YWHAG	-6.17292	24.1287	1.92683e-05	4.93386e-05	--	YWHAG	P61981
YWHAH	-5.80776	23.2212	1.06857e-07	5.82544e-07	--	YWHAH	Q04917
YWHAQ	-6.6856	24.4366	6.09759e-05	0.000138321	--	YWHAQ	P27348
YWHAZ	-7.98715	27.0074	0.000216447	0.000446091	--	YWHAZ	P63104
ZC3H18	-3.80716	22.2209	0.000159401	0.000335686	--	ZC3H18	Q86VM9;Q86VM9-2
ZC3HAV1	2.88688	28.5866	0.00605722	0.00858423	++	ZC3HAV1	Q7Z2W4;Q7Z2W4-2;Q7Z2W4-3
ZCCHC10	-2.46067	21.5477	0.0378776	0.046555	-	ZCCHC10	Q8TBK6-2;Q8TBK6
ZDHHC5	-3.03011	21.8324	0.0388819	0.0473589	-	ZDHHC5	Q9C0B5;Q9C0B5-2
ZNF91	-0.534381	20.5845	0.485076	0.501394		ZNF91;ZNF808;ZNF320;ZNF578;ZNF761;ZKSCAN7;ZNF813;ZNF845;ZNF430;ZNF254;ZNF708;ZFP62;ZNF492;ZNF431;ZNF100;ZNF229;ZNF737;ZNF98;ZNF681;ZNF493;ZNF92;ZNF676;ZNF251;ZNF816;ZNF107;ZNF486;ZSCAN21;ZNF257;ZNF600;ZNF729;ZNF273;ZNF85;ZNF726;ZNF599;ZNF28;ZNF43;ZNF675;ZNF765;ZNF479;ZNF701;ZNF860;ZNF506;ZNF468;ZSCAN12;ZNF141;ZNF626;ZNF679;ZNF485;ZNF714;ZNF735;ZNF888;ZNF732;ZNF728;ZNF702P;ZNF525;ZNF66;ZNF724P	Q05481;Q8N4W9;A2RRD8;Q96N58;Q8N4W9-2;Q05481-2;Q86XN6;Q9P0L1;Q6ZN06;Q96IR2;Q9H8G1;O75437;P17019;Q8NB50;Q9P255;Q8TF32;Q8IYN0;Q9UJW7;O75373;A6NK75;Q96N22;Q6ZR52;Q03936;Q8N7Q3;Q9BRH9;Q0VGE8;Q9UII5;Q96H40;Q9Y5A6;Q9Y2Q1;Q6ZNG1;A6NN14;Q14593;Q03923;A6NNF4;Q96NL3;P17035;P17038;Q8TD23;Q7L2R6;Q96JC4;Q9NV72;A6NHJ4;Q5JVG8;Q5VIY5;O43309;Q15928;Q68DY1;Q8IYX0;Q8NCK3;Q96N38;P0CB33;P0CJ79;B4DXR9;P0DKX0;Q9H963;Q6Z…
ZRANB2	-4.08994	22.3623	6.7288e-06	1.89528e-05	--	ZRANB2	O95218;O95218-2

## Sheet: SupT1 WCL
Unique.names	SupT1.WCL_1	SupT1.WCL_2	SupT1.WCL_3	SupT1.WCL_4	SupT1.WCL_5	AveExpr_SupT1.WCL	Gene.names	Protein IDs
AAAS	23.8991	25.4373	24.0927	25.9083	25.1852	24.9045	AAAS	Q9NRG9;Q9NRG9-2
AAK1	NA	23.8857	24.293	24.9091	24.0222	24.2775	AAK1	Q2M2I8;Q2M2I8-2
AAMP	22.6352	23.958	NA	23.4837	NA	23.359	AAMP	Q13685
AARS	29.7152	29.3858	30.5562	29.5671	29.7566	29.7962	AARS	P49588;P49588-2
AARS2	22.1364	23.8906	24.7661	25.2301	24.5159	24.1078	AARS2	Q5JTZ9
AARSD1	25.6553	24.3386	24.0657	24.5627	24.8875	24.702	AARSD1	Q9BTE6-2;Q9BTE6;Q9BTE6-3
AASDHPPT	27.0464	26.0135	27.6046	26.7446	26.6954	26.8209	AASDHPPT	Q9NRN7
AATF	25.1632	NA	NA	NA	22.295	23.7291	AATF	Q9NY61
ABCD3	25.4696	25.5077	27.436	27.3616	26.7193	26.4989	ABCD3	P28288;P28288-2
ABCE1	27.0243	26.3516	28.1008	26.8758	26.6671	27.0039	ABCE1	P61221
ABCF1	27.2657	27.12	29.1521	28.9113	28.4073	28.1713	ABCF1	Q8NE71;Q8NE71-2
ABCF2	27.6591	27.3351	28.0358	27.9084	27.5306	27.6938	ABCF2	Q9UG63;Q9UG63-2
ABHD10	28.0076	26.8123	26.2435	26.8494	26.368	26.8561	ABHD10	Q9NUJ1;Q9NUJ1-2
ABHD14B	26.0886	26.1531	25.1577	27.1088	26.6996	26.2416	ABHD14B	Q96IU4;Q96IU4-2
ABHD16A	22.0093	NA	NA	24.7645	NA	23.3869	ABHD16A	O95870;O95870-2
ABI1	25.9512	27.0702	26.8303	26.859	26.3313	26.6084	ABI1;ABI2	Q8IZP0;Q8IZP0-3;Q8IZP0-2;Q8IZP0-10;Q8IZP0-8;Q8IZP0-7;Q8IZP0-4;Q8IZP0-5;Q8IZP0-6;Q8IZP0-9;Q8IZP0-12;Q8IZP0-11;Q9NYB9;Q9NYB9-2;Q9NYB9-4
ABRACL	23.9821	26.5544	26.3657	26.8762	27.7156	26.2988	ABRACL	Q9P1F3
ACAA2	25.8441	25.4209	24.8908	24.964	25.9473	25.4134	ACAA2	P42765
ACACA	24.0457	23.5362	24.8991	24.9953	24.9774	24.4907	ACACA;ACACB	Q13085;Q13085-4;Q13085-3;Q13085-2;O00763;O00763-3;O00763-2
ACAD8	23.2403	24.0914	23.8571	24.0738	23.1967	23.6919	ACAD8	Q9UKU7;Q9UKU7-2;Q9UKU7-3
ACADM	27.8263	27.8755	27.6459	28.1352	28.1094	27.9185	ACADM	P11310;P11310-2
ACADSB	24.366	24.548	22.0228	24.9144	23.7521	23.9207	ACADSB	P45954;P45954-2
ACADVL	28.7362	29.2031	27.2402	27.6742	27.5059	28.0719	ACADVL	P49748;P49748-3;P49748-2
ACAP1	23.0977	NA	NA	NA	22.9046	23.0011	ACAP1	Q15027
ACAT1	27.1514	26.3894	26.7621	27.5444	26.8369	26.9368	ACAT1	P24752
ACAT2	28.9726	28.7021	29.2696	28.9257	28.5599	28.886	ACAT2	Q9BWD1;Q9BWD1-2
ACBD3	23.7866	22.7942	23.5086	24.6816	24.9852	23.9512	ACBD3	Q9H3P7
ACIN1	29.2206	27.9936	29.151	28.7549	28.4477	28.7136	ACIN1	Q9UKV3;Q9UKV3-5;Q9UKV3-3;Q9UKV3-2
ACLY	30.8898	30.6947	31.0185	31.3447	30.5474	30.899	ACLY	P53396;P53396-2;P53396-3
ACO1	23.3992	20.4046	24.8873	24.3901	24.6193	23.5401	ACO1	P21399
ACO2	29.2511	28.5319	28.258	28.9605	28.4692	28.6941	ACO2	Q99798
ACOT1	25.7521	26.0839	26.1358	26.8501	26.4378	26.2519	ACOT1;ACOT2	Q86TX2;P49753;P49753-2
ACOT13	25.0941	26.3237	26.771	27.1248	26.5767	26.3781	ACOT13	Q9NPJ3;Q9NPJ3-2
ACOT7	30.1918	30.1304	30.6336	30.368	29.8893	30.2426	ACOT7	O00154-4;O00154;O00154-6;O00154-7;O00154-5;O00154-2;O00154-3
ACP1	28.3907	28.8752	27.4131	28.701	29.0074	28.4775	ACP1	P24666;P24666-4
ACSF3	NA	24.7	24.5135	25.315	23.8867	24.6038	ACSF3	Q4G176
ACSL3	26.3984	27.1444	27.1021	27.2011	25.8608	26.7413	ACSL3	O95573
ACSL4	NA	23.972	NA	25.0021	24.6471	24.5404	ACSL4	O60488;O60488-2
ACTA1	30.6338	33.2435	33.3559	33.4069	34.3755	33.0031	ACTA1;ACTC1;ACTG2;ACTA2	P68133;P68032;P63267;P62736
ACTB	36.6815	36.328	37.0153	36.6841	36.5986	36.6615	ACTB	P60709
ACTL6A	29.4727	29.036	29.6593	30.0072	29.4959	29.5342	ACTL6A	O96019;O96019-2
ACTN1	28.3616	27.3259	28.3806	27.5393	27.8445	27.8904	ACTN1	P12814;P12814-2;P12814-3;P12814-4
ACTN4	30.6399	30.3256	30.5595	30.1814	30.2774	30.3968	ACTN4	O43707;O43707-2
ACTR1A	28.7615	27.2022	28.4363	27.9102	27.3996	27.942	ACTR1A	P61163
ACTR1B	25.2515	25.7337	26.9964	26.7737	26.1481	26.1807	ACTR1B	P42025
ACTR2	29.5205	29.3919	29.764	29.9496	29.2139	29.568	ACTR2	P61160;P61160-2
ACTR3	29.7122	28.7331	29.7547	29.7425	29.6114	29.5108	ACTR3	P61158
ACYP1	26.7919	27.1219	25.2556	27.2142	25.2859	26.3339	ACYP1	P07311
ADA	32.4653	32.3359	32.7137	32.3566	31.9802	32.3703	ADA	P00813
ADAR	28.5225	28.8847	29.477	29.6577	28.8838	29.0851	ADAR	P55265;P55265-5;P55265-4;P55265-3;P55265-2
ADD1	26.491	26.459	26.466	26.6061	26.1711	26.4386	ADD1	P35611;P35611-2;P35611-6;P35611-3;P35611-4;P35611-5
ADH5	29.7476	29.3285	30.5251	29.741	29.4577	29.76	ADH5	P11766
ADI1	26.5666	25.0027	25.2293	24.8994	25.0644	25.3525	ADI1	Q9BV57
ADK	27.1003	25.1172	26.9903	26.3118	26.8806	26.4801	ADK	P55263;P55263-3;P55263-2;P55263-4
ADNP	25.3651	25.2621	26.0741	26.2471	24.9876	25.5872	ADNP	Q9H2P0
ADPRHL2	23.7741	23.1086	24.5933	25.5777	25.2683	24.4644	ADPRHL2	Q9NX46
ADRBK1	26.0483	25.9253	25.1997	26.0905	24.3249	25.5177	ADRBK1;ADRBK2	P25098;P35626
ADRM1	26.8491	25.5986	25.9173	25.5268	25.67	25.9124	ADRM1	Q16186
ADSL	28.5609	28.2891	28.1079	28.1659	27.8553	28.1958	ADSL	P30566;P30566-2
ADSS	28.711	29.6302	28.1928	29.5988	28.9607	29.0187	ADSS	P30520
AFG3L2	25.3999	27.0072	27.4859	26.531	26.8206	26.6489	AFG3L2	Q9Y4W6
AGA	NA	23.6335	NA	24.5733	24.0816	24.0961	AGA	P20933
AGFG1	25.2837	26.7483	25.0365	25.1223	25.2516	25.4885	AGFG1	P52594;P52594-2;P52594-3;P52594-4
AGK	26.6274	26.9327	27.2806	27.9128	27.0721	27.1651	AGK	Q53H12
AGO2	24.342	25.3771	26.0038	25.9833	25.053	25.3518	AGO2;AGO1	Q9UKV8;Q9UKV8-2;Q9UL18
AGPS	28.1782	28.7592	28.3657	28.5767	28.3972	28.4554	AGPS	O00116
AHCTF1	22.4721	NA	24.8682	NA	NA	23.6701	AHCTF1	Q8WYP5;Q8WYP5-2;Q8WYP5-3
AHCY	30.1908	29.928	30.9589	30.7596	30.1157	30.3906	AHCY	P23526;P23526-2
AHCYL2	23.5259	26.0911	23.7508	25.509	23.7374	24.5228	AHCYL2;AHCYL1	Q96HN2;O43865;O43865-2;Q96HN2-4;Q96HN2-3;Q96HN2-2
AHNAK2	24.3942	26.1041	26.173	26.6224	26.3316	25.9251	AHNAK2	Q8IVF2;Q8IVF2-3;Q8IVF2-2
AHSA1	29.9586	29.9478	29.6515	30.1333	29.4396	29.8262	AHSA1	O95433;O95433-2
AIFM1	28.3359	28.4086	28.5381	28.7306	28.4472	28.4921	AIFM1	O95831;O95831-3;O95831-2;O95831-5
AIMP1	29.0068	28.5979	29.1102	28.7623	28.8346	28.8624	AIMP1	Q12904;Q12904-2
AIMP2	28.1972	28.5429	28.3955	28.5829	28.2753	28.3988	AIMP2	Q13155
AIP	29.0559	29.1994	28.0831	28.8518	28.5738	28.7528	AIP	O00170
AK2	30.1306	29.9982	28.4325	30.2637	29.7388	29.7128	AK2	P54819;P54819-5;P54819-2;P54819-3;P54819-6;P54819-4
AK3	23.6413	25.9535	NA	27.0166	26.5423	25.7884	AK3	Q9UIJ7;Q9UIJ7-2;Q9UIJ7-3
AKAP1	21.0304	24.4184	23.3079	24.6091	23.3386	23.3409	AKAP1	Q92667;Q92667-2
AKAP12	24.0085	22.9451	NA	NA	NA	23.4768	AKAP12	Q02952;Q02952-3;Q02952-2
AKAP8L	NA	NA	25.2612	NA	26.0947	25.6779	AKAP8L	Q9ULX6
AKR1A1	27.8573	27.7425	28.6916	27.615	27.6136	27.904	AKR1A1	P14550
AKR1B1	27.7183	27.2552	28.4855	28.2995	28.0014	27.952	AKR1B1	P15121
AKR1C3	28.8318	27.2733	26.6249	26.2724	26.2968	27.0599	AKR1C3;AKR1C1	P42330;Q04828;P42330-2
AKR1D1	26.6373	26.2048	NA	NA	NA	26.421	AKR1D1	P51857;P51857-2
AKR7A2	28.2522	27.6203	27.7379	28.0204	27.5356	27.8333	AKR7A2	O43488
ALDH16A1	26.5477	25.2993	26.4564	25.7155	26.0891	26.0216	ALDH16A1	Q8IZ83;Q8IZ83-3
ALDH18A1	28.8744	28.6067	28.3308	28.8701	28.552	28.6468	ALDH18A1	P54886;P54886-2
ALDH3A2	23.6739	NA	25.4748	26.209	25.7449	25.2756	ALDH3A2	P51648;P51648-2
ALDH5A1	25.8904	26.3342	26.7542	26.9218	26.5378	26.4877	ALDH5A1	P51649;P51649-2
ALDH9A1	26.7259	27.3042	27.3576	26.3246	26.8946	26.9214	ALDH9A1	P49189;P49189-2
ALDOA	32.7819	32.7484	32.7165	34.0228	33.7601	33.2059	ALDOA	P04075;P04075-2
ALDOC	29.3311	28.7718	30.3883	31.0662	31.7404	30.2596	ALDOC	P09972
ALG5	23.9927	25.3342	25.0779	25.9998	24.7708	25.0351	ALG5	Q9Y673;Q9Y673-2
ALG9	NA	NA	23.7658	22.9603	22.8953	23.2071	ALG9	Q9H6U8;Q9H6U8-2;Q9H6U8-4;Q9H6U8-3
ALKBH5	24.0001	25.0041	24.4862	26.1163	25.1481	24.9509	ALKBH5	Q6P6C2;Q6P6C2-3;Q6P6C2-1
ALYREF	30.5924	30.8695	29.44	30.8706	30.692	30.4929	ALYREF	Q86V81
AMPD2	NA	22.813	23.5183	23.5209	22.6622	23.1286	AMPD2	Q01433;Q01433-2;Q01433-3;Q01433-5;Q01433-4
ANAPC7	24.1565	NA	24.9482	22.6568	NA	23.9205	ANAPC7	Q9UJX3;Q9UJX3-2
ANKHD1	25.4353	25.1904	23.1459	25.9365	25.2438	24.9904	ANKHD1;ANKRD17	Q8IWZ3;Q8IWZ3-6;Q8IWZ3-4;O75179;Q8IWZ3-5;Q8IWZ3-3;Q8IWZ3-2;O75179-6;O75179-7;O75179-2
ANKRD28	NA	24.4895	24.1395	24.3754	NA	24.3348	ANKRD28	O15084;O15084-2;O15084-4;O15084-1
ANP32A	32.1874	31.4891	31.9056	31.5515	31.4311	31.7129	ANP32A	P39687
ANP32B	30.0709	30.4471	31.3321	31.366	30.1858	30.6804	ANP32B	Q92688;Q92688-2
ANP32E	28.3615	28.5401	29.3621	29.7522	29.6466	29.1325	ANP32E	Q9BTT0;Q9BTT0-3
ANXA1	30.4746	29.9047	28.6024	28.1048	27.015	28.8203	ANXA1	P04083
ANXA11	28.3041	29.1519	27.3868	28.0928	28.3601	28.2591	ANXA11	P50995;P50995-2
ANXA4	26.8215	27.0019	26.6714	27.5487	27.149	27.0385	ANXA4	P09525;P09525-2
ANXA5	28.3105	28.8385	28.4499	29.4419	29.3831	28.8848	ANXA5	P08758
ANXA6	31.9051	31.3977	31.0734	30.9457	30.8659	31.2376	ANXA6	P08133;P08133-2
ANXA7	28.8708	28.1373	27.281	28.4573	28.1481	28.1789	ANXA7	P20073;P20073-2
AP1B1	28.7968	28.6787	29.1806	28.6606	28.6182	28.787	AP1B1	Q10567-4;Q10567-3
AP1G1	27.7032	26.0372	27.2645	26.259	24.8039	26.4136	AP1G1	O43747;O43747-2
AP1M1	26.811	26.6716	27.4164	27.2338	26.2587	26.8783	AP1M1	Q9BXS5;Q9BXS5-2
AP1S1	23.728	NA	25.4541	23.7014	23.9537	24.2093	AP1S1	P61966
AP2A1	27.4769	26.5555	27.1195	27.4085	26.9247	27.097	AP2A1	O95782;O95782-2
AP2A2	24.1585	25.659	24.9409	26.2088	24.6114	25.1157	AP2A2	O94973;O94973-2;O94973-3
AP2B1	27.406	25.8034	26.6748	23.5275	26.4701	25.9764	AP2B1	P63010;P63010-2;P63010-3
AP3B1	22.8591	25.3409	25.9974	25.8414	25.8376	25.1753	AP3B1	O00203;O00203-3
AP3D1	24.1978	23.5587	26.037	23.3986	23.2342	24.0853	AP3D1	O14617;O14617-2;O14617-5;O14617-3;O14617-4
AP3M1	24.9391	24.0365	26.0776	26.1192	24.3932	25.1131	AP3M1	Q9Y2T2
AP3S1	26.0141	25.8145	25.6153	25.9294	25.6701	25.8087	AP3S1	Q92572
APBB1IP	27.6777	27.666	26.8778	27.8826	27.4735	27.5155	APBB1IP	Q7Z5R6
APEH	28.0021	27.9478	27.7658	28.3103	27.8366	27.9725	APEH	P13798
APEX1	30.2094	29.6723	30.5384	30.2861	30.1847	30.1782	APEX1	P27695
API5	29.0542	29.2881	29.6987	29.272	29.3665	29.3359	API5	Q9BZZ5-2;Q9BZZ5;Q9BZZ5-3;Q9BZZ5-5;Q9BZZ5-6;Q9BZZ5-1
APIP	27.4013	26.9926	27.7798	26.3602	26.9246	27.0917	APIP	Q96GX9;Q96GX9-3
APMAP	25.7475	26.9984	27.3836	27.8538	26.6752	26.9317	APMAP	Q9HDC9;Q9HDC9-2
APOA1BP	25.6756	23.5678	24.286	NA	25.7389	24.8171	APOA1BP	Q8NCW5;Q8NCW5-2
APOC3	22.4885	NA	23.4031	22.7231	NA	22.8716	APOC3	P02656
APPL1	26.017	25.6676	27.2444	25.9304	27.1853	26.4089	APPL1	Q9UKG1
APRT	28.0098	29.2282	29.1406	29.0764	29.747	29.0404	APRT	P07741;P07741-2
AQR	26.3803	26.1988	NA	26.8292	26.1971	26.4014	AQR	O60306
ARCN1	28.4905	28.4601	29.0312	28.5685	27.7969	28.4694	ARCN1	P48444;P48444-2
ARF3	29.0056	29.1462	29.2548	29.3198	29.4801	29.2413	ARF3;ARF1	P61204;P84077;P61204-2
ARF4	27.8976	28.0646	28.2915	28.6865	27.8231	28.1527	ARF4	P18085
ARF5	29.304	28.3015	30.0931	29.5133	29.2073	29.2838	ARF5	P84085
ARF6	25.7737	25.2998	25.8409	25.8882	25.4585	25.6522	ARF6	P62330
ARFGAP1	23.9718	24.3527	NA	24.2873	24.3972	24.2522	ARFGAP1	Q8N6T3;Q8N6T3-4;Q8N6T3-5;Q8N6T3-3;Q8N6T3-2
ARFGAP3	25.5839	24.2004	NA	25.7406	25.5395	25.2661	ARFGAP3	Q9NP61;Q9NP61-2
ARHGAP1	25.5427	26.5105	26.5704	26.9207	26.5717	26.4232	ARHGAP1	Q07960
ARHGAP15	27.4821	24.8521	25.8875	25.2942	26.5975	26.0227	ARHGAP15	Q53QZ3
ARHGDIA	30.9019	29.4698	31.75	29.8991	30.6245	30.5291	ARHGDIA	P52565;P52565-2
ARHGDIB	32.4419	31.8098	32.6739	32.2321	31.9947	32.2305	ARHGDIB	P52566
ARHGEF1	27.9202	28.3083	28.4313	28.4118	28.6328	28.3409	ARHGEF1	Q92888;Q92888-2;Q92888-3;Q92888-4
ARHGEF2	26.3865	26.5086	26.4439	26.3672	25.5967	26.2606	ARHGEF2	Q92974;Q92974-2;Q92974-3
ARHGEF7	26.6317	23.6869	25.9407	27.2783	24.8975	25.687	ARHGEF7	Q14155-1;Q14155-5;Q14155;Q14155-6;Q14155-2;Q14155-3
ARID1A	27.9928	28.1753	27.1672	28.6422	27.5007	27.8956	ARID1A	O14497;O14497-2;O14497-3
ARIH1	23.018	24.0224	24.2784	23.8375	23.9337	23.818	ARIH1	Q9Y4X5
ARIH2	22.5345	23.0669	22.8799	NA	NA	22.8271	ARIH2	O95376
ARL1	28.0794	24.1608	25.8803	26.1234	25.8998	26.0288	ARL1	P40616;P40616-2
ARL2BP	22.8538	22.8715	NA	23.2509	23.2226	23.0497	ARL2BP	Q9Y2Y0;Q9Y2Y0-2
ARL3	25.3433	NA	NA	NA	23.2473	24.2953	ARL3	P36405
ARL6IP4	25.6128	24.5738	NA	NA	22.9387	24.3751	ARL6IP4	Q66PJ3;Q66PJ3-2;Q66PJ3-3;Q66PJ3-7;Q66PJ3-4
ARL6IP5	25.1151	24.7878	24.6779	25.2013	26.1349	25.1834	ARL6IP5	O75915
ARL8A	25.6032	26.6475	25.2917	26.8736	24.1919	25.7216	ARL8A;ARL8B	Q96BM9;Q9NVJ2
ARMC6	26.9339	25.8424	26.1495	26.4803	26.9041	26.462	ARMC6	Q6NXE6;Q6NXE6-2
ARMCX3	23.3992	24.2488	23.8153	24.5093	23.6104	23.9166	ARMCX3	Q9UH62
ARPC1A	26.1741	24.0509	25.5203	24.2595	24.2341	24.8478	ARPC1A	Q92747;Q92747-2
ARPC1B	28.3968	27.8928	28.9309	28.2636	27.813	28.2594	ARPC1B	O15143
ARPC2	29.1915	28.8472	29.304	29.0212	28.3827	28.9493	ARPC2	O15144
ARPC3	27.619	27.4622	28.0533	27.098	27.1475	27.476	ARPC3	O15145
ARPC4	29.3116	28.8903	29.6467	29.5046	28.7502	29.2207	ARPC4	P59998;P59998-3;P59998-2
ARPC5	28.7436	27.0569	27.6175	27.5079	27.923	27.7698	ARPC5	O15511;O15511-2
ARPC5L	24.9521	25.7271	24.7777	25.9211	25.792	25.434	ARPC5L	Q9BPX5
ARRB2	23.0128	23.4464	25.7771	24.4887	24.2946	24.2039	ARRB2	P32121;P32121-5;P32121-2;P32121-3;P32121-4
ASCC1	23.3392	NA	25.3659	26.2077	NA	24.9709	ASCC1	Q8N9N2;Q8N9N2-2
ASF1A	24.9681	23.4274	25.4353	24.9133	23.4828	24.4454	ASF1A	Q9Y294
ASF1B	27.0898	26.159	27.0667	26.5184	26.4181	26.6504	ASF1B	Q9NVP2
ASMTL	23.4983	26.1008	25.7972	26.2431	25.1229	25.3525	ASMTL	O95671;O95671-2
ASNA1	27.2	27.6478	27.2031	27.9952	27.5823	27.5257	ASNA1	O43681
ASRGL1	23.2091	25.7232	25.6765	25.638	24.6322	24.9758	ASRGL1	Q7L266
ASUN	24.5077	NA	NA	25.2429	NA	24.8753	ASUN	Q9NVM9;Q9NVM9-2
ATAD1	25.4958	25.4079	25.1738	25.8102	25.6301	25.5035	ATAD1	Q8NBU5;Q8NBU5-2
ATAD2	25.1146	25.3594	27.761	27.0026	25.9714	26.2418	ATAD2	Q6PL18
ATAD3A	27.4087	27.4451	28.2557	29.2865	28.7539	28.23	ATAD3A;ATAD3B	Q9NVI7;Q9NVI7-2;Q5T9A4;Q9NVI7-3
ATF7IP	NA	NA	NA	23.5315	22.4625	22.997	ATF7IP	Q6VMQ6;Q6VMQ6-2;Q6VMQ6-5;Q6VMQ6-4
ATG3	25.9649	25.1889	26.1704	25.9677	24.9866	25.6557	ATG3	Q9NT62;Q9NT62-2
ATG4B	23.2653	23.777	NA	23.9302	NA	23.6575	ATG4B	Q9Y4P1;Q9Y4P1-3;Q9Y4P1-4;Q9Y4P1-6;Q9Y4P1-2
ATIC	31.296	31.1571	31.3178	31.4678	30.9623	31.2402	ATIC	P31939;P31939-2
ATL3	28.2368	27.0124	28.4791	28.0186	27.4277	27.8349	ATL3	Q6DD88
ATOX1	26.8236	26.3122	24.9188	26.445	26.5748	26.2149	ATOX1	O00244
ATP1A1	29.4403	29.5452	29.4887	29.8077	29.6485	29.5861	ATP1A1;ATP1A2;ATP1A3	P05023;P05023-4;P05023-3;P05023-2;P50993;P13637;P13637-2;P13637-3
ATP1B3	28.3272	28.5607	27.2252	28.8678	28.4899	28.2942	ATP1B3	P54709;P54709-2
ATP2A2	28.2148	28.2925	28.4472	29.0201	28.357	28.4663	ATP2A2	P16615;P16615-5;P16615-2;P16615-3;P16615-4
ATP2A3	28.5542	29.3246	30.2994	30.5523	29.66	29.6781	ATP2A3	Q93084;Q93084-2;Q93084-4;Q93084-3;Q93084-7;Q93084-6;Q93084-5
ATP2C1	22.4819	22.8539	NA	22.4625	NA	22.5994	ATP2C1	P98194;P98194-2;P98194-4;P98194-3;P98194-5;P98194-8;P98194-9;P98194-6;P98194-7
ATP5A1	32.3781	32.4924	32.9883	33.2145	32.7888	32.7724	ATP5A1	P25705;P25705-2;P25705-3
ATP5B	32.6008	33.3431	33.1709	33.8239	33.2365	33.235	ATP5B	P06576
ATP5C1	29.2422	28.3814	29.2875	29.6532	29.0225	29.1174	ATP5C1	P36542;P36542-2
ATP5D	28.2666	27.9572	28.2135	28.2377	28.3502	28.205	ATP5D	P30049
ATP5E	25.9188	24.5121	24.2505	26.4663	25.3615	25.3018	ATP5E;ATP5EP2	P56381;Q5VTU8
ATP5F1	29.2348	28.6295	29.0451	29.4412	28.6424	28.9986	ATP5F1	P24539
ATP5H	28.8585	29.9067	27.6291	29.225	29.5472	29.0333	ATP5H	O75947;O75947-2
ATP5J	23.5198	26.5654	NA	27.1094	27.0301	26.0562	ATP5J	P18859;P18859-2
ATP5L	27.4723	28.0235	27.1525	28.9988	27.6832	27.8661	ATP5L	O75964
ATP5O	30.0156	30.3165	30.1304	30.9112	30.2317	30.3211	ATP5O	P48047
ATP6V1A	28.3898	26.9828	26.9558	27.9265	26.9299	27.437	ATP6V1A	P38606;P38606-2
ATP6V1B2	27.7838	27.8699	27.4069	28.1377	26.7226	27.5842	ATP6V1B2	P21281
ATP6V1E1	26.3372	NA	24.3095	25.3464	25.1387	25.283	ATP6V1E1	P36543;P36543-3;P36543-2
ATP6V1G1	26.1154	25.9799	25.9301	26.6078	26.3866	26.204	ATP6V1G1	O75348
ATP6V1H	25.3824	25.0066	24.663	23.4933	24.996	24.7082	ATP6V1H	Q9UI12;Q9UI12-2
ATRIP	29.9041	29.424	28.7005	29.6921	29.3284	29.4098	ATRIP	Q8WXE1;Q8WXE1-2;Q8WXE1-5;Q8WXE1-3
ATXN10	27.8923	28.0574	28.1634	28.2521	28.5393	28.1809	ATXN10	Q9UBB4;Q9UBB4-2
ATXN2L	29.0174	28.6441	29.1847	28.7311	28.5377	28.823	ATXN2L	Q8WWM7;Q8WWM7-6;Q8WWM7-8;Q8WWM7-5;Q8WWM7-4;Q8WWM7-9;Q8WWM7-2;Q8WWM7-3;Q8WWM7-7
ATXN3	24.7195	23.4273	24.2022	24.541	24.8981	24.3576	ATXN3	P54252-2;P54252;P54252-4;P54252-5;P54252-3
AUP1	24.7804	24.557	23.2917	25.0277	24.2257	24.3765	AUP1	Q9Y679;Q9Y679-3;Q9Y679-2
AURKB	25.6765	25.3377	NA	25.8393	23.8488	25.1756	AURKB	Q96GD4;Q96GD4-4;Q96GD4-2;Q96GD4-5;Q96GD4-3
B2M	27.3129	26.547	26.4413	26.6326	25.3164	26.45	B2M	P61769
BAG2	28.4206	28.1871	27.1607	28.1449	27.517	27.8861	BAG2	O95816;O95816-2
BAG5	22.9023	22.3786	23.9727	NA	23.7016	23.2388	BAG5	Q9UL15;Q9UL15-2
BAG6	29.0551	28.4789	28.7499	28.3109	28.3438	28.5877	BAG6	P46379;P46379-2;P46379-3;P46379-5;P46379-4
BAIAP2	23.7741	24.1455	NA	23.8727	NA	23.9308	BAIAP2	Q9UQB8;Q9UQB8-3;Q9UQB8-5;Q9UQB8-4;Q9UQB8-6;Q9UQB8-2
BANF1	30.1305	30.3268	28.9629	29.4252	30.6041	29.8899	BANF1	O75531
BAP18	25.2424	24.6407	25.2754	26.6967	26.3311	25.6373	BAP18	Q8IXM2;Q8IXM2-3;Q8IXM2-2
BAZ1A	24.126	24.2515	24.9463	24.8631	24.5556	24.5485	BAZ1A	Q9NRL2;Q9NRL2-2
BAZ1B	28.0485	28.0969	30.0884	29.123	29.3081	28.933	BAZ1B	Q9UIG0;Q9UIG0-2
BAZ2A	NA	22.7962	NA	22.8601	NA	22.8282	BAZ2A	Q9UIF9;Q9UIF9-2;Q9UIF9-3
BCAP31	27.4153	27.9487	27.6017	27.9852	27.5991	27.71	BCAP31	P51572-2;P51572
BCAS2	27.6917	26.6357	NA	27.1514	27.2006	27.1699	BCAS2	O75934
BCAT1	24.1437	23.7473	24.7279	24.5992	24.5369	24.351	BCAT1	P54687;P54687-2;P54687-3;P54687-4;P54687-5
BCAT2	26.2212	26.2983	26.2712	26.4277	25.1742	26.0785	BCAT2	O15382;O15382-2
BCCIP	23.3404	23.9698	24.7397	24.5701	23.7343	24.0709	BCCIP	Q9P287;Q9P287-2;Q9P287-4;Q9P287-3
BCKDHA	23.5739	24.0152	22.918	23.3613	24.0167	23.577	BCKDHA	P12694;P12694-2
BCL11B	25.31	26.8381	26.4981	27.4561	26.1098	26.4424	BCL11B	Q9C0K0;Q9C0K0-2
BCL7A	25.3938	25.6574	24.1506	26.2624	25.7825	25.4493	BCL7A	Q4VC05;Q4VC05-2
BCLAF1	29.484	28.9277	30.3737	29.5586	29.3637	29.5415	BCLAF1	Q9NYF8;Q9NYF8-2;Q9NYF8-3;Q9NYF8-4
BDH2	25.7725	25.6205	27.1134	27.5759	27.0179	26.62	BDH2	Q9BUT1;Q9BUT1-3;Q9BUT1-2
BET1	NA	24.8907	NA	25.0876	24.5471	24.8418	BET1	O15155
BID	24.4449	22.9856	NA	NA	23.5311	23.6539	BID	P55957;P55957-2
BIRC5	NA	23.6129	NA	23.6382	NA	23.6256	BIRC5	O15392;O15392-7;O15392-6;O15392-5;O15392-4;O15392-3;O15392-2
BLM	24.8809	25.161	26.1206	25.9895	25.1597	25.4623	BLM	P54132
BLMH	28.7504	28.4829	28.4781	28.0307	27.8989	28.3282	BLMH	Q13867
BLVRA	25.827	25.2123	26.5549	26.7784	25.8815	26.0508	BLVRA	P53004
BNIP1	24.6605	23.6018	25.6477	25.4313	25.0761	24.8835	BNIP1	Q12981;Q12981-2;Q12981-3;Q12981-1
BOD1L1	22.8179	22.3634	NA	NA	24.257	23.1461	BOD1L1	Q8NFC6
BOLA2	29.0332	28.4587	29.3741	29.7276	28.3135	28.9814	BOLA2	Q9H3K6;Q9H3K6-2
BOP1	27.4156	27.5339	27.668	27.3621	26.9604	27.388	BOP1	Q14137;Q14137-2
BPNT1	27.6384	28.0802	28.1905	28.4706	27.5105	27.9781	BPNT1	O95861;O95861-4;O95861-2;O95861-3
BPTF	22.8302	NA	24.4354	NA	NA	23.6328	BPTF	Q12830;Q12830-4;Q12830-2
BRD2	25.0555	25.0262	26.4909	25.6267	25.9821	25.6363	BRD2	P25440;P25440-2;P25440-4;P25440-3
BRD3	23.9742	24.822	26.2377	25.1871	25.0262	25.0494	BRD3	Q15059;Q15059-2
BRI3BP	26.5117	26.3769	27.0169	25.0639	26.2154	26.2369	BRI3BP	Q8WY22
BRIX1	25.4256	22.69	27.1938	25.2139	25.8154	25.2677	BRIX1	Q8TDN6
BRK1	24.1119	25.6453	23.9036	24.4434	NA	24.5261	BRK1	Q8WUW1;Q8WUW1-2
BROX	24.0499	25.169	25.0192	25.4625	25.5669	25.0535	BROX	Q5VW32;Q5VW32-2
BSG	28.006	27.8608	27.455	27.9533	27.7915	27.8133	BSG	P35613;P35613-3;P35613-4;P35613-2
BTF3	29.2163	27.7383	28.1443	26.9585	27.6903	27.9495	BTF3	P20290;P20290-2
BTF3L4	28.4128	27.2839	25.3734	27.5075	27.5477	27.2251	BTF3L4	Q96K17;Q96K17-2
BUB3	29.7819	29.0247	29.3662	29.25	29.361	29.3568	BUB3	O43684;O43684-2
BUD31	24.4378	24.4811	25.4149	25.0449	22.6442	24.4046	BUD31	P41223;P41223-2
BYSL	25.783	25.9161	25.9042	26.4232	25.8627	25.9778	BYSL	Q13895
BZW1	27.8937	28.3466	28.094	29.0596	28.8213	28.443	BZW1	Q7L1Q6;Q7L1Q6-2;Q7L1Q6-4;Q7L1Q6-3
BZW2	27.5899	27.5122	28.1896	27.9357	28.0371	27.8529	BZW2	Q9Y6E2
C11orf54	25.1391	24.0689	23.9117	23.7619	25.2188	24.4201	C11orf54	Q9H0W9;Q9H0W9-4;Q9H0W9-2
C11orf68	23.47	25.0463	24.0367	26.4689	25.9933	25.003	C11orf68	Q9H3H3;Q9H3H3-2;Q9H3H3-3
C12orf10	28.3768	28.3001	27.5398	28.3721	28.0857	28.1349	C12orf10	Q9HB07
C12orf29	27.1251	27.419	NA	27.4724	26.8576	27.2185	C12orf29	Q8N999;Q8N999-3
C12orf43	22.2348	21.8474	NA	21.876	NA	21.9861	C12orf43	Q96C57
C12orf57	25.1137	26.3879	NA	25.7435	25.2726	25.6294	C12orf57	Q99622
C14orf166	27.4519	28.2335	27.0663	28.2183	28.1556	27.8251	C14orf166	Q9Y224
C16orf80	24.3363	24.68	25.7224	NA	NA	24.9129	C16orf80	Q9Y6A4
C17orf85	23.4457	22.2349	NA	22.0381	22.6806	22.5998	C17orf85	Q53F19;Q53F19-2
C19orf10	25.6014	24.5887	27.025	24.9083	25.8179	25.5883	C19orf10	Q969H8
C19orf43	26.4575	26.4238	NA	24.1395	26.0644	25.7713	C19orf43	Q9BQ61
C19orf53	25.2537	NA	NA	24.8676	24.4851	24.8688	C19orf53	Q9UNZ5
C1orf123	28.1425	25.7965	26.5675	26.0684	26.2547	26.5659	C1orf123	Q9NWV4
C1orf174	23.2659	23.9023	NA	23.8299	24.0423	23.7601	C1orf174	Q8IYL3
C1QBP	30.776	29.381	30.7995	29.9104	29.9399	30.1613	C1QBP	Q07021
C20orf27	NA	24.306	24.6469	25.3106	24.8059	24.7673	C20orf27	Q9GZN8;Q9GZN8-2
C21orf33	25.6631	26.3784	25.8566	26.9441	25.8867	26.1458	C21orf33	P30042;P30042-2
C22orf28	30.0924	30.0474	29.4363	30.0434	29.7714	29.8782	C22orf28	Q9Y3I0
C2orf43	23.356	22.6743	NA	23.3127	23.9099	23.3132	C2orf43	Q9H6V9;Q9H6V9-2
C2orf49	23.0825	24.158	NA	24.5143	24.6927	24.1119	C2orf49	Q9BVC5;Q9BVC5-2
C4orf27	24.2577	24.3857	24.7222	23.4852	25.9425	24.5587	C4orf27	Q9NWY4
C6orf211	26.1312	24.3111	24.3363	NA	25.9496	25.182	C6orf211	Q9H993
C7orf50	26.2206	26.1463	27.9877	27.1031	27.1254	26.9166	C7orf50	Q9BRJ6
C8orf82	21.921	24.8768	23.4656	24.6271	24.2664	23.8314	C8orf82	Q6P1X6-2;Q6P1X6
C9orf64	25.1023	23.8865	25.6425	25.0842	25.5446	25.052	C9orf64	Q5T6V5
C9orf78	25.7022	25.8983	25.7024	25.7179	24.1881	25.4418	C9orf78	Q9NZ63
CA8	27.4392	27.2927	26.1336	27.4694	26.5098	26.9689	CA8	P35219
CAB39	25.3993	26.327	24.933	26.0856	24.6294	25.4749	CAB39	Q9Y376
CACTIN	22.7317	NA	NA	22.152	NA	22.4419	CACTIN	Q8WUQ7;Q8WUQ7-2
CACYBP	30.7505	29.4756	30.725	30.1591	29.9791	30.2179	CACYBP	Q9HB71;Q9HB71-3
CAD	30.0827	30.0005	30.9753	30.7486	30.2055	30.4025	CAD	P27708
CALM1	31.9465	31.7777	31.3053	31.8724	32.6987	31.9201	CALM1	P62158
CALR	32.2162	30.0239	31.4553	30.5035	30.5339	30.9466	CALR	P27797
CALU	27.5594	25.4569	26.9016	26.5953	27.2952	26.7617	CALU	O43852;O43852-3;O43852-4;O43852-2;O43852-10;O43852-5;O43852-6;O43852-15;O43852-9
CAMK2G	25.7054	25.0919	24.3536	26.5247	26.5226	25.6396	CAMK2G;CAMK2B;CAMK2D;CAMK2A	Q13555;Q13555-5;Q13555-9;Q13555-2;Q13555-10;Q13555-3;Q13555-4;Q13555-7;Q13555-8;Q13555-6;Q13554;Q13554-4;Q13554-3;Q13554-6;Q13554-7;Q13554-8;Q13554-5;Q13554-2;Q13557;Q9UQM7;Q9UQM7-2;Q13557-8;Q13557-12;Q13557-9;Q13557-10;Q13557-5;Q13557-3;Q13557-6;Q13557-4;Q13557-11
CAMK4	26.5362	27.444	25.0721	27.9574	27.8881	26.9796	CAMK4	Q16566
CAND1	30.4934	30.8185	31.5001	31.5134	31.0011	31.0653	CAND1	Q86VP6;Q86VP6-2
CANX	31.6814	30.9881	31.3172	31.3162	31.5425	31.3691	CANX	P27824;P27824-2;P27824-3
CAP1	30.5943	30.1517	30.5715	30.2751	29.7993	30.2784	CAP1	Q01518;Q01518-2
CAPN1	28.5278	27.3946	28.1327	28.133	27.3296	27.9035	CAPN1	P07384
CAPNS1	25.7932	26.2752	26.4493	26.6357	25.2862	26.0879	CAPNS1	P04632
CAPRIN1	29.6548	29.749	29.4647	29.5367	29.0466	29.4904	CAPRIN1	Q14444;Q14444-2
CAPZA1	30.9246	30.3455	30.7557	30.8082	30.3653	30.6398	CAPZA1	P52907
CAPZA2	27.4063	27.3221	27.2329	27.3177	28.1661	27.489	CAPZA2	P47755;P47755-2
CAPZB	30.1142	29.3078	30.2359	29.6915	29.8046	29.8308	CAPZB	P47756-2;P47756
CARHSP1	29.1145	28.2343	27.016	28.3241	28.4671	28.2312	CARHSP1	Q9Y2V2
CARS	27.1735	26.3783	27.3847	27.218	26.9172	27.0143	CARS	P49589;P49589-3;P49589-2
CASP2	24.435	24.0425	23.6802	24.2975	22.8495	23.8609	CASP2	P42575;P42575-2
CASP3	25.9818	25.1095	26.2126	26.6955	25.4525	25.8904	CASP3	P42574
CASP7	24.2669	27.6947	29.0736	28.794	28.3385	27.6335	CASP7	P55210-2
CAT	27.6893	26.4054	24.4009	26.3433	27.1491	26.3976	CAT	P04040
CBFB	27.6063	26.4305	27.7038	27.3573	27.611	27.3418	CBFB	Q13951;Q13951-2
CBL	23.5941	25.8249	25.3923	25.5048	23.0186	24.6669	CBL	P22681
CBR1	NA	NA	NA	23.9257	23.5341	23.7299	CBR1;CBR3	P16152;O75828;P16152-2
CBX1	26.8403	25.7333	26.9171	26.9109	27.013	26.6829	CBX1	P83916
CBX3	30.5786	29.2667	30.8797	29.3703	29.6173	29.9425	CBX3	Q13185
CBX5	29.0032	27.4009	29.0355	28.6492	28.8641	28.5906	CBX5	P45973
CC2D1A	29.2182	28.8578	29.078	28.4803	28.6235	28.8516	CC2D1A	Q6P1N0;Q6P1N0-2
CCAR1	27.3963	27.7811	28.4598	28.0707	27.617	27.865	CCAR1	Q8IX12;Q8IX12-2
CCBL2	24.6751	24.2942	25.0363	26.5581	25.3935	25.1914	CCBL2	Q6YP21;Q6YP21-3;Q6YP21-2
CCDC12	25.2987	23.9484	NA	24.1971	24.2906	24.4337	CCDC12	Q8WUD4
CCDC124	26.9122	27.3138	26.7448	27.187	27.0868	27.0489	CCDC124	Q96CT7
CCDC47	25.137	24.9228	26.687	24.67	26.4066	25.5647	CCDC47	Q96A33;Q96A33-2
CCDC51	23.9358	22.7435	NA	23.0777	23.3393	23.2741	CCDC51	Q96ER9;Q96ER9-2
CCDC58	26.8771	26.4042	25.7389	27.502	25.9875	26.5019	CCDC58	Q4VC31
CCDC9	23.3483	22.5071	23.4526	23.217	22.9871	23.1024	CCDC9	Q9Y3X0
CCNB1	26.5103	26.1494	25.6878	26.3546	26.2918	26.1988	CCNB1	P14635;P14635-2
CCNI2	23.0262	23.6971	NA	22.9308	22.0509	22.9262	CCNI2	Q6ZMN8;Q6ZMN8-3;Q6ZMN8-2
CCNK	24.1399	25.478	25.6652	25.7658	26.1568	25.4412	CCNK	O75909;O75909-4;O75909-1
CCS	NA	24.0507	NA	24.3606	NA	24.2057	CCS	O14618
CCT2	33.0582	32.0208	32.7941	32.4375	32.0796	32.478	CCT2	P78371;P78371-2
CCT3	32.7037	32.6261	32.8687	32.9398	32.4202	32.7117	CCT3	P49368;P49368-2
CCT4	31.7947	31.7045	32.4358	32.1318	31.5833	31.93	CCT4	P50991;P50991-2
CCT5	31.8139	31.8483	32.243	31.9651	31.384	31.8509	CCT5	P48643;P48643-2
CCT6A	31.7369	32.0012	32.258	32.1844	31.8187	31.9998	CCT6A	P40227;P40227-2
CCT7	31.8063	31.7923	32.0541	32.2187	31.9682	31.9679	CCT7	Q99832;Q99832-3;Q99832-4;Q99832-2
CCT8	32.8901	32.9276	32.9843	33.2052	32.7177	32.945	CCT8	P50990;P50990-2;P50990-3
CCZ1	24.0375	24.919	25.6047	26.2361	NA	25.1993	CCZ1;CCZ1B	P86791;P86790
CD1B	26.2369	27.3057	27.8263	27.8567	26.2873	27.1026	CD1B	P29016;P29016-2
CD1E	27.7727	28.0987	27.7601	28.3141	27.7046	27.93	CD1E	P15812;P15812-13;P15812-2;P15812-3;P15812-4
CD2AP	27.9614	27.2016	27.5637	27.2876	27.1034	27.4235	CD2AP	Q9Y5K6
CD2BP2	25.7762	25.7797	24.657	26.03	25.7376	25.5961	CD2BP2	O95400
CD38	25.3814	25.3771	NA	23.9922	24.0227	24.6934	CD38	P28907
CD3D	28.4156	28.1819	27.4264	27.9335	27.1946	27.8304	CD3D	P04234;P04234-2
CD3E	29.2565	27.7935	28.5812	28.0421	27.2501	28.1847	CD3E	P07766
CD3G	27.3322	26.23	24.2909	26.1295	24.4986	25.6962	CD3G	P09693
CD47	25.9659	25.6136	26.3231	27.3714	26.0783	26.2705	CD47	Q08722;Q08722-3;Q08722-2;Q08722-4
CD5	23.6383	26.1414	25.2155	25.3453	23.4515	24.7584	CD5	P06127
CD82	25.3836	24.4419	NA	NA	23.5975	24.4744	CD82	P27701;P27701-2
CD8A	22.0554	NA	NA	NA	24.4809	23.2681	CD8A	P01732;P01732-2;P01732-3
CD99	27.4418	25.8436	NA	25.8712	26.5163	26.4182	CD99	P14209;P14209-3;P14209-2
CDC123	NA	24.8998	NA	25.0308	24.1765	24.7023	CDC123	O75794
CDC16	NA	23.4065	NA	23.0689	NA	23.2377	CDC16	Q13042;Q13042-4;Q13042-3;Q13042-2
CDC20	21.8407	22.7316	26.6822	23.324	NA	23.6446	CDC20	Q12834
CDC37	28.8862	31.1268	31.5201	30.0547	29.2878	30.1751	CDC37	Q16543
CDC42	28.8398	28.3748	28.3607	28.5228	28.1084	28.4413	CDC42	P60953;P60953-1
CDC45	23.665	23.8772	23.9743	23.8859	24.0181	23.8841	CDC45	O75419;O75419-2;O75419-3
CDC5L	28.8649	28.4919	29.7776	29.1109	29.3325	29.1156	CDC5L	Q99459
CDC73	25.4519	25.4934	24.1226	25.7384	25.2851	25.2183	CDC73	Q6P1J9
CDCA3	NA	24.179	NA	24.6663	25.3722	24.7392	CDCA3	Q99618
CDCA5	23.6219	23.3545	25.159	23.9783	24.2728	24.0773	CDCA5	Q96FF9
CDCA7L	23.3391	24.2577	25.9351	25.4952	25.104	24.8262	CDCA7L	Q96GN5;Q96GN5-5;Q96GN5-4;Q96GN5-2
CDCA8	23.7531	24.4677	24.4709	25.3707	24.4919	24.5109	CDCA8	Q53HL2
CDK1	29.7895	28.8191	28.6124	28.4913	27.8998	28.7224	CDK1	P06493;P06493-2
CDK11B	26.4814	26.0455	26.9432	26.9254	27.0069	26.6805	CDK11B;CDK11A	P21127;Q9UQ88;P21127-10;P21127-6;P21127-9;Q9UQ88-4;P21127-8;Q9UQ88-3;Q9UQ88-2;P21127-3;P21127-2;P21127-12;Q9UQ88-5;Q9UQ88-10;P21127-4;P21127-5;Q9UQ88-9
CDK2	27.35	28.9566	27.6529	27.5057	26.8977	27.6726	CDK2	P24941;P24941-2
CDK5	27.1311	27.0422	26.8213	27.248	27.3055	27.1096	CDK5	Q00535;Q00535-2
CDK5RAP3	24.1582	24.7244	23.6614	24.0755	24.0402	24.1319	CDK5RAP3	Q96JB5;Q96JB5-4;Q96JB5-3;Q96JB5-2
CDK6	28.7202	28.7233	28.5092	29.4056	28.51	28.7737	CDK6	Q00534
CDK7	24.3378	24.8143	24.2265	26.017	NA	24.8489	CDK7	P50613
CDK9	25.8585	24.7161	23.5467	26.277	26.1142	25.3025	CDK9	P50750;P50750-2
CDKN2AIP	26.6461	25.5686	25.7406	27.1155	26.7406	26.3623	CDKN2AIP	Q9NXV6
CDO1	26.2869	27.4837	27.8403	28.0996	27.4428	27.4307	CDO1	Q16878
CDS2	23.4434	23.1909	24.9221	24.3101	24.6838	24.1101	CDS2	O95674
CDV3	29.7548	28.7105	27.9174	29.3578	29.3777	29.0236	CDV3	Q9UKY7;Q9UKY7-2
CDYL	22.6288	NA	NA	24.8821	23.3009	23.6039	CDYL	Q9Y232;Q9Y232-2;Q9Y232-3;Q9Y232-4
CEBPZ	24.2848	23.962	25.6185	24.5378	24.6876	24.6181	CEBPZ	Q03701
CECR5	25.9477	26.3465	26.4408	26.8809	26.2575	26.3747	CECR5	Q9BXW7;Q9BXW7-2
CELF1	27.1727	27.2376	27.0939	27.1939	26.5498	27.0496	CELF1	Q92879;Q92879-5;Q92879-2;Q92879-3;Q92879-6;Q92879-4
CELF2	26.1345	26.7015	25.96	27.3093	25.4121	26.3035	CELF2	O95319;O95319-5;O95319-2;O95319-4;O95319-3
CENPV	NA	NA	25.4695	25.3514	24.3208	25.0472	CENPV	Q7Z7K6
CENPV (Q7Z7K6-3)	24.0393	26.2262	28.6875	27.7426	27.3206	26.8032	CENPV	Q7Z7K6-3
CEP170	24.1672	22.057	24.7611	24.0618	24.3103	23.8715	CEP170	Q5SW79;Q5SW79-2;Q5SW79-3
CERS2	25.3526	24.4196	25.7532	NA	24.6492	25.0436	CERS2	Q96G23
CFDP1	25.6189	25.0495	26.9682	25.2565	25.2474	25.6281	CFDP1	Q9UEE9;Q9UEE9-2
CFL1	33.5736	32.8232	33.1091	33.0606	32.7953	33.0724	CFL1	P23528
CGGBP1	25.4032	25.6547	25.7937	26.1137	26.2145	25.836	CGGBP1	Q9UFW8
CHAF1A	25.2633	26.0441	26.4566	24.8793	24.0017	25.329	CHAF1A	Q13111;Q13111-2;Q13111-3
CHAF1B	25.5883	25.2984	24.1646	25.7952	25.7272	25.3147	CHAF1B	Q13112
CHAMP1	26.1887	26.5803	26.6987	26.7255	26.2806	26.4948	CHAMP1	Q96JM3
CHCHD2	28.1519	29.271	24.5052	28.9499	27.5023	27.6761	CHCHD2;CHCHD2P9	Q9Y6H1;Q5T1J5
CHCHD3	27.8784	27.8997	27.6488	27.5692	27.7705	27.7533	CHCHD3	Q9NX63
CHCHD4	24.0423	NA	NA	NA	22.6299	23.3361	CHCHD4	Q8N4Q1;Q8N4Q1-2
CHD1	24.0728	24.8744	25.5815	25.6909	24.6879	24.9815	CHD1	O14646;O14646-2
CHD4	30.0139	29.4885	30.6964	30.2128	29.6013	30.0026	CHD4	Q14839;Q14839-2
CHERP	26.8647	26.4849	27.5041	27.7696	27.2653	27.1777	CHERP	Q8IWX8
CHID1	NA	24.0071	24.8679	25.5353	25.1663	24.8941	CHID1	Q9BWS9;Q9BWS9-2;Q9BWS9-3
CHMP1A	23.5066	23.898	NA	24.1305	23.8797	23.8537	CHMP1A	Q9HD42
CHMP1B	23.9548	25.2951	24.1585	24.8283	25.0803	24.6634	CHMP1B	Q7LBR1
CHMP2A	24.9883	25.0017	24.6659	25.1483	25.1892	24.9987	CHMP2A	O43633
CHMP4A	26.9093	28.0684	26.4241	26.8454	27.5263	27.1547	CHMP4A	Q9BY43;Q9BY43-2
CHMP4B	27.2828	25.2198	25.1249	26.0027	26.0855	25.9431	CHMP4B	Q9H444
CHMP5	23.7379	27.1142	NA	24.8294	25.5777	25.3148	CHMP5	Q9NZZ3;Q9NZZ3-2
CHMP6	22.9757	23.338	NA	24.5735	24.1736	23.7652	CHMP6	Q96FZ7
CHORDC1	29.9871	28.0169	29.8057	28.6592	28.3421	28.9622	CHORDC1	Q9UHD1-2;Q9UHD1
CHP1	NA	24.1363	NA	NA	23.7394	23.9378	CHP1	Q99653
CHRAC1	23.5174	25.2009	25.3882	25.5965	25.5972	25.0601	CHRAC1	Q9NRG0
CHTOP	27.4197	26.1873	26.7392	26.9406	27.2891	26.9152	CHTOP	Q9Y3Y2;Q9Y3Y2-4;Q9Y3Y2-3
CIAO1	24.5079	22.8888	26.5368	23.9775	24.5403	24.4903	CIAO1	O76071
CIAPIN1	27.4358	27.6817	24.4594	27.7863	27.3577	26.9442	CIAPIN1	Q6FI81;Q6FI81-3
CIRBP	27.3384	26.5916	27.2675	26.2475	26.7256	26.8341	CIRBP	Q14011;Q14011-2
CIRH1A	24.9375	25.0947	NA	26.32	NA	25.4507	CIRH1A	Q969X6;Q969X6-2
CISD1	25.671	25.6809	24.4137	25.6179	26.1119	25.4991	CISD1	Q9NZ45
CISD2	26.1275	27.2197	25.4296	27.3434	26.7808	26.5802	CISD2	Q8N5K1
CKAP2	25.3248	25.464	27.6299	26.4629	26.1676	26.2099	CKAP2	Q8WWK9;Q8WWK9-6;Q8WWK9-5;Q8WWK9-4
CKAP4	22.4699	20.9603	NA	22.3439	22.8304	22.1511	CKAP4	Q07065
CKAP5	30.3442	29.4647	28.7076	29.1244	29.2129	29.3708	CKAP5	Q14008;Q14008-2;Q14008-3
CLASP1	23.6673	24.0338	NA	24.9487	21.992	23.6604	CLASP1	Q7Z460;Q7Z460-3;Q7Z460-2;Q7Z460-4;Q7Z460-5
CLASP2	24.3063	25.0402	24.4431	24.5366	25.4117	24.7476	CLASP2	O75122;O75122-3
CLIC1	30.6082	31.1667	31.0833	31.7439	30.9807	31.1166	CLIC1	O00299
CLINT1	27.1865	26.086	26.5961	26.4535	26.3614	26.5367	CLINT1	Q14677;Q14677-3;Q14677-2
CLNS1A	27.5701	25.1047	26.7049	26.5761	26.8428	26.5597	CLNS1A	P54105
CLPB	24.3563	24.5231	NA	25.5008	25.3608	24.9353	CLPB	Q9H078;Q9H078-5;Q9H078-3;Q9H078-4;Q9H078-2
CLPP	26.8547	27.8683	26.0613	27.5043	27.7925	27.2162	CLPP	Q16740
CLPTM1	25.19	23.32	NA	23.1672	NA	23.8924	CLPTM1	O96005;O96005-3;O96005-4
CLPX	26.4188	26.092	24.9424	25.6616	25.3708	25.6971	CLPX	O76031
CLTA	28.1039	27.6354	25.6933	28.078	28.3752	27.5771	CLTA	P09496-2;P09496;P09496-4;P09496-3;P09496-5
CLTB	26.9183	27.2889	NA	27.1187	27.1201	27.1115	CLTB	P09497;P09497-2
CLTC	32.0299	31.7637	32.0722	31.8562	31.2227	31.7889	CLTC	Q00610;Q00610-2
CLUH	24.8356	23.7489	NA	24.1391	23.0445	23.942	CLUH	O75153
CMAS	26.2655	26.1669	27.2382	26.7411	26.4128	26.5649	CMAS	Q8NFW8;Q8NFW8-2
CMPK1	27.6641	25.5509	25.6577	25.0414	26.7946	26.1417	CMPK1	P30085;P30085-2
CMSS1	23.663	24.8122	25.0572	25.5338	26.8508	25.1834	CMSS1	Q9BQ75;Q9BQ75-2
CNBP	28.9495	27.74	28.1474	27.9171	25.109	27.5726	CNBP	P62633;P62633-2;P62633-4;P62633-7;P62633-3;P62633-8;P62633-5;P62633-6
CNDP2	27.5228	27.9032	28.8727	28.8869	28.5444	28.346	CNDP2	Q96KP4;Q96KP4-2
CNIH4	24.7621	24.9182	25.567	26.1688	25.3108	25.3454	CNIH4	Q9P003
CNN3	27.6479	25.9117	NA	26.5413	25.2417	26.3357	CNN3	Q15417;Q15417-3;Q15417-2
CNOT1	26.6197	27.8873	28.1578	28.5072	27.8075	27.7959	CNOT1	A5YKK6;A5YKK6-2;A5YKK6-3;A5YKK6-4
CNOT10	24.0448	20.5641	NA	22.1301	22.1675	22.2266	CNOT10	Q9H9A5;Q9H9A5-4;Q9H9A5-3;Q9H9A5-2;Q9H9A5-6
CNOT11	23.3721	23.1623	NA	23.2624	NA	23.2656	CNOT11	Q9UKZ1
CNOT2	25.5	NA	23.7937	26.5216	25.9904	25.4514	CNOT2	Q9NZN8;Q9NZN8-4;Q9NZN8-2;Q9NZN8-5
CNP	26.5386	25.368	26.6826	26.2624	26.4664	26.2636	CNP	P09543;P09543-2
CNPY2	25.4245	25.6166	26.0453	26.5086	26.0906	25.9371	CNPY2	Q9Y2B0
CNPY3	26.2249	25.1238	27.0785	23.7376	24.725	25.378	CNPY3	Q9BT09
COA6	23.3525	25.6883	NA	25.459	26.0737	25.1433	COA6	Q5JTJ3;Q5JTJ3-2;Q5JTJ3-3
COASY	23.4039	25.3654	25.0595	26.9233	25.9427	25.339	COASY	Q13057;Q13057-2
COG2	23.1385	NA	24.0312	NA	NA	23.5848	COG2	Q14746;Q14746-2
COL4A3BP	22.4992	22.0222	NA	22.5097	22.416	22.3618	COL4A3BP	Q9Y5P4;Q9Y5P4-2;Q9Y5P4-3
COMMD8	23.768	24.6917	24.1139	24.1678	24.0924	24.1668	COMMD8	Q9NX08
COMT	25.1297	24.6677	25.191	25.1336	24.5398	24.9324	COMT	P21964;P21964-2
COPA	29.5974	28.6891	29.9683	29.2834	28.6829	29.2442	COPA	P53621;P53621-2
COPB1	29.3109	29.5376	29.6044	29.4499	28.894	29.3594	COPB1	P53618
COPB2	29.0245	28.6324	29.2444	29.164	28.991	29.0113	COPB2	P35606;P35606-2
COPE	28.5732	27.3303	27.93	27.8766	26.7506	27.6921	COPE	O14579;O14579-2;O14579-3
COPG1	28.0765	27.9291	28.2042	27.9447	27.4381	27.9185	COPG1	Q9Y678
COPG2	27.2415	27.3154	28.1787	27.7184	27.2127	27.5333	COPG2	Q9UBF2;Q9UBF2-2
COPS2	27.425	27.2228	27.1039	27.7148	26.9331	27.2799	COPS2	P61201;P61201-2
COPS3	28.183	26.924	24.1397	26.7489	27.7194	26.743	COPS3	Q9UNS2;Q9UNS2-2
COPS4	27.513	27.5909	27.414	28.1463	27.5552	27.6439	COPS4	Q9BT78;Q9BT78-2
COPS5	27.5894	27.049	27.0542	26.9572	26.6849	27.0669	COPS5	Q92905
COPS6	28.1637	27.4776	27.8269	27.2105	26.9406	27.5238	COPS6	Q7L5N1
COPS7B	24.0357	28.2847	28.4729	28.4584	28.6896	27.5883	COPS7B	Q9H9Q2;Q9H9Q2-3;Q9H9Q2-2
COPS8	27.413	28.27	24.7731	27.761	26.7425	26.9919	COPS8	Q99627;Q99627-2
COPZ1	27.76	27.855	27.7304	27.4496	27.2539	27.6098	COPZ1	P61923;P61923-4;P61923-5
COQ6	26.149	24.7844	27.1969	25.5824	25.0787	25.7583	COQ6	Q9Y2Z9;Q9Y2Z9-3
CORO1A	30.5453	30.9106	31.8996	31.4955	31.3242	31.235	CORO1A	P31146
CORO1C	28.0119	27.3808	28.9367	28.3334	27.4519	28.0229	CORO1C	Q9ULV4;Q9ULV4-2;Q9ULV4-3
CORO7	25.7629	25.5973	24.7597	25.7564	25.4116	25.4576	CORO7	P57737-3;P57737;P57737-2;P57737-4
COX17	24.4227	25.87	23.8285	25.0265	26.4379	25.1171	COX17	Q14061
COX4I1	29.2508	29.1075	28.4411	29.5493	29.0097	29.0717	COX4I1	P13073
COX5A	27.7551	28.381	24.8509	29.2945	28.7996	27.8162	COX5A	P20674
COX5B	26.9255	25.2951	23.5339	26.4389	25.6971	25.5781	COX5B	P10606
COX6B1	26.8952	25.8429	NA	26.0933	24.6819	25.8783	COX6B1	P14854
COX6C	26.3765	26.8567	25.1404	26.5616	27.0067	26.3884	COX6C	P09669
COX7A2	27.4991	NA	27.3492	28.1693	28.7907	27.9521	COX7A2	P14406
CPNE1	26.3559	27.4663	27.9483	27.0156	26.4736	27.052	CPNE1	Q99829
CPNE3	26.664	27.252	28.4581	28.0398	27.2897	27.5407	CPNE3	O75131
CPOX	26.3267	24.3177	25.1598	25.3613	25.8956	25.4122	CPOX	P36551
CPPED1	28.0677	27.0587	27.6235	27.1176	27.0084	27.3752	CPPED1	Q9BRF8;Q9BRF8-2
CPSF1	27.3329	26.6604	27.684	27.6069	27.3549	27.3278	CPSF1	Q10570
CPSF2	24.9138	25.572	26.0218	26.2594	25.1279	25.579	CPSF2	Q9P2I0
CPSF3	26.8411	26.7196	26.648	26.4565	27.0198	26.737	CPSF3	Q9UKF6
CPSF3L	NA	23.6665	23.9861	24.091	23.2778	23.7553	CPSF3L	Q5TA45;Q5TA45-2;Q5TA45-3
CPSF4	NA	26.4129	26.4057	26.8418	26.4469	26.5268	CPSF4	O95639;O95639-3;O95639-2
CPSF6	28.9941	29.2332	30.3005	29.4693	29.6327	29.526	CPSF6	Q16630;Q16630-2;Q16630-3
CPSF7	27.2499	27.193	27.3138	27.5904	27.3139	27.3322	CPSF7	Q8N684;Q8N684-2;Q8N684-3
CPT1A	22.6965	23.8949	23.7674	NA	NA	23.4529	CPT1A	P50416;P50416-2
CPVL	25.4343	23.0868	NA	24.0844	26.0531	24.6646	CPVL	Q9H3G5
CRABP1	29.3628	28.2835	28.8445	28.4417	28.5817	28.7028	CRABP1	P29762
CREB1	25.4847	26.996	25.7621	27.4396	26.4954	26.4355	CREB1	P16220;P16220-2;P16220-3
CRK	23.8561	23.814	23.8145	24.8615	23.8476	24.0387	CRK	P46108;P46108-2
CRKL	27.616	27.996	26.7993	28.4162	27.7332	27.7122	CRKL	P46109
CRLF3	24.4595	23.3044	NA	24.0235	23.1549	23.7356	CRLF3	Q8IUI8;Q8IUI8-2
CRNKL1	25.5801	24.1223	24.3356	24.7893	25.1057	24.7866	CRNKL1	Q9BZJ0;Q9BZJ0-2;Q9BZJ0-3
CROCC	26.5185	27.2032	27.0433	28.0568	27.6421	27.2928	CROCC	Q5TZA2;Q5TZA2-2
CRYZL1	NA	24.6761	25.356	25.6561	24.8348	25.1307	CRYZL1	O95825
CS	29.2032	29.0074	29.0834	29.9342	29.9093	29.4275	CS	O75390
CSDE1	28.9929	29.1213	27.8675	29.1081	28.6252	28.743	CSDE1	O75534;O75534-4;O75534-2;O75534-3
CSE1L	30.2325	30.3966	30.4806	30.777	30.4675	30.4708	CSE1L	P55060;P55060-3;P55060-4
CSK	27.8231	27.1857	26.8049	27.4792	26.7699	27.2126	CSK	P41240
CSNK1A1	24.2782	NA	NA	25.9585	24.481	24.9059	CSNK1A1	P48729;P48729-2;P48729-3
CSNK2A1	29.6227	28.0148	28.345	28.4715	28.5846	28.6077	CSNK2A1;CSNK2A3	P68400;Q8NEV1;P68400-2
CSNK2A2	27.9186	27.6393	27.9737	27.9985	27.0168	27.7094	CSNK2A2	P19784
CSNK2B	28.3586	28.2708	27.6949	28.5859	28.0076	28.1836	CSNK2B	P67870
CSRP1	24.4911	25.5567	25.6491	26.3493	25.7064	25.5505	CSRP1	P21291
CSTB	29.613	28.2589	26.6155	28.1539	27.66	28.0603	CSTB	P04080
CSTF1	26.1098	NA	26.6487	27.2122	26.9275	26.7245	CSTF1	Q05048
CSTF2	27.8743	28.178	24.8023	28.4153	27.9802	27.45	CSTF2	P33240;P33240-2
CSTF3	25.9118	26.5008	25.7869	26.7551	26.6446	26.3198	CSTF3	Q12996
CTBP1	27.913	27.4579	28.4252	28.6459	28.2545	28.1393	CTBP1	Q13363;Q13363-2
CTCF	24.8529	25.1705	27.183	25.8262	25.5068	25.7079	CTCF	P49711;P49711-2
CTDP1	22.8676	22.5326	23.9682	23.3218	22.2759	22.9932	CTDP1	Q9Y5B0;Q9Y5B0-4
CTDSPL2	25.2752	24.9392	25.2637	25.3781	25.2607	25.2234	CTDSPL2	Q05D32-2;Q05D32
CTNNBL1	27.402	24.5736	26.7782	25.9737	24.7895	25.9034	CTNNBL1	Q8WYA6;Q8WYA6-4;Q8WYA6-3;Q8WYA6-2
CTPS1	29.6043	28.2588	29.7271	29.3554	29.1319	29.2155	CTPS1	P17812;P17812-2
CTR9	27.2416	26.9872	26.5302	26.7372	25.9118	26.6816	CTR9	Q6PD62
CTSC	26.3323	25.86	24.3306	25.9944	24.9437	25.4922	CTSC	P53634
CTSD	26.6449	27.9482	27.3229	26.9938	26.7571	27.1334	CTSD	P07339
CTTN	25.9994	25.609	23.9793	25.7762	NA	25.341	CTTN	Q14247;Q14247-3;Q14247-2
CUL1	27.0797	24.5286	24.7033	26.2678	25.581	25.6321	CUL1	Q13616
CUL2	24.3596	23.9496	NA	24.7082	25.0415	24.5147	CUL2	Q13617;Q13617-2
CUL3	25.0474	22.8055	NA	24.6643	25.1694	24.4217	CUL3	Q13618;Q13618-3;Q13618-2
CUL4B	27.2812	26.6088	26.7383	26.751	26.7456	26.825	CUL4B	Q13620-1;Q13620;Q13620-3
CWC15	24.7115	25.2252	NA	22.8775	25.3899	24.551	CWC15	Q9P013
CWC22	24.9107	22.6146	25.1765	23.1846	23.5883	23.8949	CWC22	Q9HCG8
CWC27	24.7574	24.4561	24.4841	24.7882	24.8913	24.6754	CWC27	Q6UX04;Q6UX04-2
CWF19L1	25.3038	24.8509	24.9556	26.2444	26.0373	25.4784	CWF19L1	Q69YN2;Q69YN2-3;Q69YN2-2
CXCR4	27.1633	25.2238	26.4494	24.8441	25.5017	25.8365	CXCR4	P61073;P61073-2
CYB5A	24.2809	22.3527	25.9503	23.9212	24.8269	24.2664	CYB5A	P00167;P00167-2;P00167-3
CYB5B	29.2225	25.8472	27.8952	26.751	26.3829	27.2198	CYB5B	O43169
CYB5R3	28.3678	28.654	28.537	29.0554	29.0197	28.7268	CYB5R3	P00387;P00387-2;P00387-3
CYC1	25.0175	26.1579	24.2272	26.2374	NA	25.41	CYC1	P08574
CYCS	28.4187	28.7798	27.3123	29.128	28.6316	28.4541	CYCS	P99999
CYFIP2	27.8021	28.0495	29.1355	28.8253	28.6478	28.492	CYFIP2	Q96F07;Q96F07-2
DAD1	26.9929	27.1979	25.9182	27.8278	27.2108	27.0295	DAD1	P61803
DAK	26.9791	26.6249	25.4124	27.0114	26.7218	26.5499	DAK	Q3LXA3;Q3LXA3-2
DAP3	26.1685	26.9971	26.4139	28.0314	27.0729	26.9368	DAP3	P51398;P51398-2;P51398-3
DARS	30.559	30.5202	31.3424	30.9601	30.5684	30.79	DARS	P14868;P14868-2
DARS2	24.2755	25.0319	25.1862	24.8745	24.333	24.7402	DARS2	Q6PI48
DAZAP1	28.9911	28.768	29.7524	29.0255	28.2	28.9474	DAZAP1	Q96EP5;Q96EP5-2
DBI	27.9772	28.2699	NA	29.0497	28.4245	28.4303	DBI	P07108;P07108-3;P07108-2;P07108-4;P07108-5
DBN1	28.5384	27.604	29.4117	28.6229	28.917	28.6188	DBN1	Q16643;Q16643-2;Q16643-3
DBNL	28.5662	27.712	28.1735	28.1127	28.2999	28.1728	DBNL	Q9UJU6;Q9UJU6-2;Q9UJU6-3;Q9UJU6-6;Q9UJU6-5;Q9UJU6-4
DBR1	23.2498	22.3517	24.0408	24.0772	24.6414	23.6722	DBR1	Q9UK59;Q9UK59-2
DCAF7	26.7124	27.122	27.5444	27.7021	27.4757	27.3113	DCAF7	P61962
DCK	28.1295	27.3384	29.1992	28.5469	27.4371	28.1302	DCK	P27707
DCP1A	25.7497	25.9711	NA	26.2113	25.8812	25.9533	DCP1A	Q9NPI6;Q9NPI6-2
DCPS	26.0495	25.3136	25.0864	25.2643	25.61	25.4648	DCPS	Q96C86
DCTN1	28.1212	28.2968	29.174	28.7557	28.5681	28.5832	DCTN1	Q14203;Q14203-5;Q14203-2;Q14203-3;Q14203-4;Q14203-6
DCTN2	29.1687	28.6222	28.5371	29.0432	28.8219	28.8386	DCTN2	Q13561;Q13561-3;Q13561-2
DCTN3	25.2528	25.161	25.6264	25.6119	25.3635	25.4032	DCTN3	O75935;O75935-3;O75935-2
DCTPP1	28.3553	28.3614	27.3474	29.2961	28.6047	28.393	DCTPP1	Q9H773
DCUN1D5	24.2211	22.4055	NA	22.759	21.9238	22.8274	DCUN1D5	Q9BTE7
DCXR	24.1034	25.1125	25.5637	26.5386	26.1564	25.4949	DCXR	Q7Z4W1
DDB1	30.4492	29.7878	30.8062	30.0845	29.6411	30.1538	DDB1	Q16531
DDHD1	23.3863	24.2963	NA	24.0496	NA	23.9107	DDHD1	Q8NEL9;Q8NEL9-3;Q8NEL9-2;Q8NEL9-4
DDI2	27.0157	26.4362	27.6077	27.6732	26.4568	27.0379	DDI2	Q5TDH0;Q5TDH0-3;Q5TDH0-2
DDOST	28.7171	27.8836	28.3658	28.8871	27.7309	28.3169	DDOST	P39656;P39656-2;P39656-3
DDRGK1	26.2336	23.6343	26.8532	24.2086	25.9584	25.3776	DDRGK1	Q96HY6;Q96HY6-2
DDT	28.0157	28.3909	27.0212	28.3515	27.9808	27.952	DDT;DDTL	P30046;A6NHG4;P30046-2
DDX1	29.897	29.1667	29.8457	29.3382	29.1247	29.4745	DDX1	Q92499;Q92499-3;Q92499-2
DDX17	30.2756	30.3246	31.4338	30.9541	30.9635	30.7903	DDX17	Q92841;Q92841-3;Q92841-1;Q92841-2
DDX18	28.2279	28.3926	29.2649	28.8144	28.8396	28.7079	DDX18	Q9NVP1
DDX19A	28.3436	26.1809	27.9636	26.5891	27.5301	27.3215	DDX19A;DDX19B	Q9NUU7;Q9UMR2;Q9UMR2-2;Q9UMR2-4;Q9NUU7-2;Q9UMR2-3
DDX20	24.3973	22.8773	24.6608	NA	22.4024	23.5845	DDX20	Q9UHI6
DDX21	29.6733	29.3222	30.6215	30.3139	30.2195	30.0301	DDX21	Q9NR30;Q9NR30-2
DDX23	27.9732	27.2423	28.5707	28.2656	28.1979	28.05	DDX23	Q9BUQ8
DDX24	25.9496	25.338	27.8534	27.1543	26.8774	26.6345	DDX24	Q9GZR7;Q9GZR7-2
DDX27	23.555	25.3053	26.0893	25.5432	25.5763	25.2138	DDX27	Q96GQ7
DDX39A	27.6339	26.17	28.6176	28.0288	27.1951	27.5291	DDX39A	O00148;O00148-2;O00148-3
DDX39B	31.6488	30.7231	32.3022	31.5903	31.4972	31.5523	DDX39B	Q13838;Q13838-2
DDX3X	30.5139	29.7276	30.0515	29.9893	29.7754	30.0115	DDX3X;DDX3Y	O00571;O00571-2;O15523;O15523-2
DDX42	28.503	28.4936	29.393	29.2524	29.3609	29.0006	DDX42	Q86XP3;Q86XP3-2
DDX46	28.9335	28.5997	30.0821	29.1871	28.8068	29.1219	DDX46	Q7L014
DDX47	26.8899	26.3848	26.2474	26.5853	24.4694	26.1154	DDX47	Q9H0S4;Q9H0S4-2
DDX49	21.949	23.6721	24.7703	24.3267	23.768	23.6972	DDX49	Q9Y6V7;Q9Y6V7-2
DDX5	32.3352	32.5624	32.3177	32.7445	31.7155	32.3351	DDX5	P17844;P17844-2
DDX50	24.2822	24.9096	25.5589	24.4083	23.0914	24.4501	DDX50	Q9BQ39
DDX51	24.591	23.1837	25.023	21.7643	24.9815	23.9087	DDX51	Q8N8A6
DDX54	22.0705	23.6478	25.3336	23.778	25.4401	24.054	DDX54	Q8TDD1;Q8TDD1-2
DDX56	22.3452	NA	24.7493	NA	NA	23.5473	DDX56	Q9NY93;Q9NY93-2
DDX6	28.9664	27.9769	29.7785	28.8075	28.7666	28.8592	DDX6	P26196
DECR1	26.901	26.5833	27.8074	27.2766	27.1836	27.1504	DECR1	Q16698;Q16698-2
DEF6	24.2287	23.5101	24.254	23.4516	24.1656	23.922	DEF6;CASC1	Q9H4E7;Q6TDU7;Q6TDU7-3
DEK	30.2078	30.2483	31.2368	30.8055	30.9033	30.6803	DEK	P35659;P35659-2
DENR	27.5952	27.3631	28.8551	27.245	27.6995	27.7516	DENR	O43583
DERA	26.7954	26.0895	26.7882	26.7838	27.061	26.7036	DERA	Q9Y315
DERL1	24.0616	24.9203	24.8025	25.2116	24.2739	24.654	DERL1	Q9BUN8;Q9BUN8-2
DFFA	26.6287	27.0838	27.4992	26.7946	27.384	27.0781	DFFA	O00273;O00273-2
DGCR8	23.8718	NA	NA	24.0052	23.4081	23.7617	DGCR8	Q8WYQ5;Q8WYQ5-3;Q8WYQ5-2
DGKA	25.5632	28.4249	27.2279	26.7705	26.1088	26.8191	DGKA	P23743
DHCR24	23.1794	23.8049	23.2154	25.5007	24.5502	24.0501	DHCR24	Q15392;Q15392-2
DHCR7	22.6194	24.448	26.1478	26.7641	25.9817	25.1922	DHCR7	Q9UBM7
DHFR	27.0667	26.9562	26.1446	26.6199	27.3874	26.835	DHFR	P00374;P00374-2
DHODH	NA	23.7183	NA	23.806	23.6802	23.7348	DHODH	Q02127
DHPS	26.0011	26.6946	26.8799	27.1254	26.488	26.6378	DHPS	P49366;P49366-2;P49366-3
DHRS7	22.4364	NA	NA	22.7439	NA	22.5902	DHRS7	Q9Y394;Q9Y394-2
DHX15	30.3072	30.0991	31.181	30.7603	30.5491	30.5793	DHX15	O43143
DHX16	23.6974	NA	24.2905	NA	22.8082	23.5987	DHX16	O60231
DHX29	21.595	22.3449	NA	22.6494	22.3497	22.2348	DHX29	Q7Z478
DHX30	25.9682	26.9082	26.7828	27.5393	26.3678	26.7133	DHX30	Q7L2E3-2;Q7L2E3;Q7L2E3-3
DHX37	21.784	22.8127	23.3828	21.9344	NA	22.4785	DHX37	Q8IY37
DHX38	26.3465	NA	NA	NA	24.1485	25.2475	DHX38	Q92620
DHX8	24.3374	25.3139	24.0034	24.9369	24.7615	24.6706	DHX8	Q14562
DHX9	31.4767	31.1988	32.3726	31.9162	31.4244	31.6777	DHX9	Q08211
DIABLO	27.7234	26.5677	27.649	26.9098	26.884	27.1468	DIABLO	Q9NR28;Q9NR28-2;Q9NR28-3
DIAPH1	23.2007	NA	NA	23.0029	19.6072	21.9369	DIAPH1	O60610;O60610-2;O60610-3
DIMT1	24.822	25.536	25.891	25.8794	25.4615	25.518	DIMT1	Q9UNQ2
DIS3	25.9022	26.5188	27.4229	27.2049	26.5873	26.7272	DIS3	Q9Y2L1;Q9Y2L1-2
DKC1	28.0776	27.1015	27.9911	27.7349	27.6684	27.7147	DKC1	O60832;O60832-2
DLAT	27.7825	28.378	28.0256	28.4419	27.9944	28.1245	DLAT	P10515
DLD	27.7356	27.5528	28.4842	28.4376	27.4064	27.9233	DLD	P09622;P09622-2;P09622-3
DLST	27.7648	28.6441	29.2588	29.1242	29.0402	28.7664	DLST	P36957;P36957-2
DNAJA1	28.9116	27.7857	28.3588	27.8862	27.145	28.0175	DNAJA1	P31689;P31689-2
DNAJA2	28.2658	28.5338	27.0041	28.0245	27.0864	27.7829	DNAJA2	O60884
DNAJA3	24.8035	26.2331	NA	26.9625	26.1883	26.0468	DNAJA3	Q96EY1;Q96EY1-2;Q96EY1-3
DNAJB1	27.4198	28.2638	26.0147	28.328	26.3944	27.2841	DNAJB1	P25685;P25685-2
DNAJB11	28.106	27.4811	28.1805	26.71	28.2751	27.7506	DNAJB11	Q9UBS4
DNAJB6	26.3295	26.2895	24.3057	23.2734	22.8281	24.6052	DNAJB6	O75190;O75190-2;O75190-3
DNAJC19	NA	23.8846	25.1057	24.8098	24.4183	24.5546	DNAJC19	Q96DA6;Q96DA6-2
DNAJC2	25.3352	25.0513	24.9695	25.5882	24.6071	25.1103	DNAJC2	Q99543;Q99543-2
DNAJC7	28.3364	27.7109	28.3783	27.8609	28.2788	28.113	DNAJC7	Q99615;Q99615-2
DNAJC8	28.0802	27.3987	28.1961	27.838	28.2405	27.9507	DNAJC8	O75937
DNAJC9	27.9701	27.8149	28.4809	28.5388	29.2443	28.4098	DNAJC9	Q8WXX5
DNASE2	21.7079	23.7304	NA	NA	NA	22.7192	DNASE2	O00115;O00115-2
DNM1L	27.6843	27.6063	27.7108	28.3213	27.7564	27.8158	DNM1L	O00429;O00429-3;O00429-6;O00429-4;O00429-5;O00429-2;O00429-8;O00429-7
DNM2	28.443	29.12	29.4031	29.1587	29.3087	29.0867	DNM2	P50570;P50570-5;P50570-4;P50570-3;P50570-2
DNMT1	29.049	28.246	29.2892	29.1354	28.5819	28.8603	DNMT1	P26358;P26358-2;P26358-3
DNPEP	25.812	25.7722	26.1675	26.1339	25.3708	25.8513	DNPEP	Q9ULA0
DNPH1	24.5843	24.4654	24.4901	25.688	24.5534	24.7563	DNPH1	O43598
DNTTIP2	26.5673	24.276	25.477	25.7078	25.804	25.5664	DNTTIP2	Q5QJE6
DOCK2	28.4885	28.7028	29.3409	29.217	28.2769	28.8052	DOCK2	Q92608
DOCK8	26.6536	26.8137	25.649	24.434	NA	25.8876	DOCK8	Q8NF50;Q8NF50-4;Q8NF50-3;Q8NF50-2
DOLPP1	NA	22.461	NA	23.384	NA	22.9225	DOLPP1	Q86YN1-2;Q86YN1
DPF2	24.7699	25.6983	26.8248	27.1552	25.8682	26.0633	DPF2	Q92785;Q92785-2
DPM1	26.0114	26.4532	24.8212	27.237	25.7781	26.0602	DPM1	O60762
DPM3	24.3478	23.3927	NA	23.9695	23.9423	23.9131	DPM3	Q9P2X0;Q9P2X0-2
DPP3	29.1373	28.9363	29.1458	29.1323	28.8107	29.0325	DPP3	Q9NY33;Q9NY33-4
DPYSL2	28.6686	28.0958	30.2748	30.2803	30.0029	29.4645	DPYSL2	Q16555;Q16555-2
DR1	26.9564	26.9985	27.3547	28.1148	26.5851	27.2019	DR1	Q01658
DRAP1	25.0486	26.0995	26.6939	26.5062	26.1867	26.107	DRAP1	Q14919;Q14919-2
DRG1	26.8477	27.6979	27.156	26.8025	27.1389	27.1286	DRG1	Q9Y295
DSC2	27.3363	27.8833	28.0387	28.2197	27.9147	27.8786	DSC2	Q02487-2;Q02487;Q14574-2;Q08554-2
DSTN	24.4886	26.6082	24.0973	25.9299	24.3608	25.097	DSTN	P60981;P60981-2
DTYMK	27.1781	26.577	25.9438	26.3823	27.1679	26.6498	DTYMK	P23919;P23919-2
DUS3L	26.3895	26.5444	26.8846	26.9717	26.601	26.6782	DUS3L	Q96G46;Q96G46-2
DUT	30.4702	30.4107	29.1987	30.1905	30.6949	30.193	DUT	P33316;P33316-2
DYNC1H1	30.3387	30.1414	30.6256	30.5092	30.1827	30.3595	DYNC1H1	Q14204
DYNC1I2	28.6715	24.9449	27.0549	25.3539	25.914	26.3878	DYNC1I2	Q13409;Q13409-3;Q13409-6;Q13409-7;Q13409-2;Q13409-5
DYNC1LI1	27.2688	27.3457	26.8824	27.192	27.7851	27.2948	DYNC1LI1	Q9Y6G9
DYNLL1	29.3096	26.5166	28.9886	26.7814	27.3545	27.7901	DYNLL1	P63167
DYNLL2	27.2903	26.0917	27.5223	26.7256	26.6388	26.8537	DYNLL2	Q96FJ2
DYNLRB1	24.8194	27.0251	NA	27.3219	26.2577	26.356	DYNLRB1;DYNLRB2	Q9NP97;Q8TF09
EBNA1BP2	26.1321	25.9357	27.282	25.7137	26.5279	26.3183	EBNA1BP2	Q99848
EBP	25.9924	24.4571	26.2401	26.2698	24.9274	25.5773	EBP	Q15125
ECH1	28.5034	28.7035	29.0285	28.5976	28.4823	28.6631	ECH1	Q13011
ECHDC1	25.2426	26.3474	24.0416	24.8534	25.7945	25.2559	ECHDC1	Q9NTX5;Q9NTX5-3;Q9NTX5-6;Q9NTX5-2
ECHS1	26.8933	27.4587	26.1715	26.91	27.3684	26.9604	ECHS1	P30084
ECI1	22.3279	NA	NA	26.7223	22.6893	23.9132	ECI1	P42126;P42126-2
ECI2	25.7043	25.234	23.471	26.3447	25.6965	25.2901	ECI2	O75521;O75521-2
ECM29	22.6496	22.6344	NA	23.2054	23.1949	22.921	ECM29	Q5VYK3
EDC3	25.9028	25.0611	NA	23.7891	24.448	24.8003	EDC3	Q96F86
EDC4	28.1823	27.4266	27.6525	27.0862	27.4768	27.5649	EDC4	Q6P2E9;Q6P2E9-2
EDF1	26.8309	26.4693	24.2855	27.4639	25.9392	26.1977	EDF1	O60869;O60869-2;O60869-3
EED	24.0245	25.5696	25.7609	26.1027	25.9581	25.4832	EED	O75530-3;O75530;O75530-2
EEF1A1	35.1454	34.8913	35.6591	35.1537	34.7964	35.1292	EEF1A1;EEF1A1P5	P68104;Q5VTE0;P68104-2
EEF1B2	30.8499	31.0942	31.1318	31.3236	31.6955	31.219	EEF1B2	P24534
EEF1D	31.5041	31.161	31.4738	31.86	31.2941	31.4586	EEF1D	P29692;P29692-2;P29692-4
EEF1E1	26.0972	25.3991	25.3148	25.4188	26.8984	25.8257	EEF1E1	O43324;O43324-2
EEF1G	31.9209	31.6129	32.5088	31.9012	31.871	31.963	EEF1G	P26641;P26641-2
EEF2	33.6128	33.105	33.5883	33.4204	32.9501	33.3353	EEF2	P13639
EFHD2	27.257	26.0732	26.8029	26.844	26.9969	26.7948	EFHD2	Q96C19
EFTUD2	30.171	30.5152	31.0123	31.2357	30.7078	30.7284	EFTUD2	Q15029;Q15029-2;Q15029-3
EHD1	23.8746	25.3216	NA	24.2885	NA	24.4949	EHD1	Q9H4M9
EHD4	NA	NA	NA	24.5115	23.8605	24.186	EHD4	Q9H223
EIF1	28.913	28.1964	26.98	28.1516	28.3052	28.1092	EIF1;EIF1B	P41567;O60739
EIF1AD	24.2927	23.7514	NA	24.0159	23.9406	24.0001	EIF1AD	Q8N9N8
EIF1AX	27.9255	27.6292	28.3776	27.9906	27.9721	27.979	EIF1AX	P47813
EIF1AY	24.1638	25.0968	25.788	26.2194	23.6889	24.9914	EIF1AY	O14602
EIF2A	28.4884	28.0864	28.2106	28.1765	28.1042	28.2132	EIF2A	Q9BY44;Q9BY44-3;Q9BY44-4
EIF2AK2	25.8744	25.9397	27.1778	26.7056	25.5235	26.2442	EIF2AK2	P19525;P19525-2
EIF2B1	27.4658	26.191	26.3088	27.732	27.1769	26.9749	EIF2B1	Q14232;Q14232-2
EIF2B2	24.7448	26.4183	25.9745	27.0843	26.1938	26.0831	EIF2B2	P49770
EIF2B3	NA	24.4194	26.4101	25.979	25.9854	25.6985	EIF2B3	Q9NR50;Q9NR50-3;Q9NR50-2
EIF2B4	25.222	25.2006	23.9874	25.9743	25.6235	25.2016	EIF2B4	Q9UI10;Q9UI10-2;Q9UI10-3
EIF2B5	NA	24.7007	23.7056	26.0262	25.4554	24.972	EIF2B5	Q13144
EIF2S1	30.5654	29.7906	29.9677	29.7938	29.9787	30.0192	EIF2S1	P05198
EIF2S2	29.9474	29.1277	30.1044	29.5166	29.5728	29.6538	EIF2S2	P20042
EIF2S3	30.3787	30.0279	30.6704	30.3266	29.9235	30.2654	EIF2S3;EIF2S3L	P41091;Q2VIR3;Q2VIR3-2
EIF3A	30.7885	30.2803	31.1137	30.463	30.6478	30.6587	EIF3A	Q14152;Q14152-2
EIF3B	30.0145	29.9642	30.6682	29.9317	29.929	30.1015	EIF3B	P55884;P55884-2
EIF3C	29.9473	30.3824	30.2391	30.2672	29.8448	30.1361	EIF3C;EIF3CL	Q99613;Q99613-2;B5ME19
EIF3D	29.4023	28.9343	29.9699	29.2491	29.0449	29.3201	EIF3D	O15371;O15371-2;O15371-3
EIF3E	29.2845	29.2354	29.3919	29.5282	29.2805	29.3441	EIF3E	P60228
EIF3F	29.4357	29.7181	29.4199	29.917	28.9365	29.4854	EIF3F	O00303
EIF3G	28.951	29.3332	29.8971	29.508	29.5499	29.4479	EIF3G	O75821
EIF3H	28.3072	28.5688	28.9271	28.5957	27.8497	28.4497	EIF3H	O15372
EIF3I	29.7266	28.8495	29.0779	28.8159	28.6999	29.034	EIF3I	Q13347
EIF3J	28.7114	29.0857	28.8639	28.1962	28.79	28.7294	EIF3J	O75822;O75822-3;O75822-2
EIF3K	28.6944	28.9764	28.5657	29.2358	28.9284	28.8801	EIF3K	Q9UBQ5;Q9UBQ5-2
EIF3L	29.4218	29.6792	29.8383	29.7255	29.9007	29.7131	EIF3L	Q9Y262;Q9Y262-2
EIF3M	30.0267	29.7188	28.9663	29.7075	28.4619	29.3762	EIF3M	Q7L2H7;Q7L2H7-2
EIF4A1	32.3972	31.7965	32.1972	32.1024	31.618	32.0223	EIF4A1	P60842;P60842-2
EIF4A2	26.6479	23.3635	26.8002	24.731	23.0168	24.9119	EIF4A2	Q14240;Q14240-2
EIF4A3	31.3616	30.5553	31.3549	31.0312	30.6488	30.9904	EIF4A3	P38919
EIF4B	29.3103	28.8959	28.8909	28.9982	29.0528	29.0296	EIF4B	P23588;P23588-2
EIF4E	28.4255	26.9043	29.1224	27.3479	27.4375	27.8475	EIF4E	P06730;P06730-2;P06730-3
EIF4EBP2	24.2002	22.5595	NA	NA	23.1914	23.317	EIF4EBP2	Q13542
EIF4G1	30.1059	29.8145	30.4769	30.037	29.822	30.0513	EIF4G1	Q04637;Q04637-3;Q04637-5;Q04637-4;Q04637-9;Q04637-6
EIF4G2	28.4761	28.678	29.3137	29.0788	28.8974	28.8888	EIF4G2	P78344;P78344-2
EIF4H	29.0343	30.3692	29.5417	30.8542	30.3525	30.0304	EIF4H	Q15056;Q15056-2
EIF5	27.9552	26.083	27.6765	27.1311	28.0965	27.3885	EIF5	P55010
EIF5A	31.3241	30.4739	31.1986	31.2132	31.0313	31.0482	EIF5A;EIF5AL1;EIF5A2	P63241;P63241-2;Q6IS14;Q9GZV4
EIF5B	29.7574	28.5948	29.9439	28.8755	29.0825	29.2508	EIF5B	O60841
EIF6	29.1493	28.8477	29.2015	29.0831	28.8334	29.023	EIF6	P56537;P56537-2
ELAC2	26.5571	26.6763	27.1642	27.3806	26.2641	26.8085	ELAC2	Q9BQ52;Q9BQ52-4;Q9BQ52-3
ELAVL1	30.4457	30.415	30.4191	30.6702	30.4217	30.4743	ELAVL1	Q15717;Q15717-2
ELF1	26.0908	26.1663	26.3253	25.4736	26.3391	26.079	ELF1	P32519;P32519-2
ELMO1	27.9833	27.6872	27.7448	27.9023	27.6381	27.7911	ELMO1	Q92556;Q92556-3;Q92556-2
ELMO2	22.6029	23.8249	NA	NA	23.4844	23.3041	ELMO2	Q96JJ3;Q96JJ3-3
ELP2	22.7033	24.4847	25.0773	25.0072	NA	24.3181	ELP2	Q6IA86;Q6IA86-4;Q6IA86-7;Q6IA86-2;Q6IA86-3;Q6IA86-5;Q6IA86-6
ELP3	26.903	26.6137	24.679	26.7266	28.2719	26.6388	ELP3	Q9H9T3;Q9H9T3-4;Q9H9T3-5;Q9H9T3-2
EMC1	23.7985	24.557	25.2631	25.0355	23.7508	24.481	EMC1	Q8N766;Q8N766-4;Q8N766-3;Q8N766-2
EMC2	25.4922	25.2143	NA	24.3753	25.9254	25.2518	EMC2	Q15006
EMD	25.999	25.1023	24.0066	26.0124	25.6225	25.3486	EMD	P50402
EMG1	25.8618	26.1034	27.2439	26.552	26.7933	26.5109	EMG1	Q92979
EML4	26.0613	26.7739	27.2965	26.5044	25.9688	26.521	EML4	Q9HC35;Q9HC35-2
ENO1	34.8849	35.2572	35.1988	35.8018	35.621	35.3527	ENO1	P06733;P06733-2
ENO2	28.6345	28.9597	28.6553	28.3822	28.2081	28.5679	ENO2	P09104;P09104-2
ENOPH1	24.8672	NA	26.4835	27.6292	NA	26.3266	ENOPH1	Q9UHY7
ENSA	26.4176	27.9929	NA	28.1257	28.1674	27.6759	ENSA	O43768;O43768-6;O43768-5;O43768-2;O43768-9;O43768-7;O43768-3;O43768-4
ENY2	25.1083	21.4092	19.0249	24.6797	25.0049	23.0454	ENY2	Q9NPA8;Q9NPA8-2
EPB41	28.3473	25.3247	NA	25.4188	24.2881	25.8447	EPB41	P11171;P11171-2;P11171-5;P11171-4;P11171-6;P11171-3;P11171-7
EPB41L2	NA	NA	25.6068	26.8789	26.2386	26.2415	EPB41L2	O43491;O43491-2;O43491-3;O43491-4
EPHX2	27.7282	26.3312	27.8131	25.9524	25.8956	26.7441	EPHX2	P34913;P34913-3;P34913-2
EPRS	31.1242	30.5995	31.5581	31.0521	30.6597	30.9987	EPRS	P07814
EPS15	23.2897	22.1228	24.1457	NA	22.6353	23.0484	EPS15	P42566;P42566-2
EPS15L1	24.9794	25.4119	25.3022	25.8369	26.0688	25.5198	EPS15L1	Q9UBC2;Q9UBC2-2;Q9UBC2-3;Q9UBC2-4
EPT1	23.05	NA	25.7114	24.0068	NA	24.2561	EPT1	Q9C0D9
ERAP1	26.266	26.358	26.5649	26.8229	25.9572	26.3938	ERAP1	Q9NZ08;Q9NZ08-2
ERAP2	25.6357	26.58	27.152	27.2341	25.7294	26.4662	ERAP2	Q6P179;Q6P179-3;Q6P179-2
ERGIC1	26.277	26.1092	24.1793	NA	NA	25.5219	ERGIC1	Q969X5;Q969X5-2;Q969X5-3
ERH	29.0292	29.2668	29.0512	29.6946	29.4697	29.3023	ERH	P84090
ERI1	NA	23.9597	NA	24.5449	23.7713	24.092	ERI1	Q8IV48
ERLIN1	23.8491	25.3905	25.8504	25.4938	25.4833	25.2134	ERLIN1;ERLIN2	O75477;O94905
ERO1L	27.5472	27.7207	27.7943	27.598	27.7243	27.6769	ERO1L	Q96HE7
ERP29	28.7463	29.1184	27.2496	29.2359	28.7681	28.6237	ERP29	P30040
ERP44	27.0107	26.6513	27.1845	27.1442	26.9037	26.9789	ERP44	Q9BS26
ESD	29.7535	28.4736	28.8721	28.841	28.6469	28.9174	ESD	P10768
ESF1	24.3614	NA	24.4762	NA	23.2737	24.0371	ESF1	Q9H501
ESYT1	26.2094	27.4809	27.9294	27.6452	27.1825	27.2895	ESYT1	Q9BSJ8;Q9BSJ8-2
ESYT2	27.812	28.0312	29.0908	28.552	28.4377	28.3847	ESYT2	A0FGR8-2;A0FGR8;A0FGR8-6;A0FGR8-4
ETF1	29.1843	28.5655	28.8318	28.9302	28.6397	28.8303	ETF1	P62495;P62495-2
ETFA	28.3527	28.5013	27.4269	27.9788	27.5379	27.9595	ETFA	P13804;P13804-2
ETFB	28.9418	28.5414	27.7163	27.2285	27.4277	27.9712	ETFB	P38117;P38117-2
ETHE1	22.9807	24.2746	24.6114	25.4189	25.5041	24.5579	ETHE1	O95571
ETS1	25.3458	25.405	25.2131	24.5327	25.1734	25.134	ETS1	P14921;P14921-3;P14921-5;P14921-2
EVL	29.2703	28.4554	29.2928	29.1814	28.943	29.0286	EVL	Q9UI08-2;Q9UI08;Q9UI08-3
EWSR1	28.7109	27.4401	27.3651	28.4247	28.2769	28.0436	EWSR1	Q01844;Q01844-6;Q01844-3;Q01844-5;Q01844-2
EXOC7	22.3022	23.2681	22.9896	23.5753	23.9998	23.227	EXOC7	Q9UPT5;Q9UPT5-2;Q9UPT5-5;Q9UPT5-1;Q9UPT5-6
EXOSC1	23.6761	23.7902	24.496	23.9467	23.8109	23.944	EXOSC1	Q9Y3B2
EXOSC10	27.1266	27.1022	27.6565	27.6391	26.7256	27.25	EXOSC10	Q01780;Q01780-2
EXOSC2	26.293	26.3717	25.7502	27.035	25.2138	26.1327	EXOSC2	Q13868;Q13868-3;Q13868-2
EXOSC3	25.8414	26.7538	24.4299	27.2348	25.935	26.039	EXOSC3	Q9NQT5;Q9NQT5-2
EXOSC4	25.6868	27.5581	26.9015	26.7517	26.28	26.6356	EXOSC4	Q9NPD3
EXOSC5	24.8346	24.2358	24.6125	24.9913	24.4164	24.6181	EXOSC5	Q9NQT4
EXOSC6	25.5331	26.5137	22.9046	26.6339	26.1366	25.5444	EXOSC6	Q5RKV6
EXOSC7	24.1363	26.3513	26.9366	27.1634	26.6849	26.2545	EXOSC7	Q15024
EXOSC8	25.9819	24.9713	25.2767	25.9935	24.9268	25.43	EXOSC8	Q96B26
EXOSC9	25.6555	26.3327	27.5987	27.8067	26.6385	26.8064	EXOSC9	Q06265;Q06265-2;Q06265-3;Q06265-4
EZR	29.1007	29.3144	29.7147	29.5156	29.8663	29.5023	EZR	P15311
FABP5	29.7476	29.6573	30.6209	30.6624	30.4692	30.2315	FABP5	Q01469
FAF1	25.8447	26.9692	26.1385	26.7371	25.2755	26.193	FAF1	Q9UNN5;Q9UNN5-2
FAF2	25.7558	26.5477	27.1749	26.6458	25.7009	26.365	FAF2	Q96CS3
FAHD1	NA	24.5841	NA	24.39	23.3257	24.0999	FAHD1	Q6P587;Q6P587-2;Q6P587-3
FAHD2A	25.6631	26.2427	26.3893	26.9297	26.0075	26.2465	FAHD2A;FAHD2B	Q96GK7;Q6P2I3
FAM107B	23.563	23.5003	NA	23.3292	NA	23.4642	FAM107B	Q9H098-2;Q9H098
FAM114A2	23.8936	23.3153	NA	24.2416	23.5523	23.7507	FAM114A2	Q9NRY5
FAM120A	27.3373	27.4176	27.5874	27.3129	27.4813	27.4273	FAM120A	Q9NZB2;Q9NZB2-6;Q9NZB2-4
FAM136A	24.433	25.7241	22.4138	25.9786	25.984	24.9067	FAM136A	Q96C01
FAM162A	26.8743	26.1736	25.0983	26.3502	26.5502	26.2093	FAM162A	Q96A26
FAM169A	22.4361	23.3388	25.0664	23.6221	22.9668	23.486	FAM169A	Q9Y6X4
FAM175B	23.4665	22.3563	23.7789	24.0582	23.7686	23.4857	FAM175B	Q15018
FAM192A	26.7104	25.8708	24.0571	25.2223	26.9213	25.7564	FAM192A	Q9GZU8
FAM195B	23.5665	25.7266	24.0818	25.7184	25.2016	24.859	FAM195B	C9JLW8
FAM203A	23.0023	25.239	NA	23.9849	23.4911	23.9293	FAM203A	Q9BTY7
FAM208A	24.3638	NA	NA	24.4539	NA	24.4089	FAM208A	Q9UK61;Q9UK61-2;Q9UK61-3;Q9UK61-4
FAM21C	21.8	NA	23.716	23.8823	23.1172	23.1289	FAM21C;FAM21A	Q9Y4E1;Q9Y4E1-5;Q9Y4E1-6;Q9Y4E1-2;Q9Y4E1-4;Q641Q2-2;Q641Q2;Q9Y4E1-3
FAM49B	29.0785	28.1548	27.5595	27.4409	26.91	27.8287	FAM49B	Q9NUQ9
FAM96B	26.1998	25.695	25.8974	25.258	25.9181	25.7936	FAM96B	Q9Y3D0
FAM98A	24.707	25.299	25.5999	25.8822	25.1045	25.3185	FAM98A	Q8NCA5;Q8NCA5-2
FAM98B	28.1419	28.2033	28.3352	27.7962	28.0993	28.1152	FAM98B	Q52LJ0-2;Q52LJ0
FANCD2	25.2686	26.3245	NA	24.5742	23.4748	24.9105	FANCD2	Q9BXW9;Q9BXW9-1;Q9BXW9-3;Q9BXW9-4
FANCI	26.7651	26.4469	26.0566	26.3921	27.0578	26.5437	FANCI	Q9NVI1;Q9NVI1-1;Q9NVI1-2
FARSA	28.9366	28.9254	28.0434	28.537	28.4642	28.5813	FARSA	Q9Y285;Q9Y285-2
FARSB	29.0866	29.2494	29.0285	29.2156	28.7896	29.0739	FARSB	Q9NSD9;Q9NSD9-2
FASN	30.7077	30.4693	30.6174	30.5312	30.114	30.4879	FASN	P49327
FAU	28.0648	28.2706	29.1403	29.266	28.7763	28.7036	FAU	P62861
FBL	30.0445	28.6575	30.4695	29.4541	28.7394	29.473	FBL	P22087
FBLL1	27.0987	28.5365	28.7598	29.134	28.7614	28.4581	FBLL1	A6NHQ2
FBXO18	NA	NA	NA	27.1533	26.0276	26.5905	FBXO18	Q8NFZ0;Q8NFZ0-2
FBXO7	24.1938	26.0336	25.1084	25.9566	25.1316	25.2848	FBXO7	Q9Y3I1;Q9Y3I1-3;Q9Y3I1-2
FDFT1	27.7152	27.8786	26.9627	28.008	25.9149	27.2959	FDFT1	P37268;P37268-4;P37268-3;P37268-2;P37268-5
FDPS	29.3594	29.3576	30.1431	29.96	29.8729	29.7386	FDPS	P14324;P14324-2
FEN1	28.4207	27.3052	28.5451	28.0621	28.6766	28.2019	FEN1	P39748;P39748-2
FERMT3	27.1662	27.2959	26.0846	27.1252	26.7519	26.8848	FERMT3	Q86UX7;Q86UX7-2
FGFR1OP	26.378	24.8867	26.566	24.329	25.9521	25.6224	FGFR1OP	O95684;O95684-2
FGR	NA	24.2055	24.565	24.969	24.8795	24.6548	FGR	P09769
FH	30.0873	29.7511	29.3255	30.0343	30.0911	29.8579	FH	P07954;P07954-2
FIP1L1	27.6861	27.321	27.9357	27.4841	27.5841	27.6022	FIP1L1	Q6UN15;Q6UN15-3;Q6UN15-5;Q6UN15-4
FIS1	24.539	24.8333	24.6724	24.6951	24.4898	24.6459	FIS1	Q9Y3D6
FKBP15	26.1805	22.2872	23.2985	24.5913	25.4648	24.3645	FKBP15	Q5T1M5;Q5T1M5-2
FKBP1A	27.8492	27.4543	26.4052	27.623	27.6031	27.387	FKBP1A	P62942
FKBP2	25.4384	26.5057	NA	26.4484	25.5242	25.9792	FKBP2	P26885
FKBP3	28.992	28.7452	26.5086	29.1432	29.6424	28.6063	FKBP3	Q00688
FKBP4	31.503	30.7838	31.6335	30.7561	30.9137	31.118	FKBP4	Q02790
FKBP5	29.8534	29.5704	31.0047	30.493	30.6921	30.3227	FKBP5	Q13451
FKBP8	27.3187	27.2109	26.7685	27.5154	26.4079	27.0443	FKBP8	Q14318;Q14318-2
FLII	28.7613	26.5618	27.3443	26.7039	26.035	27.0813	FLII	Q13045-2;Q13045;Q13045-3
FLNA	31.3411	30.9878	31.4321	31.3898	30.9695	31.224	FLNA	P21333;P21333-2
FLNB	30.6244	30.5499	30.8047	30.3644	30.3348	30.5356	FLNB	O75369-8;O75369;O75369-2;O75369-9;O75369-6;O75369-3;O75369-7;O75369-5;O75369-4
FLYWCH2	23.9818	22.7833	NA	23.4758	24.5082	23.6873	FLYWCH2	Q96CP2
FMNL1	22.5017	24.0087	24.0302	24.2442	23.7506	23.7071	FMNL1	O95466;O95466-2;O95466-3
FNBP1	27.2241	27.3242	26.4168	26.7074	27.603	27.0551	FNBP1	Q96RU3;Q96RU3-4;Q96RU3-3;Q96RU3-5;Q96RU3-2
FNBP4	22.0798	22.5207	NA	22.6059	22.8036	22.5025	FNBP4	Q8N3X1;Q8N3X1-2
FNTA	24.7263	25.1219	23.3395	25.643	24.5628	24.6787	FNTA	P49354;P49354-2
FOXK1	22.3063	26.2511	26.7312	26.5908	26.5101	25.6779	FOXK1	P85037;P85037-2
FRG1	25.9551	25.9055	27.3892	27.0346	27.1705	26.691	FRG1	Q14331
FTH1	23.9532	23.8309	25.6486	25.4594	24.315	24.6414	FTH1	P02794
FTO	24.2803	24.344	24.1812	25.218	23.7121	24.3471	FTO	Q9C0B1
FTSJ3	24.1587	25.6675	26.9518	26.4779	26.4558	25.9423	FTSJ3	Q8IY81
FTSJD2	24.0934	25.3505	25.3111	26.2304	25.8216	25.3614	FTSJD2	Q8N1G2
FUBP1	30.5892	30.2803	28.3559	30.6115	30.8235	30.1321	FUBP1	Q96AE4
FUBP1 (Q96AE4-2)	25.4489	25.0103	24.6418	25.4242	25.431	25.1912	FUBP1	Q96AE4-2
FUBP3	27.8081	27.2102	27.5416	28.0008	27.5858	27.6293	FUBP3	Q96I24;Q96I24-2
FUNDC2	23.8902	NA	NA	25.8547	NA	24.8725	FUNDC2	Q9BWH2
FUS	31.0764	30.7043	30.2148	31.0779	31.1574	30.8462	FUS	P35637;P35637-2
FXR2	24.3167	NA	26.1285	25.9793	24.8567	25.3203	FXR2	P51116
FXYD2	23.6572	25.6103	NA	25.299	24.733	24.8249	FXYD2	P54710-2;P54710
FYB	27.5	27.7706	28.405	28.3762	28.3605	28.0825	FYB	O15117;O15117-2;O15117-3
G3BP1	30.256	30.0054	28.2572	29.9912	29.6335	29.6287	G3BP1	Q13283
G3BP2	27.9061	25.8432	28.32	27.7048	27.2625	27.4073	G3BP2	Q9UN86;Q9UN86-2
G6PD	28.8685	28.8433	28.5742	28.8507	27.8758	28.6025	G6PD	P11413;P11413-3;P11413-2
GABARAPL2	26.7128	27.0364	25.4758	26.046	25.9682	26.2479	GABARAPL2	P60520
GABPA	26.2526	24.312	25.8748	24.158	24.3958	24.9986	GABPA	Q06546
GADD45GIP1	24.7106	26.0662	24.2052	25.8949	25.297	25.2348	GADD45GIP1	Q8TAE8
GAK	23.6222	NA	NA	24.61	24.0317	24.088	GAK	O14976;O14976-2
GALK1	26.1434	26.5734	26.0702	26.3285	26.0526	26.2336	GALK1	P51570;P51570-2
GALNT2	24.0408	25.3493	25.8631	25.0993	25.1292	25.0963	GALNT2	Q10471
GALNT7	NA	23.5855	NA	23.3228	23.4773	23.4619	GALNT7	Q86SF2
GAMT	23.6487	25.9166	25.2443	25.577	NA	25.0967	GAMT	Q14353;Q14353-2
GANAB	30.4409	30.3421	30.4561	30.997	30.5222	30.5517	GANAB	Q14697;Q14697-2
GAPDH	34.9204	35.2925	35.8854	35.4911	35.3194	35.3818	GAPDH	P04406;P04406-2
GAPVD1	NA	24.4845	24.5258	24.9002	24.4361	24.5866	GAPVD1	Q14C86;Q14C86-6;Q14C86-4;Q14C86-5;Q14C86-2;Q14C86-3
GAR1	26.5526	25.9265	26.3439	27.6849	26.5898	26.6195	GAR1	Q9NY12;Q9NY12-2
GARS	29.0256	28.8271	29.9676	29.3603	29.0836	29.2528	GARS	P41250
GART	30.4101	30.0202	30.4187	30.403	29.9701	30.2444	GART	P22102;P22102-2
GATAD2A	27.1971	27.7371	NA	28.0657	27.7535	27.6884	GATAD2A	Q86YP4;Q86YP4-2;Q86YP4-3
GATAD2B	26.8916	26.8833	25.6528	27.0566	27.0339	26.7036	GATAD2B	Q8WXI9
GBAS	22.0074	25.0564	24.0491	23.2737	25.6484	24.007	GBAS	O75323;O75323-2
GBE1	28.1251	27.6317	27.8694	28.0959	27.5423	27.8529	GBE1	Q04446
GBF1	22.9145	25.6189	23.7689	26.173	25.9786	24.8908	GBF1	Q92538;Q92538-3;Q92538-2
GCDH	23.7413	24.3256	24.3147	25.353	24.2891	24.4047	GCDH	Q92947;Q92947-2
GCHFR	25.741	24.9862	26.5818	25.846	26.6308	25.9571	GCHFR	P30047
GCLM	25.8324	25.8334	26.7732	26.2361	25.8058	26.0962	GCLM	P48507
GCN1L1	29.2402	29.2682	29.1541	29.2502	29.0535	29.1933	GCN1L1	Q92616
GCSH	23.0029	23.5537	25.618	24.9449	26.237	24.6713	GCSH	P23434
GDAP1	22.9657	23.4665	23.9007	23.5959	24.2852	23.6428	GDAP1	Q8TB36;Q8TB36-2
GDI1	27.4214	27.6165	27.8382	27.7618	27.1817	27.5639	GDI1	P31150
GDI2	31.7723	31.7466	32.4697	32.1251	32.0589	32.0345	GDI2	P50395;P50395-2
GEMIN5	26.3526	26.7114	27.3186	26.3783	26.1559	26.5834	GEMIN5	Q8TEQ6
GET4	25.0408	26.2188	26.3281	25.2787	NA	25.7166	GET4	Q7L5D6
GFM1	27.093	27.1642	26.1182	27.5782	25.9257	26.7759	GFM1	Q96RP9;Q96RP9-2
GFPT1	29.5682	28.9036	30.3545	29.6171	29.1579	29.5203	GFPT1	Q06210;Q06210-2
GGCT	25.667	25.1744	25.9135	25.354	25.4437	25.5105	GGCT	O75223
GHITM	26.2165	26.2273	NA	NA	NA	26.2219	GHITM	Q9H3K2
GID8	25.1337	24.7822	25.5408	24.4449	20.5321	24.0867	GID8	Q9NWU2
GIGYF2	24.2785	23.7057	23.9956	24.2464	25.1934	24.2839	GIGYF2	Q6Y7W6-3;Q6Y7W6;Q6Y7W6-4;Q6Y7W6-5
GINS1	24.2641	24.4672	24.4757	25.0155	25.4402	24.7326	GINS1	Q14691
GINS3	24.1045	24.2474	NA	25.0571	23.8431	24.313	GINS3	Q9BRX5;Q9BRX5-3
GINS4	24.2714	24.1722	24.5634	24.4048	25.2838	24.5391	GINS4	Q9BRT9
GIT1	23.3745	25.4723	24.9636	25.8179	25.5984	25.0453	GIT1	Q9Y2X7;Q9Y2X7-3
GLG1	23.7909	23.621	NA	23.2912	23.0414	23.4361	GLG1	Q92896;Q92896-2;Q92896-3
GLIPR2	24.5955	23.8045	23.3449	24.485	24.6949	24.1849	GLIPR2	Q9H4G4
GLO1	29.46	29.855	29.4619	30.2716	29.9658	29.8029	GLO1	Q04760;Q04760-2
GLOD4	28.9747	28.7701	28.9385	29.4079	29.2843	29.0751	GLOD4	Q9HC38-2;Q9HC38
GLRX	24.0539	25.9573	22.4668	25.8651	25.1011	24.6888	GLRX	P35754
GLRX3	28.9386	28.0924	28.6991	28.7137	28.7679	28.6424	GLRX3	O76003
GLRX5	23.979	25.7256	23.7033	25.1151	26.0704	24.9187	GLRX5	Q86SX6
GLS	24.5994	24.6128	NA	24.071	NA	24.4277	GLS	O94925
GLS (O94925-3)	28.1087	28.27	26.8513	27.7108	25.8799	27.3641	GLS	O94925-3
GLUD1	29.2166	29.1368	29.8505	30.0743	29.1076	29.4772	GLUD1;GLUD2	P00367;P00367-3;P00367-2;P49448
GLYR1	23.312	24.4148	23.8492	24.3848	22.8689	23.7659	GLYR1	Q49A26;Q49A26-4;Q49A26-2;Q49A26-3;Q49A26-5
GMDS	25.3925	25.7142	25.7738	26.4177	25.6749	25.7946	GMDS	O60547;O60547-2
GMFB	24.4833	25.1001	NA	NA	25.8902	25.1579	GMFB	P60983
GMFG	28.085	27.9303	28.6046	29.1782	28.7626	28.5121	GMFG	O60234
GMNN	24.8831	25.366	24.587	25.5192	23.6992	24.8109	GMNN	O75496
GMPPA	23.6055	23.553	NA	23.0841	23.7403	23.4957	GMPPA	Q96IJ6;Q96IJ6-2
GMPPB	25.807	26.4671	26.627	26.6476	25.5845	26.2266	GMPPB	Q9Y5P6;Q9Y5P6-2
GMPR2	25.5302	25.6757	24.8544	26.0178	25.3971	25.495	GMPR2	Q9P2T1;Q9P2T1-3;Q9P2T1-2
GMPS	29.8249	29.6201	29.8416	30.0833	29.7475	29.8235	GMPS	P49915;P49915-2
GNA13	25.4151	25.7472	22.7822	26.0074	25.6828	25.1269	GNA13	Q14344;Q14344-2
GNA15	23.194	23.7257	NA	25.0617	24.2392	24.0551	GNA15	P30679
GNAI2	29.8096	29.5543	29.7867	29.8874	29.3199	29.6716	GNAI2	P04899;P04899-4;P04899-6;P04899-3;P04899-5;P04899-2
GNAI3	26.3004	25.9118	NA	NA	25.7015	25.9712	GNAI3;GNAI1	P08754;P63096;P63096-2
GNAS	27.2658	27.1787	27.3876	27.4781	27.0957	27.2812	GNAS	P63092;Q5JWF2;Q5JWF2-2;P63092-3;P63092-2;P63092-4
GNB1	29.4631	29.1525	29.2464	28.9942	28.6816	29.1076	GNB1	P62873;P62873-2
GNB2	26.8089	27.6787	27.6007	27.933	26.9412	27.3925	GNB2;GNB4	P62879;Q9HAV0
GNB2L1	31.0182	30.5973	31.8097	31.442	31.0241	31.1783	GNB2L1	P63244
GNG5	22.5256	25.0653	NA	25.0998	26.4031	24.7735	GNG5	P63218
GNL1	26.3295	26.4997	27.5617	27.8531	26.9844	27.0457	GNL1	P36915;P36915-2
GNL3	25.6286	25.4647	27.4249	26.8869	26.77	26.435	GNL3	Q9BVP2;Q9BVP2-2
GNL3L	23.6363	25.4321	24.2566	26.3667	24.6538	24.8691	GNL3L	Q9NVN8
GNPDA1	24.0887	25.8366	27.1795	26.7098	25.849	25.9327	GNPDA1	P46926;P46926-2
GOLPH3L	NA	24.6021	NA	24.7716	NA	24.6868	GOLPH3L	Q9H4A5;Q9H4A5-2
GORASP2	NA	24.7176	24.3154	24.3358	25.141	24.6274	GORASP2	Q9H8Y8;Q9H8Y8-2;Q9H8Y8-3
GOSR1	21.7876	21.4323	NA	22.3511	NA	21.857	GOSR1	O95249
GOT1	27.6146	27.5593	27.6273	27.9816	27.8443	27.7254	GOT1	P17174;P17174-2
GOT2	30.5793	30.6175	30.5078	31.3193	30.3137	30.6675	GOT2	P00505;P00505-2
GPATCH8	21.8603	22.3665	26.0198	23.1576	23.3966	23.3602	GPATCH8	Q9UKJ3-2;Q9UKJ3
GPHN	NA	23.5305	NA	23.3327	22.4583	23.1072	GPHN	Q9NQX3;Q9NQX3-2
GPI	31.8678	31.6159	31.5491	32.4326	31.9922	31.8915	GPI	P06744;P06744-2
GPKOW	23.3645	25.617	24.9486	26.1035	24.5347	24.9137	GPKOW	Q92917
GPN1	25.1457	26.2802	26.1089	26.5751	26.7617	26.1743	GPN1	Q9HCN4;Q9HCN4-3;Q9HCN4-2;Q9HCN4-4;Q9HCN4-5
GPS1	27.9796	27.0246	26.8805	27.2734	26.5126	27.1341	GPS1	Q13098;Q13098-5;Q13098-7;Q13098-6
GPX1	NA	24.4418	NA	23.6346	24.2273	24.1012	GPX1	P07203
GPX4	24.8026	25.5427	24.3344	25.0821	25.432	25.0387	GPX4	P36969;P36969-2
GRB2	27.7716	26.9223	24.9608	27.0887	26.528	26.6543	GRB2	P62993;P62993-2
GRHPR	25.9128	25.7405	26.0644	25.8896	24.0348	25.5284	GRHPR	Q9UBQ7
GRIPAP1	23.77	24.7387	24.4237	23.9243	25.1842	24.4082	GRIPAP1	Q4V328;Q4V328-3;Q4V328-2;Q4V328-4
GRPEL1	26.5164	23.718	23.4535	25.5051	25.6848	24.9756	GRPEL1	Q9HAV7
GRSF1	28.3646	25.8313	NA	26.4424	26.1228	26.6903	GRSF1	Q12849;Q12849-5
GRWD1	26.572	27.3265	27.3338	27.3713	26.8968	27.1001	GRWD1	Q9BQ67
GSDMD	23.8237	24.7188	25.0206	25.7252	25.8458	25.0268	GSDMD	P57764
GSK3A	23.7575	22.844	23.493	23.934	23.7447	23.5546	GSK3A	P49840
GSK3B	26.124	24.3525	24.1376	24.4611	24.1451	24.644	GSK3B	P49841;P49841-2
GSPT1	29.352	28.7821	28.7278	29.1088	28.5937	28.9129	GSPT1;GSPT2	P15170-3;P15170-2;P15170;Q8IYD1
GSR	29.5438	28.413	28.4731	28.5136	27.8881	28.5663	GSR	P00390;P00390-2;P00390-4;P00390-3;P00390-5
GSS	26.4361	27.2954	27.7266	27.8934	28.0747	27.4852	GSS	P48637;P48637-2
GSTK1	27.2458	25.535	24.5481	26.4168	26.7462	26.0984	GSTK1	Q9Y2Q3;Q9Y2Q3-4;Q9Y2Q3-3;Q9Y2Q3-2
GSTM2	22.8062	25.3433	NA	24.6825	NA	24.2774	GSTM2	P28161;P28161-2
GSTO1	29.3984	30.003	29.4472	29.7928	29.3827	29.6048	GSTO1	P78417;P78417-3;P78417-2
GSTP1	31.5576	30.7652	32.4777	32.1836	32.0895	31.8147	GSTP1	P09211
GTF2A1	25.4155	24.5503	NA	25.0164	25.4789	25.1153	GTF2A1	P52655
GTF2A2	NA	NA	25.6594	NA	24.9486	25.304	GTF2A2	P52657
GTF2B	25.8396	25.8898	23.1294	26.0538	23.6297	24.9084	GTF2B	Q00403
GTF2F1	27.5904	27.1635	27.1418	27.6585	27.6882	27.4485	GTF2F1	P35269
GTF2F2	24.5188	25.0264	NA	27.0915	26.6178	25.8136	GTF2F2	P13984
GTF2I	29.7694	29.7805	30.4229	30.8482	30.0729	30.1788	GTF2I	P78347;P78347-2;P78347-4;P78347-3
GTF3C4	23.6771	23.4712	25.565	24.8124	24.2354	24.3522	GTF3C4	Q9UKN8
GTF3C5	27.1692	25.9886	26.7886	27.5581	26.978	26.8965	GTF3C5	Q9Y5Q8;Q9Y5Q8-2;Q9Y5Q8-3
GTPBP1	24.3895	24.3849	NA	25.1905	25.0214	24.7466	GTPBP1	O00178
GTPBP4	28.0539	27.8854	29.2643	29.1148	28.8093	28.6255	GTPBP4	Q9BZE4;Q9BZE4-2;Q9BZE4-3
GTSE1	24.6109	NA	25.7837	NA	23.4859	24.6268	GTSE1	Q9NYZ3
GUK1	25.1289	25.352	24.6323	25.4458	23.7881	24.8694	GUK1	Q16774;Q16774-2;Q16774-3
GYG1	NA	NA	25.143	24.8149	24.8747	24.9442	GYG1	P46976;P46976-3;P46976-2
H1FX	27.6003	28.2497	30.0496	29.2634	28.7608	28.7848	H1FX	Q92522
H2AFY	30.7464	30.1062	31.4799	30.8021	30.4612	30.7192	H2AFY	O75367;O75367-3;O75367-2
H2AFZ	29.3737	29.3977	31.0341	30.7375	31.1906	30.3467	H2AFZ;H2AFV	P0C0S5;Q71UI9;Q71UI9-4;Q71UI9-2;Q71UI9-3
H3F3A	28.7356	NA	29.2297	22.6727	NA	26.8793	H3F3A	P84243
HABP2	24.4561	24.7293	NA	25.389	24.9126	24.8718	HABP2	Q14520;Q14520-2
HADH	29.5853	29.1753	29.5722	29.5352	29.2791	29.4294	HADH	Q16836;Q16836-3;Q16836-2
HADHA	28.2925	28.8112	28.4434	28.7886	28.4415	28.5554	HADHA	P40939
HADHB	28.1327	28.0549	27.313	27.6656	27.409	27.715	HADHB	P55084;P55084-2
HAGH	26.3044	26.0945	25.7995	26.3159	25.7368	26.0502	HAGH	Q16775;Q16775-2
HARS	27.6642	28.0999	28.1316	28.6276	27.5474	28.0141	HARS	P12081;P12081-4;P12081-3;P12081-2
HAT1	28.7649	29.0749	29.0707	29.1496	28.7518	28.9624	HAT1	O14929;O14929-2
HAUS6	22.693	NA	NA	23.8712	NA	23.2821	HAUS6	Q7Z4H7;Q7Z4H7-3
HBS1L	25.9983	24.8893	26.163	25.6746	26.3547	25.816	HBS1L	Q9Y450;Q9Y450-4
HCCS	25.6073	25.3426	23.2082	24.8906	24.6209	24.7339	HCCS	P53701
HCFC1	24.5254	25.4092	25.5568	25.7271	25.5044	25.3446	HCFC1	P51610;P51610-2
HCFC1 (P51610-4)	28.8143	29.1756	29.5177	29.8536	29.3133	29.3349	HCFC1	P51610-4
HCLS1	29.7028	29.5438	29.7556	29.8731	29.8658	29.7482	HCLS1	P14317
HDAC1	30.4644	28.7039	30.3768	30.1246	29.7406	29.8821	HDAC1	Q13547
HDAC2	27.538	26.3069	27.2461	26.8962	27.4069	27.0788	HDAC2	Q92769;Q92769-3
HDAC4	27.2456	25.3493	25.1046	25.8619	25.7087	25.854	HDAC4	P56524;P56524-2
HDAC7	23.131	22.9049	NA	24.0877	23.9673	23.5227	HDAC7	Q8WUI4;Q8WUI4-10;Q8WUI4-3;Q8WUI4-4;Q8WUI4-7;Q8WUI4-6;Q8WUI4-5;Q8WUI4-8
HDDC2	25.531	25.9906	25.6038	25.9554	25.5289	25.7219	HDDC2	Q7Z4H3;Q7Z4H3-2
HDGF	29.5226	28.8365	28.4066	29.6879	29.8591	29.2625	HDGF	P51858;P51858-2;P51858-3
HDGFRP2	26.7214	25.9463	27.4527	24.9101	26.906	26.3873	HDGFRP2	Q7Z4V5;Q7Z4V5-2;Q7Z4V5-4;Q7Z4V5-3
HDLBP	27.5218	25.9469	26.2075	25.632	25.9544	26.2525	HDLBP	Q00341;Q00341-2
HEATR1	26.0526	27.0594	27.0747	27.566	26.8109	26.9127	HEATR1	Q9H583
HEBP2	NA	22.6954	NA	NA	23.1597	22.9275	HEBP2	Q9Y5Z4
HECTD3	22.9432	23.2581	NA	23.3589	23.0869	23.1618	HECTD3	Q5T447
HELLS	23.8153	23.9701	NA	25.4035	24.6352	24.456	HELLS	Q9NRZ9;Q9NRZ9-6;Q9NRZ9-5;Q9NRZ9-4;Q9NRZ9-3;Q9NRZ9-2
HEXA	22.6897	25.0141	24.5728	24.4534	24.4401	24.234	HEXA	P06865
HEXB	24.3042	24.4983	23.8298	24.5841	25.7583	24.5949	HEXB	P07686
HEXIM1	25.3008	22.9488	24.1816	23.4285	25.0597	24.1839	HEXIM1	O94992
HGS	25.1424	21.7447	25.134	25.2668	24.8956	24.4367	HGS	O14964;O14964-2
HIF1AN	23.2631	24.3181	NA	24.7705	23.5404	23.973	HIF1AN	Q9NWT6
HIGD1A	24.7288	24.4043	24.6528	24.4172	24.6204	24.5647	HIGD1A	Q9Y241
HINT1	30.123	29.2502	27.0049	29.4075	29.5351	29.0641	HINT1	P49773
HINT2	NA	24.9506	25.427	25.3842	25.179	25.2352	HINT2	Q9BX68
HIRIP3	24.7068	25.6558	25.711	26.2985	26.0823	25.6909	HIRIP3	Q9BW71;Q9BW71-2
HIST1H1B	32.3224	33.3416	34.7717	34.2606	34.2132	33.7819	HIST1H1B	P16401
HIST1H1C	28.6981	31.6844	33.4259	32.7005	32.5881	31.8194	HIST1H1C	P16403
HIST1H1D	27.9885	30.1528	30.9778	31.4952	30.7231	30.2675	HIST1H1D	P16402
HIST1H1E	32.8749	33.6844	35.485	34.8387	34.523	34.2812	HIST1H1E	P10412
HIST1H2AG	34.3964	34.9055	35.5629	35.5407	35.1939	35.1199	HIST1H2AG;H2AFJ;HIST1H2AJ;HIST1H2AH;HIST1H2AD;HIST2H2AA3;HIST2H2AC;HIST1H2AC;HIST3H2A;HIST1H2AB;H2AFX;HIST1H2AA	P0C0S8;Q9BTM1;Q99878;Q96KK5;P20671;Q6FI13;Q16777;Q93077;Q7L7L0;P04908;Q9BTM1-2;P16104;Q96QV6
HIST1H2BK	33.0847	31.0515	33.1433	32.1116	32.4712	32.3724	HIST1H2BK;HIST1H2BC;H2BFS;HIST1H2BN;HIST1H2BH;HIST1H2BD;HIST1H2BM;HIST2H2BF;HIST1H2BL;HIST1H2BA	O60814;P62807;P57053;Q99877;Q93079;P58876;Q99879;Q5QNW6;Q5QNW6-2;Q99880;Q96A08
HIST1H3A	33.7603	33.974	35.1637	34.8583	34.768	34.5048	HIST1H3A;HIST3H3;H3F3C	P68431;Q16695;Q6NXT2
HIST1H4A	36.1151	36.4773	37.8901	37.4664	36.9256	36.9749	HIST1H4A	P62805
HIST2H2AB	27.6041	NA	NA	27.2041	26.6074	27.1385	HIST2H2AB	Q8IUE6
HIST2H2BE	35.2277	35.6277	36.5961	36.3038	36.0326	35.9576	HIST2H2BE;HIST1H2BJ;HIST1H2BB;HIST1H2BO;HIST3H2BB	Q16778;P06899;P33778;P23527;Q8N257
HIST2H3A	NA	NA	27.8978	23.9693	NA	25.9336	HIST2H3A	Q71DI3
HK1	28.5834	28.2881	28.9112	28.7175	28.6932	28.6387	HK1	P19367;P19367-4;P19367-2;P19367-3
HK2	28.5531	28.6697	26.5023	28.9974	28.3535	28.2152	HK2	P52789
HLA-A	24.0896	23.2182	NA	23.0833	NA	23.4637	HLA-A	P05534;P30447;P04439;P13746;P13746-2;P30455;P30443
HLA-C	NA	NA	22.1608	21.6585	21.6542	21.8245	HLA-C;HLA-B	P10321;Q31612;P30499
HLA-C;HLA-B (Q29960-2)	27.3345	26.2266	25.8239	26.2951	24.149	25.9658	HLA-C;HLA-B	Q29960-2;Q29960;P30508;Q29940;P30493;P30492;P30510;P30504;Q29963;Q07000;P30460;P30501;P30466;P30685;P30498;P30495;P30491;P30490;P30484;P30464;P18465;P18464;P10319;P30480;P30462;P18463;Q29865;Q95604
HLTF	23.7328	23.3914	NA	24.196	24.4992	23.9549	HLTF	Q14527;Q14527-2
HM13	26.5477	26.4572	27.3204	27.156	26.6979	26.8358	HM13	Q8TCT9;Q8TCT9-5;Q8TCT9-2;Q8TCT9-4
HMBS	23.86	23.4307	NA	NA	24.2691	23.8533	HMBS	P08397;P08397-4;P08397-3;P08397-2
HMG20A	24.3928	23.2139	23.6853	24.0039	23.7633	23.8118	HMG20A	Q9NP66
HMGA1	28.4616	28.4283	30.611	29.2141	29.2928	29.2016	HMGA1	P17096;P17096-3
HMGA1 (P17096-2)	23.7674	22.6161	29.2896	26.1352	24.3674	25.2352	HMGA1	P17096-2
HMGA2	24.7745	24.5049	24.7322	24.11	24.4065	24.5056	HMGA2	P52926;P52926-2;P52926-3;P52926-6;P52926-4;P52926-5
HMGB1	32.738	31.1595	32.7643	31.817	31.6637	32.0285	HMGB1;HMGB1P1	P09429;B2RPK0
HMGB2	31.6325	30.3958	31.7108	31.0962	31.2406	31.2152	HMGB2	P26583
HMGB3	27.792	27.506	28.6251	29.7077	29.4271	28.6116	HMGB3	O15347
HMGCS1	27.4585	27.7982	26.3951	28.8891	25.8275	27.2737	HMGCS1	Q01581
HMGN1	27.3831	26.3407	29.0074	26.8294	26.9523	27.3026	HMGN1	P05114
HMGN2	28.3264	27.7512	30.9673	28.5207	28.3235	28.7778	HMGN2;HMGN3	P05204;Q15651;Q15651-2
HMGN5	28.3634	27.2296	29.0003	28.5547	28.2175	28.2731	HMGN5	P82970
HMOX2	26.0679	26.1707	25.3759	26.7524	26.0794	26.0893	HMOX2	P30519;P30519-2
HN1	29.091	29.3262	26.4257	29.5329	29.8554	28.8462	HN1	Q9UK76;Q9UK76-2;Q9UK76-3
HN1L	25.8628	27.5625	23.9983	28.3096	28.3692	26.8205	HN1L	Q9H910;Q9H910-3;Q9H910-2
HNRNPA0	31.4118	29.8575	31.4003	30.5181	31.1586	30.8693	HNRNPA0	Q13151
HNRNPA1	32.9511	31.6901	33.5418	32.5702	32.8992	32.7305	HNRNPA1;HNRNPA1L2	P09651;P09651-2;P09651-3;Q32P51
HNRNPA2B1	34.0227	33.5348	34.3919	34.1115	34.0607	34.0243	HNRNPA2B1	P22626;P22626-2
HNRNPA3	31.423	30.7222	31.8851	31.2179	31.1219	31.274	HNRNPA3	P51991
HNRNPA3 (P51991-2)	25.791	NA	NA	NA	26.79	26.2905	HNRNPA3	P51991-2
HNRNPAB	30.1765	30.4741	30.0955	30.7227	31.3757	30.5689	HNRNPAB	Q99729-3;Q99729-2;Q99729;Q99729-4
HNRNPC	32.4454	32.4222	33.1831	32.8714	32.8147	32.7474	HNRNPC	P07910-2;P07910;P07910-4;P07910-3
HNRNPD	31.9265	32.4788	32.544	33.1792	32.5157	32.5288	HNRNPD	Q14103;Q14103-3;Q14103-4;Q14103-2
HNRNPF	30.5547	30.3047	30.9573	31.0499	30.7016	30.7136	HNRNPF	P52597
HNRNPH1	32.224	31.3001	32.2269	32.1471	31.9922	31.9781	HNRNPH1	P31943
HNRNPH2	26.71	27.5949	26.7436	28.1307	27.1303	27.2619	HNRNPH2	P55795
HNRNPH3	29.4447	28.6684	28.3367	29.6101	29.7068	29.1533	HNRNPH3	P31942;P31942-2;P31942-3;P31942-4
HNRNPK	32.5147	31.9004	32.9601	32.3595	32.4499	32.4369	HNRNPK	P61978-2;P61978
HNRNPK (P61978-3)	27.3401	27.4229	27.2915	27.7528	27.6025	27.482	HNRNPK	P61978-3
HNRNPL	32.1921	31.3521	32.2287	32.1454	31.8722	31.9581	HNRNPL	P14866;P14866-2
HNRNPLL	27.076	26.4002	27.4852	26.9217	27.365	27.0496	HNRNPLL	Q8WVV9;Q8WVV9-5;Q8WVV9-4
HNRNPM	32.9977	32.7511	32.9937	33.395	32.8668	33.0008	HNRNPM	P52272;P52272-2
HNRNPR	31.5103	30.9524	31.9478	31.6676	31.6857	31.5528	HNRNPR	O43390;O43390-2;O43390-3;O43390-4
HNRNPU	32.543	32.1068	33.6422	33.3173	32.7917	32.8802	HNRNPU	Q00839;Q00839-2
HNRNPUL1	27.8689	27.4167	29.2807	28.5998	27.5073	28.1347	HNRNPUL1	Q9BUJ2;Q9BUJ2-4;Q9BUJ2-2;Q9BUJ2-3
HNRNPUL2	27.5382	27.7372	28.4041	29.0033	28.9489	28.3263	HNRNPUL2	Q1KMD3
HNRPDL	29.4444	29.0609	27.4309	29.7546	29.3564	29.0094	HNRPDL	O14979-3;O14979-2;O14979
HP1BP3	28.712	28.817	29.87	30.1607	29.1261	29.3372	HP1BP3	Q5SSJ5;Q5SSJ5-2;Q5SSJ5-3
HPRT1	29.6905	29.4111	29.787	29.9978	29.3448	29.6462	HPRT1	P00492
HSD17B10	29.3507	28.7874	29.9359	29.5174	29.6215	29.4426	HSD17B10	Q99714;Q99714-2
HSD17B12	27.0318	26.7551	27.2881	27.8272	27.0418	27.1888	HSD17B12	Q53GQ0
HSD17B4	29.1255	27.0099	28.6909	26.6036	28.2186	27.9297	HSD17B4	P51659;P51659-3;P51659-2
HSD17B8	23.5403	23.8924	23.4035	24.0092	23.7269	23.7145	HSD17B8	Q92506
HSDL1	22.745	NA	25.2326	24.356	23.7973	24.0327	HSDL1	Q3SXM5;Q3SXM5-2
HSF1	24.1459	25.125	24.532	NA	NA	24.601	HSF1	Q00613;Q00613-2
HSP90AA1	35.6666	35.2914	35.5996	35.3618	35.3022	35.4443	HSP90AA1	P07900;P07900-2
HSP90AB1	34.4617	34.3235	34.4004	34.3363	33.8242	34.2692	HSP90AB1	P08238
HSP90AB2P	29.4023	28.0578	29.2333	26.8064	26.979	28.0958	HSP90AB2P	Q58FF8
HSP90AB4P	28.2475	24.973	25.8316	25.8539	24.502	25.8816	HSP90AB4P	Q58FF6
HSP90B1	32.1346	31.7192	31.7059	31.7559	31.4676	31.7566	HSP90B1	P14625
HSPA14	24.9835	25.8335	26.1224	26.2429	25.2813	25.6927	HSPA14	Q0VDF9
HSPA4	31.4073	30.7883	31.0434	30.8848	30.331	30.891	HSPA4	P34932
HSPA5	32.2129	32.0813	31.9075	32.1719	31.9392	32.0625	HSPA5	P11021
HSPA6	30.7346	29.701	30.2289	29.8891	29.6252	30.0358	HSPA6;HSPA7	P17066;P48741
HSPA8	34.9135	35.0249	34.8607	35.1489	34.4841	34.8864	HSPA8	P11142;P11142-2
HSPA9	31.5974	31.8538	31.769	32.0582	31.5618	31.7681	HSPA9	P38646
HSPB1	29.8398	29.0676	27.8737	29.2856	28.4815	28.9096	HSPB1	P04792
HSPB11	27.5371	NA	26.4892	NA	25.982	26.6694	HSPB11	Q9Y547
HSPBP1	26.6313	24.9501	26.5884	24.9705	25.6251	25.7531	HSPBP1	Q9NZL4;Q9NZL4-3;Q9NZL4-2
HSPD1	33.7348	33.2325	33.586	32.8926	33.1594	33.3211	HSPD1	P10809
HSPE1	32.0024	32.0914	29.4309	32.0317	31.522	31.4157	HSPE1	P61604
HSPH1	31.7762	31.2541	31.4852	31.0464	30.6128	31.2349	HSPH1	Q92598;Q92598-2;Q92598-3;Q92598-4
HTATSF1	26.9023	23.8275	26.5605	25.411	26.6096	25.8622	HTATSF1	O43719
HUWE1	27.6868	28.2933	29.4938	28.8612	28.703	28.6076	HUWE1	Q7Z6Z7;Q7Z6Z7-2;Q7Z6Z7-3
HYOU1	29.7104	29.1712	29.5991	29.3008	28.9893	29.3542	HYOU1	Q9Y4L1;Q9Y4L1-2
HYPK	26.2163	25.1348	NA	25.5177	26.105	25.7434	HYPK	Q9NX55
IARS	31.0934	29.1621	30.9052	30.174	29.7326	30.2135	IARS	P41252
IARS2	26.3361	26.2924	24.8734	26.679	26.1393	26.064	IARS2	Q9NSE4
ICAM2	24.4995	25.0634	NA	26.0231	NA	25.1953	ICAM2	P13598
IDE	26.6127	26.7192	26.7715	28.2505	26.4633	26.9635	IDE	P14735;P14735-2
IDH1	26.1275	24.0234	25.87	25.983	26.1489	25.6306	IDH1	O75874
IDH2	31.4297	31.1606	32.1295	32.0111	31.8431	31.7148	IDH2	P48735;P48735-2
IDH3A	28.7401	28.9631	28.4295	28.7666	28.1153	28.603	IDH3A	P50213;P50213-2
IDH3B	28.8692	27.3694	26.7013	27.2425	26.5491	27.3463	IDH3B	O43837;O43837-2
IDH3G	26.5833	25.475	26.3479	NA	24.9234	25.8324	IDH3G	P51553
IDI1	25.9598	25.4321	NA	25.7229	25.1261	25.5602	IDI1	Q13907;Q13907-2
IER3IP1	24.929	26.4578	24.7477	26.6266	25.8078	25.7138	IER3IP1	Q9Y5U9
IFI16	30.9484	30.0761	32.2204	31.661	31.1536	31.2119	IFI16	Q16666;Q16666-2;Q16666-3;Q16666-6
IFITM2	24.3823	25.3031	25.2703	25.864	25.182	25.2003	IFITM2;IFITM3;IFITM1	Q01629;Q01628;P13164
IGBP1	26.0354	NA	NA	22.3669	25.0865	24.4963	IGBP1	P78318
IGF2BP3	26.5836	26.8376	28.7088	28.7542	28.5229	27.8814	IGF2BP3	O00425;O00425-2
IGF2R	28.3338	28.3137	28.0034	27.6616	26.6863	27.7998	IGF2R	P11717
IK	25.9998	25.4765	26.6064	25.9988	25.6482	25.9459	IK	Q13123
IKBKAP	NA	23.528	24.0685	23.9864	24.1622	23.9363	IKBKAP	O95163
IKBKG	NA	23.8873	24.9284	23.9823	24.2473	24.2613	IKBKG	Q9Y6K9;Q9Y6K9-3;Q9Y6K9-2
IKZF1	26.9535	26.2836	24.9585	26.9847	26.6148	26.359	IKZF1	Q13422;Q13422-7;Q13422-5;Q13422-4;Q13422-3;Q13422-2;Q13422-6
IKZF2	25.3416	NA	NA	NA	24.8823	25.1119	IKZF2	Q9UKS7;Q9UKS7-4;Q9UKS7-7;Q9UKS7-2;Q9UKS7-3;Q9UKS7-8;Q9UKS7-6
IKZF3	24.7077	23.0136	23.6233	23.1504	23.2947	23.558	IKZF3	Q9UKT9;Q9UKT9-2;Q9UKT9-15;Q9UKT9-14;Q9UKT9-10;Q9UKT9-13;Q9UKT9-5;Q9UKT9-9;Q9UKT9-6;Q9UKT9-4;Q9UKT9-3;Q9UKT9-7
ILF2	31.2803	30.8745	31.6127	31.005	31.1205	31.1786	ILF2	Q12905
ILF3 (Q12906-7)	31.5288	31.7329	32.4266	32.1577	31.8626	31.9417	ILF3	Q12906-7;Q12906-4;Q12906-6
ILKAP	25.5548	22.4871	21.3683	25.2396	22.6043	23.4508	ILKAP	Q9H0C8
IMMT	30.6807	30.4638	30.6402	30.6713	30.4812	30.5874	IMMT	Q16891-2;Q16891;Q16891-4;Q16891-3
IMP3	25.0893	25.9103	26.0476	25.7097	25.2321	25.5978	IMP3	Q9NV31
IMPA1	25.6388	25.4178	22.3405	25.7797	25.3768	24.9107	IMPA1	P29218;P29218-3;P29218-2
IMPAD1	NA	NA	NA	23.5859	22.9354	23.2607	IMPAD1	Q9NX62
IMPDH2	31.1086	30.5675	31.3202	31.2564	30.7272	30.996	IMPDH2	P12268
INCENP	22.9953	26.2427	26.3355	26.8822	25.6215	25.6154	INCENP	Q9NQS7;Q9NQS7-2
INPP5D	25.8438	26.5366	25.902	26.846	26.2221	26.2701	INPP5D	Q92835;Q92835-2;Q92835-3
INTS1	NA	23.0694	23.9686	24.4655	22.5342	23.5094	INTS1	Q8N201
INTS3	24.6892	24.6416	NA	22.4557	NA	23.9288	INTS3	Q68E01;Q68E01-2;Q68E01-4;Q68E01-3
INTS4	23.2231	23.3477	NA	23.036	22.8898	23.1242	INTS4	Q96HW7;Q96HW7-2
IPO4	27.7615	28.2286	26.8119	28.2253	27.1911	27.6437	IPO4	Q8TEX9;Q8TEX9-2
IPO5	30.3622	30.5399	30.6698	30.818	30.5648	30.591	IPO5	O00410;O00410-3;O00410-2
IPO7	28.8602	28.3596	28.6112	28.8157	28.4122	28.6118	IPO7	O95373
IPO9	27.3331	26.903	25.866	27.2314	26.5677	26.7803	IPO9	Q96P70
IQGAP1	30.719	30.6671	30.9038	30.5032	30.1802	30.5947	IQGAP1	P46940
IRF2BP1	22.83	22.7825	NA	24.9421	24.671	23.8064	IRF2BP1	Q8IU81
IRF2BP2	24.0333	21.2656	NA	22.2804	NA	22.5264	IRF2BP2	Q7Z5L9;Q7Z5L9-2
ISG15	27.2662	26.7488	27.2142	26.8947	NA	27.031	ISG15	P05161
ISOC1	25.3424	26.6095	27.1651	27.4446	27.0471	26.7217	ISOC1	Q96CN7
ISOC2	24.7059	23.5552	25.6465	24.0423	24.3896	24.4679	ISOC2	Q96AB3;Q96AB3-2;Q96AB3-3
IST1	24.318	24.6416	23.6046	25.7031	23.6058	24.3746	IST1	P53990;P53990-2;P53990-3;P53990-4;P53990-5;P53990-6
ISY1	24.8783	25.1421	24.376	25.4453	25.0818	24.9847	ISY1	Q9ULR0-1;Q9ULR0;Q9ULR0-2
ITGB2	25.856	26.4793	24.8183	26.6911	25.4747	25.8639	ITGB2	P05107
ITPA	25.3988	24.3486	25.4311	24.9454	25.8196	25.1887	ITPA	Q9BY32;Q9BY32-2
ITPR2	23.9138	21.9572	NA	21.4856	NA	22.4522	ITPR2	Q14571
IVD	24.3894	24.3611	NA	24.9147	24.8704	24.6339	IVD	P26440;P26440-2
IWS1	26.3513	27.1938	26.9514	27.7407	27.1206	27.0716	IWS1	Q96ST2;Q96ST2-2;Q96ST2-3
JAGN1	NA	24.6404	24.3143	NA	NA	24.4773	JAGN1	Q8N5M9
JMJD6	24.2294	22.5763	22.0139	22.0012	20.6588	22.2959	JMJD6	Q6NYC1;Q6NYC1-2;Q6NYC1-3
KARS	30.1651	29.7138	30.2086	30.3347	30.096	30.1036	KARS	Q15046;Q15046-2
KAT7	24.3612	25.182	25.5289	25.7678	25.2909	25.2261	KAT7	O95251;O95251-2;O95251-4
KAT8	22.7576	23.941	NA	24.1538	23.7973	23.6624	KAT8	Q9H7Z6;Q9H7Z6-2
KATNAL2	27.1298	27.0368	28.6589	28.0317	27.6594	27.7033	KATNAL2	Q8IYT4;Q8IYT4-2
KCTD12	NA	NA	NA	24.0002	23.6428	23.8215	KCTD12	Q96CX2
KDM1A	25.7974	24.7169	25.8022	25.7072	25.4756	25.4999	KDM1A	O60341;O60341-2
KDM3B	24.8432	24.3239	25.9572	26.1283	NA	25.3131	KDM3B	Q7LBC6;Q7LBC6-2
KEAP1	22.4064	22.6951	NA	23.8607	22.7306	22.9232	KEAP1	Q14145
KHDRBS1	30.3585	30.493	30.5503	31.3866	31.0399	30.7656	KHDRBS1	Q07666;Q07666-3;Q07666-2
KHSRP	31.4429	31.3945	29.9157	31.8849	31.6624	31.2601	KHSRP	Q92945
KIAA0101	26.4729	26.1035	NA	25.8906	NA	26.1557	KIAA0101	Q15004;Q15004-2
KIAA0907	22.5321	22.4883	NA	22.5186	21.0644	22.1508	KIAA0907	Q7Z7F0;Q7Z7F0-4;Q7Z7F0-3;Q7Z7F0-2
KIAA1143	22.8866	23.252	NA	23.6331	24.2043	23.494	KIAA1143	Q96AT1
KIAA1279	26.2309	23.1582	26.6984	24.7001	25.4817	25.2539	KIAA1279	Q96EK5
KIAA1704	24.5456	24.2735	26.0296	24.6971	25.4711	25.0034	KIAA1704	Q8IXQ4;Q8IXQ4-2;Q8IXQ4-3
KIAA1967	29.3915	29.3106	30.0758	29.6161	29.148	29.5084	KIAA1967	Q8N163;Q8N163-2
KIF11	27.5195	27.651	27.9247	27.5873	27.8187	27.7003	KIF11	P52732
KIF22	NA	25.4816	26.1953	26.3709	24.9315	25.7448	KIF22	Q14807;Q14807-2
KIF23	22.3215	25.3979	25.785	25.7301	25.3342	24.9137	KIF23	Q02241;Q02241-2;Q02241-3
KIF2A	27.4414	28.079	28.2915	28.5224	28.3503	28.1369	KIF2A	O00139;O00139-2;O00139-1;O00139-5;O00139-4
KIF2C	26.855	26.2204	25.6955	26.3014	26.8634	26.3871	KIF2C	Q99661;Q99661-2
KIF4A	26.2757	26.4213	26.2353	26.5756	26.6828	26.4381	KIF4A	O95239;O95239-2
KIF5B	28.1981	28.0929	28.9228	28.544	28.4517	28.4419	KIF5B	P33176
KIFC1	25.1391	25.9893	25.8146	26.5861	25.2025	25.7463	KIFC1	Q9BW19
KLC1	26.5966	26.7119	26.0285	26.734	26.7589	26.566	KLC1	Q07866;Q07866-4;Q07866-8;Q07866-2;Q07866-3;Q07866-7;Q07866-5;Q07866-10;Q07866-6;Q07866-9
KLF13	23.0296	23.9648	22.2154	23.4464	23.3477	23.2008	KLF13	Q9Y2Y9
KNTC1	23.2011	23.1401	NA	23.3491	24.2462	23.4841	KNTC1	P50748
KPNA1	26.6146	26.6996	25.5215	26.7814	25.9796	26.3193	KPNA1	P52294
KPNA2	29.0605	28.7633	27.2556	28.0284	27.4638	28.1143	KPNA2	P52292
KPNA3	27.7723	27.9319	27.9482	28.3577	28.1189	28.0258	KPNA3	O00505
KPNA4	26.2932	NA	26.6305	25.2359	23.4904	25.4125	KPNA4	O00629
KPNB1	30.9908	30.8251	31.5274	31.4128	30.7821	31.1076	KPNB1	Q14974;Q14974-2
KRI1	25.4386	25.5723	27.0017	25.1493	24.7504	25.5825	KRI1	Q8N9T8
KRR1	23.7704	25.7628	26.2722	26.5792	25.0268	25.4823	KRR1	Q13601;Q13601-2
KTN1	27.7961	25.9935	28.4928	26.5996	27.2093	27.2182	KTN1	Q86UP2;Q86UP2-2;Q86UP2-3;Q86UP2-4
LAGE3	24.7982	25.3377	23.5354	25.2709	NA	24.7356	LAGE3	Q14657
LAMP1	NA	26.5199	NA	26.0049	25.8784	26.1344	LAMP1	P11279
LAMP2	26.8008	26.8246	26.8726	26.6387	25.9152	26.6104	LAMP2	P13473;P13473-2;P13473-3
LAMTOR1	26.0997	26.144	24.9467	26.4323	26.4336	26.0113	LAMTOR1	Q6IAA8
LAMTOR3	24.9207	23.0878	24.5168	24.9974	25.2708	24.5587	LAMTOR3	Q9UHA4;Q9UHA4-2
LAMTOR5	25.3245	27.2454	NA	26.7291	26.0412	26.3351	LAMTOR5	O43504
LANCL1	26.3142	26.3672	26.1931	27.5228	26.5849	26.5965	LANCL1	O43813
LANCL2	25.8486	25.5737	26.5087	25.3711	26.2184	25.9041	LANCL2	Q9NS86
LAP3	27.9842	27.048	27.6459	27.8595	27.6196	27.6314	LAP3	P28838;P28838-2
LARP1	29.2498	28.8423	29.3448	29.2799	28.8824	29.1198	LARP1	Q6PKG0;Q6PKG0-3
LARP4B	25.0578	26.2044	25.1502	26.1195	24.5872	25.4238	LARP4B	Q92615
LARP7	26.4413	25.8552	27.8684	27.5546	27.1567	26.9753	LARP7	Q4G0J3;Q4G0J3-3;Q4G0J3-2
LARS	29.4885	29.8683	30.5455	30.6299	30.0006	30.1066	LARS	Q9P2J5;Q9P2J5-2;Q9P2J5-3
LAS1L	24.3934	25.1885	24.6198	26.1967	25.3779	25.1553	LAS1L	Q9Y4W2;Q9Y4W2-4;Q9Y4W2-2
LASP1	29.137	28.0049	27.9568	28.3542	27.9436	28.2793	LASP1	Q14847;Q14847-2;Q14847-3
LBR	26.191	26.5324	29.4156	28.704	28.1799	27.8046	LBR	Q14739
LCK	29.1416	28.728	29.2666	29.0605	28.6889	28.9771	LCK	P06239;P06239-3;P06239-2
LCLAT1	NA	23.7655	24.3107	25.2689	23.6927	24.2594	LCLAT1	Q6UWP7;Q6UWP7-2;Q6UWP7-3
LCP1	34.0757	34.1741	34.1816	34.2513	34.2212	34.1808	LCP1	P13796
LDB1	NA	25.4806	26.0053	26.6839	21.053	24.8057	LDB1;LDB2	Q86U70;Q86U70-3;Q86U70-2;O43679-2;O43679;O43679-3
LDHA	33.6441	33.1171	33.7316	34.2561	34.183	33.7864	LDHA	P00338;P00338-3;P00338-5;P00338-4;P00338-2
LDHB	33.8644	33.4694	34.0787	33.9593	33.9367	33.8617	LDHB	P07195
LEF1	28.7897	27.799	26.3899	28.5238	28.4237	27.9852	LEF1	Q9UJU2;Q9UJU2-5;Q9UJU2-6;Q9UJU2-7;Q9UJU2-3;Q9UJU2-2
LEMD2	25.709	25.4304	26.6688	25.9479	25.3352	25.8183	LEMD2	Q8NC56;Q8NC56-2
LEMD3	NA	25.2693	NA	NA	25.7126	25.4909	LEMD3	Q9Y2U8
LEO1	24.4625	25.0102	25.0307	25.7785	25.6682	25.19	LEO1	Q8WVC0;Q8WVC0-2
LETM1	28.956	29.2346	29.0203	29.2139	28.946	29.0741	LETM1	O95202
LHPP	22.9074	23.1098	23.6893	23.5642	23.3063	23.3154	LHPP	Q9H008;Q9H008-2
LIG1	27.8868	27.5912	27.8673	27.8105	27.7704	27.7852	LIG1	P18858;P18858-3;P18858-2
LIG3	25.7977	26.1385	26.3639	26.9229	26.0413	26.2528	LIG3	P49916;P49916-4;P49916-3;P49916-2
LIMS1	23.3541	23.4154	NA	24.0624	NA	23.6106	LIMS1	P48059;P48059-5;P48059-4;P48059-2;P48059-3
LIN7C	23.2267	24.0718	NA	NA	NA	23.6493	LIN7C	Q9NUP9
LLPH	24.8949	25.7679	25.2117	26.5695	26.3768	25.7642	LLPH	Q9BRT6
LMAN1	29.1238	26.8604	27.5699	27.7297	27.4847	27.7537	LMAN1	P49257
LMAN2	28.7997	28.2822	28.6013	28.0107	27.5593	28.2506	LMAN2	Q12907
LMNB1	32.5282	32.5173	32.8708	32.6823	32.6325	32.6462	LMNB1	P20700
LMNB2	28.079	28.4009	28.7644	28.5779	28.6219	28.4888	LMNB2	Q03252
LNPEP	26.6853	24.9623	26.8357	26.2199	26.5594	26.2525	LNPEP	Q9UIQ6;Q9UIQ6-3;Q9UIQ6-2
LONP1	28.8208	27.8887	28.7806	28.6165	28.2232	28.466	LONP1	P36776;P36776-3;P36776-2
LPCAT1	NA	24.6952	NA	25.2815	24.0294	24.6687	LPCAT1	Q8NF37
LPXN	25.7005	26.2772	26.3088	26.284	26.6846	26.251	LPXN	O60711;O60711-2
LRCH4	22.796	24.1537	NA	NA	NA	23.4749	LRCH4	O75427
LRMP	29.7916	23.3632	NA	NA	22.2387	25.1312	LRMP	Q12912;Q12912-2
LRPPRC	30.8959	30.3844	30.4386	30.9977	30.37	30.6173	LRPPRC	P42704
LRRC40	27.0995	26.4413	26.9059	27.2538	26.7427	26.8886	LRRC40	Q9H9A6
LRRC47	27.5198	27.7935	28.0492	28.3005	27.2485	27.7823	LRRC47	Q8N1G4
LRRC58	22.9506	25.4066	NA	23.0653	23.1538	23.6441	LRRC58	Q96CX6
LRRC59	29.3739	29.1291	29.5323	29.4555	28.8949	29.2771	LRRC59	Q96AG4
LRRFIP1	27.8821	27.0111	27.0666	26.4195	26.8889	27.0536	LRRFIP1	Q32MZ4;Q32MZ4-3;Q32MZ4-2
LSM12	25.9604	26.6425	26.2532	27.1402	26.5544	26.5102	LSM12	Q3MHD2;Q3MHD2-2
LSM14A	26.6512	25.8145	27.2963	26.3728	27.0288	26.6327	LSM14A	Q8ND56;Q8ND56-3;Q8ND56-2
LSM14B	24.4651	25.262	26.5743	25.8803	26.4971	25.7357	LSM14B	Q9BX40;Q9BX40-3;Q9BX40-2
LSM2	28.4517	27.9601	27.9791	27.5204	28.1139	28.0051	LSM2	Q9Y333
LSM3	27.4083	24.3226	27.5629	28.1959	28.2178	27.1415	LSM3	P62310
LSM4	27.0965	27.2163	25.3063	27.8591	27.9982	27.0953	LSM4	Q9Y4Z0
LSM6	26.2491	25.6877	25.0074	26.2701	26.0994	25.8627	LSM6	P62312
LSS	24.5597	27.3669	26.4837	27.106	26.3326	26.3698	LSS	P48449;P48449-3;P48449-2
LTA4H	29.3938	29.3661	29.7765	29.865	29.2844	29.5372	LTA4H	P09960;P09960-4;P09960-2;P09960-3
LUC7L	26.4	26.3574	26.385	27.3729	26.394	26.5818	LUC7L	Q9NQ29;Q9NQ29-2;Q9NQ29-3
LUC7L2	29.8397	29.339	30.1758	29.9739	29.4915	29.764	LUC7L2	Q9Y383;Q9Y383-3;Q9Y383-2;Q96HJ9-2
LUC7L3	27.1518	26.8029	28.3953	28.8254	26.6084	27.5568	LUC7L3	O95232
LYAR	27.3623	27.8346	27.961	27.7789	27.2925	27.6458	LYAR	Q9NX58
LYPLA1	25.4175	26.3154	24.828	26.8681	26.0531	25.8964	LYPLA1	O75608;O75608-2
LYPLA2	25.8316	27.2735	25.6189	26.921	26.1959	26.3682	LYPLA2	O95372
LYPLAL1	23.5493	24.4548	NA	24.9344	25.2706	24.5523	LYPLAL1	Q5VWZ2;Q5VWZ2-2
LYRM7	24.0443	21.6718	NA	NA	NA	22.858	LYRM7	Q5U5X0
LZIC	23.986	23.9631	25.0061	25.6711	25.7124	24.8677	LZIC	Q8WZA0;Q8WZA0-2
M6PR	26.9407	25.0225	27.6076	26.1731	26.6901	26.4868	M6PR	P20645
MACF1	25.5569	24.2994	23.2289	22.9511	NA	24.0091	MACF1	Q9UPN3;Q9UPN3-2;Q9UPN3-4;Q9UPN3-3;Q9UPN3-5
MACROD1	26.6661	24.2179	24.9383	26.5235	25.0247	25.4741	MACROD1	Q9BQ69
MAD2L1	23.6562	24.271	24.468	25.1637	24.4662	24.405	MAD2L1	Q13257;Q13257-2
MAFK	23.3873	NA	NA	NA	23.3259	23.3566	MAFK	O60675
MAGED1	21.9509	21.71	NA	21.4359	NA	21.6989	MAGED1	Q9Y5V3;Q9Y5V3-2
MAGED2	25.8395	NA	25.8912	24.8205	23.5822	25.0334	MAGED2	Q9UNF1;Q9UNF1-2
MAGOH	24.5352	26.3499	25.8115	NA	25.727	25.6059	MAGOH	P61326;P61326-2
MAGOHB	29.4194	28.9498	29.7932	29.4392	29.3511	29.3905	MAGOHB	Q96A72
MAN2A1	25.167	24.1588	23.8829	24.9133	24.4428	24.513	MAN2A1	Q16706
MANF	27.1786	27.8025	24.8604	27.4953	26.8779	26.843	MANF	P55145
MAP1A	28.2254	27.7528	26.8288	26.3649	26.3045	27.0953	MAP1A	P78559;P78559-2
MAP1LC3B	26.7378	24.5861	24.6989	24.62	25.2989	25.1883	MAP1LC3B;MAP1LC3B2;MAP1LC3A	Q9GZQ8;A6NCE7;Q9H492;Q9H492-2
MAP1S	23.215	NA	24.1101	23.9677	23.9846	23.8194	MAP1S	Q66K74;Q66K74-2
MAP2K1	25.4173	25.9795	25.7681	25.7058	24.1341	25.401	MAP2K1	Q02750
MAP2K2	26.0605	NA	24.9179	23.9173	24.6981	24.8984	MAP2K2	P36507
MAP4	29.7078	29.7122	29.6597	29.942	29.8804	29.7804	MAP4	P27816;P27816-6;P27816-2;P27816-5
MAP4K1	21.9309	21.5559	23.725	22.5836	22.0518	22.3695	MAP4K1	Q92918;Q92918-2
MAP4K4	24.2022	22.5246	24.7097	25.1184	24.8575	24.2825	MAP4K4	O95819;O95819-5;O95819-4;O95819-2;O95819-3
MAPK1	29.3005	28.1345	27.295	27.8729	27.0243	27.9254	MAPK1	P28482;P28482-2
MAPK14	23.8349	23.8667	NA	23.9877	23.5563	23.8114	MAPK14	Q16539;Q16539-2;Q16539-3
MAPK3	24.1984	24.5693	22.9242	24.0689	24.5671	24.0656	MAPK3	P27361;P27361-2;P27361-3
MAPK4	NA	23.4959	NA	24.3996	NA	23.9478	MAPK4	P31152
MAPRE1	29.9956	29.0193	30.0158	29.5376	29.358	29.5853	MAPRE1	Q15691
MAPRE2	27.7387	26.6458	28.1009	27.0612	26.8077	27.2709	MAPRE2	Q15555;Q15555-4;Q15555-5;Q15555-3;Q15555-2
MARCKS	28.0363	26.3162	24.4406	27.3503	27.6424	26.7571	MARCKS	P29966
MARCKSL1	29.0936	28.1582	25.6268	28.5463	28.7997	28.0449	MARCKSL1	P49006
MARK2	22.5707	23.8206	NA	23.955	23.0984	23.3612	MARK2	Q7KZI7;Q7KZI7-4;Q7KZI7-10;Q7KZI7-13;Q7KZI7-7;Q7KZI7-2;Q7KZI7-15;Q7KZI7-5;Q7KZI7-16;Q7KZI7-9;Q7KZI7-12;Q7KZI7-14;Q7KZI7-3;Q7KZI7-6;Q7KZI7-11;Q7KZI7-8
MARS	29.0901	28.7592	29.5744	29.3806	28.8994	29.1407	MARS	P56192;P56192-2
MAT2A	29.8257	29.2131	29.2506	29.3191	29.4279	29.4073	MAT2A	P31153;P31153-2
MAT2B	27.9859	26.6863	27.7879	27.5486	27.3149	27.4647	MAT2B	Q9NZL9;Q9NZL9-2;Q9NZL9-4;Q9NZL9-3
MATR3	31.8665	31.2609	31.872	31.5795	31.2341	31.5626	MATR3	P43243
MAVS	26.351	26.0668	27.3632	26.337	25.4769	26.319	MAVS	Q7Z434;Q7Z434-4
MBD2	26.1034	26.2817	26.3444	25.3649	26.6178	26.1424	MBD2	Q9UBB5
MBD3	23.5266	24.632	NA	NA	23.1056	23.7547	MBD3	O95983;O95983-2
MBNL1	26.3581	26.3157	25.3634	26.4392	24.783	25.8519	MBNL1;MBNL2	Q9NR56;Q5VZF2;Q9NR56-3;Q9NR56-4;Q9NR56-7;Q9NR56-6;Q5VZF2-3;Q5VZF2-2;Q9NR56-2;Q9NR56-5
MCCC1	NA	23.162	24.0323	24.2074	23.5599	23.7404	MCCC1	Q96RQ3
MCCC2	23.3551	23.0144	NA	22.9984	NA	23.1227	MCCC2	Q9HCC0;Q9HCC0-2
MCM2	31.3487	30.9585	31.9146	31.6529	31.1264	31.4002	MCM2	P49736
MCM3	31.4141	31.3795	31.9296	31.5596	31.5045	31.5575	MCM3	P25205;P25205-2
MCM4	31.4223	30.9745	31.6474	31.0031	31.1891	31.2473	MCM4	P33991
MCM5	31.4556	30.7182	31.8229	31.4082	31.6279	31.4065	MCM5	P33992
MCM6	31.7142	30.9761	31.6397	31.4234	31.3556	31.4218	MCM6	Q14566
MCM7	31.1377	30.6299	31.5185	31.1767	31.2108	31.1347	MCM7	P33993;P33993-3
MCMBP	27.5189	26.8865	27.4197	27.3684	27.0091	27.2405	MCMBP	Q9BTE3;Q9BTE3-2;Q9BTE3-3
MCTS1	27.6835	28.1391	27.377	28.1639	27.6096	27.7946	MCTS1	Q9ULC4;Q9ULC4-2;Q9ULC4-3
MDC1	NA	23.5988	26.9017	25.3366	25.1001	25.2343	MDC1	Q14676;Q14676-2;Q14676-3
MDH1	31.1125	30.2884	31.2111	30.7447	30.6363	30.7986	MDH1	P40925;P40925-3;P40925-2
MDH2	32.3977	32.7302	33.1506	33.3116	32.4775	32.8135	MDH2	P40926;P40926-2
MDN1	24.8724	23.6594	NA	24.0563	24.2318	24.205	MDN1	Q9NU22
MDP1	23.2007	NA	23.2915	24.2547	24.251	23.7495	MDP1	Q86V88;Q86V88-3;Q86V88-2
ME2	27.441	27.8055	28.8184	28.7019	28.0225	28.1579	ME2	P23368;P23368-2
MECP2	24.0369	24.2973	24.375	24.9515	24.5741	24.447	MECP2	P51608;P51608-2
MED1	23.8051	22.7778	NA	22.4033	23.0765	23.0157	MED1	Q15648;Q15648-3
MED17	23.4576	24.4621	23.5147	24.8706	23.3149	23.924	MED17	Q9NVC6
MED20	25.1315	24.6046	24.2743	25.7775	23.1993	24.5975	MED20	Q9H944;Q9H944-2
MED23	21.7183	22.687	23.8311	23.7002	23.0375	22.9948	MED23	Q9ULK4;Q9ULK4-2;Q9ULK4-4;Q9ULK4-5;Q9ULK4-3
MEMO1	24.4354	24.3412	24.3702	24.3304	24.7049	24.4364	MEMO1	Q9Y316;Q9Y316-2;Q9Y316-3
MEPCE	NA	NA	25.1248	NA	24.2741	24.6995	MEPCE	Q7L2J0;Q7L2J0-2
MESDC2	25.4411	22.7402	24.8334	22.8636	23.0695	23.7896	MESDC2	Q14696
METAP1	NA	24.8028	25.3382	24.6167	NA	24.9193	METAP1	P53582
METAP2	28.6698	29.2111	29.0454	29.3853	29.2809	29.1185	METAP2	P50579;P50579-3;P50579-2
METTL1	24.9684	23.302	24.6864	24.1531	22.6064	23.9432	METTL1	Q9UBP6
METTL3	NA	22.186	25.7684	NA	NA	23.9772	METTL3	Q86U44
METTL7A	NA	NA	25.0897	23.0511	24.0637	24.0682	METTL7A	Q9H8H3
MFAP1	24.8551	24.519	24.1606	24.7612	24.1349	24.4862	MFAP1	P55081
MFF	24.8154	NA	NA	NA	23.5782	24.1968	MFF	Q9GZY8;Q9GZY8-2;Q9GZY8-5;Q9GZY8-4;Q9GZY8-3
MGEA5	24.8123	25.3615	26.0599	28.2082	26.2299	26.1343	MGEA5	O60502;O60502-3;O60502-2;O60502-4
MGMT	23.0617	NA	NA	25.334	NA	24.1979	MGMT	P16455
MIA3	22.8108	22.0056	23.6978	NA	22.6764	22.7977	MIA3	Q5JRA6;Q5JRA6-4;Q5JRA6-2
MIEN1	25.4859	25.8348	25.3305	25.7845	25.6565	25.6184	MIEN1	Q9BRT3
MIER1	23.5541	23.1266	NA	23.869	23.6685	23.5546	MIER1	Q8N108;Q8N108-19;Q8N108-16;Q8N108-14;Q8N108-18;Q8N108-17;Q8N108-15;Q8N108-13;Q8N108-12
MIF	30.3289	31.5828	29.6781	31.9019	31.0176	30.9018	MIF	P14174
MINOS1	22.8217	23.4485	NA	23.4352	23.9308	23.409	MINOS1	Q5TGZ0;Q5TGZ0-2
MKI67	24.4839	30.4138	31.5309	31.7298	31.6797	29.9676	MKI67	P46013
MKI67IP	27.0237	27.5546	28.2991	28.2434	27.8326	27.7907	MKI67IP	Q9BYG3
MKRN2	22.2554	23.8191	NA	23.8925	20.2774	22.5611	MKRN2	Q9H000;Q9H000-2
MLEC	27.2101	24.7669	26.7658	26.0572	25.7905	26.1181	MLEC	Q14165
MLF1IP	NA	24.1132	24.0755	23.9946	23.8062	23.9974	MLF1IP	Q71F23;Q71F23-2;Q71F23-3
MLF2	23.5286	23.165	NA	23.2876	22.4992	23.1201	MLF2	Q15773
MLLT1	NA	25.4979	25.3772	26.1441	NA	25.673	MLLT1	Q03111
MMAB	25.1627	25.3107	26.1881	26.3455	25.7563	25.7527	MMAB	Q96EY8
MMS19	25.077	24.2991	24.8855	26.5973	24.8053	25.1328	MMS19	Q96T76;Q96T76-9;Q96T76-8;Q96T76-5
MMTAG2	22.358	22.8037	24.164	23.4068	23.0088	23.1483	MMTAG2	Q9BU76;Q9BU76-4
MOB1B	27.1808	23.9308	NA	28.0667	24.0436	25.8055	MOB1B;MOB1A	Q7L9L4;Q9H8S9;Q7L9L4-2;Q9H8S9-2
MOB2	22.8821	23.9554	24.3053	24.1531	23.3635	23.7319	MOB2	Q70IA6-2;Q70IA6;Q70IA6-3
MOB4	24.0008	24.1912	NA	24.0477	24.3873	24.1567	MOB4	Q9Y3A3;Q9Y3A3-2;Q9Y3A3-3
MORF4L1	25.4786	24.3748	NA	NA	24.5806	24.8113	MORF4L1	Q9UBU8;Q9UBU8-3;Q9UBU8-2
MOV10	24.3739	24.4992	24.2803	25.7679	25.1827	24.8208	MOV10	Q9HCE1;Q9HCE1-2
MP68	25.3728	23.1887	26.2137	26.8903	26.6529	25.6637	MP68	P56378;P56378-2
MPC2	23.1899	23.7752	NA	24.7925	22.4	23.5394	MPC2	O95563
MPHOSPH10	25.5582	23.5996	25.3678	24.2011	25.6256	24.8705	MPHOSPH10	O00566
MPHOSPH8	NA	23.2247	25.7237	23.636	NA	24.1948	MPHOSPH8	Q99549;Q99549-2
MPP6	23.5966	23.8401	NA	23.4182	24.1376	23.7481	MPP6	Q9NZW5
MRE11A	25.3781	25.9807	25.3442	25.9292	25.6284	25.6521	MRE11A	P49959;P49959-2;P49959-3
MRGBP	22.4086	23.2654	NA	23.7546	23.4366	23.2163	MRGBP	Q9NV56
MRI1	23.6132	24.683	25.5193	24.5727	24.4485	24.5673	MRI1	Q9BV20
MRP63	24.4594	25.0701	25.6686	25.8832	24.8596	25.1882	MRP63	Q9BQC6
MRPL1	24.7752	24.1551	NA	24.1479	25.2683	24.5866	MRPL1	Q9BYD6
MRPL11	25.0833	26.5414	24.695	26.3414	26.3982	25.8119	MRPL11	Q9Y3B7;Q9Y3B7-2;Q9Y3B7-3
MRPL12	26.317	27.2357	23.9506	27.4547	26.9858	26.3888	MRPL12	P52815
MRPL16	NA	24.8375	25.6124	24.9627	25.7683	25.2952	MRPL16	Q9NX20
MRPL19	24.5923	23.5565	24.7064	24.2028	23.6469	24.141	MRPL19	P49406
MRPL2	24.6453	NA	26.0095	NA	24.4874	25.0474	MRPL2	Q5T653
MRPL22	24.5606	25.7905	NA	25.8965	25.8898	25.5344	MRPL22	Q9NWU5;Q9NWU5-2;Q9NWU5-3
MRPL3	22.7958	23.6667	23.0829	24.6414	24.0092	23.6392	MRPL3	P09001
MRPL37	25.4087	25.6857	26.1148	26.3972	26.0965	25.9406	MRPL37	Q9BZE1
MRPL38	24.8513	NA	22.8093	23.8458	NA	23.8354	MRPL38	Q96DV4
MRPL44	NA	NA	24.126	24.7972	NA	24.4616	MRPL44	Q9H9J2
MRPL47	23.1123	24.0562	NA	24.4983	23.9661	23.9083	MRPL47	Q9HD33;Q9HD33-3;Q9HD33-2
MRPL48	24.0614	NA	24.7631	24.1274	24.3342	24.3215	MRPL48	Q96GC5;Q96GC5-3
MRPL49	23.8747	24.5792	NA	25.5731	24.8654	24.7231	MRPL49	Q13405
MRPL50	22.336	23.6959	NA	23.7493	23.6527	23.3585	MRPL50	Q8N5N7;Q8N5N7-2
MRPL9	24.0857	25.5096	NA	25.0582	25.4127	25.0165	MRPL9	Q9BYD2
MRPS10	24.7787	23.9044	25.0583	24.1971	25.2875	24.6452	MRPS10	P82664
MRPS11	22.8951	24.1802	NA	25.3203	22.8527	23.8121	MRPS11	P82912;P82912-2
MRPS14	NA	24.2738	NA	24.9412	25.0454	24.7535	MRPS14	O60783
MRPS16	23.289	23.4377	22.4053	24.5921	23.9142	23.5277	MRPS16	Q9Y3D3;Q9Y3D3-2
MRPS17	25.4685	25.1655	26.0063	25.5177	25.742	25.58	MRPS17	Q9Y2R5
MRPS18B	26.078	24.0195	23.8184	23.746	24.4196	24.4163	MRPS18B	Q9Y676
MRPS21	23.8753	22.8946	24.2825	23.9216	23.1588	23.6266	MRPS21	P82921
MRPS22	26.0325	25.9607	26.0276	26.4218	26.086	26.1057	MRPS22	P82650;P82650-2
MRPS23	24.6199	24.5523	NA	26.9286	25.7159	25.4542	MRPS23	Q9Y3D9
MRPS27	24.3012	22.0945	21.4938	23.5104	23.5905	22.9981	MRPS27	Q92552;Q92552-2
MRPS28	22.9587	NA	24.5401	25.8079	25.3106	24.6543	MRPS28	Q9Y2Q9
MRPS31	25.652	22.8822	25.9637	25.5117	25.9494	25.1918	MRPS31	Q92665
MRPS35	25.0246	23.1015	23.5403	23.045	21.3697	23.2162	MRPS35	P82673;P82673-2
MRPS36	23.8538	26.1593	NA	25.5154	NA	25.1761	MRPS36	P82909
MRPS5	21.7791	23.3255	23.7563	NA	22.7171	22.8945	MRPS5	P82675
MRPS7	25.0075	24.42	23.8083	25.982	25.962	25.036	MRPS7	Q9Y2R9
MRPS9	23.4821	NA	NA	24.4357	23.8165	23.9114	MRPS9	P82933
MRTO4	27.8693	27.6672	27.7924	28.3864	27.5976	27.8626	MRTO4	Q9UKD2
MSI2	27.3478	27.9559	28.2751	27.7	27.9534	27.8465	MSI2	Q96DH6;Q96DH6-2;Q96DH6-3
MSN	32.3336	32.171	32.3975	31.8142	31.5374	32.0508	MSN	P26038
MST4	28.0077	28.0435	26.7704	28.5858	27.4018	27.7618	MST4;STK25	Q9P289;Q9P289-2;Q9P289-3;O00506;O00506-3;O00506-2
MTA1	25.5517	25.3643	25.3805	25.5977	25.6213	25.5031	MTA1	Q13330;Q13330-3;Q13330-2
MTA2	28.5947	29.2905	30.0878	30.1494	29.6477	29.554	MTA2	O94776;O94776-2
MTAP	26.7402	28.1176	28.3638	28.6774	27.9024	27.9603	MTAP	Q13126;Q13126-7;Q13126-4;Q13126-6;Q13126-5;Q13126-3;Q13126-2
MT-ATP6	25.5747	25.4764	27.3279	27.2566	26.6041	26.448	MT-ATP6	P00846
MTCH2	26.9891	26.631	26.5181	26.2851	26.907	26.6661	MTCH2	Q9Y6C9
MT-CO2	27.8602	28.5032	28.7046	29.3476	28.4982	28.5828	MT-CO2	P00403
MTDH	27.3194	28.1923	28.4613	28.3782	28.0338	28.077	MTDH	Q86UE4
MTF2	23.7199	NA	NA	22.5196	23.4279	23.2225	MTF2	Q9Y483;Q9Y483-2;Q9Y483-3;Q9Y483-4
MTFP1	NA	23.6264	NA	25.8657	23.3631	24.2851	MTFP1	Q9UDX5
MTHFD1	31.0003	31.1922	31.3911	31.3465	31.405	31.267	MTHFD1	P11586
MTHFD1L	25.0679	26.3071	26.0046	26.8836	26.1138	26.0754	MTHFD1L	Q6UB35
MTHFD2	25.4673	26.6342	25.3982	26.5992	25.4952	25.9188	MTHFD2	P13995;P13995-2
MTHFS	NA	24.6047	NA	24.3607	23.836	24.2671	MTHFS	P49914;P49914-2
MT-ND2	NA	NA	23.9514	NA	24.3689	24.1601	MT-ND2	P03891
MT-ND3	23.393	24.688	24.2064	24.5318	22.8481	23.9334	MT-ND3	P03897
MT-ND4	NA	NA	NA	24.3229	22.6601	23.4915	MT-ND4	P03905
MT-ND6	23.168	NA	NA	24.192	23.4072	23.5891	MT-ND6	P03923
MTPAP	22.377	23.1178	NA	23.122	NA	22.8723	MTPAP	Q9NVV4;Q9NVV4-2
MTPN	28.4822	28.7361	27.904	29.3817	29.4899	28.7988	MTPN	P58546
MTX1	25.5316	22.9422	NA	25.8253	23.7866	24.5214	MTX1	Q13505;Q13505-3;Q13505-2
MTX2	24.2056	23.2897	25.1574	23.1046	23.3857	23.8286	MTX2	O75431;O75431-2
MVD	23.1997	25.4755	25.6386	26.4743	25.4487	25.2474	MVD	P53602
MX2	22.2616	21.3167	24.5557	22.4311	23.3661	22.7862	MX2	P20592
MYBBP1A	26.3581	27.115	28.138	27.9326	27.7415	27.457	MYBBP1A	Q9BQG0;Q9BQG0-2
MYH10	30.0503	28.7146	30.2405	29.6354	29.7891	29.6859	MYH10	P35580;P35580-2;P35580-5;P35580-3;P35580-4
MYH14	26.4008	26.3925	27.3203	NA	28.1227	27.0591	MYH14	Q7Z406;Q7Z406-6;Q7Z406-2;Q7Z406-5;Q7Z406-4
MYH9	32.941	32.1436	33.2156	32.6093	32.3864	32.6592	MYH9	P35579;P35579-2
MYL12B	29.7244	29.1508	28.0874	29.4933	29.538	29.1988	MYL12B;MYL12A;MYL9	O14950;P19105;P24844
MYL3	25.2116	NA	NA	NA	22.731	23.9713	MYL3;MYL1	P08590;P05976;P05976-2
MYL6	30.5333	30.4469	30.3625	30.6386	30.2214	30.4405	MYL6	P60660-2;P60660
MYLK	23.5334	23.0547	23.8455	22.8267	21.7624	23.0045	MYLK	Q15746;Q15746-9;Q15746-11;Q15746-7;Q15746-4;Q15746-5;Q15746-2;Q15746-3;Q15746-6
MYO18A	26.2142	23.9833	24.2607	23.7344	25.6859	24.7757	MYO18A	Q92614;Q92614-2;Q92614-4;Q92614-5;Q92614-3
MZB1	30.1125	29.7415	27.7124	28.8654	28.9274	29.0718	MZB1	Q8WU39
NAA10	27.0633	27.0241	26.6857	27.1251	26.948	26.9693	NAA10	P41227;P41227-2
NAA15	27.9508	27.4485	28.1856	27.9182	27.8948	27.8796	NAA15	Q9BXJ9;Q9BXJ9-4
NAA20	22.6026	23.855	NA	24.7258	23.5587	23.6855	NAA20	P61599;P61599-2
NAA25	24.4481	26.0096	25.9093	25.5701	24.1851	25.2244	NAA25	Q14CX7;Q14CX7-2
NAA35	22.2266	22.4633	22.634	23.3374	NA	22.6653	NAA35	Q5VZE5;Q5VZE5-2
NAA38	27.5592	26.855	26.9337	27.6773	27.777	27.3604	NAA38	O95777
NAA50	26.4591	25.3369	24.2455	26.4757	26.2515	25.7537	NAA50	Q9GZZ1;Q9GZZ1-2
NACA	29.9228	29.7507	30.3475	30.1452	30.5107	30.1354	NACA	E9PAV3;Q13765;E9PAV3-2
NADK2	24.5486	24.4738	25.3856	25.8535	25.7143	25.1952	NADK2	Q4G0N4;Q4G0N4-3;Q4G0N4-2
NAE1	26.5623	27.5254	26.6584	28.5191	26.6276	27.1785	NAE1	Q13564;Q13564-3;Q13564-2;Q13564-4
NAGK	26.6333	25.6104	25.7232	25.0506	24.4774	25.499	NAGK	Q9UJ70;Q9UJ70-2
NAMPT	27.5506	28.5357	28.7116	29.3608	29.0101	28.6338	NAMPT	P43490
NANS	25.6009	25.2195	26.1193	26.2703	25.587	25.7594	NANS	Q9NR45
NAP1L1	31.8504	31.9602	31.8087	32.0279	32.1591	31.9612	NAP1L1	P55209;P55209-2
NAP1L1 (P55209-3)	26.8795	26.8351	25.7623	26.3025	27.5282	26.6615	NAP1L1	P55209-3
NAP1L4	29.7491	29.9126	30.1158	30.2371	29.9919	30.0013	NAP1L4	Q99733;Q99733-2
NAPA	28.6549	28.6385	26.8707	28.6119	29.0125	28.3577	NAPA	P54920
NAPG	26.565	27.1953	24.9476	26.9634	26.9537	26.525	NAPG	Q99747;Q99747-2
NARS	29.2398	29.1317	30.5419	30.2312	29.5094	29.7308	NARS	O43776
NASP	30.9577	30.3464	30.9787	30.8531	30.8098	30.7891	NASP	P49321;P49321-3;P49321-2;P49321-4
NAT10	26.7093	25.8327	28.2609	28.8954	28.0702	27.5537	NAT10	Q9H0A0;Q9H0A0-2
NBN	22.2693	22.7001	23.679	22.5001	22.5351	22.7367	NBN	O60934
NCAPD2	28.7615	28.4035	28.6613	29.0344	28.3669	28.6455	NCAPD2	Q15021
NCAPG	27.0512	27.1399	28.4556	28.3013	27.987	27.787	NCAPG	Q9BPX3
NCAPG2	22.2767	23.5636	25.2109	24.2564	NA	23.8269	NCAPG2	Q86XI2;Q86XI2-2
NCAPH	28.244	27.3021	28.2048	26.9768	28.2621	27.798	NCAPH	Q15003;Q15003-2
NCBP1	27.3865	27.4069	27.9738	28.2123	27.6383	27.7236	NCBP1	Q09161
NCBP2	24.238	23.5438	NA	24.6713	NA	24.151	NCBP2	P52298;P52298-3
NCDN	22.0689	23.2012	NA	24.6038	22.7683	23.1606	NCDN	Q9UBB6;Q9UBB6-2;Q9UBB6-3
NCK1	24.8547	23.8622	24.4754	24.8618	24.942	24.5992	NCK1	P16333;P16333-2
NCKAP1L	26.3267	26.7951	27.1871	26.4732	25.8174	26.5199	NCKAP1L	P55160;P55160-2
NCL	33.0293	32.5375	33.2406	32.589	33.1342	32.9061	NCL	P19338
NCLN	25.6014	25.4255	25.0323	25.5408	22.8193	24.8838	NCLN	Q969V3;Q969V3-2
NCOA5	26.7787	26.5507	27.6356	27.0617	27.1824	27.0418	NCOA5	Q9HCD5
NCOR1	21.3044	22.465	NA	23.1895	23.2502	22.5523	NCOR1	O75376;O75376-2
NDUFA10	26.638	26.9012	25.6091	26.3489	27.3684	26.5731	NDUFA10	O95299;O95299-2
NDUFA12	24.722	25.8069	23.7179	26.6487	26.0302	25.3851	NDUFA12	Q9UI09
NDUFA13	23.9836	NA	NA	NA	24.2344	24.109	NDUFA13	Q9P0J0;Q9P0J0-2
NDUFA2	24.0944	26.1634	NA	26.3698	26.317	25.7362	NDUFA2	O43678;O43678-2
NDUFA3	25.3038	NA	NA	NA	25.3988	25.3513	NDUFA3	O95167
NDUFA4	25.1549	25.3367	NA	27.2608	25.3564	25.7772	NDUFA4	O00483
NDUFA5	26.8373	27.875	25.5299	28.3712	27.4069	27.204	NDUFA5	Q16718;Q16718-2
NDUFA8	27.7104	26.2006	26.3603	26.2147	26.8199	26.6612	NDUFA8	P51970
NDUFA9	26.4207	25.7147	26.7013	26.9444	26.8457	26.5253	NDUFA9	Q16795
NDUFAB1	27.1604	24.1899	25.0779	22.8615	23.3692	24.5318	NDUFAB1	O14561
NDUFAF2	NA	24.7566	23.1808	NA	25.6639	24.5338	NDUFAF2	Q8N183
NDUFAF3	23.723	NA	NA	24.5927	24.5261	24.2806	NDUFAF3	Q9BU61
NDUFB1	23.8886	24.1151	23.987	24.3898	24.9011	24.2563	NDUFB1	O75438;O75438-2
NDUFB10	24.0883	26.1005	25.8309	25.9956	24.7981	25.3627	NDUFB10	O96000;O96000-2
NDUFB11	26.8736	24.4424	25.1958	NA	24.5984	25.2775	NDUFB11	Q9NX14;Q9NX14-2
NDUFB3	25.3319	26.9297	26.0435	26.7265	26.5655	26.3194	NDUFB3	O43676
NDUFB4	25.0792	25.3362	23.9312	25.2693	26.4363	25.2104	NDUFB4	O95168;O95168-2
NDUFB8	24.5182	24.978	NA	24.8492	24.3176	24.6657	NDUFB8	O95169;O95169-3;O95169-2
NDUFB9	25.687	26.4062	25.4843	26.5193	26.8559	26.1905	NDUFB9	Q9Y6M9
NDUFS1	28.2295	28.7449	28.1118	28.7458	27.8942	28.3452	NDUFS1	P28331;P28331-2;P28331-3;P28331-4;P28331-5
NDUFS2	26.3619	26.4233	26.1967	26.8735	26.721	26.5153	NDUFS2	O75306;O75306-2
NDUFS3	27.6944	28.1504	27.8088	28.7582	28.2489	28.1322	NDUFS3	O75489;O75489-2
NDUFS4	25.5102	21.6997	NA	NA	NA	23.6049	NDUFS4	O43181
NDUFS5	25.6107	25.7893	25.2304	26.2522	25.7219	25.7209	NDUFS5	O43920
NDUFS6	25.711	26.04	NA	26.4026	25.1759	25.8324	NDUFS6	O75380
NDUFS7	NA	25.719	24.3959	26.2092	24.9499	25.3185	NDUFS7	O75251;O75251-2
NDUFS8	26.4037	27.0551	25.8546	27.4491	26.3327	26.619	NDUFS8	O00217
NDUFV1	26.8374	25.9563	25.7521	26.7849	26.4417	26.3545	NDUFV1	P49821;P49821-2
NDUFV2	24.6342	27.0521	25.223	26.4518	26.1556	25.9033	NDUFV2	P19404
NEDD1	25.2211	22.8975	23.5394	NA	NA	23.886	NEDD1	Q8NHV4;Q8NHV4-2;Q8NHV4-3
NEDD4	24.9517	24.6109	24.7439	NA	23.4505	24.4392	NEDD4;NEDD4L	P46934-4;Q96PU5;Q96PU5-5;P46934-3;P46934;Q96PU5-3;Q96PU5-2;Q96PU5-6;Q96PU5-7;P46934-2
NEDD8	25.3127	25.354	26.4264	25.5763	26.0722	25.7483	NEDD8	Q15843
NEK9	22.7688	25.1305	25.7775	25.575	24.252	24.7008	NEK9	Q8TD19
NELFA	22.5175	24.6286	NA	25.9208	24.1458	24.3032	NELFA	Q9H3P2
NELFB	23.4386	23.9187	NA	24.1363	24.1096	23.9008	NELFB	Q8WX92
NELFE	24.1822	23.005	25.3379	24.2215	26.9988	24.7491	NELFE	P18615;P18615-3
NEMF	23.5318	23.3159	24.5487	23.275	23.2594	23.5862	NEMF	O60524;O60524-4;O60524-5;O60524-3
NENF	25.0844	25.3288	NA	26.2231	24.8975	25.3835	NENF	Q9UMX5
NFATC2IP	23.8644	22.8057	23.9136	24.2169	NA	23.7002	NFATC2IP	Q8NCF5
NFYB	23.4356	24.85	24.6058	24.9658	25.9005	24.7515	NFYB	P25208
NFYC	24.9761	25.6798	25.6492	26.3483	26.0628	25.7432	NFYC	Q13952;Q13952-6;Q13952-7;Q13952-2;Q13952-5;Q13952-3;Q13952-4
NGDN	24.7075	25.294	25.0004	25.6027	24.8417	25.0893	NGDN	Q8NEJ9;Q8NEJ9-2
NHP2	26.7949	28.0812	27.3301	28.4157	28.1304	27.7505	NHP2	Q9NX24
NHP2L1	29.2443	29.6032	28.6805	29.9602	28.9372	29.2851	NHP2L1	P55769
NIF3L1	25.2141	24.3215	24.4356	25.5616	25.0671	24.92	NIF3L1	Q9GZT8;Q9GZT8-2;Q9GZT8-3
NIP7	26.0506	23.6968	24.2737	24.9027	22.8373	24.3522	NIP7	Q9Y221;Q9Y221-2
NIPSNAP1	27.9002	26.8533	26.5916	28.8118	28.0806	27.6475	NIPSNAP1	Q9BPW8
NIT1	22.7718	25.3215	26.308	24.228	23.973	24.5205	NIT1	Q86X76;Q86X76-5;Q86X76-2;Q86X76-4;Q86X76-3
NIT2	26.8641	27.7595	27.574	28.3116	27.3962	27.5811	NIT2	Q9NQR4
NLE1	25.1747	NA	NA	24.001	NA	24.5879	NLE1	Q9NVX2;Q9NVX2-2
NLGN4Y	22.8223	22.9356	NA	23.2978	22.468	22.8809	NLGN4Y;NLGN1;NLGN4X;NLGN2	Q8NFZ3;Q8N2Q7;Q8N0W4;Q8NFZ4;Q8NFZ3-2;Q8N2Q7-2;Q8N0W4-2
NMD3	25.2228	23.5162	25.0647	24.6864	23.5616	24.4103	NMD3	Q96D46
NME1	29.3106	27.1649	28.6802	28.0413	28.6461	28.3686	NME1	P15531;P15531-2
NME2	32.2181	32.0634	32.0538	32.5004	32.1752	32.2022	NME2;NME2P1	P22392-2;P22392;O60361
NMI	22.1316	NA	NA	24.1565	NA	23.144	NMI	Q13287
NMT1	28.0769	28.1866	27.9808	27.6536	27.3541	27.8504	NMT1	P30419;P30419-2
NNT	27.872	28.4039	29.2214	29.2364	28.7505	28.6969	NNT	Q13423
NOC2L	24.1575	25.6677	26.1438	26.2762	26.1665	25.6823	NOC2L	Q9Y3T9
NOC3L	24.5165	24.7257	23.9162	25.6609	25.9084	24.9455	NOC3L	Q8WTT2
NOC4L	25.8732	25.9227	25.1136	26.2935	25.7759	25.7958	NOC4L	Q9BVI4
NOL11	26.182	26.1883	25.5598	26.1762	25.7189	25.965	NOL11	Q9H8H0
NOL6	22.9159	23.0188	NA	23.4744	23.7883	23.2994	NOL6	Q9H6R4;Q9H6R4-3;Q9H6R4-2;Q9H6R4-4
NOL7	24.8108	25.3675	25.9201	26.1104	25.6858	25.5789	NOL7	Q9UMY1;Q9UMY1-2
NOL9	NA	23.8817	24.9666	24.9321	24.6327	24.6033	NOL9	Q5SY16
NOLC1	26.1568	28.467	29.6266	29.0514	28.684	28.3972	NOLC1	Q14978;Q14978-3;Q14978-2
NOMO2	25.7027	25.6747	25.3437	25.8785	25.0799	25.5359	NOMO2;NOMO1;NOMO3	Q5JPE7;Q15155;P69849;Q5JPE7-2;Q5JPE7-3
NONO	32.0628	32.0656	32.5847	32.7064	32.8012	32.4442	NONO	Q15233;Q15233-2
NOP10	24.7758	25.8687	NA	26.62	25.5195	25.696	NOP10	Q9NPE3
NOP14	24.9531	24.9136	24.5424	24.4621	25.6155	24.8973	NOP14	P78316;P78316-2
NOP16	23.943	22.4883	24.4193	23.2539	24.7082	23.7625	NOP16	Q9Y3C1;Q9Y3C1-3;Q9Y3C1-2
NOP2	28.0759	27.2512	29.6137	29.1274	28.7143	28.5565	NOP2	P46087;P46087-4;P46087-2;P46087-3
NOP56	30.3423	30.2734	31.1061	30.6998	30.1512	30.5146	NOP56	O00567
NOP58	30.4705	29.7822	30.5221	30.1009	29.3137	30.0379	NOP58	Q9Y2X3
NOP9	21.4213	23.0317	NA	23.3616	NA	22.6048	NOP9	Q86U38;Q86U38-2
NOSIP	27.0138	27.6956	25.7369	27.3657	26.4684	26.8561	NOSIP	Q9Y314
NOTCH3	25.0838	23.2605	22.6904	NA	NA	23.6783	NOTCH3	Q9UM47
NPEPPS	28.8925	28.3267	28.8224	29.3324	28.4315	28.7611	NPEPPS	P55786;P55786-2
NPLOC4	25.6624	24.8995	23.1194	24.8206	25.1768	24.7357	NPLOC4	Q8TAT6;Q8TAT6-2
NPM1	33.2971	32.9605	33.3869	33.2321	33.1759	33.2105	NPM1	P06748;P06748-2;P06748-3
NPM3	23.572	25.1369	NA	23.2151	23.0257	23.7374	NPM3	O75607
NR3C1	23.8914	NA	25.9496	25.7076	24.3917	24.9851	NR3C1	P04150-13;P04150;P04150-7;P04150-5;P04150-12;P04150-11;P04150-9;P04150-2;P04150-6;P04150-8;P04150-10;P04150-3
NRBP1	23.8978	NA	NA	26.8014	26.0344	25.5779	NRBP1	Q9UHY1
NRD1	26.7461	26.5929	26.1704	27.0696	26.0022	26.5162	NRD1	O43847;O43847-2
NRF1	NA	24.928	NA	25.0051	24.5619	24.8317	NRF1	Q16656;Q16656-2;Q16656-4
NRN1	23.0319	NA	NA	24.8695	24.4026	24.1014	NRN1	Q9NPD7
NSDHL	25.5914	26.3119	27.2968	27.2249	26.3303	26.5511	NSDHL	Q15738
NSF	27.9686	28.286	27.919	28.8345	28.0031	28.2022	NSF	P46459;P46459-2
NSFL1C	28.6389	28.6808	28.4015	28.9828	29.0067	28.7421	NSFL1C	Q9UNZ2;Q9UNZ2-5;Q9UNZ2-4;Q9UNZ2-6
NSMCE4A	23.7078	NA	25.385	NA	NA	24.5464	NSMCE4A	Q9NXX6
NSUN2	29.0677	28.9532	29.5753	28.8416	28.6539	29.0183	NSUN2	Q08J23;Q08J23-2;Q08J23-3
NSUN5	22.3219	23.723	NA	24.4214	23.7243	23.5476	NSUN5	Q96P11-2;Q96P11-5;Q96P11;Q96P11-4
NT5C2	24.4593	23.0252	23.4495	23.0945	22.8055	23.3668	NT5C2	P49902;P49902-2
NTMT1	23.1218	24.4396	24.6341	24.7065	22.1517	23.8107	NTMT1	Q9BV86;Q9BV86-2
NUBP1	24.4982	23.8014	NA	23.6057	23.7695	23.9187	NUBP1	P53384;P53384-2
NUBP2	28.4178	25.1856	NA	23.6646	NA	25.756	NUBP2	Q9Y5Y2
NUCB2	28.8163	28.2275	27.4496	28.2295	28.5116	28.2469	NUCB2	P80303;P80303-2
NUCKS1	28.6276	27.9432	27.1205	27.6596	27.7831	27.8268	NUCKS1	Q9H1E3;Q9H1E3-2
NUDC	31.0518	30.6497	30.8094	30.732	30.7756	30.8037	NUDC	Q9Y266
NUDCD1	26.0512	25.682	26.2412	26.3006	25.3658	25.9281	NUDCD1	Q96RS6;Q96RS6-3;Q96RS6-2
NUDCD2	24.7589	25.9343	25.1903	26.1706	26.9268	25.7962	NUDCD2	Q8WVJ2
NUDCD3	24.6943	22.9216	24.438	23.2031	24.4514	23.9417	NUDCD3	Q8IVD9
NUDT1	27.0945	27.5611	25.9534	26.2691	26.9181	26.7592	NUDT1	P36639;P36639-4;P36639-3;P36639-2
NUDT11	22.4978	23.1013	23.955	24.4478	24.8272	23.7658	NUDT11;NUDT10	Q96G61;Q8NFP7
NUDT21	28.7806	28.4545	28.0114	28.8557	29.2098	28.6624	NUDT21	O43809
NUDT4	26.1705	26.273	27.393	26.8388	NA	26.6688	NUDT4	Q9NZJ9-2;Q9NZJ9;Q9NZJ9-3
NUDT5	29.4208	28.8222	29.6154	29.2411	29.0946	29.2388	NUDT5	Q9UKK9
NUFIP2	26.311	26.433	27.0507	26.6694	26.5546	26.6038	NUFIP2	Q7Z417
NUMA1	30.5274	30.0006	30.1611	29.9227	29.2698	29.9763	NUMA1	Q14980-2;Q14980;Q14980-4;Q14980-3
NUP107	26.2054	26.0443	26.9096	27.0378	27.5943	26.7583	NUP107	P57740;P57740-2
NUP133	25.2044	26.3472	25.4811	26.9048	26.3308	26.0537	NUP133	Q8WUM0
NUP153	23.7986	25.1176	26.4279	27.5111	26.5402	25.8791	NUP153	P49790;P49790-2;P49790-3
NUP155	28.7427	27.0247	28.6043	27.8445	27.89	28.0213	NUP155	O75694;O75694-2
NUP160	23.1141	26.1028	27.5516	26.5426	26.1594	25.8941	NUP160	Q12769
NUP188	22.1932	22.0973	26.2112	25.3614	24.1665	24.0059	NUP188	Q5SRE5;Q5SRE5-2
NUP205	26.8368	27.2073	27.8046	28.4994	27.8676	27.6431	NUP205	Q92621
NUP210	29.7014	28.6728	28.6495	29.1785	28.1996	28.8804	NUP210	Q8TEM1
NUP214	25.9121	24.6508	26.4228	25.6793	25.6641	25.6658	NUP214	P35658;P35658-2;P35658-4;P35658-3;P35658-5
NUP35	25.6059	27.6976	22.8854	26.769	26.649	25.9214	NUP35	Q8NFH5;Q8NFH5-2
NUP37	25.1704	25.2414	24.515	25.4689	25.0097	25.0811	NUP37	Q8NFH4
NUP43	26.1813	26.6256	25.9666	27.1012	26.5199	26.4789	NUP43	Q8NFH3
NUP50	28.5589	28.2501	26.9183	27.8617	27.3739	27.7926	NUP50	Q9UKX7;Q9UKX7-2
NUP54	26.5901	25.677	25.9505	26.2422	25.7152	26.035	NUP54	Q7Z3B4;Q7Z3B4-3;Q7Z3B4-2
NUP62	28.0414	28.0063	26.7955	27.561	27.1135	27.5035	NUP62	P37198
NUP85	27.0829	26.7919	27.4155	26.7011	26.5404	26.9064	NUP85	Q9BW27;Q9BW27-3;Q9BW27-2
NUP88	24.7902	26.0757	26.7562	26.8204	26.6256	26.2136	NUP88	Q99567
NUP93	28.601	28.2997	29.0087	28.7366	28.7075	28.6707	NUP93	Q8N1F7;Q8N1F7-2
NUP98	27.4831	26.4899	26.8655	26.9048	28.2548	27.1996	NUP98	P52948;P52948-2;P52948-6;P52948-5
NUPL1	NA	NA	24.3167	25.7535	25.2453	25.1052	NUPL1	Q9BVL2;Q9BVL2-2;Q9BVL2-3
NUSAP1	25.7177	25.6165	NA	26.2912	24.9747	25.65	NUSAP1	Q9BXS6;Q9BXS6-2;Q9BXS6-7;Q9BXS6-4;Q9BXS6-6;Q9BXS6-3;Q9BXS6-5
NUTF2	29.2859	28.9697	28.3807	29.3342	28.4383	28.8818	NUTF2	P61970
NVL	NA	NA	23.0628	NA	23.132	23.0974	NVL	O15381;O15381-3;O15381-4;O15381-2;O15381-5
NXF1	24.6717	24.5371	25.1665	26.2509	26.1686	25.359	NXF1	Q9UBU9;Q9UBU9-2
OARD1	21.9632	NA	NA	NA	23.3134	22.6383	OARD1	Q9Y530
OAT	27.286	26.8333	26.1962	27.3611	26.4658	26.8285	OAT	P04181
OCIAD1	25.6065	25.8503	NA	25.5943	23.6287	25.17	OCIAD1	Q9NX40
OCIAD2	26.908	25.9791	24.4056	25.8546	25.7289	25.7752	OCIAD2	Q56VL3
OGDH	28.2446	28.0439	27.3259	28.2118	27.2593	27.8171	OGDH	Q02218;Q02218-2;Q02218-3
OGFOD1	24.7723	23.6853	23.4668	24.7771	24.9406	24.3284	OGFOD1	Q8N543;Q8N543-2
OGFR	NA	NA	NA	25.33	24.7599	25.0449	OGFR	Q9NZT2;Q9NZT2-2
OGT	26.0924	26.2431	25.0552	26.9565	25.6935	26.0081	OGT	O15294;O15294-2;O15294-3;O15294-4
OLA1	29.8423	29.6394	29.259	29.493	29.107	29.4681	OLA1	Q9NTK5;Q9NTK5-2;Q9NTK5-3
OPA1	25.8494	26.1559	25.4963	26.6185	25.9321	26.0105	OPA1	O60313;O60313-2
ORC4	23.0483	24.0868	25.2447	24.9041	24.701	24.397	ORC4	O43929;O43929-2;O43929-3
OSBP	26.7048	27.1421	28.3534	27.8032	26.5076	27.3022	OSBP	P22059
OSBPL11	24.953	23.3752	25.0892	23.5497	23.4143	24.0763	OSBPL11	Q9BXB4
OSBPL8	23.1712	24.3788	25.249	24.1472	25.097	24.4086	OSBPL8	Q9BZF1;Q9BZF1-3;Q9BZF1-2
OSGEP	28.0992	27.8229	27.5603	27.944	26.5603	27.5973	OSGEP	Q9NPF4
OSTC	27.2055	25.9456	27.5028	25.2125	25.0026	26.1738	OSTC	Q9NRP0;Q9NRP0-2
OSTF1	25.0333	25.4032	28.8328	24.7142	25.8046	25.9576	OSTF1	Q92882
OTUB1	28.8618	28.1005	28.7374	28.5084	28.4499	28.5316	OTUB1	Q96FW1;Q96FW1-2
OXCT1	28.2268	28.4063	28.7811	29.0561	28.571	28.6082	OXCT1	P55809
OXSR1	28.4205	28.1468	28.9304	28.7302	28.6291	28.5714	OXSR1	O95747
P4HA1	23.1082	NA	NA	24.9158	25.8863	24.6368	P4HA1	P13674;P13674-2;P13674-3
P4HB	28.5699	27.8823	27.743	27.8972	27.37	27.8925	P4HB	P07237
PA2G4	31.9542	31.6778	32.2751	32.0679	32.1739	32.0298	PA2G4	Q9UQ80;Q9UQ80-2
PAAF1	NA	24.1646	24.2389	25.2856	24.4928	24.5455	PAAF1	Q9BRP4;Q9BRP4-3;Q9BRP4-2
PABPC1	31.6142	31.2512	31.3173	31.7397	31.1047	31.4054	PABPC1	P11940;P11940-2
PABPC4	27.5917	27.2475	27.5063	27.7683	27.2865	27.4801	PABPC4	Q13310;Q13310-2;Q13310-3
PABPN1	28.6937	28.7458	29.6797	29.2966	28.755	29.0342	PABPN1	Q86U42;Q86U42-2;Q92843-2
PACSIN2	24.5092	25.3652	NA	25.0103	24.9264	24.9528	PACSIN2	Q9UNF0;Q9UNF0-2
PAF1	26.4607	26.0648	26.201	26.5526	26.5225	26.3603	PAF1	Q8N7H5-3;Q8N7H5-2;Q8N7H5
PAFAH1B1	28.247	27.6879	28.9428	28.119	28.0022	28.1998	PAFAH1B1	P43034
PAFAH1B2	25.7057	19.432	18.9302	23.2567	18.8688	21.2387	PAFAH1B2	P68402;P68402-3;P68402-2;P68402-4
PAFAH1B3	28.0454	27.634	27.7235	29.031	28.4964	28.1861	PAFAH1B3	Q15102
PAICS	31.0475	31.443	31.9555	31.9597	31.5159	31.5843	PAICS	P22234;P22234-2
PAIP1	26.1102	27.0207	26.0733	27.4167	26.8501	26.6942	PAIP1	Q9H074;Q9H074-3;Q9H074-2
PAK2	29.5438	29.8314	30.1879	30.1253	29.8389	29.9055	PAK2	Q13177
PALLD	22.2335	22.9912	NA	22.8721	22.8425	22.7348	PALLD	Q8WX93;Q8WX93-7;Q8WX93-4;Q8WX93-8;Q8WX93-3;Q8WX93-2;Q8WX93-9;Q8WX93-5
PANK4	24.1072	24.2272	NA	24.4271	23.9445	24.1765	PANK4	Q9NVE7
PAPOLA	26.5389	25.7364	26.9515	26.2252	26.2371	26.3378	PAPOLA	P51003
PAPSS1	27.647	26.6334	27.804	26.8589	28.1031	27.4093	PAPSS1	O43252
PARK7	30.3764	31.0576	31.0192	30.8533	31.7587	31.013	PARK7	Q99497
PARN	25.6549	23.2666	24.7563	24.0396	26.3494	24.8133	PARN	O95453;O95453-2;O95453-3;O95453-4
PARP1	31.3367	30.8976	32.0389	31.7888	31.6482	31.542	PARP1	P09874
PBDC1	26.1734	26.9015	26.4815	27.0233	26.6306	26.6421	PBDC1	Q9BVG4
PBK	26.3771	27.2625	26.8571	26.9349	26.4573	26.7778	PBK	Q96KB5;Q96KB5-2
PBRM1	25.2183	24.4441	26.2902	25.6687	24.365	25.1973	PBRM1	Q86U86;Q86U86-5;Q86U86-4;Q86U86-7;Q86U86-3;Q86U86-9;Q86U86-2;Q86U86-8;Q86U86-6
PBX2	23.0102	24.1099	NA	24.6253	23.6955	23.8602	PBX2;PBX1	P40425;P40424-2;P40424;P40424-3
PCBP1	32.0755	31.8972	32.3247	32.1849	31.5714	32.0107	PCBP1	Q15365
PCBP2	31.1292	31.0734	31.2551	31.1909	30.8318	31.0961	PCBP2	Q15366-6;Q15366-3;Q15366;Q15366-2;Q15366-4;Q15366-5;Q15366-7;Q15366-8
PCBP3	25.0756	25.336	24.7456	25.6182	25.1064	25.1764	PCBP3	P57721;P57721-5;P57721-4;P57721-2;P57721-3
PCDH11X	24.6288	NA	23.3228	22.7524	NA	23.568	PCDH11X;PCDH11Y	Q9BZA7;Q9BZA8;Q9BZA7-6;Q9BZA7-7;Q9BZA7-2;Q9BZA8-3;Q9BZA8-2;Q9BZA8-4;Q9BZA7-5;Q9BZA7-4;Q9BZA7-3;Q9BZA7-8
PCID2	25.6977	26.3832	26.253	26.5208	26.6853	26.308	PCID2	Q5JVF3;Q5JVF3-3;Q5JVF3-2;Q5JVF3-4
PCM1	25.0209	23.8912	23.5265	24.7249	23.2787	24.0884	PCM1	Q15154;Q15154-2
PCMT1	28.5973	28.8495	27.9633	29.102	28.6257	28.6276	PCMT1	P22061;P22061-2
PCNA	31.4625	31.5851	32.5964	31.8655	32.0361	31.9091	PCNA	P12004
PCNP	28.1419	27.8113	27.7031	28.1455	28.4105	28.0425	PCNP	Q8WW12;Q8WW12-2
PCYT1A	25.6425	25.5566	25.6851	26.4242	25.7043	25.8025	PCYT1A	P49585
PDAP1	26.8358	28.0769	24.8101	27.6467	27.5548	26.9849	PDAP1	Q13442
PDCD10	27.8531	26.6626	27.7271	27.0668	27.4984	27.3616	PDCD10	Q9BUL8
PDCD11	25.0781	24.3717	26.3571	NA	NA	25.269	PDCD11	Q14690
PDCD2L	23.6031	23.3176	23.1919	23.5101	23.2365	23.3718	PDCD2L	Q9BRP1
PDCD4	25.191	26.7563	27.4188	26.7519	27.2171	26.667	PDCD4	Q53EL6;Q53EL6-2
PDCD5	26.3955	28.1437	26.0414	28.3763	28.6295	27.5173	PDCD5	O14737;O14737-2
PDCD6	26.5143	27.1544	28.4549	28.9303	28.1663	27.844	PDCD6	O75340;O75340-2
PDCD6IP	29.8522	30.1466	30.6603	30.8987	30.2608	30.3637	PDCD6IP	Q8WUM4;Q8WUM4-2
PDCL3	27.2602	24.6349	25.1654	25.4645	26.4338	25.7918	PDCL3	Q9H2J4
PDE12	26.1503	26.8723	26.8818	27.0955	26.132	26.6264	PDE12	Q6L8Q7;Q6L8Q7-2
PDE6D	26.0257	26.5993	25.6271	27.0186	26.2973	26.3136	PDE6D	O43924
PDHA1	28.6948	27.8681	27	29.3412	27.7375	28.1283	PDHA1	P08559;P08559-3;P08559-2;P08559-4
PDHB	29.1196	29.3876	29.3424	29.2377	29.0666	29.2308	PDHB	P11177;P11177-2;P11177-3
PDIA3	31.2557	30.9759	30.9852	31.2215	30.4064	30.9689	PDIA3	P30101
PDIA4	30.9091	30.5595	31.1519	30.9548	31.0842	30.9319	PDIA4	P13667
PDIA6	29.1965	29.6904	28.6985	29.9867	29.3895	29.3923	PDIA6	Q15084;Q15084-3;Q15084-4;Q15084-5;Q15084-2
PDK3	24.2969	22.7461	24.1022	NA	NA	23.7151	PDK3	Q15120;Q15120-2
PDP1	26.8253	26.7588	24.9604	27.5214	22.9526	25.8037	PDP1	Q9P0J1;Q9P0J1-2
PDS5A	29.1303	28.4287	29.968	29.1155	28.8984	29.1082	PDS5A	Q29RF7
PDS5B	26.8597	26.9745	28.3211	27.2083	27.7196	27.4167	PDS5B	Q9NTI5-2;Q9NTI5
PDXDC1	24.7706	23.6595	NA	24.0315	NA	24.1539	PDXDC1	Q6P996;Q6P996-3;Q6P996-4;Q6P996-5
PDXP	25.417	26.6492	26.4375	27.4968	27.1225	26.6246	PDXP	Q96GD0
PEBP1	30.0941	29.4364	28.8474	30.6232	30.5855	29.9173	PEBP1	P30086
PEF1	25.4628	25.016	NA	24.1895	24.718	24.8466	PEF1	Q9UBV8
PELO	22.8102	20.5365	NA	20.9978	20.2842	21.1572	PELO	Q9BRX2
PELP1	26.5932	27.6315	27.9828	28.5127	27.2796	27.6	PELP1	Q8IZL8
PES1	27.3936	26.0459	27.5287	26.5946	26.2403	26.7606	PES1	O00541;O00541-2
PEX14	23.7044	21.8818	NA	22.1779	23.1245	22.7221	PEX14	O75381;O75381-2
PEX19	25.9557	25.5118	NA	25.1377	24.987	25.398	PEX19	P40855;P40855-5
PEX5	23.6229	24.1476	NA	24.6033	23.7594	24.0333	PEX5	P50542;P50542-2;P50542-3;P50542-4
PFAS	27.8324	25.691	28.134	26.2541	27.5996	27.1022	PFAS	O15067
PFDN1	26.8975	26.9217	NA	26.914	27.4825	27.0539	PFDN1	O60925
PFDN2	28.8869	29.208	28.4508	29.3862	29.0243	28.9913	PFDN2	Q9UHV9
PFDN4	26.0342	25.9182	24.9353	25.3089	27.0001	25.8393	PFDN4	Q9NQP4
PFDN5	28.1743	28.1113	25.7685	27.8541	27.861	27.5538	PFDN5	Q99471;Q99471-3
PFDN6	26.0279	27.9274	24.2114	27.974	27.7783	26.7838	PFDN6	O15212
PFKL	26.646	27.1903	28.158	28.4002	27.8617	27.6512	PFKL	P17858;P17858-2
PFKM	27.9505	27.9387	27.4967	28.4704	28.0101	27.9733	PFKM	P08237;P08237-3;P08237-2
PFKP	30.4468	30.0774	30.3215	30.5878	30.2867	30.344	PFKP	Q01813;Q01813-2
PFN2	24.8761	24.7844	26.2128	25.6745	NA	25.387	PFN2	P35080;P35080-2
PGAM1	31.9587	31.4067	31.9337	32.1284	32.1381	31.9131	PGAM1	P18669
PGAM5	27.851	27.0656	27.6101	27.1269	28.218	27.5743	PGAM5	Q96HS1;Q96HS1-2
PGD	30.9378	30.7077	30.4834	30.5157	30.3526	30.5994	PGD	P52209;P52209-2
PGK1	34.4961	34.2123	34.2235	34.4078	34.3676	34.3415	PGK1	P00558;P00558-2
PGLS	27.9772	28.3733	27.9519	29.1884	28.6729	28.4327	PGLS	O95336
PGM1	27.9775	27.9276	28.4082	28.3974	27.9552	28.1332	PGM1	P36871;P36871-2;P36871-3
PGM2	27.9631	27.8711	29.2675	28.1359	28.1501	28.2775	PGM2	Q96G03
PGM2L1	23.8832	23.4039	25.022	23.0616	23.2139	23.7169	PGM2L1	Q6PCE3
PGP	21.6441	22.4175	NA	NA	22.9929	22.3515	PGP	A6NDG6
PGRMC1	25.0872	25.5337	24.6295	25.995	25.6342	25.3759	PGRMC1	O00264
PGRMC2	26.9226	26.8174	26.9911	27.9204	27.3101	27.1923	PGRMC2	O15173;O15173-2
PHB	30.288	30.5047	30.6608	31.0066	30.5416	30.6004	PHB	P35232;P35232-2
PHB2	30.9548	30.2055	30.2762	31.2115	30.4262	30.6149	PHB2	Q99623;Q99623-2
PHF3	NA	NA	24.3108	23.4793	23.4857	23.7586	PHF3	Q92576;Q92576-2
PHF5A	26.1174	25.3937	23.8586	26.7275	26.4304	25.7055	PHF5A	Q7RTV0
PHF6	26.5214	26.2689	26.5706	26.9418	26.5557	26.5717	PHF6	Q8IWS0;Q8IWS0-5;Q8IWS0-3;Q8IWS0-2;Q8IWS0-4
PHF8	NA	22.4399	23.9005	24.1141	22.385	23.2099	PHF8	Q9UPP1;Q9UPP1-5;Q9UPP1-4;Q9UPP1-3;Q9UPP1-2
PHGDH	30.8515	31.1155	31.6912	31.5884	31.2086	31.291	PHGDH	O43175
PHIP	NA	24.4328	25.8621	25.7002	25.2643	25.3148	PHIP	Q8WWQ0
PIAS1	24.283	24.7645	24.437	25.202	24.2654	24.5904	PIAS1;PIAS2	O75925;O75928;O75928-3;O75928-2;O75925-2
PICALM	25.1094	25.2988	NA	25.2605	24.5388	25.0519	PICALM	Q13492;Q13492-3;Q13492-2;Q13492-5
PIGT	23.732	24.4608	24.4672	24.3854	24.1976	24.2486	PIGT	Q969N2;Q969N2-3;Q969N2-2;Q969N2-4;Q969N2-6;Q969N2-5
PIK3R1	23.123	23.3108	23.7228	23.6018	23.6924	23.4902	PIK3R1	P27986;P27986-4
PIN1	27.1052	26.0243	25.4663	26.651	26.7478	26.3989	PIN1	Q13526
PIN4	24.7017	23.811	23.3727	24.1455	24.4599	24.0981	PIN4	Q9Y237;Q9Y237-2;Q9Y237-3
PIP4K2A	27.3965	27.3167	26.9935	27.4823	27.5143	27.3406	PIP4K2A;PIP4K2B	P48426;P48426-2;P78356
PITHD1	23.5867	NA	26.3949	25.8016	25.5953	25.3446	PITHD1	Q9GZP4;Q9GZP4-2
PITPNA	25.1083	25.8767	25.1674	25.9874	25.8589	25.5997	PITPNA	Q00169
PITPNB	27.4575	27.9734	28.4732	28.3375	27.6532	27.979	PITPNB	P48739;P48739-2;P48739-3
PITRM1	26.6695	27.2437	26.0891	27.4891	26.5109	26.8005	PITRM1	Q5JRX3;Q5JRX3-2;Q5JRX3-3
PKM	33.7692	33.2522	33.6446	33.7948	33.4356	33.5793	PKM	P14618;P14618-3
PKM (P14618-2)	23.8359	24.5947	24.0573	25.7254	24.5229	24.5472	PKM	P14618-2
PKN1	26.3261	25.9417	26.6487	25.8115	25.7216	26.0899	PKN1	Q16512;Q16512-2;Q16512-3
PLAA	26.5803	26.9409	27.3367	27.6688	27.3029	27.1659	PLAA	Q9Y263
PLCG1	26.6027	26.3439	27.1661	26.8596	26.3136	26.6572	PLCG1	P19174;P19174-2
PLCH1	NA	25.6925	25.5995	26.065	25.418	25.6938	PLCH1	Q4KWH8;Q4KWH8-3;Q4KWH8-4;Q4KWH8-2
PLCL1	24.1492	25.3255	NA	23.5926	23.142	24.0523	PLCL1	Q15111;Q15111-2
PLD3	NA	22.8084	NA	23.3414	22.2484	22.7994	PLD3	Q8IV08
PLEKHG1	22.4303	22.377	NA	NA	NA	22.4037	PLEKHG1	Q9ULL1
PLIN3	28.9242	29.0739	29.4951	29.9344	29.7305	29.4316	PLIN3	O60664;O60664-4;O60664-3
PLK1	23.5858	25.2496	24.7277	25.7137	22.9444	24.4442	PLK1	P53350
PLRG1	25.6759	25.7437	26.8249	26.9365	26.0924	26.2547	PLRG1	O43660;O43660-2
PLS1	26.3108	24.5536	25.9434	25.8825	24.5264	25.4433	PLS1	Q14651
PM20D2	22.7327	21.1874	NA	NA	21.555	21.825	PM20D2	Q8IYS1
PML	23.1688	24.7096	23.9178	24.1169	22.9346	23.7695	PML	P29590;P29590-4;P29590-2;P29590-3;P29590-14;P29590-11;P29590-10;P29590-12;P29590-5;P29590-9;P29590-13;P29590-8
PMM2	26.2246	26.4873	25.0545	26.7372	26.0046	26.1017	PMM2	O15305;O15305-2
PMPCA	27.0834	22.5445	24.686	23.2298	23.602	24.2291	PMPCA	Q10713
PMPCB	24.8952	24.9426	26.5018	26.2414	25.655	25.6472	PMPCB	O75439
PMVK	24.0827	24.5315	24.3903	25.335	24.7636	24.6206	PMVK	Q15126
PNN	28.5222	28.3466	29.6248	28.7043	29.0044	28.8405	PNN	Q9H307;Q9H307-2
PNP	29.4529	29.2844	29.3345	29.9964	29.217	29.457	PNP	P00491
PNPO	25.1828	26.0068	24.3111	26.5607	25.53	25.5183	PNPO	Q9NVS9;Q9NVS9-2;Q9NVS9-4;Q9NVS9-3
PNPT1	26.4085	26.4502	25.7755	26.861	26.2006	26.3392	PNPT1	Q8TCS8
POGZ	26.1183	25.9185	27.5133	27.209	26.8657	26.725	POGZ	Q7Z3K3;Q7Z3K3-5;Q7Z3K3-7;Q7Z3K3-2;Q7Z3K3-3;Q7Z3K3-6
POLA2	23.521	24.285	24.3398	25.0323	24.0479	24.2452	POLA2	Q14181
POLD1	27.272	27.2382	28.3211	28.7306	28.0422	27.9208	POLD1	P28340
POLD2	26.2148	25.7711	27.0173	26.7851	26.1268	26.383	POLD2	P49005
POLD3	25.9862	26.3002	27.0202	26.7981	26.9327	26.6075	POLD3	Q15054;Q15054-3;Q15054-2
POLDIP2	24.4334	24.5195	NA	25.1293	25.0947	24.7942	POLDIP2	Q9Y2S7
POLDIP3	27.1779	27.4975	26.2896	28.0451	27.5334	27.3087	POLDIP3	Q9BY77;Q9BY77-2
POLE3	25.8496	26.6579	25.8874	25.751	27.3499	26.2992	POLE3	Q9NRF9
POLG	22.2729	24.3471	NA	23.1331	NA	23.251	POLG	P54098
POLR1C	26.7419	26.3844	26.5094	25.965	25.94	26.3081	POLR1C	O15160;O15160-2
POLR1D	23.4257	24.8822	25.0281	24.9336	25.3898	24.7319	POLR1D	Q9Y2S0
POLR2A	27.7642	27.8211	27.7679	28.4554	27.9697	27.9556	POLR2A	P24928;P24928-2
POLR2B	27.3581	26.3152	28.5699	27.3813	26.7065	27.2662	POLR2B	P30876
POLR2C	NA	25.2116	24.1596	24.7157	NA	24.6956	POLR2C	P19387
POLR2D	NA	NA	NA	24.8212	25.8563	25.3388	POLR2D	O15514
POLR2E	27.8397	27.4066	27.4654	27.3916	27.5986	27.5404	POLR2E	P19388
POLR2G	24.5865	23.2493	23.2413	23.5656	NA	23.6607	POLR2G	P62487
POLR2H	26.7226	25.9107	26.9364	26.298	26.3672	26.447	POLR2H	P52434;P52434-3;P52434-2;P52434-4
POLR2I	23.6795	24.948	NA	22.5956	NA	23.741	POLR2I	P36954
POLR2J2	23.6729	23.9983	NA	24.2364	23.6916	23.8998	POLR2J2;POLR2J;POLR2J3	Q9GZM3;P52435;Q9H1A7
POLR2L	24.7883	25.056	25.3479	25.6109	25.5063	25.2619	POLR2L	P62875
POMP	24.7	26.4692	NA	25.2846	26.7091	25.7907	POMP	Q9Y244
POR	26.6433	26.6867	26.7634	26.663	27.0611	26.7635	POR	P16435
PPA1	31.2309	30.9073	30.9066	31.291	30.8172	31.0306	PPA1	Q15181
PPA2	27.1874	26.0953	27.3856	27.172	27.0364	26.9753	PPA2	Q9H2U2;Q9H2U2-6;Q9H2U2-3;Q9H2U2-2;Q9H2U2-4
PPAN	NA	NA	24.9753	24.4442	NA	24.7098	PPAN	Q9NQ55;Q9NQ55-2;Q9NQ55-3
PPAT	27.4297	26.915	26.9865	27.5254	26.6853	27.1084	PPAT	Q06203
PPCS	21.946	23.1698	24.1671	23.6443	23.9107	23.3676	PPCS	Q9HAB8;Q9HAB8-2
PPHLN1	23.2342	24.0552	NA	24.0934	NA	23.7943	PPHLN1	Q8NEY8;Q8NEY8-2;Q8NEY8-6;Q8NEY8-9;Q8NEY8-8;Q8NEY8-3;Q8NEY8-5
PPIA	33.9596	34.7805	33.435	34.9827	34.64	34.3596	PPIA	P62937
PPIA (P62937-2)	27.9334	26.8482	NA	26.8044	26.069	26.9137	PPIA	P62937-2
PPIB	30.0637	30.3361	29.5159	30.1979	29.7405	29.9708	PPIB	P23284
PPID	25.8029	26.2731	25.804	26.1236	26.7317	26.1471	PPID	Q08752
PPIE	26.0207	25.4813	25.0888	23.9506	22.6497	24.6382	PPIE	Q9UNP9;Q9UNP9-2;Q9UNP9-3
PPIF	23.8984	25.7367	24.3367	25.7654	24.9788	24.9432	PPIF	P30405;P30405-2
PPIG	24.3702	25.7027	26.816	26.742	25.7192	25.87	PPIG	Q13427;Q13427-2
PPIH	27.1354	27.2076	26.8265	27.8168	27.0663	27.2105	PPIH	O43447;O43447-2
PPIL1	25.3207	25.3041	NA	26.9134	26.1671	25.9263	PPIL1	Q9Y3C6
PPIL3	26.6898	20.9448	22.8521	NA	23.8778	23.5911	PPIL3	Q9H2H8;Q9H2H8-2
PPM1A	26.8403	26.0365	26.5855	27.1987	26.4855	26.6293	PPM1A	P35813;P35813-2;P35813-3
PPM1B	24.2304	24.3725	25.3232	22.6316	24.8022	24.272	PPM1B	O75688;O75688-5;O75688-4;O75688-2
PPM1G	29.37	28.8962	28.8925	29.061	29.4189	29.1277	PPM1G	O15355
PPME1	27.3241	25.61	27.1642	26.9434	26.4822	26.7048	PPME1	Q9Y570;Q9Y570-4;Q9Y570-2
PPP1CA	29.6912	29.8755	29.2543	29.7808	28.4656	29.4135	PPP1CA	P62136;P62136-2;P62136-3
PPP1CB	27.7418	28.6179	27.7423	28.8493	28.0715	28.2046	PPP1CB	P62140
PPP1CC	25.7329	25.474	25.938	25.6395	25.625	25.6819	PPP1CC	P36873;P36873-2
PPP1R10	23.5554	24.7982	NA	26.3638	NA	24.9058	PPP1R10	Q96QC0
PPP1R11	24.4593	24.5631	NA	24.9768	24.7492	24.6871	PPP1R11	O60927
PPP1R12A	27.3829	26.5058	27.0742	27.6544	26.8719	27.0978	PPP1R12A	O14974;O14974-4;O14974-3;O14974-5;O14974-2
PPP1R2	25.3581	24.36	NA	23.4682	24.7706	24.4892	PPP1R2;PPP1R2P3	P41236;Q6NXS1
PPP1R7	27.6638	27.04	27.2828	26.8198	27.1817	27.1976	PPP1R7	Q15435;Q15435-2;Q15435-3;Q15435-5;Q15435-4
PPP1R8	24.3435	24.6144	25.8572	26.0397	26.0134	25.3736	PPP1R8	Q12972;Q12972-2
PPP2CA	29.8999	29.4729	30.2051	29.9188	29.52	29.8034	PPP2CA;PPP2CB	P67775;P62714;P67775-2
PPP2R1A	31.0406	30.3573	30.8826	30.5184	30.6249	30.6848	PPP2R1A	P30153
PPP2R1B	26.8466	26.6607	26.4945	26.4324	26.1822	26.5233	PPP2R1B	P30154;P30154-2;P30154-4;P30154-3;P30154-5
PPP2R2A	27.9037	26.9318	27.7148	27.31	27.2571	27.4235	PPP2R2A	P63151;P63151-2
PPP2R5C	25.8496	24.6432	24.0624	24.4713	22.9953	24.4044	PPP2R5C	Q13362;Q13362-3;Q13362-4;Q13362-2;Q13362-5
PPP2R5D	27.3502	27.83	27.9035	28.2936	28.3888	27.9532	PPP2R5D	Q14738;Q14738-2;Q14738-3
PPP2R5E	23.1725	23.4668	24.206	24.8422	23.7031	23.8781	PPP2R5E	Q16537;Q16537-3;Q16537-2
PPP3CA	26.5616	26.2383	26.5966	26.925	26.4019	26.5447	PPP3CA	Q08209;Q08209-2;Q08209-4;Q08209-3;Q08209-5
PPP4C	27.3448	29.7137	30.0309	30.5049	30.0499	29.5288	PPP4C	P60510
PPP4R2	27.5933	27.6946	27.5933	26.8898	27.2911	27.4124	PPP4R2	Q9NY27;Q9NY27-3;Q9NY27-2
PPP5C	26.953	26.715	24.9352	25.1582	26.6342	26.0791	PPP5C	P53041
PPP6C	26.0982	23.9884	25.3624	NA	22.0242	24.3683	PPP6C	O00743;O00743-3;O00743-2
PPP6R1	26.0064	26.2302	27.5221	26.0262	26.5885	26.4747	PPP6R1	Q9UPN7
PPP6R3	25.5847	26.5652	26.4466	26.4571	26.3592	26.2826	PPP6R3	Q5H9R7;Q5H9R7-3;Q5H9R7-4;Q5H9R7-6;Q5H9R7-2;Q5H9R7-5
PPWD1	25.0375	26.3776	26.4747	26.817	26.2611	26.1936	PPWD1	Q96BP3;Q96BP3-2
PQBP1	27.3983	26.5578	25.8206	27.0534	27.0742	26.7809	PQBP1	O60828;O60828-5;O60828-2;O60828-4;O60828-3
PRAF2	NA	22.9273	NA	26.9535	25.2463	25.0423	PRAF2	O60831
PRCC	NA	24.2502	NA	24.9738	24.5207	24.5816	PRCC	Q92733
PRDX1	32.9227	32.8749	32.3152	33.019	32.7187	32.7701	PRDX1	Q06830
PRDX2	31.1777	30.5947	30.5841	30.8221	30.5651	30.7487	PRDX2	P32119
PRDX3	29.6085	29.1939	29.5159	29.4645	28.5966	29.2759	PRDX3	P30048;P30048-2
PRDX4	22.8239	NA	26.1332	26.3789	25.5267	25.2156	PRDX4	Q13162
PRDX5	29.2013	28.7395	29.353	29.5914	29.519	29.2808	PRDX5	P30044;P30044-2;P30044-3
PRDX6	30.2488	30.921	30.5044	31.5196	31.1893	30.8766	PRDX6	P30041
PREB	24.1174	24.3157	NA	NA	NA	24.2166	PREB	Q9HCU5
PREP	25.8125	25.9977	26.0477	24.1879	25.419	25.4929	PREP	P48147
PRH1	NA	23.5152	NA	21.8439	23.5702	22.9764	PRH1	P02810
PRIM1	25.3701	23.4725	24.8667	NA	23.4175	24.2817	PRIM1	P49642
PRIM2	25.6901	25.6313	25.1267	25.704	25.3998	25.5104	PRIM2	P49643
PRKAA1	23.6177	24.3325	NA	25.5978	24.8085	24.5891	PRKAA1	Q13131;Q13131-2
PRKACA	27.1093	27.2378	27.5984	27.6094	27.0565	27.3223	PRKACA	P17612;P17612-2
PRKACB	24.4561	NA	NA	NA	22.5537	23.5049	PRKACB	P22694;P22694-2;P22694-4;P22694-3;P22694-5;P22694-7;P22694-6;P22694-9;P22694-10
PRKAR1A	28.0374	28.1702	28.7272	28.2274	27.7571	28.1838	PRKAR1A	P10644;P10644-2
PRKCA	24.6851	26.1759	27.4485	24.9165	26.3837	25.9219	PRKCA	P17252
PRKCSH	30.1145	30.2138	30.8374	30.8358	30.6078	30.5219	PRKCSH	P14314;P14314-2
PRKDC	30.6852	31.0936	32.4091	32.0624	31.7441	31.5989	PRKDC	P78527;P78527-2
PRKRA	25.2965	25.1722	25.2179	25.6389	25.5637	25.3778	PRKRA	O75569;O75569-3;O75569-2
PRMT1	29.8109	29.3574	30.4427	29.6993	29.1284	29.6877	PRMT1	Q99873-4;Q99873;Q99873-3;Q99873-2
PRMT5	28.9914	28.7072	29.8256	28.9565	29.0651	29.1092	PRMT5	O14744;O14744-5;O14744-2;O14744-3;O14744-4
PROSC	26.8301	25.9524	23.0725	24.9989	24.6185	25.0945	PROSC	O94903
PRPF18	22.7448	23.7914	NA	24.6401	23.8416	23.7545	PRPF18	Q99633
PRPF19	30.6306	29.4599	30.9079	30.1392	30.0892	30.2454	PRPF19	Q9UMS4
PRPF3	23.1933	23.0868	25.4112	24.3664	24.4312	24.0978	PRPF3	O43395;O43395-3
PRPF31	27.0307	27.0271	27.2821	27.6397	27.2307	27.242	PRPF31	Q8WWY3;Q8WWY3-2;Q8WWY3-4;Q8WWY3-3
PRPF38A	25.6757	26.204	27.0317	26.6235	26.8193	26.4709	PRPF38A	Q8NAV1
PRPF4	27.0397	25.8737	27.8159	28.2332	28.0455	27.4016	PRPF4	O43172;O43172-2
PRPF40A	26.8253	27.1025	28.4671	28.1465	28.2321	27.7547	PRPF40A	O75400;O75400-2;O75400-3
PRPF4B	24.0503	NA	24.6475	NA	23.5414	24.0798	PRPF4B	Q13523
PRPF6	28.6337	27.7333	28.1287	29.0247	27.9641	28.2969	PRPF6	O94906;O94906-2
PRPF8	27.7484	27.8069	31.4166	30.9208	30.9866	29.7758	PRPF8	Q6P2Q9
PRPS1	29.0787	28.2816	29.2518	29.2773	28.0956	28.797	PRPS1	P60891;P60891-2
PRPS2	25.8298	25.2816	27.4629	27.1623	27.3311	26.6135	PRPS2	P11908;P11908-2
PRPSAP1	25.255	24.7354	26.2167	25.1497	NA	25.3392	PRPSAP1	Q14558;Q14558-2
PRPSAP2	26.0584	23.7244	23.5784	24.4178	23.989	24.3536	PRPSAP2	O60256;O60256-3;O60256-4;O60256-2
PRRC1	24.529	25.0319	25.3974	25.8715	25.9889	25.3638	PRRC1	Q96M27;Q96M27-4;Q96M27-5;Q96M27-3;Q96M27-2
PRRC2A	25.4887	25.9089	27.4869	26.5245	25.942	26.2702	PRRC2A	P48634;P48634-2;P48634-3;P48634-4
PRRC2C	24.3848	23.7505	NA	24.1492	24.2966	24.1453	PRRC2C	Q9Y520;Q9Y520-2;Q9Y520-3;Q9Y520-6;Q9Y520-4;Q9Y520-5;Q9Y520-7
PRUNE	21.8903	24.1623	24.3673	24.5724	24.1916	23.8368	PRUNE	Q86TP1;Q86TP1-5;Q86TP1-4;Q86TP1-3;Q86TP1-2;Q86TP1-6;Q86TP1-7
PSAP	30.3049	31.6159	28.5182	30.9507	29.2195	30.1218	PSAP	P07602;P07602-2;P07602-3
PSAT1	27.7897	26.7487	29.3492	27.6109	27.0662	27.7129	PSAT1	Q9Y617;Q9Y617-2
PSIP1	28.2277	28.4179	29.8422	29.1489	29.3704	29.0014	PSIP1	O75475;O75475-2;O75475-3
PSMA1	30.1221	30.0288	30.1344	30.1439	30.1074	30.1073	PSMA1	P25786;P25786-2
PSMA2	27.8959	27.4617	28.346	28.0257	27.3051	27.8069	PSMA2	P25787
PSMA3	29.3134	29.3761	29.1521	29.5088	29.0658	29.2832	PSMA3	P25788;P25788-2
PSMA4	29.4981	29.9799	29.9613	30.2692	29.8496	29.9116	PSMA4	P25789;P25789-2
PSMA5	30.1996	30.3109	30.6576	30.3821	29.8571	30.2815	PSMA5	P28066;P28066-2
PSMA6	30.7205	30.5358	30.3445	30.9823	30.0402	30.5246	PSMA6	P60900;P60900-2
PSMA7	30.6099	30.1143	30.6468	30.5317	30.5666	30.4938	PSMA7;PSMA8	O14818;O14818-2;Q8TAA3;Q8TAA3-2;Q8TAA3-5
PSMB1	29.685	29.1369	29.6084	29.6652	29.3815	29.4954	PSMB1	P20618
PSMB2	28.4158	28.4082	28.2655	28.8101	27.9011	28.3601	PSMB2	P49721
PSMB3	28.3681	29.4539	29.2758	30.6333	29.2445	29.3951	PSMB3	P49720
PSMB4	28.7679	28.0392	28.7251	28.8807	28.5108	28.5847	PSMB4	P28070
PSMB5	28.3321	26.7848	28.3586	27.5742	27.6113	27.7322	PSMB5	P28074;P28074-3
PSMB6	28.1341	28.5294	28.7522	28.747	28.6489	28.5623	PSMB6	P28072
PSMB7	24.7906	26.9553	27.7482	27.3818	27.0732	26.7898	PSMB7	Q99436
PSMB8	28.5761	26.5481	28.5422	27.6309	28.7131	28.0021	PSMB8	P28062;P28062-2
PSMB9	26.3073	26.9594	27.6752	27.7725	27.019	27.1467	PSMB9	P28065;P28065-2
PSMC1	29.0998	29.0102	29.2454	29.4392	28.0728	28.9735	PSMC1	P62191;P62191-2
PSMC2	30.1266	30.0194	29.9422	30.3055	29.7083	30.0204	PSMC2	P35998;P35998-2
PSMC3	28.6727	28.3875	28.6316	28.7484	28.1218	28.5124	PSMC3	P17980
PSMC4	29.6112	28.6136	28.9993	29.2425	28.8737	29.0681	PSMC4	P43686;P43686-2
PSMC5	30.1504	29.8113	29.5231	29.768	29.6834	29.7872	PSMC5	P62195;P62195-2
PSMC6	28.3114	28.4793	28.0383	28.5597	27.8889	28.2555	PSMC6	P62333
PSMD1	29.8608	29.1605	30.0935	29.4206	29.3053	29.5681	PSMD1	Q99460;Q99460-2
PSMD10	26.9351	23.6472	28.8124	28.9854	28.4678	27.3696	PSMD10	O75832
PSMD11	29.4987	30.1347	29.3596	30.6705	29.9783	29.9284	PSMD11	O00231;O00231-2
PSMD12	29.241	28.9614	29.2999	29.3782	29.1968	29.2155	PSMD12	O00232;O00232-2
PSMD13	29.5321	29.563	28.6705	29.3827	29.6154	29.3527	PSMD13	Q9UNM6;Q9UNM6-2
PSMD14	27.862	27.1048	28.3567	27.8972	27.595	27.7631	PSMD14	O00487
PSMD2	30.4525	29.5698	30.3281	30.076	29.6858	30.0224	PSMD2	Q13200;Q13200-3;Q13200-2
PSMD3	28.9659	28.6999	29.6968	28.9802	28.8801	29.0446	PSMD3	O43242;O43242-2
PSMD4	28.5883	27.4109	27.7377	27.6925	28.4433	27.9745	PSMD4	P55036;P55036-2
PSMD5	26.4686	26.8388	25.8487	27.6452	26.4488	26.65	PSMD5	Q16401;Q16401-2
PSMD6	29.0196	28.9543	28.8178	28.8034	28.9721	28.9134	PSMD6	Q15008;Q15008-4;Q15008-3;Q15008-2
PSMD7	27.9344	27.9542	27.6067	28.3378	27.2911	27.8248	PSMD7	P51665
PSMD8	28.5615	27.524	27.4812	28.0748	27.5871	27.8457	PSMD8	P48556
PSMD9	27.2102	27.2003	25.0153	26.6978	26.1462	26.454	PSMD9	O00233;O00233-2
PSME1	29.4904	29.4142	29.8153	30.3583	30.1764	29.8509	PSME1	Q06323;Q06323-3;Q06323-2
PSME2	27.4225	26.8887	29.0439	27.6	27.5067	27.6923	PSME2	Q9UL46
PSME3	28.3251	28.1163	28.6898	28.6164	28.5993	28.4694	PSME3	P61289;P61289-3;P61289-2
PSMF1	26.9793	26.7873	26.5894	28.381	27.9063	27.3287	PSMF1	Q92530
PSMG1	25.7344	25.7819	26.1845	25.4013	25.3244	25.6853	PSMG1	O95456;O95456-2
PSMG2	23.0057	22.1311	NA	23.0869	21.9593	22.5458	PSMG2	Q969U7;Q969U7-2
PSMG4	NA	NA	25.048	24.9242	25.2403	25.0708	PSMG4	Q5JS54-3;Q5JS54;Q5JS54-2
PSPC1	28.8188	28.7884	28.368	28.987	29.3807	28.8686	PSPC1	Q8WXF1;Q8WXF1-2
PSPH	28.2755	27.8946	28.6906	26.1107	27.245	27.6433	PSPH	P78330
PTBP1	30.8849	30.4984	30.4739	30.6369	30.2654	30.5519	PTBP1	P26599;P26599-2;P26599-3
PTBP3	24.9376	25.1774	26.1644	25.8989	25.3946	25.5146	PTBP3	O95758;O95758-2;O95758-1;O95758-6;O95758-5;O95758-4;O95758-7
PTCD3	26.622	27.2646	27.0108	27.8383	26.8434	27.1158	PTCD3	Q96EY7;Q96EY7-2
PTEN	22.6551	23.25	NA	23.4305	22.1705	22.8765	PTEN	P60484;P60484-2
PTER	26.5095	23.6244	26.9875	26.4299	26.191	25.9485	PTER	Q96BW5;Q96BW5-2
PTGES2	24.0322	24.08	NA	25.3556	25.0585	24.6316	PTGES2	Q9H7Z7
PTGES3	30.5569	30.6635	30.9124	31.1679	29.8813	30.6364	PTGES3	Q15185;Q15185-3;Q15185-4
PTK7	23.9018	24.2375	24.9627	25.272	24.7249	24.6198	PTK7	Q13308;Q13308-5;Q13308-3;Q13308-4;Q13308-2;Q13308-6
PTMA	32.8405	32.3534	32.881	32.5843	32.782	32.6882	PTMA	P06454;P06454-2
PTMS	25.7044	24.5831	26.9032	25.556	26.5833	25.866	PTMS	P20962
PTP4A2	26.7004	26.1596	NA	26.7944	26.3164	26.4927	PTP4A2	Q12974;Q12974-2;Q12974-4;Q12974-3
PTPLAD1	26.0439	23.9127	25.2047	27.0849	27.3664	25.9225	PTPLAD1	Q9P035;Q9P035-2
PTPN1	27.445	27.1552	27.418	27.6116	27.6901	27.464	PTPN1	P18031
PTPN11	27.177	25.5385	26.0355	25.9157	25.5426	26.0419	PTPN11	Q06124;Q06124-2;Q06124-3
PTPN6	28.3345	28.2796	27.4641	29.1999	28.4217	28.34	PTPN6	P29350;P29350-3;P29350-4;P29350-2
PTPRC	28.0945	28.0171	27.388	27.354	26.1144	27.3936	PTPRC	P08575;P08575-2
PTRH2	NA	25.6549	25.0527	26.2093	24.9448	25.4654	PTRH2	Q9Y3E5
PTRHD1	24.9896	26.4128	NA	26.2254	26.0893	25.9293	PTRHD1	Q6GMV3
PUF60	29.4491	29.0617	29.8342	29.6142	29.4638	29.4846	PUF60	Q9UHX1-2;Q9UHX1;Q9UHX1-4;Q9UHX1-6;Q9UHX1-3;Q9UHX1-5
PUM1	23.5252	23.3523	NA	25.081	24.3128	24.0678	PUM1	Q14671;Q14671-2;Q14671-4;Q14671-3
PURA	24.0009	NA	26.4554	25.2938	NA	25.25	PURA	Q00577
PURB	25.5621	24.309	25.4216	24.5473	24.3427	24.8365	PURB	Q96QR8
PUS1	25.1353	22.6506	25.0221	25.9447	24.6641	24.6834	PUS1	Q9Y606;Q9Y606-2
PUS7	21.3648	23.9593	24.4639	26.2788	26.5036	24.5141	PUS7	Q96PZ0
PWP2	23.6525	25.7556	25.0994	25.7102	25.5269	25.1489	PWP2	Q15269
PYCARD	23.4543	23.8235	23.0344	NA	24.841	23.7883	PYCARD	Q9ULZ3;Q9ULZ3-3;Q9ULZ3-2
PYCR2	25.8401	26.052	24.5603	26.9317	24.5051	25.5778	PYCR2	Q96C36
PYGB	26.5889	27.1509	27.3947	27.9766	27.2643	27.2751	PYGB	P11216
QARS	30.1364	29.4599	29.9538	29.7603	29.6179	29.7856	QARS	P47897;P47897-2
QDPR	26.3055	25.7699	26.6253	26.2839	26.1724	26.2314	QDPR	P09417;P09417-2
QRICH1	26.5407	25.3233	25.5902	24.9225	24.9219	25.4597	QRICH1	Q2TAL8
QTRT1	23.3948	25.6131	24.3322	24.3424	25.9217	24.7208	QTRT1	Q9BXR0;Q9BXR0-2
QTRTD1	23.8878	NA	NA	NA	23.1354	23.5116	QTRTD1	Q9H974;Q9H974-4;Q9H974-2;Q9H974-3
RAB10	29.2443	28.5257	30.2339	29.3312	28.6267	29.1924	RAB10	P61026
RAB11A	29.5436	29.0745	29.33	29.3178	29.0952	29.2722	RAB11A;RAB11B	P62491;Q15907;P62491-2;Q15907-2
RAB14	27.8713	27.2122	27.7212	28.4137	27.6079	27.7653	RAB14	P61106
RAB18	26.9459	27.6084	26.6287	26.8229	25.9338	26.7879	RAB18	Q9NP72;Q9NP72-2;Q9NP72-3
RAB1A	26.5435	27.3273	26.334	27.1462	26.5961	26.7894	RAB1A	P62820;P62820-3;P62820-2
RAB1B	27.3824	22.7933	28.5023	23.3717	23.4344	25.0968	RAB1B	Q9H0U4
RAB21	26.549	26.7833	27.1184	27.4409	27.1656	27.0114	RAB21	Q9UL25
RAB2A	27.7277	27.7547	27.9148	28.9494	28.5915	28.1876	RAB2A;RAB2B	P61019;P61019-2;Q8WUD1
RAB3GAP1	25.78	26.2771	26.6621	26.3783	25.6664	26.1528	RAB3GAP1	Q15042;Q15042-4;Q15042-3
RAB3GAP2	23.5549	26.0227	26.3476	26.3587	26.315	25.7198	RAB3GAP2	Q9H2M9
RAB5A	26.0246	NA	24.6956	24.2281	NA	24.9828	RAB5A	P20339;P20339-2
RAB5B	24.5669	22.608	NA	24.8552	NA	24.0101	RAB5B	P61020;P61020-2
RAB5C	28.7294	28.111	28.9062	28.8499	28.4612	28.6115	RAB5C	P51148;P51148-2
RAB6A	28.8256	28.3511	29.519	29.4897	28.6972	28.9765	RAB6A	P20340-2;P20340;P20340-4
RAB7A	30.0464	30.1042	30.3842	30.5179	29.8466	30.1799	RAB7A	P51149
RAB8A	26.8856	24.1594	27.0928	25.3922	25.5763	25.8213	RAB8A	P61006;P61006-2
RAB8B	26.7477	25.6424	26.6726	26.6235	25.9291	26.323	RAB8B	Q92930
RABEP1	24.4291	22.69	NA	NA	NA	23.5595	RABEP1	Q15276;Q15276-2
RABGGTA	22.2834	23.6998	23.9957	NA	21.8715	22.9626	RABGGTA	Q92696
RABGGTB	24.0613	24.5477	NA	NA	NA	24.3045	RABGGTB	P53611
RAC1	27.478	27.4754	27.3753	27.9502	27.4717	27.5501	RAC1;RAC3	P63000;P63000-2;P60763
RAC2	30.4376	30.3926	30.0861	30.5305	29.7542	30.2402	RAC2	P15153
RACGAP1	23.1842	23.6795	25.0508	23.937	24.2909	24.0285	RACGAP1	Q9H0H5
RAD21	27.7305	27.3853	28.3913	27.6343	27.2914	27.6865	RAD21	O60216
RAD23A	26.736	27.074	27.0321	27.096	27.021	26.9918	RAD23A	P54725;P54725-2;P54725-3
RAD23B	29.1174	29.1355	28.5644	30.1393	29.376	29.2665	RAD23B	P54727;P54727-2
RAD50	27.3416	26.6528	26.2849	25.7991	26.1457	26.4448	RAD50	Q92878;Q92878-2;Q92878-3
RAE1	28.5147	27.2474	27.6239	27.7909	28.0405	27.8435	RAE1	P78406
RALA	26.5147	25.2969	27.003	26.0336	25.9627	26.1622	RALA;RALB	P11233;P11234;P11234-3;P11234-2
RALY	29.8566	29.7633	30.2319	30.4374	30.2595	30.1097	RALY	Q9UKM9;Q9UKM9-2
RAN	32.4316	32.5305	32.4737	32.6957	32.6342	32.5531	RAN	P62826
RANBP1	31.4561	30.3825	30.0705	30.1903	30.8897	30.5978	RANBP1	P43487;P43487-2
RANBP2	27.3497	27.3128	28.4285	28.7379	28.2676	28.0193	RANBP2	P49792
RANBP3	25.6879	25.0336	NA	25.5418	25.78	25.5108	RANBP3	Q9H6Z4;Q9H6Z4-2;Q9H6Z4-3
RANBP9	22.8937	23.8521	23.6119	23.9825	24.3596	23.7399	RANBP9	Q96S59
RANGAP1	29.5628	29.6969	28.8629	29.5006	28.9608	29.3168	RANGAP1	P46060
RAP1B	29.3111	28.5716	29.0462	28.4445	28.6207	28.7988	RAP1B;RAP1A	P61224;P61224-3;A6NIZ1;P61224-4;P61224-2;P62834
RAP1GDS1	28.3256	27.9036	27.8806	27.7352	27.8436	27.9377	RAP1GDS1	P52306;P52306-2;P52306-5;P52306-6;P52306-3;P52306-4
RARS	29.4182	29.4728	29.5268	30.0204	29.3618	29.56	RARS	P54136;P54136-2
RASAL3	24.6476	25.178	NA	22.3823	25.3912	24.3998	RASAL3	Q86YV0;Q86YV0-2
RAVER1	28.8867	28.4656	28.2209	28.9962	28.1807	28.55	RAVER1	Q8IY67-2;Q8IY67
RB1	28.1976	26.9307	28.7137	27.6742	27.481	27.7994	RB1	P06400
RBBP4	31.7302	31.1553	31.8592	31.6437	31.5646	31.5906	RBBP4	Q09028;Q09028-3;Q09028-2;Q09028-4
RBBP5	24.7737	22.2874	26.1574	25.3422	25.3069	24.7735	RBBP5	Q15291;Q15291-2
RBBP7	29.4257	27.5708	29.2315	27.4847	27.8112	28.3048	RBBP7	Q16576;Q16576-2
RBM10	26.9857	26.818	27.8168	27.6153	27.3355	27.3143	RBM10	P98175-2;P98175;P98175-3;P98175-4
RBM12	28.3779	28.6486	27.8344	29.406	28.543	28.562	RBM12	Q9NTZ6
RBM12B	25.3136	23.8653	25.2044	24.6444	24.7974	24.765	RBM12B	Q8IXT5
RBM14	29.5118	29.4598	30.1431	29.89	29.3359	29.6681	RBM14	Q96PK6
RBM15	26.359	24.2768	26.6645	25.6411	25.0997	25.6082	RBM15	Q96T37;Q96T37-4;Q96T37-2;Q96T37-3
RBM17	27.1421	27.968	27.6598	28.4414	28.0073	27.8437	RBM17	Q96I25
RBM25	27.3893	26.9682	29.3977	27.7619	28.0192	27.9072	RBM25	P49756;P49756-2;P49756-3
RBM26	NA	23.8793	24.8832	24.7486	NA	24.5037	RBM26	Q5T8P6-2;Q5T8P6
RBM26 (Q5T8P6-3)	25.7438	27.2459	25.7315	27.0619	26.5905	26.4747	RBM26	Q5T8P6-3;Q5T8P6-5;Q5T8P6-4
RBM27	23.5432	28.6348	NA	24.4228	23.4216	25.0056	RBM27	Q9P2N5
RBM28	23.5156	23.8534	26.3928	26.4883	24.8966	25.0293	RBM28	Q9NW13;Q9NW13-2
RBM3	28.6632	27.4884	24.7426	27.6468	26.4204	26.9923	RBM3	P98179
RBM33	24.4715	25.0617	27.051	26.2893	27.0275	25.9802	RBM33	Q96EV2
RBM34	23.7329	24.2156	26.1031	24.4383	25.2332	24.7446	RBM34	P42696
RBM39	29.0825	28.7221	30.0328	29.2789	29.5281	29.3289	RBM39	Q14498;Q14498-3;Q14498-2
RBM4	28.7036	27.8734	28.3676	28.5372	28.4749	28.3913	RBM4;RBM4B	Q9BWF3;Q9BQ04;Q9BWF3-4;Q9BWF3-3;Q9BWF3-2
RBM42	25.4629	25.86	23.9485	26.1334	25.5524	25.3915	RBM42	Q9BTD8;Q9BTD8-4;Q9BTD8-2;Q9BTD8-3
RBM5	24.2094	23.0152	24.1167	22.9696	24.0016	23.6625	RBM5	P52756
RBM8A	29.6734	28.4822	29.8012	28.9623	29.055	29.1948	RBM8A	Q9Y5S9;Q9Y5S9-2
RBMS1	NA	24.0834	NA	23.2967	NA	23.6901	RBMS1;RBMS3	P29558;P29558-2;Q6XE24;Q6XE24-3;Q6XE24-4;Q6XE24-5;Q6XE24-2
RBMX	30.4856	30.3761	31.7707	31.3214	31.7094	31.1326	RBMX;RBMXL1	P38159;P38159-2;Q96E39
RBX1	26.4323	26.3158	25.3605	26.462	26.0149	26.1171	RBX1	P62877
RCC1	28.8715	28.5951	29.9421	29.0923	29.0351	29.1072	RCC1	P18754;P18754-2
RCC2	30.0554	29.3834	31.0773	30.4026	29.9287	30.1695	RCC2	Q9P258
RCL1	24.0889	24.772	25.0113	25.7659	24.8094	24.8895	RCL1	Q9Y2P8;Q9Y2P8-2
RCN2	27.6187	26.3035	26.9661	25.8727	27.0764	26.7675	RCN2	Q14257;Q14257-2
RCOR1	24.4459	26.0659	25.5041	26.9123	26.4905	25.8837	RCOR1;RCOR3	Q9UKL0;Q9P2K3;Q9P2K3-2;Q9P2K3-4;Q9P2K3-3
RCSD1	27.2397	26.1637	23.5922	27.3243	27.2272	26.3094	RCSD1	Q6JBY9
RDH11	25.7613	24.4359	26.434	26.1521	24.9819	25.553	RDH11	Q8TC12;Q8TC12-3;Q8TC12-2
RECQL	28.1417	27.3058	28.465	28.326	28.2525	28.0982	RECQL	P46063
REEP5	24.3646	22.6156	NA	22.9333	23.3156	23.3073	REEP5	Q00765
REPIN1	NA	NA	25.6555	25.597	24.9758	25.4094	REPIN1	Q9BWE0;Q9BWE0-4
REPS1	24.7387	24.6362	23.9602	24.4063	25.458	24.6399	REPS1	Q96D71;Q96D71-3;Q96D71-2;Q96D71-4
RER1	25.8805	24.9469	24.7665	26.3858	25.7867	25.5533	RER1	O15258
RFC1	25.7969	25.9609	26.5328	26.5675	26.3552	26.2427	RFC1	P35251;P35251-2
RFC2	27.9731	27.9627	28.4559	28.2971	28.3824	28.2142	RFC2	P35250;P35250-2
RFC3	28.0594	27.6577	27.2347	29.0351	27.5571	27.9088	RFC3	P40938;P40938-2
RFC4	27.7775	27.2364	27.8548	28.7273	27.7796	27.8751	RFC4	P35249;P35249-2
RFC5	27.5303	26.6909	26.7195	27.3218	26.065	26.8655	RFC5	P40937;P40937-2
RFTN1	26.9548	26.1653	NA	25.123	25.4829	25.9315	RFTN1	Q14699
RGPD3	24.0532	24.5798	25.749	25.5388	25.1555	25.0153	RGPD3;RGPD4	A6NKT7;Q7Z3J3
RGS10	25.3956	26.3955	24.4307	26.8975	25.834	25.7906	RGS10	O43665;O43665-3;O43665-2
RHEB	26.6909	26.1995	26.748	27.6663	27.5331	26.9676	RHEB	Q15382
RHOA	30.5353	29.1514	29.8958	29.5619	28.6863	29.5661	RHOA	P61586
RHOG	28.0601	27.8624	28.3883	28.4837	28.3777	28.2344	RHOG	P84095
RIF1	23.8492	24.2359	23.8892	25.5416	25.9719	24.6976	RIF1	Q5UIP0;Q5UIP0-2
RING1	26.4606	26.2977	25.626	26.1381	26.4091	26.1863	RING1	Q06587;Q06587-2
RLTPR	22.2017	NA	24.2677	24.298	24.5976	23.8412	RLTPR	Q6F5E8;Q6F5E8-2
RMDN1	24.737	24.7562	24.1697	24.5352	23.9527	24.4302	RMDN1	Q96DB5;Q96DB5-3;Q96DB5-2
RMDN3	22.7232	24.7022	NA	25.2351	24.2028	24.2158	RMDN3	Q96TC7
RMND5A	24.3671	24.6483	NA	NA	NA	24.5077	RMND5A	Q9H871;Q9H871-2
RNASEH2A	28.9332	29.2089	29.3292	29.2058	29.1899	29.1734	RNASEH2A	O75792
RNASEH2B	28.4067	27.3952	28.4877	28.1138	28.2535	28.1314	RNASEH2B	Q5TBB1;Q5TBB1-2
[truncated: 790 more rows]
