# Supplementary material for: Incorporation of genome-bound cellular proteins into HIV-1 particles regulates viral infection
Source: Cell Rep. 2026 Apr 7;45(4):117090. doi: 10.1016/j.celrep.2026.117090 (PMC13124994; doi:10.1016/j.celrep.2026.117090)
Supplement: Table S3. The Rev protein-protein interactome — This table reports the proteomic results of the Rev-Flag-Myc immunoprecipitation and controls using anti-Flag antibody and Flag. [file mmc4.xlsx]

## Sheet: Rev-interactome, result table
Unique.names	logFC_RevFlagMyc-vs-Rev.WT	AveExpr_RevFlagMyc-vs-Rev.WT	P.Value_RevFlagMyc-vs-Rev.WT	adj.P.Val_RevFlagMyc-vs-Rev.WT	sig_RevFlagMyc-vs-Rev.WT	Gene.names	Majority.protein.IDs
AAK1	0.709567	21.8924	0.354488	0.528414		AAK1	Q2M2I8-2;Q2M2I8
AARS	0.470758	26.0716	0.543198	0.678769		AARS	P49588;P49588-2
ABCD3	1.44977	25.0071	0.0812065	0.251774		ABCD3	P28288;P28288-2
ABCE1	1.67569	21.9881	0.039322	0.155816		ABCE1	P61221
ABCF1	1.93932	23.9512	0.0278772	0.123695		ABCF1	Q8NE71-2;Q8NE71
ABCF2	0.456486	22.6073	0.580286	0.710337		ABCF2	Q9UG63;Q9UG63-2
ABI1	1.46699	24.3607	0.126856	0.315967		ABI1	Q8IZP0-10;Q8IZP0-8;Q8IZP0-7;Q8IZP0-2;Q8IZP0-4;Q8IZP0-3;Q8IZP0-5;Q8IZP0-6;Q8IZP0-9;Q8IZP0;Q8IZP0-12;Q8IZP0-11
ACACA	0.337149	22.5893	0.659259	0.76373		ACACA	Q13085-3;Q13085-2;Q13085;Q13085-4
ACADVL	0.825664	24.5265	0.34421	0.521062		ACADVL	P49748-2;P49748;P49748-3
ACAP2	0.27927	29.0798	0.71138	0.798368		ACAP2	Q15057
ACIN1	0.613039	22.7375	0.453512	0.60769		ACIN1	Q9UKV3;Q9UKV3-5;Q9UKV3-3;Q9UKV3-2
ACLY	2.01548	28.6345	0.0238304	0.112116		ACLY	P53396;P53396-2;P53396-3
ACOT7	1.33286	23.2244	0.135442	0.327148		ACOT7	O00154-4;O00154-6;O00154-7;O00154;O00154-2;O00154-3;O00154-5
ACSL3	1.0703	23.3503	0.187829	0.388774		ACSL3	O95573
ACTA1	0.781627	27.5212	0.352991	0.527203		ACTA1;ACTC1;ACTG2;ACTA2	P68133;P68032;P63267;P62736
ACTB	0.766991	33.4071	0.321146	0.501516		ACTB;ACTG1	P60709;P63261
ACTN1	0.752592	23.938	0.443536	0.603046		ACTN1	P12814-2;P12814;P12814-3;P12814-4
ACTN4	0.799077	28.6139	0.304073	0.482044		ACTN4	O43707;O43707-2;O43707-3
ACTR1A	0.924884	23.2252	0.281617	0.46632		ACTR1A;ACTR1B	P61163;P42025
ACTR2	0.943245	26.242	0.233014	0.425803		ACTR2	P61160;P61160-2
ACTR3	1.37244	25.5721	0.0941631	0.27579		ACTR3	P61158
ADA	1.27457	24.6224	0.178562	0.37984		ADA	P00813
ADAR	0.751316	21.4265	0.321618	0.501724		ADAR	P55265-5;P55265-3;P55265-2;P55265;P55265-4
ADNP	0.551376	21.7982	0.481378	0.629657		ADNP	Q9H2P0
ADRM1	0.61318	23.5895	0.41548	0.58308		ADRM1	Q16186
ADSL	0.60339	23.3208	0.484255	0.631904		ADSL	P30566;P30566-2
ADSS	0.515492	22.2566	0.513712	0.65566		ADSS	P30520
AFG3L2	0.69296	23.1437	0.405521	0.573771		AFG3L2	Q9Y4W6
AGK	1.05475	21.736	0.172619	0.371042		AGK	Q53H12
AGO2	0.287679	23.5508	0.716163	0.799814		AGO2	Q9UKV8;Q9UKV8-2
AGPS	1.37011	23.696	0.0978777	0.279586		AGPS	O00116
AHCY	0.478748	25.5055	0.566317	0.697657		AHCY	P23526;P23526-2
AHCYL1	0.961914	22.0577	0.221858	0.418365		AHCYL1;AHCYL2	O43865-2;O43865;Q96HN2-4;Q96HN2-3;Q96HN2-2;Q96HN2
AIFM1	1.99814	23.7568	0.0354851	0.144475		AIFM1	O95831-3;O95831;O95831-2
AKR7A2	1.05348	25.7923	0.215614	0.413525		AKR7A2	O43488
AKT2	-0.783003	22.7095	0.343779	0.521062		AKT2	P31751;P31751-2
ALDH16A1	0.0332335	23.652	0.964666	0.979202		ALDH16A1	Q8IZ83;Q8IZ83-3
ALDH18A1	0.159387	25.2605	0.864305	0.907865		ALDH18A1	P54886-2;P54886
ALDH3A2	1.30892	22.4037	0.103534	0.287101		ALDH3A2	P51648;P51648-2
ALDH5A1	0.114916	24.2974	0.879347	0.917095		ALDH5A1	P51649;P51649-2
ALDOA	0.967215	29.6948	0.224957	0.422007		ALDOA	P04075;P04075-2
ALDOC	1.19733	24.3645	0.141032	0.333348		ALDOC	P09972
ALYREF	1.34683	25.2614	0.0978744	0.279586		ALYREF	Q86V81
ANKFY1	-0.265338	26.4279	0.729296	0.808319		ANKFY1	Q9P2R3;Q9P2R3-2;Q9P2R3-4
ANP32A	1.03431	25.4344	0.249508	0.445444		ANP32A	P39687
ANP32B	1.36348	23.391	0.125216	0.315249		ANP32B	Q92688-2;Q92688
ANP32E	0.900752	23.2231	0.298761	0.479182		ANP32E	Q9BTT0;Q9BTT0-3
ANXA2	-2.0043	24.0671	0.0666637	0.223519		ANXA2;ANXA2P2	P07355;P07355-2;A6NMY6
ANXA6	1.31828	24.01	0.138364	0.329671		ANXA6	P08133-2;P08133
AP1B1	0.64164	22.5953	0.462019	0.616315		AP1B1	Q10567-3;Q10567-2;Q10567
AP1G1	1.78687	24.0073	0.0400199	0.156903		AP1G1	O43747;O43747-2
AP1M1	0.75363	22.8415	0.381367	0.551248		AP1M1	Q9BXS5;Q9BXS5-2
AP1S1	0.140524	23.3237	0.853124	0.903093		AP1S1	P61966;P61966-2
AP2A1	2.13181	23.0778	0.0185219	0.095643	+	AP2A1	O95782-2;O95782
AP2B1	0.840088	24.9073	0.285966	0.46762		AP2B1	P63010;P63010-2;P63010-3
AP3B1	2.67948	24.753	0.00366994	0.0291072	+	AP3B1	O00203-3;O00203
AP3S1	2.17359	21.6295	0.0103829	0.0638718	+	AP3S1	Q92572
APBB1IP	0.181191	22.9735	0.819008	0.877001		APBB1IP	Q7Z5R6
APEH	0.740665	25.9287	0.339749	0.51748		APEH	P13798
APEX1	1.91964	23.4939	0.0270037	0.121205		APEX1	P27695
API5	0.468526	23.2011	0.580421	0.710337		API5	Q9BZZ5-2;Q9BZZ5-3;Q9BZZ5-5;Q9BZZ5;Q9BZZ5-1;Q9BZZ5-6
APPL1	-0.770033	23.4617	0.347222	0.523482		APPL1	Q9UKG1
ARF3	1.25585	24.1803	0.130603	0.31887		ARF3;ARF1	P61204-2;P84077;P61204
ARF4	1.75064	22.8202	0.0460849	0.174459		ARF4	P18085
ARG1	-1.9793	23.3646	0.0784398	0.247458		ARG1	P05089;P05089-2;P05089-3
ARHGAP15	0.767308	22.0695	0.323359	0.503333		ARHGAP15	Q53QZ3
ARHGAP30	-0.0569971	21.431	0.943947	0.963717		ARHGAP30	Q7Z6I6-2;Q7Z6I6-3;Q7Z6I6
ARHGDIA	0.450762	24.2467	0.616747	0.734152		ARHGDIA	P52565;P52565-2
ARHGDIB	1.65091	24.6165	0.0799383	0.249934		ARHGDIB	P52566
ARHGEF1	0.0434205	25.5156	0.955947	0.973018		ARHGEF1	Q92888-2;Q92888;Q92888-3;Q92888-4
ARHGEF2	2.99488	23.5027	0.00096386	0.00978384	++	ARHGEF2	Q92974-3;Q92974-2;Q92974
ARL6IP4	0.795045	21.9592	0.301943	0.480623		ARL6IP4	Q66PJ3-7;Q66PJ3-4;Q66PJ3-3;Q66PJ3-2;Q66PJ3;Q66PJ3-5
ARPC1B	0.400631	25.6604	0.608216	0.728209		ARPC1B	O15143
ARPC2	1.06619	25.603	0.203088	0.402772		ARPC2	O15144
ARPC3	0.67892	25.4893	0.375435	0.549254		ARPC3	O15145
ARPC4	0.341158	26.235	0.65279	0.759965		ARPC4	P59998;P59998-3;P59998-2
ARPC5	1.27141	24.544	0.140025	0.332028		ARPC5	O15511;O15511-2
ASF1A	1.96236	23.0431	0.0204259	0.102614		ASF1A;ASF1B	Q9Y294;Q9NVP2
ASNA1	-0.354065	22.6954	0.668631	0.771737		ASNA1	O43681
ATAD3A	1.8003	22.9359	0.0319522	0.133015		ATAD3A;ATAD3B	Q9NVI7-3;Q9NVI7-2;Q5T9A4;Q5T9A4-3;Q9NVI7;Q5T9A4-2
ATIC	0.869495	26.1435	0.286548	0.46762		ATIC	P31939;P31939-2
ATP1A1	0.491857	27.2472	0.513869	0.65566		ATP1A1;ATP1A3;ATP1A2	P05023-3;P05023-4;P05023;P05023-2;P13637;P50993;P13637-2;P13637-3
ATP1B3	1.04517	23.6185	0.181133	0.382392		ATP1B3	P54709;P54709-2
ATP2A2	1.00511	27.7581	0.197936	0.398403		ATP2A2	P16615;P16615-5;P16615-2;P16615-3;P16615-4
ATP2A3	3.00493	24.2754	0.00221194	0.0197475	+	ATP2A3	Q93084-4;Q93084-2;Q93084-3;Q93084-7;Q93084;Q93084-6;Q93084-5
ATP5A1	0.869711	30.3734	0.257833	0.450196		ATP5A1	P25705;P25705-2;P25705-3
ATP5B	1.5693	30.1074	0.0525855	0.188241		ATP5B	P06576
ATP5C1	1.56852	27.3697	0.0505662	0.184579		ATP5C1	P36542-2;P36542
ATP5D	0.187842	22.4389	0.860243	0.906758		ATP5D	P30049
ATP5F1	1.13822	26.7843	0.159601	0.356227		ATP5F1	P24539
ATP5H	1.81162	26.0347	0.039948	0.156903		ATP5H	O75947;O75947-2
ATP5I	1.69128	23.2931	0.0712518	0.235178		ATP5I	P56385
ATP5J	1.59644	22.3724	0.0509853	0.185197		ATP5J	P18859;P18859-2
ATP5L	0.719347	23.593	0.390451	0.559756		ATP5L	O75964
ATP5O	1.04478	29.086	0.171797	0.371042		ATP5O	P48047
ATP6V0D1	1.74387	21.4146	0.0270707	0.121205		ATP6V0D1	P61421
ATP6V1A	1.16274	22.5227	0.152574	0.346801		ATP6V1A	P38606-2;P38606
ATXN10	1.47811	25.7723	0.108953	0.293047		ATXN10	Q9UBB4;Q9UBB4-2
ATXN2L	1.05921	26.714	0.182259	0.383676		ATXN2L	Q8WWM7;Q8WWM7-6;Q8WWM7-8;Q8WWM7-5;Q8WWM7-4;Q8WWM7-9;Q8WWM7-2;Q8WWM7-3
ATXN3	0.122234	23.651	0.873537	0.913608		ATXN3	P54252-5;P54252-3;P54252-4;P54252-2;P54252
AZGP1	-1.94913	23.4202	0.0805964	0.251312		AZGP1	P25311
B2M	1.26406	22.6107	0.117173	0.303584		B2M	P61769
BAG2	1.56952	22.5099	0.0511829	0.18546		BAG2	O95816
BAG6	0.494012	23.596	0.54509	0.680559		BAG6	P46379-5;P46379-2;P46379;P46379-3;P46379-4
BCAP31	1.37735	23.5147	0.137606	0.32872		BCAP31	P51572;P51572-2
BCAS2	0.797116	20.9413	0.286524	0.46762		BCAS2	O75934
BCLAF1	1.07507	27.2559	0.203288	0.402772		BCLAF1	Q9NYF8-2;Q9NYF8;Q9NYF8-3;Q9NYF8-4
BLMH	0.577065	25.6338	0.485049	0.631904		BLMH	Q13867
BLOC1S2	0.830688	22.5319	0.282281	0.466419		BLOC1S2	Q6QNY1;Q6QNY1-2
BOLA2	0.397189	27.968	0.621107	0.737978		BOLA2	Q9H3K6;Q9H3K6-2
BOP1	1.54445	21.3149	0.053832	0.191726		BOP1	Q14137-2;Q14137
BRI3BP	0.678842	22.5585	0.400951	0.569602		BRI3BP	Q8WY22
BSG	0.443821	25.2105	0.554216	0.689436		BSG	P35613-2;P35613;P35613-3;P35613-4
BTAF1	0.454354	21.7311	0.584128	0.713079		BTAF1	O14981
BUB3	1.06658	24.8103	0.208926	0.407943		BUB3	O43684-2;O43684
BUD31	0.431055	22.0568	0.578065	0.710337		BUD31	P41223;P41223-2
BYSL	0.864358	21.3401	0.26435	0.453959		BYSL	Q13895
BZW1	0.350401	22.0278	0.651277	0.758799		BZW1	Q7L1Q6-2;Q7L1Q6;Q7L1Q6-4;Q7L1Q6-3
C10orf67	-3.43775	22.666	0.00147287	0.0139031	-	C10orf67	Q8IYJ2;Q8IYJ2-2
C11orf84	0.00696841	28.3618	0.992572	0.997238		C11orf84	Q9BUA3
C14orf166	0.528072	24.7639	0.510681	0.655264		C14orf166	Q9Y224
C1QBP	3.37516	28.8055	0.000326932	0.00381506	++	C1QBP	Q07021
C7orf50	2.76259	21.924	0.00122279	0.0120012	+	C7orf50	Q9BRJ6
C8orf33	1.94589	21.5157	0.0177243	0.0921185	+	C8orf33	Q9H7E9;Q9H7E9-2
CACYBP	1.07589	23.5183	0.230475	0.424304		CACYBP	Q9HB71;Q9HB71-3
CAD	1.25416	26.5623	0.117964	0.304569		CAD	P27708
CALCOCO1	-0.517761	23.748	0.612533	0.731486		CALCOCO1	Q9P1Z2-4;Q9P1Z2-2;Q9P1Z2-3;Q9P1Z2
CALM1	0.62814	26.0628	0.417421	0.584152		CALM1	P62158
CALML5	-2.29357	22.8289	0.0223718	0.108517		CALML5	Q9NZT1
CALR	2.92464	24.6119	0.0032266	0.0264189	+	CALR	P27797
CALU	-0.278635	24.5387	0.715465	0.799637		CALU	O43852;O43852-3;O43852-2;O43852-4;O43852-15;O43852-10;O43852-6;O43852-5
CAND1	0.633662	28.8876	0.408731	0.575451		CAND1	Q86VP6;Q86VP6-2
CANX	0.855315	29.3264	0.265514	0.454379		CANX	P27824;P27824-2;P27824-3
CAP1	0.526925	28.858	0.488453	0.634432		CAP1	Q01518-2;Q01518
CA-p24	6.62952	25.9513	1.20003e-07	1.27754e-05	++	CA-p24	CA-p24
CAPN1	0.446975	24.4647	0.600676	0.726103		CAPN1	P07384
CAPRIN1	2.47485	25.7558	0.00367276	0.0291072	+	CAPRIN1	Q14444-2;Q14444
CAPZA1	0.622492	27.2917	0.420842	0.586416		CAPZA1	P52907
CAPZB	-1.06924	25.1367	0.196132	0.398403		CAPZB	P47756-2;P47756
CARS	0.275766	23.3071	0.734572	0.811985		CARS	P49589-2;P49589;P49589-3
CASP14	-1.80725	23.4277	0.106049	0.289437		CASP14	P31944
P55210-2	4.83878	22.9621	1.10096e-05	0.000183328	++	CASP7	P55210-2
CAT	-0.207394	25.4982	0.798863	0.859779		CAT	P04040
CBFB	2.97663	22.031	0.000648497	0.00681611	++	CBFB	Q13951;Q13951-2
CBX3	0.940746	25.9623	0.231593	0.425304		CBX3	Q13185
CBX5	1.37645	22.1265	0.0789046	0.247468		CBX5	P45973
CCAR1	0.973541	21.8022	0.229857	0.424304		CCAR1	Q8IX12-2;Q8IX12
CCAR2	0.931872	24.5284	0.250074	0.445444		CCAR2	Q8N163-2;Q8N163
CCDC117	0.133318	21.4396	0.861224	0.906758		CCDC117	Q8IWD4-2;Q8IWD4-3;Q8IWD4
CCDC124	2.41921	23.2435	0.00828544	0.053387	+	CCDC124	Q96CT7
CCNB1	1.6163	21.9626	0.0525243	0.188241		CCNB1	P14635;P14635-2
CCNT1	2.6996	21.8925	0.00124189	0.0121085	+	CCNT1	O60563
CCT2	0.555011	30.5861	0.463516	0.617189		CCT2	P78371;P78371-2
CCT3	0.374869	30.7899	0.624177	0.738253		CCT3	P49368;P49368-2
CCT4	0.532722	30.3954	0.487542	0.633804		CCT4	P50991;P50991-2
CCT5	0.354475	31.7423	0.63966	0.75117		CCT5	P48643;P48643-2
CCT6A	0.630051	30.0844	0.408873	0.575451		CCT6A	P40227;P40227-2
CCT7	0.370052	30.2952	0.625889	0.739098		CCT7	Q99832;Q99832-3;Q99832-4;Q99832-2
CCT8	0.473714	30.7942	0.53007	0.667029		CCT8	P50990;P50990-2;P50990-3
CD2AP	0.499628	23.7914	0.575452	0.707734		CD2AP	Q9Y5K6
CD3D	2.73794	23.7111	0.00306607	0.0255276	+	CD3D	P04234;P04234-2
CD3E	1.37233	23.3992	0.136348	0.327761		CD3E	P07766
CD3G	1.14462	22.1749	0.154044	0.349073		CD3G	P09693
CDC37	0.0608144	22.4095	0.941041	0.962473		CDC37	Q16543
CDC42	0.681905	25.4794	0.379688	0.551124		CDC42	P60953;P60953-1
CDC5L	4.44523	22.7653	3.85903e-06	8.43866e-05	++	CDC5L	Q99459
CDK1	1.24105	26.301	0.122818	0.310095		CDK1	P06493;P06493-2
CDK11A	1.7932	23.8336	0.0516787	0.186002		CDK11A;CDK11B	Q9UQ88-4;P21127-8;Q9UQ88-3;Q9UQ88-2;P21127-3;P21127-2;Q9UQ88;P21127;Q9UQ88-10;P21127-12;P21127-4;P21127-5;P21127-10;P21127-6;P21127-9;Q9UQ88-5;Q9UQ88-9
CDK9	1.51766	22.5879	0.0654398	0.220915		CDK9	P50750;P50750-2
CDKN2AIP	0.989137	22.4468	0.228598	0.424304		CDKN2AIP	Q9NXV6
CDO1	0.853881	25.6428	0.264677	0.453995		CDO1	Q16878
CDS2	0.537239	22.6443	0.518315	0.659349		CDS2	O95674
CDSN	-0.243811	24.2263	0.782139	0.844232		CDSN	Q15517
CDV3	1.50668	23.5807	0.0948099	0.276591		CDV3	Q9UKY7;Q9UKY7-2
CFAP20	0.691116	22.4314	0.368408	0.542186		CFAP20	Q9Y6A4
CFL1	0.996754	27.3164	0.228131	0.424304		CFL1	P23528
CGGBP1	2.0064	21.5459	0.0125239	0.0730726	+	CGGBP1	Q9UFW8
CHCHD1	6.25961	23.6725	1.02125e-08	2.57284e-06	++	CHCHD1	Q96BP2
CHCHD2	2.1195	26.75	0.0125981	0.073217	+	CHCHD2;CHCHD2P9	Q9Y6H1;Q5T1J5
CHCHD3	0.887407	23.15	0.268812	0.456857		CHCHD3	Q9NX63
CHCHD7	0.239702	22.0935	0.777496	0.841057		CHCHD7	Q9BUK0;Q9BUK0-2;Q9BUK0-4
CHD1	-1.25242	22.8378	0.128908	0.316293		CHD1	O14646-2;O14646
CHD1L	-0.122723	22.4392	0.871701	0.912976		CHD1L	Q86WJ1-3;Q86WJ1-4;Q86WJ1-2;Q86WJ1;Q86WJ1-5
CHD4	0.687737	25.2209	0.3774	0.549958		CHD4	Q14839;Q14839-2
CHTOP	1.8161	21.9394	0.0208633	0.104108		CHTOP	Q9Y3Y2-4;Q9Y3Y2;Q9Y3Y2-3
CIRBP	-0.44218	22.6307	0.589104	0.71797		CIRBP	Q14011;Q14011-2
CKAP5	0.857969	27.5405	0.277765	0.46362		CKAP5	Q14008-2;Q14008;Q14008-3
CLASP1	0.830237	22.7403	0.343958	0.521062		CLASP1	Q7Z460-2;Q7Z460-4;Q7Z460-5;Q7Z460-3;Q7Z460
CLASP2 (O75122-3)	1.34997	23.6976	0.102511	0.285567		CLASP2	O75122-3
CLNS1A	-0.0894123	27.8053	0.906439	0.936127		CLNS1A	P54105
CLUH	0.270945	23.1971	0.742028	0.817603		CLUH	O75153
CMAS	1.24069	21.1631	0.108717	0.293047		CMAS	Q8NFW8;Q8NFW8-2
CNBP	1.86521	25.4419	0.0372024	0.14982		CNBP	P62633-2;P62633-8;P62633-5;P62633;P62633-4;P62633-6;P62633-7;P62633-3
CNP	-0.859552	22.249	0.279505	0.464379		CNP	P09543-2;P09543
COPA	0.962364	27.1459	0.219037	0.417777		COPA	P53621;P53621-2
COPB1	2.09657	24.8373	0.0257157	0.117738		COPB1	P53618
COPB2	0.846246	25.877	0.290743	0.470909		COPB2	P35606-2;P35606
COPE	0.889916	24.9092	0.267306	0.455343		COPE	O14579-3;O14579-2;O14579
COPG1	1.12733	24.3117	0.164115	0.362472		COPG1	Q9Y678
COPG2	0.216849	22.5331	0.78995	0.850803		COPG2	Q9UBF2;Q9UBF2-2
COPS2	0.581901	24.7797	0.501916	0.646255		COPS2	P61201;P61201-2
COPS3	0.97514	24.043	0.229656	0.424304		COPS3	Q9UNS2-2;Q9UNS2
COPS4	0.811962	26.1041	0.309798	0.48739		COPS4	Q9BT78;Q9BT78-2
COPS5	0.776913	24.627	0.324383	0.503333		COPS5	Q92905
COPS6	1.32111	24.8707	0.115491	0.302398		COPS6	Q7L5N1
COPS7A	0.0354218	22.3783	0.9636	0.979202		COPS7A	Q9UBW8
COPS7B	-0.802706	22.7835	0.36042	0.534677		COPS7B	Q9H9Q2;Q9H9Q2-2;Q9H9Q2-3
COPS8	0.86757	24.7426	0.271295	0.458972		COPS8	Q99627-2;Q99627
CORO1A	0.588106	27.4813	0.447849	0.604473		CORO1A	P31146
CORO1C	0.699993	23.2204	0.399615	0.568904		CORO1C	Q9ULV4;Q9ULV4-2;Q9ULV4-3
COX4I1	2.01326	24.884	0.0265294	0.119503		COX4I1	P13073
COX5B	1.65351	23.772	0.0466447	0.17545		COX5B	P10606
COX6C	0.930238	23.6773	0.259899	0.450588		COX6C	P09669
COX7A2	0.29396	22.4863	0.713731	0.799508		COX7A2	P14406
CPNE3	0.207673	22.7332	0.80231	0.862861		CPNE3	O75131
CPSF1	2.27267	22.9353	0.00690256	0.047141	+	CPSF1	Q10570
CPSF2	1.95967	21.5225	0.02115	0.10483		CPSF2	Q9P2I0
CPSF3	0.740376	21.9782	0.352673	0.527203		CPSF3	Q9UKF6
CPSF6	0.453735	28.9624	0.550532	0.686197		CPSF6	Q16630-3;Q16630;Q16630-2
CPSF7	1.27807	26.5107	0.112601	0.298523		CPSF7	Q8N684-2;Q8N684;Q8N684-3
CPVL	0.302194	21.8138	0.686478	0.784939		CPVL	Q9H3G5
CREB1	2.48073	21.7831	0.00462185	0.0340775	+	CREB1;ATF1	P16220-3;P16220-2;P16220;Q03060-23;Q03060-9;Q03060-24;Q03060-8;Q03060-32;Q03060-26;Q03060-21;Q03060-31;Q03060-6;P18846-2;P18846
CREBRF	-0.716936	26.8031	0.3581	0.532835		CREBRF	Q8IUR6;Q8IUR6-3
CRKL	0.423139	21.8255	0.586891	0.715862		CRKL	P46109
CROCC	0.490003	23.0115	0.532133	0.667192		CROCC	Q5TZA2-2;Q5TZA2
CSDE1	0.894686	24.0809	0.279274	0.464379		CSDE1	O75534-2;O75534;O75534-3;O75534-4
CSE1L	1.01044	28.5479	0.200781	0.402105		CSE1L	P55060-3;P55060;P55060-4
CSNK2A2	1.52125	24.4807	0.0692195	0.230007		CSNK2A2	P19784
CSNK2A3	1.09312	27.1819	0.167939	0.368174		CSNK2A3;CSNK2A1	Q8NEV1;P68400
CSNK2B	0.889509	26.9425	0.255173	0.448967		CSNK2B	P67870
CSTA	-1.11284	23.2948	0.247088	0.442786		CSTA	P01040
CSTF2	0.959577	23.7854	0.221481	0.418365		CSTF2	P33240-2;P33240
CSTF3	2.48706	21.9818	0.00456817	0.0338502	+	CSTF3	Q12996
CTBP1	1.30326	22.8775	0.12192	0.308864		CTBP1;CTBP2	Q13363-2;Q13363;P56545;P56545-2
CTPS1	0.569334	24.3143	0.49864	0.643599		CTPS1	P17812;P17812-2
CTSD	1.87219	23.2271	0.0666336	0.223519		CTSD	P07339
CUL1	0.670981	23.4981	0.420004	0.586107		CUL1	Q13616
CUL4B	0.625991	21.9943	0.416453	0.583349		CUL4B	Q13620-1;Q13620;Q13620-3
CUL5	-0.392619	21.1434	0.610512	0.73025		CUL5	Q93034
CWC27	-1.45181	21.673	0.105973	0.289437		CWC27	Q6UX04;Q6UX04-2
CXCR4	1.00302	22.403	0.212968	0.410963		CXCR4	P61073;P61073-2
CYB5B	1.48648	23.0391	0.0845648	0.257304		CYB5B	O43169
CYB5R3	0.53556	23.1474	0.530653	0.667029		CYB5R3	P00387-2;P00387;P00387-3
CYCS	2.06579	24.3019	0.0188979	0.0972457	+	CYCS	P99999
CYFIP2	0.381261	26.6522	0.613805	0.732152		CYFIP2;CYFIP1	Q96F07-2;Q96F07;Q7L576
DAD1	1.04937	22.687	0.201536	0.40241		DAD1	P61803
DAP3	1.6651	21.3753	0.0367956	0.148749		DAP3	P51398-2;P51398-3;P51398
DAZAP1	2.20626	22.4098	0.0171797	0.0899659	+	DAZAP1	Q96EP5-2;Q96EP5
DBN1	0.690704	25.9453	0.382005	0.551248		DBN1	Q16643;Q16643-3;Q16643-2
DBNL	2.47037	23.5735	0.00559694	0.0394984	+	DBNL	Q9UJU6;Q9UJU6-2;Q9UJU6-3;Q9UJU6-6;Q9UJU6-5;Q9UJU6-4
DCAF7	1.3756	22.7087	0.10551	0.28903		DCAF7	P61962
DCD	-1.21535	25.1549	0.269575	0.457079		DCD	P81605;P81605-2
DCK	1.19442	22.9722	0.158485	0.356122		DCK	P27707
DCP1A	1.32455	22.5774	0.106541	0.289713		DCP1A	Q9NPI6-2;Q9NPI6
DCTN1	0.250152	22.6787	0.745123	0.819801		DCTN1	Q14203-3;Q14203-5;Q14203-2;Q14203-4;Q14203-6;Q14203
DCTN2	0.596474	25.747	0.436931	0.598459		DCTN2	Q13561;Q13561-3;Q13561-2
DCTN3	-0.134116	21.7698	0.86057	0.906758		DCTN3	O75935-3;O75935-2;O75935
DDA1	2.26471	21.6751	0.00557716	0.0394984	+	DDA1	Q9BW61
DDB1	0.563774	28.2707	0.466084	0.618142		DDB1	Q16531
DDOST	1.13882	26.307	0.143644	0.336304		DDOST	P39656;P39656-3;P39656-2
DDX1	1.63822	26.1855	0.0627187	0.213186		DDX1	Q92499;Q92499-3;Q92499-2
DDX17	1.15346	28.4676	0.132765	0.322554		DDX17	Q92841;Q92841-1;Q92841-3;Q92841-2
DDX19B	-0.00580022	22.5694	0.994327	0.997238		DDX19B;DDX19A	Q9UMR2-2;Q9UMR2-4;Q9NUU7;Q9UMR2;Q9UMR2-3;Q9NUU7-2
DDX21	4.15181	23.4431	2.23939e-05	0.000342142	++	DDX21	Q9NR30-2;Q9NR30
DDX24	2.09788	21.5916	0.0142469	0.0792865	+	DDX24	Q9GZR7-2;Q9GZR7
DDX39A	0.940475	21.7987	0.220074	0.418231		DDX39A	O00148;O00148-2;O00148-3
DDX39B	1.44674	26.2971	0.0786645	0.247468		DDX39B	Q13838;Q13838-2
DDX3X	0.952377	27.8614	0.208325	0.407306		DDX3X;DDX3Y	O00571-2;O00571;O15523-2;O15523
DDX41	1.00843	21.616	0.190281	0.391662		DDX41	Q9UJV9
DDX42	0.329894	25.9752	0.676281	0.77817		DDX42	Q86XP3;Q86XP3-2
DDX46	0.984584	26.5681	0.220122	0.418231		DDX46	Q7L014
DDX5	1.78823	27.1903	0.025175	0.116228		DDX5	P17844-2;P17844
DDX6	1.52284	25.8318	0.0669861	0.224093		DDX6	P26196
DEF6	-0.343176	22.1196	0.657428	0.763591		DEF6	Q9H4E7
DEK	0.896693	24.7633	0.27275	0.460383		DEK	P35659;P35659-2
DENND1C	0.304751	27.5635	0.692094	0.787171		DENND1C	Q8IV53-2;Q8IV53
DENR	0.147242	23.4546	0.870235	0.91273		DENR	O43583
DGKA	1.86097	22.8041	0.0218589	0.10693		DGKA	P23743
DHCR7	3.11563	23.3763	0.000490231	0.00530308	++	DHCR7	Q9UBM7
DHFR	1.37589	22.2956	0.089969	0.268819		DHFR	P00374;P00374-2
DHPS	1.969	23.3371	0.0234303	0.111875		DHPS	P49366-2;P49366;P49366-3
DHX15	1.2284	27.8255	0.117463	0.303806		DHX15	O43143
DHX30	4.44881	22.7671	3.10747e-06	7.70875e-05	++	DHX30	Q7L2E3-3;Q7L2E3;Q7L2E3-2
DHX36	3.07687	22.6398	0.000418649	0.00466495	++	DHX36	Q9H2U1-3;Q9H2U1-2;Q9H2U1
DHX38	-0.0163853	27.7922	0.982488	0.992534		DHX38	Q92620
DHX40	-1.00107	22.6393	0.28949	0.469907		DHX40	Q8IX18-4;Q8IX18-3;Q8IX18;Q8IX18-2
DHX9	5.27318	26.3932	1.07406e-06	4.07075e-05	++	DHX9	Q08211
DIMT1	1.41409	21.2498	0.0789828	0.247468		DIMT1	Q9UNQ2
DKC1	1.42671	21.5045	0.0737199	0.241548		DKC1	O60832-2;O60832
DLGAP5	1.78236	21.4339	0.0281505	0.123886		DLGAP5	Q15398-3;Q15398;Q15398-1
DNAJA1	1.51477	26.8261	0.0933891	0.274608		DNAJA1	P31689;P31689-2
DNAJA2	1.55987	26.1503	0.0616305	0.211917		DNAJA2	O60884
DNAJB1	0.89753	22.6071	0.269788	0.457079		DNAJB1	P25685-2;P25685
DNAJB11	1.97488	24.3229	0.0243061	0.113275		DNAJB11	Q9UBS4
DNAJB6	2.26252	23.3509	0.00833491	0.0534733	+	DNAJB6	O75190;O75190-2;O75190-3;O75190-4
DNAJC7	1.07487	22.8212	0.196511	0.398403		DNAJC7	Q99615;Q99615-2
DNAJC8	1.23097	22.5509	0.131366	0.319876		DNAJC8	O75937
DNAJC9	4.23247	23.6875	1.04986e-05	0.000177119	++	DNAJC9	Q8WXX5
DNM2	0.623922	24.5609	0.445113	0.603836		DNM2	P50570-3;P50570-2;P50570-5;P50570-4;P50570
DNMT1	0.772156	25.744	0.348265	0.524521		DNMT1	P26358;P26358-2;P26358-3
DNPEP	0.260746	23.2955	0.747959	0.822311		DNPEP	Q9ULA0
DOCK2	1.47649	23.374	0.0883127	0.266015		DOCK2	Q92608
DOCK8	-0.5131	22.7739	0.594908	0.722074		DOCK8	Q8NF50-4;Q8NF50-3;Q8NF50-2;Q8NF50
DPM1	1.10044	22.4852	0.179127	0.380144		DPM1	O60762
DPP7	-1.08862	24.0974	0.198126	0.398403		DPP7	Q9UHL4
DPP9	1.12496	22.9607	0.182199	0.383676		DPP9	Q86TI2;Q86TI2-4;Q86TI2-2
DPY19L1	1.26647	21.6131	0.10506	0.28903		DPY19L1	Q2PZI1-2;Q2PZI1
DPYSL2	1.06507	26.6014	0.184588	0.385838		DPYSL2	Q16555-2;Q16555
DRG1	1.90142	24.1951	0.0323354	0.133955		DRG1	Q9Y295
DSC1	0.580593	25.945	0.546166	0.681328		DSC1	Q08554-2;Q08554
DSC3	-1.25225	22.5666	0.159233	0.356227		DSC3	Q14574-2;Q14574
DSG1	-0.492538	27.5822	0.563029	0.695191		DSG1	Q02413
DSP	-0.737783	27.2867	0.511473	0.65566		DSP	P15924;P15924-3;P15924-2
DUT	0.821517	24.2729	0.350444	0.526199		DUT	P33316-2;P33316
DYNC1I2	1.93874	21.5025	0.028422	0.123886		DYNC1I2	Q13409-6;Q13409-3;Q13409-7;Q13409-2;Q13409-5;Q13409
E2F7	-1.91408	21.9041	0.0336328	0.138072		E2F7	Q96AV8-3;Q96AV8;Q96AV8-2
ECH1	0.848977	25.2123	0.276465	0.462962		ECH1	Q13011
ECM29	1.3916	21.6331	0.0814276	0.251933		ECM29	Q5VYK3
EDC4	-0.0961409	23.2068	0.904757	0.935042		EDC4	Q6P2E9;Q6P2E9-2
EDF1	1.94662	24.6183	0.0325179	0.134238		EDF1	O60869-2;O60869-3;O60869
EEF1A1	1.00094	31.9884	0.205086	0.404711		EEF1A1;EEF1A1P5	P68104;Q5VTE0;P68104-2
EEF1B2	0.403533	28.0222	0.606629	0.728209		EEF1B2	P24534
EEF1D	0.521697	30.0404	0.485227	0.631904		EEF1D	P29692;P29692-2;P29692-4
EEF1D (P29692-3)	1.00964	22.6356	0.261734	0.451271		EEF1D	P29692-3
EEF1G	0.816105	30.1272	0.285859	0.46762		EEF1G	P26641;P26641-2
EEF2	1.23543	29.3759	0.128162	0.316293		EEF2	P13639
EFTUD2	2.40658	25.0697	0.00868824	0.0554999	+	EFTUD2	Q15029-2;Q15029;Q15029-3
EIF1	2.43234	24.8726	0.0074429	0.0494636	+	EIF1;EIF1B	P41567;O60739
EIF1AY	0.55503	26.8347	0.455152	0.609337		EIF1AY	O14602
EIF2B3	0.929895	23.1084	0.254738	0.448967		EIF2B3	Q9NR50-3;Q9NR50-2;Q9NR50
EIF2B5	0.862239	22.9698	0.287679	0.468505		EIF2B5	Q13144
EIF2S1	1.29357	25.6816	0.106268	0.289503		EIF2S1	P05198
EIF2S2	1.76705	24.3922	0.0480204	0.178216		EIF2S2	P20042
EIF2S3	1.30341	26.867	0.103643	0.287101		EIF2S3;EIF2S3L	P41091;Q2VIR3;Q2VIR3-2
EIF3A	-0.0749717	26.9007	0.921387	0.946289		EIF3A	Q14152;Q14152-2
EIF3B	0.483827	27.6522	0.524288	0.662399		EIF3B	P55884;P55884-2
EIF3C	0.726258	26.3721	0.349681	0.525586		EIF3C;EIF3CL	Q99613-2;Q99613;B5ME19
EIF3D	0.741126	24.7742	0.360214	0.534677		EIF3D	O15371-2;O15371-3;O15371
EIF3E	0.272451	25.0476	0.726377	0.80757		EIF3E	P60228
EIF3F	0.502531	25.7753	0.518863	0.659481		EIF3F	O00303
EIF3G	0.484776	26.6816	0.530224	0.667029		EIF3G	O75821
EIF3H	0.129092	22.5823	0.872593	0.913264		EIF3H	O15372
EIF3I	0.707297	27.197	0.35126	0.526323		EIF3I	Q13347
EIF3J	0.806289	27.0418	0.296245	0.476695		EIF3J	O75822;O75822-3;O75822-2
EIF3K	1.25164	24.2708	0.145891	0.339419		EIF3K	Q9UBQ5-2;Q9UBQ5
EIF3L	0.420008	26.1418	0.581741	0.710751		EIF3L	Q9Y262-2;Q9Y262
EIF3M	0.683904	22.8711	0.426368	0.590193		EIF3M	Q7L2H7;Q7L2H7-2
EIF4A1	1.1553	27.2687	0.172268	0.371042		EIF4A1	P60842;P60842-2
EIF4B	0.284782	34.342	0.704591	0.793966		EIF4B	P23588;P23588-2
EIF4E	3.75974	24.0477	9.10492e-05	0.00121079	++	EIF4E	P06730;P06730-2;P06730-3
EIF4G1	0.39312	28.0045	0.607854	0.728209		EIF4G1	Q04637-5;Q04637-4;Q04637-3;Q04637;Q04637-9;Q04637-6
EIF4G2	0.744973	24.763	0.374241	0.548049		EIF4G2	P78344;P78344-2
EIF4H	1.00719	26.0346	0.206297	0.406558		EIF4H	Q15056-2;Q15056
EIF5	0.131062	23.3185	0.869144	0.912232		EIF5	P55010
EIF5A	2.09662	24.6302	0.026349	0.119251		EIF5A;EIF5AL1;EIF5A2	P63241;P63241-2;Q6IS14;Q9GZV4
EIF5B	0.685144	27.2461	0.376361	0.549524		EIF5B	O60841
EIF6	2.14621	23.3909	0.0130882	0.0746026	+	EIF6	P56537
ELAVL1	1.90708	23.3881	0.0239614	0.112314		ELAVL1	Q15717;Q15717-2
ELMO1	12.0314	28.0932	6.15791e-13	4.56301e-10	++	ELMO1	Q92556;Q92556-3
ELOF1	0.825463	22.3931	0.419486	0.585937		ELOF1	P60002
ELOVL5	1.41848	22.5022	0.0843701	0.257304		ELOVL5	Q9NYP7;Q9NYP7-2;Q9NYP7-3
ELP3	-0.544822	22.0598	0.481132	0.629657		ELP3	Q9H9T3-2;Q9H9T3;Q9H9T3-4;Q9H9T3-5
EMC1	1.39138	22.5629	0.0984775	0.279586		EMC1	Q8N766-4;Q8N766-3;Q8N766-2;Q8N766
EMC3	1.97428	21.8104	0.0151478	0.081337	+	EMC3	Q9P0I2-2;Q9P0I2
EMD	0.69963	22.069	0.37784	0.550058		EMD	P50402
EML4	1.97766	24.1055	0.0332828	0.137014		EML4	Q9HC35;Q9HC35-2
ENO1	0.617231	30.5354	0.449772	0.606504		ENO1	P06733;P06733-2
ENY2	1.41628	22.121	0.0768284	0.245415		ENY2	Q9NPA8-2;Q9NPA8
EPB41	0.284241	25.1518	0.723824	0.806547		EPB41	P11171-2;P11171;P11171-5;P11171-4;P11171-3;P11171-6;P11171-7
EPRS	0.852821	23.1948	0.337559	0.515203		EPRS	P07814
EPS15	-0.0482768	22.0551	0.951051	0.969366		EPS15	P42566
EPS15L1	1.02329	22.7049	0.256399	0.449153		EPS15L1	Q9UBC2-3;Q9UBC2;Q9UBC2-2;Q9UBC2-4
ERAP1	0.381486	22.841	0.632085	0.745227		ERAP1	Q9NZ08;Q9NZ08-2
ERGIC1	0.972988	22.265	0.221577	0.418365		ERGIC1	Q969X5-2;Q969X5
ERGIC3	10.4272	26.6123	2.3692e-12	1.17039e-09	++	ERGIC3	Q9Y282;Q9Y282-3;Q9Y282-2
ERH	0.226354	28.8728	0.763526	0.830797		ERH	P84090
ESYT1	-0.899156	22.9995	0.285674	0.46762		ESYT1	Q9BSJ8;Q9BSJ8-2
ESYT2	2.0668	24.3871	0.0299092	0.126784		ESYT2	A0FGR8-2;A0FGR8;A0FGR8-6;A0FGR8-4
ETF1	1.07366	22.722	0.192934	0.394928		ETF1	P62495-2;P62495
EVL	0.60277	26.0877	0.451916	0.607199		EVL	Q9UI08-2;Q9UI08;Q9UI08-3
EWSR1	1.31859	26.229	0.111806	0.297587		EWSR1	Q01844-6;Q01844-3;Q01844;Q01844-5;Q01844-2
EXOSC1	0.923633	21.0045	0.216571	0.414139		EXOSC1	Q9Y3B2
EXOSC2	1.9749	22.5013	0.0144984	0.0792865	+	EXOSC2	Q13868-3;Q13868;Q13868-2
EXOSC3	1.19716	22.5484	0.144788	0.337417		EXOSC3	Q9NQT5-2;Q9NQT5
EXOSC4	2.02269	22.8628	0.0197403	0.0995072	+	EXOSC4	Q9NPD3
EXOSC6	0.672006	21.5027	0.403987	0.572927		EXOSC6	Q5RKV6
EXOSC8	2.67138	21.8784	0.00162886	0.0151822	+	EXOSC8	Q96B26
EXOSC9	-0.0157443	21.7934	0.98449	0.993796		EXOSC9	Q06265;Q06265-2;Q06265-3;Q06265-4
EZR	0.372071	26.4614	0.632999	0.745711		EZR	P15311
F10	2.7186	21.902	0.00286522	0.0242643	+	F10	P00742
F9	2.94591	22.0157	0.0006063	0.00641812	++	F9	P00740-2;P00740
FABP5	0.137983	25.7772	0.913284	0.938663		FABP5	Q01469
FAF1	0.682715	23.1138	0.38744	0.558004		FAF1	Q9UNN5;Q9UNN5-2
FAF2	0.570336	22.9591	0.467377	0.61844		FAF2	Q96CS3
FAM120A	4.60592	23.6531	3.69734e-06	8.30221e-05	++	FAM120A	Q9NZB2;Q9NZB2-6;Q9NZB2-4;Q9NZB2-2;Q9NZB2-5
FAM175B	0.0363688	22.9574	0.962656	0.979173		FAM175B	Q15018
FAM192A	0.433129	21.5607	0.563895	0.695251		FAM192A	Q9GZU8
FAM76B	1.62662	23.5543	0.0403286	0.157282		FAM76B	Q5HYJ3;Q5HYJ3-3;Q5HYJ3-2
FAM96B	1.07885	22.6493	0.192384	0.394928		FAM96B	Q9Y3D0
FAM98B	0.581647	25.595	0.463061	0.617137		FAM98B	Q52LJ0;Q52LJ0-2
FANCD2	0.780045	24.1143	0.368944	0.542436		FANCD2	Q9BXW9;Q9BXW9-1;Q9BXW9-3
FANCI	0.646959	22.7893	0.442065	0.603046		FANCI	Q9NVI1;Q9NVI1-2;Q9NVI1-1
FARSA	0.925568	23.9316	0.230102	0.424304		FARSA	Q9Y285-2;Q9Y285
FARSB	0.714868	22.4313	0.373399	0.547356		FARSB	Q9NSD9;Q9NSD9-2
FASN	2.11904	29.6591	0.0216563	0.106627		FASN	P49327
FAU	3.46217	23.8228	0.00021545	0.00263882	++	FAU	P62861
FBL	6.03564	23.5605	4.19003e-08	7.76202e-06	++	FBL	P22087
FDFT1	3.40221	24.0089	0.000339407	0.00389923	++	FDFT1	P37268-5;P37268;P37268-2;P37268-4;P37268-3
FDPS	2.80917	24.4216	0.0034611	0.0280292	+	FDPS	P14324-2;P14324
FEN1	0.885413	23.8033	0.260259	0.450588		FEN1	P39748;P39748-2
FH	1.93367	24.9146	0.0307121	0.128646		FH	P07954-2;P07954
FIP1L1	1.24726	22.4429	0.127929	0.316293		FIP1L1	Q6UN15-4;Q6UN15-3;Q6UN15-5;Q6UN15
FKBP3	2.51488	24.4261	0.0052523	0.0374226	+	FKBP3	Q00688
FKBP4	1.88069	24.0943	0.0554909	0.195803		FKBP4	Q02790
FKBP5	1.25239	26.3513	0.131447	0.319876		FKBP5	Q13451
FKBP8	0.685571	23.6428	0.405743	0.573771		FKBP8	Q14318;Q14318-2;Q14318-3
FLII	0.318273	22.9123	0.715166	0.799637		FLII	Q13045-2;Q13045;Q13045-3
FLNA	0.648944	29.3093	0.391513	0.560497		FLNA	P21333-2;P21333
FLNB	1.13744	28.2247	0.147927	0.341598		FLNB	O75369-2;O75369-9;O75369;O75369-8;O75369-7;O75369-6;O75369-3;O75369-5;O75369-4
FLOT1	2.91347	25.8092	0.000906218	0.00926217	++	FLOT1	O75955;O75955-2
FLOT2	2.35671	25.7328	0.00397492	0.0311684	+	FLOT2	Q14254
FMNL1	-0.234886	21.9299	0.758225	0.827459		FMNL1	O95466;O95466-2;O95466-3
FNBP1	0.0344605	23.1185	0.965485	0.979363		FNBP1	Q96RU3-4;Q96RU3-3;Q96RU3-5;Q96RU3-2;Q96RU3
FUBP1	0.891485	27.2945	0.257825	0.450196		FUBP1	Q96AE4;Q96AE4-2
FUBP3	-1.38918	21.8909	0.0886154	0.266385		FUBP3	Q96I24
FUS	0.382481	28.0341	0.621455	0.737978		FUS	P35637-2;P35637
FXR2	2.66174	21.8736	0.0017306	0.0158318	+	FXR2;FXR1	P51116;P51114-3;P51114-2;P51114
FXYD2	1.00952	22.1133	0.197182	0.398403		FXYD2	P54710-2;P54710
FYB	1.73478	25.0318	0.049663	0.18218		FYB	O15117;O15117-2;O15117-3
G3BP1	2.28208	25.8738	0.00806831	0.052444	+	G3BP1	Q13283
G3BP2	4.70435	23.8086	1.86609e-06	5.76156e-05	++	G3BP2	Q9UN86-2;Q9UN86
G6PD	1.56485	23.514	0.0612642	0.211501		G6PD	P11413;P11413-3;P11413-2
GABPA	-1.66134	22.1914	0.0528018	0.18856		GABPA	Q06546
GALNTL5	0.42063	24.8877	0.580474	0.710337		GALNTL5	Q7Z4T8
GANAB	0.973967	29.1152	0.207416	0.407306		GANAB	Q14697;Q14697-2
GAPDH	0.753994	32.2264	0.338962	0.516813		GAPDH	P04406;P04406-2
GAPVD1	0.189247	23.4745	0.813028	0.871858		GAPVD1	Q14C86-3;Q14C86-4;Q14C86-5;Q14C86-2;Q14C86;Q14C86-6
GAR1	0.651999	20.8687	0.37705	0.549958		GAR1	Q9NY12-2;Q9NY12
GARS	0.860882	26.5974	0.260243	0.450588		GARS	P41250
GART	0.90883	27.4023	0.262411	0.451271		GART	P22102
GATAD2A	1.02922	21.9845	0.187194	0.388312		GATAD2A	Q86YP4-2;Q86YP4;Q86YP4-3
GCN1L1	1.12969	26.4221	0.159869	0.356279		GCN1L1	Q92616
GEMIN5	0.707468	23.0089	0.407105	0.574871		GEMIN5	Q8TEQ6
GFPT1	-0.00398551	27.2435	0.995892	0.997238		GFPT1	Q06210-2;Q06210
GGCT	-0.897562	21.9824	0.271833	0.459357		GGCT	O75223;O75223-3
GIGYF2	0.082794	22.1306	0.91234	0.938663		GIGYF2	Q6Y7W6-4;Q6Y7W6-5;Q6Y7W6;Q6Y7W6-3
GIT1	1.15825	22.4824	0.170516	0.370536		GIT1	Q9Y2X7;Q9Y2X7-3
GLG1	1.50021	22.9362	0.078142	0.24745		GLG1	Q92896;Q92896-3;Q92896-2
GLS	1.40123	22.9168	0.0925839	0.272782		GLS	O94925-3;O94925
GLUD1	0.505574	27.4526	0.511942	0.65566		GLUD1;GLUD2	P00367;P00367-3;P00367-2;P49448
GLYR1	2.66125	21.8733	0.00170733	0.0157159	+	GLYR1	Q49A26-5;Q49A26-4;Q49A26-2;Q49A26-3;Q49A26
GMPS	1.58561	23.5006	0.0714841	0.235421		GMPS	P49915-2;P49915
GNAI2	1.06783	25.1057	0.173809	0.372232		GNAI2	P04899;P04899-4;P04899-6;P04899-3;P04899-5;P04899-2
GNAS	0.936321	21.6052	0.221886	0.418365		GNAS	P63092-3;P63092-2;P63092;P63092-4;Q5JWF2-2;Q5JWF2
GNB1	1.95383	23.6858	0.0276845	0.123209		GNB1	P62873-2;P62873
GNB2	0.723484	23.1595	0.390545	0.559756		GNB2;GNB4	P62879;Q9HAV0
GNB2L1	1.37351	25.1756	0.127195	0.316281		GNB2L1	P63244
GNPDA1	-0.26961	21.9322	0.725571	0.807279		GNPDA1	P46926-2;P46926
GOT2	1.51908	23.7289	0.0921364	0.272584		GOT2	P00505;P00505-2
GPATCH11	1.52528	22.2576	0.0577037	0.202647		GPATCH11	Q8N954
GPI	1.41236	25.4741	0.109483	0.293408		GPI	P06744;P06744-2
GPR98	3.02016	22.0528	0.00165645	0.0153428	+	GPR98	Q8WXG9
GPS1	0.320839	25.249	0.676305	0.77817		GPS1	Q13098-5;Q13098;Q13098-7;Q13098-6
GRPEL1	0.969195	22.3471	0.225621	0.422185		GRPEL1	Q9HAV7
GRSF1	2.123	21.6042	0.0114066	0.068042	+	GRSF1	Q12849-5;Q12849
GRWD1	2.00222	21.5438	0.0127941	0.0739884	+	GRWD1	Q9BQ67
GSDMA	-1.56879	22.2752	0.0975959	0.279586		GSDMA	Q96QA5
GSPT1	1.05291	25.9162	0.215955	0.413525		GSPT1;GSPT2	P15170-2;P15170-3;P15170;Q8IYD1
GSR	-1.24854	21.5714	0.119007	0.305453		GSR	P00390-5;P00390-4;P00390-2;P00390-3;P00390
GSTO1	1.10272	25.7474	0.189177	0.390049		GSTO1	P78417;P78417-3;P78417-2
GSTP1	0.139421	24.8747	0.896728	0.928849		GSTP1	P09211
GTF2A1	0.582379	21.5603	0.437981	0.599129		GTF2A1	P52655
GTF2B	0.641937	22.5483	0.401258	0.569602		GTF2B	Q00403
GTF2F1	0.237075	23.4099	0.755188	0.826666		GTF2F1	P35269
GTF2F2	0.995544	23.1634	0.25599	0.448967		GTF2F2	P13984
GTF2I	0.677398	27.0023	0.376309	0.549524		GTF2I	P78347-2;P78347-4;P78347-3;P78347
GTPBP4	2.23615	21.6608	0.00713386	0.0479395	+	GTPBP4	Q9BZE4-2;Q9BZE4;Q9BZE4-3
GTSE1	1.09625	22.7255	0.157528	0.355338		GTSE1	Q9NYZ3
H1FX	4.8713	24.6587	3.91798e-06	8.43866e-05	++	H1FX	Q92522
HACD3	0.792276	22.7679	0.371948	0.546311		HACD3	Q9P035;Q9P035-2
HADHA	1.825	25.6183	0.0341179	0.139676		HADHA	P40939
HADHB	1.45264	24.6607	0.0969684	0.279586		HADHB	P55084-2;P55084
HARS	0.0874087	24.0724	0.913328	0.938663		HARS;HARS2	P12081-3;P12081-2;P12081-4;P12081;P49590-2;P49590
HAT1	0.953923	26.0785	0.228831	0.424304		HAT1	O14929;O14929-2
HCFC1	0.327328	23.6474	0.665676	0.769526		HCFC1	P51610-2;P51610;P51610-4;P51610-3
HCLS1	0.394152	31.8036	0.604739	0.728209		HCLS1	P14317
HDAC1	1.06691	27.2157	0.169473	0.370246		HDAC1	Q13547
HDAC4	0.47368	22.1332	0.542228	0.678128		HDAC4	P56524-2;P56524
HDGFRP2	2.1638	23.0289	0.0144442	0.0792865	+	HDGFRP2	Q7Z4V5-2;Q7Z4V5
HDLBP	-0.227434	23.3606	0.781903	0.844232		HDLBP	Q00341;Q00341-2
HEXIM1	1.08828	22.2481	0.174994	0.374229		HEXIM1	O94992
HGS	-0.570645	23.5892	0.479545	0.629066		HGS	O14964-2;O14964
HIGD1A	1.27498	22.2066	0.113108	0.298798		HIGD1A	Q9Y241
HIST1H1B	5.79426	27.3311	3.61878e-06	8.25083e-05	++	HIST1H1B	P16401
HIST1H1C	5.66335	27.6301	5.7262e-06	0.000108798	++	HIST1H1C	P16403
HIST1H1D	4.83209	22.9588	7.9246e-07	3.5549e-05	++	HIST1H1D	P16402
HIST1H1E	5.76479	24.7281	2.85827e-07	2.11798e-05	++	HIST1H1E;HIST1H1A	P10412;Q02539
HIST1H2AJ	3.23468	28.8715	0.000232466	0.00280671	++	HIST1H2AJ;HIST1H2AH;H2AFJ;HIST2H2AC;HIST2H2AA3;HIST1H2AD;HIST1H2AG	Q99878;Q96KK5;Q9BTM1;Q16777;Q6FI13;P20671;P0C0S8;Q9BTM1-2
HIST1H4A	2.34704	29.4948	0.00396428	0.0311684	+	HIST1H4A	P62805
HIST2H2BE	3.21665	28.7423	0.00023484	0.00280671	++	HIST2H2BE;HIST1H2BB;HIST1H2BO;HIST1H2BJ;HIST3H2BB	Q16778;P33778;P23527;P06899;Q8N257
HIST2H3A	2.28634	28.1193	0.00456375	0.0338502	+	HIST2H3A;HIST3H3;H3F3A;HIST1H3A;H3F3C	Q71DI3;Q16695;P84243;P68431;Q6NXT2
HK2	1.46565	22.8252	0.0827765	0.255041		HK2	P52789
HLA-H	1.2147	22.2386	0.128702	0.316293		HLA-H;HLA-C;HLA-B	P01893;Q29963;P10321;Q95365;Q29836;Q29718;P30475;P18463;Q29865
HM13	1.27509	23.1512	0.121372	0.308001		HM13	Q8TCT9-5;Q8TCT9;Q8TCT9-4;Q8TCT9-2
HMGB1	0.814276	29.3277	0.294126	0.474831		HMGB1	P09429
HMGB2	1.36889	27.1627	0.105152	0.28903		HMGB2	P26583
HMGB3	1.17103	22.9638	0.186332	0.388312		HMGB3	O15347
HMGCS1	3.37757	22.2315	0.000769898	0.00797895	++	HMGCS1	Q01581
HMGN3	0.29335	26.8861	0.690113	0.786124		HMGN3;HMGN2	Q15651-2;P05204;Q15651
HMGN5	1.88698	23.5128	0.0219344	0.10693		HMGN5	P82970
HNRNPA0	4.86625	25.616	4.14622e-06	8.77813e-05	++	HNRNPA0	Q13151
HNRNPA1	3.69541	29.4834	7.4112e-05	0.00100765	++	HNRNPA1;HNRNPA1L2	P09651-2;P09651-3;P09651;Q32P51
HNRNPA2B1	4.09246	29.4421	1.26095e-05	0.000206908	++	HNRNPA2B1	P22626;P22626-2
HNRNPA3	6.58716	25.5017	1.04374e-07	1.27754e-05	++	HNRNPA3	P51991
HNRNPAB	3.11648	24.0082	0.00233286	0.0204574	+	HNRNPAB	Q99729-3;Q99729-2;Q99729-4;Q99729
HNRNPC	4.21572	26.7766	3.46118e-05	0.000502889	++	HNRNPC	P07910-2;P07910-4;P07910;P07910-3
HNRNPD	2.22922	27.821	0.0075857	0.0497434	+	HNRNPD	Q14103-3;Q14103;Q14103-4;Q14103-2
HNRNPDL	3.24644	22.1659	0.000835439	0.00859806	++	HNRNPDL	O14979-3;O14979-2;O14979
HNRNPF	2.03032	27.0354	0.0139687	0.0785229	+	HNRNPF	P52597
HNRNPH1	1.5289	28.6345	0.055136	0.195016		HNRNPH1	P31943
HNRNPH3	4.39319	23.872	9.10264e-06	0.000158707	++	HNRNPH3	P31942-3;P31942-2;P31942;P31942-4
HNRNPK	0.858829	31.9651	0.269868	0.457079		HNRNPK	P61978-3;P61978-2;P61978
HNRNPL	4.24926	25.0513	4.03283e-05	0.000580258	++	HNRNPL	P14866;P14866-2
HNRNPM	3.89094	26.5729	7.04934e-05	0.000967326	++	HNRNPM	P52272-2;P52272
HNRNPR	5.58934	24.652	3.77893e-07	2.24015e-05	++	HNRNPR	O43390;O43390-2;O43390-3;O43390-4
HNRNPU	4.17203	28.6663	2.49666e-05	0.000373742	++	HNRNPU	Q00839-2;Q00839
HNRNPUL1	2.2738	26.2172	0.00656323	0.0454519	+	HNRNPUL1	Q9BUJ2-2;Q9BUJ2;Q9BUJ2-4;Q9BUJ2-3
HNRNPUL2	2.97056	22.028	0.00102067	0.0102656	+	HNRNPUL2	Q1KMD3
HP1BP3	4.0675	22.5765	9.72986e-06	0.00016767	++	HP1BP3	Q5SSJ5;Q5SSJ5-3;Q5SSJ5-2
HPRT1	-1.19673	23.4897	0.155075	0.350872		HPRT1	P00492
HSD17B10	0.76696	25.6134	0.325434	0.503333		HSD17B10	Q99714;Q99714-2
HSD17B12	1.00865	22.121	0.199461	0.400544		HSD17B12	Q53GQ0;Q53GQ0-2
HSD17B4	1.88268	24.5243	0.024654	0.114179		HSD17B4	P51659;P51659-3;P51659-2
HSP90AA1	0.61769	34.1455	0.419482	0.585937		HSP90AA1	P07900;P07900-2
HSP90AB1	0.708083	32.7304	0.359998	0.534677		HSP90AB1	P08238
HSP90AB2P	3.42413	28.1296	0.00510221	0.0368853	+	HSP90AB2P	Q58FF8
HSP90B1	0.995504	30.8142	0.201189	0.402379		HSP90B1	P14625
HSPA14	0.711188	22.1506	0.361911	0.536352		HSPA14	Q0VDF9
HSPA1A	0.359494	20.7225	0.623869	0.738253		HSPA1A;HSPA1B	P0DMV8-2;P0DMV9;P0DMV8
HSPA4	0.848632	28.5349	0.28372	0.467193		HSPA4	P34932
HSPA4L	1.48952	22.2358	0.0659693	0.222197		HSPA4L	O95757
HSPA5	1.08975	29.7605	0.158597	0.356122		HSPA5	P11021
HSPA6	-1.41949	27.0146	0.212253	0.410598		HSPA6	P17066
HSPA8	0.929105	32.7426	0.233008	0.425803		HSPA8	P11142;P11142-2
HSPA9	0.903963	30.1924	0.23897	0.431368		HSPA9	P38646
HSPB1	0.11072	26.3956	0.88859	0.92272		HSPB1	P04792
HSPBP1	0.272032	22.0696	0.748539	0.822338		HSPBP1	Q9NZL4;Q9NZL4-3;Q9NZL4-2
HSPD1	0.974328	32.2526	0.202507	0.40241		HSPD1	P10809
HSPE1	0.943042	26.8606	0.236659	0.429815		HSPE1	P61604
HSPH1	0.852458	29.3191	0.277901	0.46362		HSPH1	Q92598;Q92598-2;Q92598-3;Q92598-4
HTATSF1	0.645333	26.8818	0.421053	0.586416		HTATSF1	O43719
HUWE1	1.58731	24.5416	0.0632593	0.214531		HUWE1	Q7Z6Z7-2;Q7Z6Z7-3;Q7Z6Z7
HYOU1	1.01848	27.0167	0.202285	0.40241		HYOU1	Q9Y4L1
IARS	0.858885	22.864	0.325059	0.503333		IARS	P41252
IDE	-0.178675	21.7717	0.817769	0.876308		IDE	P14735
IDH2	0.851328	27.4489	0.292725	0.4736		IDH2	P48735;P48735-2
IFI16	2.06565	27.2041	0.0143003	0.0792865	+	IFI16	Q16666-3;Q16666-2;Q16666;Q16666-6
IGF2BP3	4.38702	22.7362	5.66215e-06	0.000108798	++	IGF2BP3	O00425;O00425-2
IGF2R	0.314404	25.6833	0.695697	0.789208		IGF2R	P11717
IGKV2D-30	0.736576	26.5457	0.325974	0.503333		IGKV2D-30;IGKV2D-28	A0A075B6S6;A0A075B6P5;P06310;P01615;P01614
IK	3.25679	24.1574	0.000428375	0.0047377	++	IK	Q13123
IKBKAP	0.729122	22.7212	0.40852	0.575451		IKBKAP	O95163
ILF2	4.98941	25.3765	6.57215e-06	0.000121633	++	ILF2	Q12905
ILF3	4.91205	26.8791	4.87447e-06	9.77145e-05	++	ILF3	Q12906;Q12906-7;Q12906-5;Q12906-4;Q12906-2;Q12906-6;Q12906-3
IMMT	1.75899	24.4504	0.0449651	0.171307		IMMT	Q16891-2;Q16891;Q16891-4;Q16891-3
IMPDH2	0.556759	29.8201	0.466684	0.618142		IMPDH2	P12268
INPP5D	0.158541	23.4859	0.841287	0.894395		INPP5D	Q92835-2;Q92835;Q92835-3
IPO4	2.0521	24.6696	0.0287947	0.124777		IPO4	Q8TEX9;Q8TEX9-2
IPO5	1.10343	28.02	0.171457	0.371042		IPO5	O00410;O00410-3;O00410-2
IPO7	0.334213	26.0817	0.668472	0.771737		IPO7	O95373
IPO8	0.76625	25.8452	0.34306	0.521062		IPO8	O15397;O15397-2
IQGAP1	0.597259	28.8712	0.436687	0.598459		IQGAP1	P46940
ISOC1	1.10499	21.0952	0.155666	0.351671		ISOC1	Q96CN7
ITGB1	2.20325	23.3441	0.0139739	0.0785229	+	ITGB1	P05556-2;P05556;P05556-5;P05556-4;P05556-3
ITGB2	1.57024	23.3692	0.0759846	0.244271		ITGB2	P05107
ITGB6	-0.298427	21.6896	0.727735	0.808319		ITGB6	P18564-2;P18564
IVNS1ABP	-0.264189	25.7299	0.738349	0.814767		IVNS1ABP	Q9Y6Y0
IWS1	0.462665	23.4804	0.540974	0.677132		IWS1	Q96ST2-2;Q96ST2-3;Q96ST2
JAK1	-0.22604	29.4398	0.76708	0.83252		JAK1	P23458
JUP	0.369088	25.854	0.714323	0.799567		JUP	P14923
KARS	0.479652	22.6961	0.559288	0.69361		KARS	Q15046;Q15046-2
KATNAL2	0.55161	27.8312	0.464041	0.617333		KATNAL2	Q8IYT4-2;Q8IYT4
KCNQ3	2.00759	24.2983	0.0539472	0.191726		KCNQ3	O43525-2;O43525
KCTD2	-0.045364	24.2614	0.953556	0.971251		KCTD2	Q14681
KCTD5	0.0523443	27.2448	0.944209	0.963717		KCTD5	Q9NXV2
KDM1A	0.77226	22.471	0.367657	0.541618		KDM1A	O60341;O60341-2
KDM3B	-1.48443	22.1318	0.0726652	0.23878		KDM3B	Q7LBC6-2;Q7LBC6;Q7LBC6-3
KHDRBS1	1.22146	27.7224	0.116612	0.303584		KHDRBS1	Q07666;Q07666-3;Q07666-2
KHSRP	0.613537	28.8912	0.424911	0.589624		KHSRP	Q92945
KIAA0101	1.99365	24.3396	0.0214563	0.105994		KIAA0101	Q15004
KIF11	-1.36797	24.8709	0.122824	0.310095		KIF11	P52732
KIF21B	1.9711	21.5283	0.0169656	0.0891598	+	KIF21B	O75037-3;O75037-4;O75037-2;O75037
KIF2C	1.11867	22.0329	0.147209	0.341415		KIF2C	Q99661;Q99661-2
KIF4A	1.36092	24.9043	0.0981845	0.279586		KIF4A	O95239;O95239-2
KIF5B	0.2638	28.0193	0.729778	0.808319		KIF5B	P33176
KIFC1	2.39412	22.7853	0.00433246	0.0327587	+	KIFC1	Q9BW19
KLC1	1.52162	24.8307	0.0625131	0.213186		KLC1	Q07866-8;Q07866-2;Q07866-3;Q07866;Q07866-7;Q07866-5;Q07866-10;Q07866-6;Q07866-4;Q07866-9
KLC4	0.574216	22.2157	0.466711	0.618142		KLC4	Q9NSK0-5;Q9NSK0;Q9NSK0-3
KPNA1	2.06234	22.8102	0.0144758	0.0792865	+	KPNA1	P52294
KPNA2	2.20884	25.5246	0.0177772	0.0921185	+	KPNA2	P52292
KPNA3	1.69301	24.0655	0.0477226	0.178216		KPNA3	O00505
KPNB1	1.31959	28.2417	0.101772	0.284578		KPNB1	Q14974;Q14974-2
KPRP	0.18419	27.514	0.826651	0.88306		KPRP	Q5T749
KRT6B	0.320005	23.919	0.769366	0.834089		KRT6B	P04259
LAMP1	-1.02424	22.8779	0.197599	0.398403		LAMP1	P11279
LAMP2	1.24641	22.5946	0.107566	0.290899		LAMP2	P13473-2;P13473;P13473-3
LAMTOR1	1.87037	21.4779	0.0299125	0.126784		LAMTOR1	Q6IAA8
LAP3	0.631977	23.0363	0.466735	0.618142		LAP3	P28838-2;P28838
LARP1	2.29947	24.5867	0.00877508	0.055814	+	LARP1	Q6PKG0-3;Q6PKG0
LARP4B	1.93844	21.5119	0.0195151	0.0987077	+	LARP4B	Q92615
LARP7	5.18153	24.3651	6.36453e-07	3.04266e-05	++	LARP7	Q4G0J3;Q4G0J3-3;Q4G0J3-2
LARS	1.51282	24.6409	0.074749	0.24284		LARS	Q9P2J5;Q9P2J5-2;Q9P2J5-3
LASP1	1.20866	23.4378	0.151255	0.345925		LASP1	Q14847;Q14847-2;Q14847-3
LBR	0.970419	27.4572	0.210568	0.410381		LBR	Q14739
LCK	0.802894	23.3461	0.378239	0.550098		LCK	P06239;P06239-3;P06239-2
LCN1P1	-0.427971	22.1805	0.612377	0.731486		LCN1P1;LCN1	Q5VSP4;P31025
LCP1	0.863529	28.2023	0.301861	0.480623		LCP1	P13796
LDHA	1.08051	29.2514	0.184124	0.385838		LDHA	P00338;P00338-3;P00338-4;P00338-5;P00338-2
LDHB	0.693595	29.4548	0.381358	0.551248		LDHB	P07195
LDLR	1.13663	22.0774	0.14798	0.341598		LDLR	P01130-3;P01130-6;P01130-4;P01130-5;P01130;P01130-2
LETM1	0.988194	25.5486	0.218511	0.417311		LETM1	O95202
LGALS7	-0.301846	23.2694	0.705033	0.793966		LGALS7	P47929
LIG1	0.257082	24.2687	0.76104	0.82992		LIG1	P18858-3;P18858;P18858-2
LIMD1	0.164774	22.0754	0.832884	0.88801		LIMD1	Q9UGP4
LMAN1	0.965274	25.9124	0.219958	0.418231		LMAN1	P49257
LMAN2	2.03649	21.561	0.0291555	0.125606		LMAN2	Q12907
LMNB1	1.14437	28.4987	0.142324	0.335229		LMNB1	P20700
LMNB2	1.68284	22.0401	0.0437187	0.167419		LMNB2	Q03252
LMO7	0.243456	24.7133	0.751526	0.824286		LMO7	Q8WWI1-3;Q8WWI1;Q8WWI1-4;Q8WWI1-2;Q8WWI1-5
LNPEP	-1.13291	21.5135	0.152128	0.346398		LNPEP	Q9UIQ6-3;Q9UIQ6-2;Q9UIQ6
LONP1	1.9941	24.8095	0.0283992	0.123886		LONP1	P36776-2;P36776;P36776-3
LRCH4	1.06358	21.0745	0.163921	0.362472		LRCH4	O75427
LRMP	-1.82266	25.7195	0.30876	0.48702		LRMP	Q12912-2;Q12912
LRPPRC	2.34142	27.7131	0.0104909	0.064246	+	LRPPRC	P42704
LRRC47	0.953022	22.531	0.23827	0.431156		LRRC47	Q8N1G4
LRRC59	1.64677	24.993	0.0474415	0.177996		LRRC59	Q96AG4
LRRFIP1	0.823637	22.88	0.310627	0.488175		LRRFIP1	Q32MZ4-3;Q32MZ4-2;Q32MZ4
LRRFIP2	0.721912	21.961	0.389108	0.559161		LRRFIP2	Q9Y608-2;Q9Y608-4;Q9Y608-5;Q9Y608
LSM12	1.71253	23.3453	0.0410119	0.159526		LSM12	Q3MHD2;Q3MHD2-2
LSM14A	2.44016	23.852	0.00766847	0.0500647	+	LSM14A	Q8ND56-3;Q8ND56-2;Q8ND56
LSM2	1.87566	21.4805	0.0231249	0.11127		LSM2	Q9Y333
LSM3	-0.585979	21.6612	0.443483	0.603046		LSM3	P62310
LSM4	1.91636	21.5009	0.0219177	0.10693		LSM4	Q9Y4Z0
LUC7L	2.60697	23.0163	0.00267131	0.0227522	+	LUC7L	Q9NQ29-2;Q9NQ29;Q9NQ29-3
LUC7L2	2.2064	25.8853	0.0105535	0.0643636	+	LUC7L2	Q9Y383;Q96HJ9-2;Q9Y383-3;Q9Y383-2
LUC7L3	0.89386	23.8702	0.284578	0.467566		LUC7L3	O95232
LYZ	-0.617603	22.6131	0.446154	0.603836		LYZ	P61626
MAGED2	1.19967	27.5911	0.129337	0.316823		MAGED2	Q9UNF1-2;Q9UNF1
MAGT1	2.07326	21.5793	0.0147638	0.079854	+	MAGT1	Q9H0U3
MANF	1.82835	22.784	0.0307291	0.128646		MANF	P55145
MAP1S	0.597651	22.9892	0.483989	0.631904		MAP1S	Q66K74-2;Q66K74
MAP3K7	0.0111984	27.0961	0.988252	0.995642		MAP3K7	O43318;O43318-2;O43318-3;O43318-4
MAP4	0.598676	26.4008	0.431986	0.594985		MAP4	P27816-6;P27816;P27816-2
MAPK6	-1.38329	21.6387	0.0871891	0.263703		MAPK6	Q16659
MAPRE1	1.56345	25.1698	0.0613666	0.211501		MAPRE1	Q15691
MARCKS	0.209838	25.386	0.784468	0.846129		MARCKS	P29966
MARCKSL1	1.70394	25.0593	0.0402426	0.157282		MARCKSL1	P49006
MARS	1.01863	25.6442	0.197107	0.398403		MARS	P56192;P56192-2
MAT2A	1.85231	29.0009	0.068366	0.228195		MAT2A	P31153;P31153-2
MAT2B	1.24227	23.656	0.120236	0.306694		MAT2B	Q9NZL9-3;Q9NZL9-4;Q9NZL9-2;Q9NZL9
MATR3	1.49249	26.3744	0.0542936	0.192496		MATR3	P43243;P43243-2
MATRIX-p17	5.55637	26.7738	4.32409e-06	8.90041e-05	++	MATRIX-p17	MATRIX-p17
MBNL1	3.05379	22.0696	0.000449638	0.00493603	++	MBNL1;MBNL3;MBNL2	Q9NR56-3;Q9NR56-4;Q9NR56-7;Q9NR56-6;Q9NR56-2;Q9NR56-5;Q9NR56;Q9NUK0-4;Q9NUK0-3;Q9NUK0-2;Q9NUK0;Q5VZF2-3;Q5VZF2-2;Q5VZF2
MCCC2	1.00383	21.0446	0.184335	0.385838		MCCC2	Q9HCC0-2;Q9HCC0
MCM2	1.01734	29.2779	0.21597	0.413525		MCM2	P49736
MCM3	0.773362	30.1092	0.335839	0.513514		MCM3	P25205;P25205-2
MCM4	0.749579	29.4966	0.346405	0.522912		MCM4	P33991
MCM5	0.916116	29.9785	0.254794	0.448967		MCM5	P33992
MCM6	0.898557	29.9233	0.26248	0.451271		MCM6	Q14566
MCM7	0.978866	29.5283	0.230338	0.424304		MCM7	P33993;P33993-3
MCMBP	0.631807	24.0309	0.450501	0.606504		MCMBP	Q9BTE3-2;Q9BTE3;Q9BTE3-3
MCTS1	0.613286	22.5768	0.462028	0.616315		MCTS1	Q9ULC4;Q9ULC4-3;Q9ULC4-2
MDH1	2.15499	24.3762	0.0240241	0.112314		MDH1	P40925;P40925-3;P40925-2
MDH2	1.95244	25.3808	0.0356504	0.14475		MDH2	P40926;P40926-2
ME2	0.649508	22.2533	0.425497	0.589885		ME2	P23368;P23368-2
MEPCE	1.96929	22.3263	0.0137494	0.0780714	+	MEPCE	Q7L2J0;Q7L2J0-2
MFAP1	-0.0073024	23.2663	0.992659	0.997238		MFAP1	P55081
MGEA5	-0.332762	23.5502	0.699991	0.790691		MGEA5	O60502-4;O60502;O60502-2
MITD1	7.12933	24.1074	1.07035e-09	3.96564e-07	++	MITD1	Q8WV92
MMS19	0.366508	22.1748	0.644994	0.753255		MMS19	Q96T76-9;Q96T76;Q96T76-8;Q96T76-5
MND1	1.86292	23.564	0.0257402	0.117738		MND1	Q9BWT6
MOB1A	0.14039	27.2279	0.857301	0.906758		MOB1A;MOB1B	Q9H8S9;Q7L9L4;Q7L9L4-2;Q9H8S9-2
MOB2	0.0138433	29.1698	0.985079	0.993796		MOB2	Q70IA6;Q70IA6-3;Q70IA6-2
MOV10	4.14826	23.4845	1.75534e-05	0.000275203	++	MOV10	Q9HCE1;Q9HCE1-2
MPLKIP	0.842811	22.6142	0.278109	0.46362		MPLKIP	Q8TAP9
MRI1	0.77661	20.931	0.299488	0.479299		MRI1	Q9BV20;Q9BV20-2
MRPL11	2.14276	21.6141	0.0106547	0.0644498	+	MRPL11	Q9Y3B7;Q9Y3B7-2;Q9Y3B7-3
MRPL12	2.1469	22.5076	0.0092169	0.0581253	+	MRPL12	P52815
MRPS17	3.66138	22.3734	4.55945e-05	0.000648291	++	MRPS17	Q9Y2R5
MRPS22	2.49638	21.7909	0.00289765	0.0243995	+	MRPS22	P82650-2;P82650
MRPS23	2.38698	21.772	0.00310705	0.0255814	+	MRPS23	Q9Y3D9
MRPS31	2.25825	21.6718	0.00509708	0.0368853	+	MRPS31	Q92665
MRPS34	3.08305	22.4141	0.000342748	0.00390733	++	MRPS34	P82930
MRPS7	1.53372	21.3096	0.051709	0.186002		MRPS7	Q9Y2R9
MSI2	4.27987	22.6826	1.27048e-05	0.000206908	++	MSI2	Q96DH6-2;Q96DH6;Q96DH6-3
MSN	0.675387	28.2917	0.391818	0.560497		MSN	P26038
MTA2	1.40029	25.3791	0.0784787	0.247458		MTA2	O94776;O94776-2
MT-ATP6	0.0898992	23.5802	0.909024	0.937181		MT-ATP6	P00846
MTCH2	2.97085	24.6164	0.00220103	0.0197475	+	MTCH2	Q9Y6C9
MTCL1	5.49847	23.2919	4.77386e-07	2.48976e-05	++	MTCL1	Q9Y4B5
MT-CO2	1.53857	26.0088	0.064331	0.217668		MT-CO2	P00403
MTDH	2.58108	22.8861	0.00335968	0.0273574	+	MTDH	Q86UE4
MTFR2	1.97396	21.5297	0.0177292	0.0921185	+	MTFR2	Q6P444
MTHFD1	0.418741	26.8881	0.592801	0.720699		MTHFD1	P11586
MTHFD1L	-0.0574548	24.5285	0.942431	0.96323		MTHFD1L	Q6UB35
MT-ND4	1.27269	21.1791	0.0967287	0.279586		MT-ND4	P03905
MT-ND5	1.80427	21.4448	0.0253761	0.116793		MT-ND5	P03915
MYBBP1A	2.64178	21.8636	0.00136951	0.0130103	+	MYBBP1A	Q9BQG0;Q9BQG0-2
MYCBP	0.377567	23.8026	0.636896	0.74911		MYCBP	Q99417
MYH10	1.52683	24.0333	0.0685736	0.228373		MYH10	P35580;P35580-5;P35580-2;P35580-3;P35580-4
MYH14	4.29636	24.0975	0.00362858	0.0291072	+	MYH14	Q7Z406;Q7Z406-6;Q7Z406-2;Q7Z406-5;Q7Z406-4
MYH9	0.307342	27.3397	0.711306	0.798368		MYH9	P35579;P35579-2
MYL12A	-0.186905	24.7138	0.810951	0.870891		MYL12A;MYL12B;MYL9	P19105;O14950;P24844-2;P24844
MYL6	2.00536	23.3978	0.0238064	0.112116		MYL6;MYL6B	P60660-2;P60660;P14649
MYO1G	-0.553119	21.2237	0.471902	0.62276		MYO1G	B0I1T2;B0I1T2-4
MYOF	2.25099	21.6682	0.00894617	0.0566591	+	MYOF	Q9NZM1-2;Q9NZM1-6;Q9NZM1-3;Q9NZM1;Q9NZM1-5
NAA15	0.882918	25.311	0.27533	0.46263		NAA15	Q9BXJ9;Q9BXJ9-4
NACA	0.865702	26.1163	0.2793	0.464379		NACA	Q13765;E9PAV3-2;E9PAV3
NAMPT	0.842007	26.0108	0.284273	0.467566		NAMPT	P43490
NAP1L1	3.38915	30.3463	0.000247247	0.00293136	++	NAP1L1	P55209-2;P55209;P55209-3
NAP1L4	2.38908	28.4018	0.00429851	0.0326687	+	NAP1L4	Q99733;Q99733-2
NAPG	0.792107	22.2375	0.313834	0.492172		NAPG	Q99747-2;Q99747
NARS	0.149328	24.0833	0.876184	0.91573		NARS	O43776
NASP	0.678826	29.596	0.389375	0.559161		NASP	P49321;P49321-3;P49321-4;P49321-2
NBEA	0.302007	24.1343	0.684254	0.784176		NBEA	Q8NFP9-2;Q8NFP9-3;Q8NFP9
NCAPD2	2.1939	24.6905	0.0114322	0.068042	+	NCAPD2	Q15021
NCAPG	1.06477	23.8177	0.187343	0.388312		NCAPG	Q9BPX3
NCAPH	2.23605	22.547	0.0109375	0.0658917	+	NCAPH	Q15003;Q15003-2
NCBP1	0.440489	23.1282	0.602069	0.726602		NCBP1	Q09161
NCCRP1	-1.00737	23.7002	0.294503	0.474923		NCCRP1	Q6ZVX7
NCKAP1L	1.41452	23.1608	0.0947874	0.276591		NCKAP1L	P55160-2;P55160
NCL	4.01866	29.6481	5.10211e-05	0.000713332	++	NCL	P19338
NCLN	-0.117778	22.7261	0.882103	0.918677		NCLN	Q969V3-2;Q969V3
NCOA5	0.692367	25.5927	0.353248	0.527203		NCOA5	Q9HCD5
NDUFA4	1.13661	22.357	0.172003	0.371042		NDUFA4	O00483
NDUFA5	-0.401577	22.226	0.600228	0.726103		NDUFA5	Q16718-2;Q16718
NDUFAF7	-1.45846	21.6763	0.0847929	0.257304		NDUFAF7	Q7L592-2;Q7L592
NDUFB1	1.09308	21.0892	0.185092	0.386346		NDUFB1	O75438;O75438-2
NDUFB10	1.88237	23.0503	0.0299422	0.126784		NDUFB10	O96000;O96000-2
NDUFB4	1.38964	23.5313	0.0923328	0.272584		NDUFB4	O95168-2;O95168
NDUFB8	1.33769	22.4031	0.0964669	0.279586		NDUFB8	O95169-3;O95169;O95169-2
NDUFB9	0.956195	23.9059	0.21163	0.410381		NDUFB9	Q9Y6M9
NDUFS1	1.79471	24.4594	0.049216	0.180988		NDUFS1	P28331-3;P28331-4;P28331-5;P28331;P28331-2
NDUFS2	0.629393	22.3312	0.433048	0.595893		NDUFS2	O75306-2;O75306
NDUFS3	1.04713	24.4391	0.189234	0.390049		NDUFS3	O75489
NDUFS4	0.900827	22.226	0.266295	0.45519		NDUFS4	O43181
NDUFS5	1.4962	23.6035	0.0698238	0.231497		NDUFS5	O43920
NDUFS8	0.913295	22.1707	0.251899	0.446718		NDUFS8	O00217
NDUFV2	1.3559	22.3027	0.0959341	0.279321		NDUFV2	P19404
P56181-2	1.67502	22.2516	0.0505261	0.184579		NDUFV3	P56181-2
NEK9	0.85025	22.7847	0.31657	0.495413		NEK9	Q8TD19
NELFE	-0.787694	24.8859	0.32977	0.507226		NELFE	P18615;P18615-3;P18615-4
NF2	0.367702	21.0449	0.623591	0.738253		NF2	P35240-4;P35240-6;P35240-5;P35240-8;P35240-3;P35240;P35240-2;P35240-10
NHP2L1	2.61684	24.5724	0.00181973	0.0165451	+	NHP2L1	P55769
NIPSNAP1	0.334516	22.0659	0.659204	0.76373		NIPSNAP1	Q9BPW8
NME1	-0.0744204	23.9259	0.927297	0.950013		NME1	P15531;P15531-2
NME2	1.04999	27.0241	0.206787	0.406984		NME2;NME2P1	P22392-2;P22392;O60361
NNT	1.07955	27.0781	0.166647	0.365883		NNT	Q13423
NOLC1	1.258	22.2994	0.119591	0.306104		NOLC1	Q14978;Q14978-3;Q14978-2
NOMO2	1.70122	22.779	0.0368359	0.148749		NOMO2;NOMO1;NOMO3	Q5JPE7-2;Q15155;P69849;Q5JPE7;Q5JPE7-3
NONO	0.288998	30.3544	0.699264	0.790473		NONO	Q15233;Q15233-2
NOP2	1.989	21.5372	0.015733	0.0835709	+	NOP2	P46087-3;P46087-2;P46087;P46087-4
NOP56	5.72067	23.403	6.2282e-08	9.23019e-06	++	NOP56	O00567
NOP58	3.58792	22.9692	0.000114808	0.00146678	++	NOP58	Q9Y2X3
NOTCH3	1.52666	22.8334	0.0750479	0.24284		NOTCH3	Q9UM47
NPEPPS	1.10699	24.4408	0.180289	0.381153		NPEPPS;NPEPPSL1	P55786;P55786-2;A6NEC2
NPM1	3.1537	29.3573	0.000769312	0.00797895	++	NPM1	P06748-2;P06748;P06748-3
NRD1	2.32858	22.9881	0.00748438	0.0495172	+	NRD1	O43847;O43847-2
NSF	0.216024	24.6519	0.77965	0.842772		NSF	P46459-2;P46459
NSFL1C	-0.540557	23.0318	0.521205	0.661317		NSFL1C	Q9UNZ2;Q9UNZ2-5;Q9UNZ2-6;Q9UNZ2-4
NSRP1	1.3403	25.7215	0.170133	0.370246		NSRP1	Q9H0G5
NSUN2	1.08719	23.7701	0.16996	0.370246		NSUN2	Q08J23-2;Q08J23;Q08J23-3
NSUN4	0.648158	21.6082	0.389361	0.559161		NSUN4	Q96CB9-3;Q96CB9-4;Q96CB9
NT5C2	0.151374	29.0974	0.842242	0.894769		NT5C2	P49902;P49902-2
NUCB1	1.47414	21.2798	0.0591419	0.206718		NUCB1	Q02818
NUCB2	1.13079	24.6979	0.150157	0.344643		NUCB2	P80303-2;P80303
NUDC	0.99671	27.3663	0.208278	0.407306		NUDC	Q9Y266
NUDCD1	-0.587564	21.3691	0.476628	0.626763		NUDCD1	Q96RS6-3;Q96RS6-2;Q96RS6
NUDT1	1.2175	22.1878	0.125929	0.315249		NUDT1	P36639-4;P36639-3;P36639-2;P36639
NUDT21	0.713609	28.5432	0.354772	0.528414		NUDT21	O43809
NUFIP2	0.865707	22.3264	0.260161	0.450588		NUFIP2	Q7Z417
NUP155	0.0769722	23.5627	0.925692	0.949394		NUP155	O75694-2;O75694
NUP205	1.29641	22.4335	0.117079	0.303584		NUP205	Q92621
NUP210	0.450873	22.2994	0.57008	0.70171		NUP210	Q8TEM1
NUP50	2.1503	24.1162	0.0246323	0.114179		NUP50	Q9UKX7-2;Q9UKX7
NUP54	0.182566	24.1241	0.821841	0.8794		NUP54	Q7Z3B4-3;Q7Z3B4;Q7Z3B4-2
NUP62	-0.500574	22.3424	0.529923	0.667029		NUP62	P37198
NUP93	0.963864	22.8463	0.251712	0.446718		NUP93	Q8N1F7;Q8N1F7-2
NUSAP1	1.00523	21.0453	0.187242	0.388312		NUSAP1	Q9BXS6-7;Q9BXS6-4;Q9BXS6-6;Q9BXS6-3;Q9BXS6-5;Q9BXS6-2;Q9BXS6
OAT	1.22183	22.0671	0.125555	0.315249		OAT	P04181;P04181-2
OCIAD1	1.74127	23.1037	0.0609942	0.211501		OCIAD1	Q9NX40;Q9NX40-3;Q9NX40-2;Q9NX40-4
OCIAD2	1.97041	23.3962	0.0237669	0.112116		OCIAD2	Q56VL3
OGFR	1.21291	21.4974	0.114543	0.301515		OGFR	Q9NZT2-2;Q9NZT2
OPA1	0.980926	23.0805	0.235395	0.428043		OPA1	O60313;O60313-2
OSBP	1.9461	24.429	0.0392559	0.155816		OSBP	P22059
OSTC	1.77079	23.4003	0.0236499	0.112116		OSTC	Q9NRP0;Q9NRP0-2
OTUB1	1.22383	22.3403	0.133951	0.324902		OTUB1	Q96FW1
OXSR1	0.414937	22.5338	0.60136	0.726337		OXSR1	O95747
P4HA1	0.474557	21.7867	0.532098	0.667192		P4HA1	P13674-3;P13674-2;P13674
P4HB	1.41808	24.7821	0.0780504	0.24745		P4HB	P07237
P6-GAG	5.09296	25.4121	2.03327e-06	6.10822e-05	++	P6-GAG	P6-GAG
PA2G4	0.0647871	23.9813	0.945491	0.964362		PA2G4	Q9UQ80;Q9UQ80-2
PAAF1	-0.301917	21.098	0.704114	0.793966		PAAF1	Q9BRP4-2;Q9BRP4
PABPC1	3.34829	28.7248	0.000333563	0.00386204	++	PABPC1	P11940;P11940-2
PABPC4	4.29115	23.686	1.05172e-05	0.000177119	++	PABPC4	Q13310-2;Q13310;Q13310-3
PABPN1	1.47403	23.5783	0.0701325	0.232001		PABPN1	Q86U42-2;Q86U42;Q92843-2
PACSIN2	0.655788	22.1571	0.400517	0.569602		PACSIN2	Q9UNF0-2;Q9UNF0
PAFAH1B1	0.237363	23.011	0.763453	0.830797		PAFAH1B1	P43034
PAFAH1B3	1.17752	22.8112	0.169896	0.370246		PAFAH1B3	Q15102
PAICS	0.353981	30.3398	0.640234	0.751219		PAICS	P22234;P22234-2
PAK2	0.378407	23.4344	0.654318	0.761146		PAK2	Q13177
PANK4	-0.86493	24.6497	0.259524	0.450588		PANK4	Q9NVE7
PARK7	0.160462	23.6068	0.860641	0.906758		PARK7	Q99497
PARP1	-0.113026	27.0648	0.879226	0.917095		PARP1	P09874
PCBP1	1.15996	28.1207	0.142789	0.335361		PCBP1	Q15365
PCBP2	1.22578	26.4116	0.134262	0.325125		PCBP2	Q15366-6;Q15366-3;Q15366;Q15366-2;Q15366-4;Q15366-5;Q15366-7;Q15366-8
PCMT1	1.38777	25.1787	0.0754876	0.243201		PCMT1	P22061;P22061-2
PCNA	0.994855	28.9289	0.211816	0.410381		PCNA	P12004
PCNP	0.829497	22.9292	0.326045	0.503333		PCNP	Q8WW12;Q8WW12-2
PDAP1	1.65409	24.5015	0.0421388	0.163278		PDAP1	Q13442
PDCD10	-1.40933	21.6518	0.0849	0.257304		PDCD10	Q9BUL8
PDCD6IP	0.840014	25.6432	0.289219	0.469907		PDCD6IP	Q8WUM4;Q8WUM4-2
PDHA1	1.75582	22.6774	0.0392862	0.155816		PDHA1	P08559-3;P08559;P08559-2;P08559-4
PDHB	0.91289	23.1617	0.276911	0.463184		PDHB	P11177-2;P11177;P11177-3
PDIA3	1.41234	25.0124	0.113095	0.298798		PDIA3	P30101
PDIA4	1.85953	25.2218	0.031088	0.129782		PDIA4	P13667
PDIA6	1.15295	25.9776	0.148995	0.343406		PDIA6	Q15084-3;Q15084;Q15084-4;Q15084-5;Q15084-2
PDS5A	0.771178	26.3197	0.321961	0.501731		PDS5A	Q29RF7
PFAS	0.61486	22.9236	0.439721	0.600614		PFAS	O15067
PFDN1	0.984983	23.5282	0.214775	0.413372		PFDN1	O60925
PFDN2	0.03207	24.2652	0.969399	0.981989		PFDN2	Q9UHV9
PFDN4	1.0024	22.2012	0.197612	0.398403		PFDN4	Q9NQP4
PFDN6	-0.28267	22.513	0.729451	0.808319		PFDN6	O15212
PFKFB2	-0.347534	27.8635	0.643642	0.752434		PFKFB2	O60825
PFKFB2 (O60825-2)	-1.08298	21.4886	0.176156	0.376172		PFKFB2	O60825-2
PFKFB3	-0.222743	29.9285	0.765685	0.831924		PFKFB3	Q16875;Q16875-3;Q16875-2;Q16875-4
PFKL	0.663788	24.1	0.407297	0.574871		PFKL	P17858;P17858-2
PFKP	0.995196	26.5427	0.214136	0.412679		PFKP	Q01813;Q01813-2
PFN1	1.33313	26.918	0.146976	0.341409		PFN1	P07737
PFN2	0.338912	21.9569	0.658552	0.76373		PFN2	P35080-2;P35080
PGAM1	0.876259	24.4769	0.343318	0.521062		PGAM1	P18669
PGAM5	2.78099	23.1275	0.00254394	0.0219193	+	PGAM5	Q96HS1-2;Q96HS1
PGD	0.249038	24.5404	0.773106	0.83692		PGD	P52209-2;P52209
PGK1	1.69581	25.9896	0.0995761	0.282164		PGK1	P00558;P00558-2
PGM2L1	-0.694273	21.8924	0.39351	0.561832		PGM2L1	Q6PCE3
PGRMC2	0.585492	23.486	0.456455	0.61053		PGRMC2	O15173;O15173-2
PHAX	2.34435	22.8433	0.00668314	0.046067	+	PHAX	Q9H814
PHB	0.925919	24.0537	0.323745	0.503333		PHB	P35232;P35232-2
PHB2	1.31123	23.6183	0.149633	0.344343		PHB2	Q99623;Q99623-2
PHF10	1.06582	21.0756	0.171427	0.371042		PHF10	Q8WUB8-3;Q8WUB8-2;Q8WUB8
PHGDH	0.604953	29.4802	0.428278	0.591521		PHGDH	O43175
PIGT	1.19675	22.4374	0.128288	0.316293		PIGT	Q969N2-3;Q969N2-2;Q969N2-4;Q969N2-6;Q969N2-5;Q969N2
PIN4	0.308033	23.4459	0.679038	0.780105		PIN4	Q9Y237;Q9Y237-2;Q9Y237-3
PIP	0.118338	23.1675	0.886258	0.921062		PIP	P12273
PIP4K2A	-0.00480674	23.2509	0.995264	0.997238		PIP4K2A	P48426-2;P48426
PITPNB	0.467559	22.36	0.563377	0.695191		PITPNB	P48739;P48739-2;P48739-3
PITPNM2	0.411007	22.9684	0.614079	0.732152		PITPNM2	Q9BZ72-2;Q9BZ72;Q9BZ72-3
PKM	0.334325	29.9339	0.66209	0.765977		PKM	P14618;P14618-2;P14618-3
PKP1	-0.368467	23.8068	0.698524	0.790239		PKP1	Q13835-2;Q13835
PLAA	2.37032	24.1927	0.0103867	0.0638718	+	PLAA	Q9Y263
PLIN3	0.783329	23.7304	0.349649	0.525586		PLIN3	O60664-4;O60664-3;O60664
PNN	2.23146	23.2399	0.019031	0.0972551	+	PNN	Q9H307;Q9H307-2
PNP	-1.17603	23.1772	0.207543	0.407306		PNP	P00491
PNPT1	0.858612	22.0314	0.301034	0.480229		PNPT1	Q8TCS8
POF1B	-0.61771	22.08	0.508779	0.653389		POF1B	Q8WVV4;Q8WVV4-1;Q8WVV4-3
POLA1	-0.909296	22.1599	0.281398	0.46632		POLA1	P09884
POLD1	0.749116	23.5894	0.365746	0.540954		POLD1	P28340
POLD2	0.557944	22.4823	0.490738	0.636285		POLD2	P49005
POLDIP3	2.95944	22.9017	0.00133805	0.0128765	+	POLDIP3	Q9BY77-2;Q9BY77
POLR2A	0.260422	22.2845	0.742573	0.817603		POLR2A	P24928
POLR2B	2.14999	24.3478	0.0154482	0.0823534	+	POLR2B	P30876
POLR2C	0.307602	22.0333	0.694778	0.789013		POLR2C	P19387
POLR2E	1.66938	22.543	0.0464548	0.175181		POLR2E	P19388
POLR2H	1.29758	22.2762	0.100714	0.283199		POLR2H	P52434-5;P52434-3;P52434-2;P52434
POP1	4.49009	22.7878	3.53972e-06	8.25083e-05	++	POP1	Q99575
POR	2.4046	22.9314	0.00418617	0.032312	+	POR	P16435
PPA1	0.336929	23.5811	0.711013	0.798368		PPA1	Q15181
PPHLN1	1.97375	23.3232	0.0144061	0.0792865	+	PPHLN1	Q8NEY8-9;Q8NEY8-8;Q8NEY8-2;Q8NEY8;Q8NEY8-6;Q8NEY8-3
PPIA	1.54244	28.2639	0.080847	0.251312		PPIA	P62937;P62937-2
PPIB	1.31348	28.7319	0.100126	0.282641		PPIB	P23284
PPIG	-0.18975	21.9185	0.807163	0.867451		PPIG	Q13427-2;Q13427
PPIL4	0.492903	28.1919	0.523696	0.662399		PPIL4	Q8WUA2
PPM1A	0.0849267	32.2577	0.909357	0.937181		PPM1A	P35813;P35813-3;P35813-2
PPM1B	0.109305	33.7638	0.882926	0.918887		PPM1B	O75688;O75688-4;O75688-5
PPM1G	1.87807	26.1398	0.02819	0.123886		PPM1G	O15355
PPP1CA	2.92766	22.1425	0.00118299	0.0117664	+	PPP1CA	P62136;P62136-2;P62136-3
PPP1CB	0.282935	25.485	0.719434	0.802862		PPP1CB	P62140
PPP1CC	1.29266	22.243	0.0979208	0.279586		PPP1CC	P36873;P36873-2
PPP1R10	2.00028	22.352	0.0139879	0.0785229	+	PPP1R10	Q96QC0
PPP1R12A	0.162153	25.8717	0.827589	0.88306		PPP1R12A	O14974-5;O14974-4;O14974-3;O14974;O14974-2
PPP2CA	-0.147797	23.9039	0.859729	0.906758		PPP2CA;PPP2CB	P67775;P62714;P67775-2
PPP2R1A	0.4268	27.3525	0.579351	0.710337		PPP2R1A	P30153
PPP2R2A	1.08208	26.2743	0.172821	0.371042		PPP2R2A	P63151;P63151-2
PPP4C	0.901791	24.1866	0.249849	0.445444		PPP4C	P60510
PPP4R2	0.120668	24.1546	0.880058	0.917192		PPP4R2	Q9NY27-3;Q9NY27;Q9NY27-2
PPP6C	1.08828	24.9124	0.207877	0.407306		PPP6C	O00743-2;O00743;O00743-3
PPP6R1	1.2859	23.6806	0.14473	0.337417		PPP6R1	Q9UPN7
PPP6R3	1.39345	23.5042	0.100068	0.282641		PPP6R3	Q5H9R7-6;Q5H9R7-2;Q5H9R7;Q5H9R7-5;Q5H9R7-3;Q5H9R7-4
PQBP1	1.53606	24.3682	0.0768882	0.245415		PQBP1	O60828-5;O60828-4;O60828-2;O60828;O60828-10;O60828-9;O60828-8;O60828-7;O60828-6;O60828-3
PRC1	0.803936	21.9989	0.299259	0.479299		PRC1	O43663-3;O43663-2;O43663-4;O43663
PRDX1	0.317408	29.0602	0.679813	0.780389		PRDX1	Q06830
PRDX2	0.522533	25.4485	0.520854	0.661317		PRDX2	P32119
PRDX3	0.516397	23.6382	0.563045	0.695191		PRDX3	P30048-2;P30048
PRDX4	0.245719	24.972	0.75198	0.824286		PRDX4	Q13162
PRDX6	0.510018	30.1058	0.505564	0.649823		PRDX6	P30041
PRIM1	0.226351	21.8364	0.767356	0.83252		PRIM1	P49642
PRKAR1A	-0.102542	24.0463	0.894678	0.92786		PRKAR1A	P10644;P10644-2
PRKCSH	1.04838	28.5798	0.187105	0.388312		PRKCSH	P14314-2;P14314
PRKDC	0.91935	27.7095	0.234206	0.427456		PRKDC	P78527;P78527-2
PRMT1	1.42819	28.1379	0.09368	0.274918		PRMT1	Q99873-4;Q99873-3;Q99873-2;Q99873
PRMT5	-0.166442	32.2975	0.823014	0.880019		PRMT5	O14744;O14744-5;O14744-2;O14744-3;O14744-4
PRPF19	3.4863	25.9625	0.00136003	0.0130037	+	PRPF19	Q9UMS4
PRPF31	0.527875	30.5747	0.480651	0.629657		PRPF31	Q8WWY3;Q8WWY3-4;Q8WWY3-2;Q8WWY3-3
PRPF38A	0.0245879	24.1601	0.976455	0.987786		PRPF38A	Q8NAV1
PRPF40A	-0.22855	24.8672	0.772966	0.83692		PRPF40A	O75400-2;O75400-3;O75400
PRPF6	1.72315	22.7608	0.0461456	0.174459		PRPF6	O94906;O94906-2
PRPF8	2.56845	24.7182	0.00436924	0.0328691	+	PRPF8	Q6P2Q9
PRPS1	3.55912	24.3053	0.00023348	0.00280671	++	PRPS1	P60891;P60891-2
PRRC2A	3.5571	23.3186	0.000118849	0.00150542	++	PRRC2A	P48634-2;P48634-3;P48634;P48634-4
PRSS3	-1.22204	24.5209	0.157848	0.355517		PRSS3	P35030-5;P35030-3;P35030-2;P35030-4;P35030
PSAP	0.667457	22.8383	0.423304	0.587944		PSAP	P07602;P07602-2;P07602-3
PSMA1	0.557335	28.5336	0.466041	0.618142		PSMA1	P25786;P25786-2
PSMA2	0.397405	27.5763	0.607036	0.728209		PSMA2	P25787
PSMA3	0.394175	27.9395	0.60556	0.728209		PSMA3	P25788-2;P25788
PSMA4	0.671762	29.5782	0.373181	0.547356		PSMA4	P25789;P25789-2
PSMA5	0.378764	28.244	0.623176	0.738253		PSMA5	P28066;P28066-2
PSMA6	0.57348	28.3044	0.453375	0.60769		PSMA6	P60900;P60900-2;P60900-3
PSMA7	0.388061	28.7986	0.605284	0.728209		PSMA7	O14818;O14818-2
PSMB1	0.750455	28.2767	0.334055	0.512495		PSMB1	P20618
PSMB10	0.677007	22.1954	0.381754	0.551248		PSMB10	P40306
PSMB2	-0.061841	26.3525	0.93478	0.95673		PSMB2	P49721
PSMB3	0.49095	27.0098	0.518261	0.659349		PSMB3	P49720
PSMB4	0.479787	27.0588	0.525865	0.663827		PSMB4	P28070
PSMB5	0.417745	26.5147	0.580923	0.710337		PSMB5	P28074;P28074-3
PSMB6	0.829534	26.8473	0.28305	0.467127		PSMB6	P28072
PSMB7	1.35276	24.6305	0.144802	0.337417		PSMB7	Q99436
PSMB8	0.0885722	26.2286	0.9072	0.936261		PSMB8	P28062-2;P28062
PSMB9	-1.96528	23.4094	0.0160563	0.0846812	-	PSMB9	P28065-2;P28065
PSMC1	0.372761	26.9704	0.625699	0.739098		PSMC1	P62191;P62191-2
PSMC2	0.948671	27.4469	0.224421	0.421536		PSMC2	P35998;P35998-2
PSMC3	1.8442	24.4241	0.0349995	0.142891		PSMC3	P17980
PSMC4	0.995188	26.6603	0.204476	0.404045		PSMC4	P43686;P43686-2
PSMC5	0.593526	27.4823	0.438229	0.599129		PSMC5	P62195-2;P62195
PSMC6	1.0091	24.5106	0.202563	0.40241		PSMC6	P62333
PSMD1	0.244693	26.4752	0.750741	0.824147		PSMD1	Q99460;Q99460-2
PSMD11	0.688388	28.4444	0.366248	0.541156		PSMD11	O00231;O00231-2
PSMD12	1.12527	26.2848	0.161611	0.359622		PSMD12	O00232;O00232-2
PSMD13	0.129389	27.1286	0.864371	0.907865		PSMD13	Q9UNM6;Q9UNM6-2
PSMD14	0.633696	25.6622	0.415868	0.58308		PSMD14	O00487
PSMD2	0.682767	28.0238	0.366781	0.5414		PSMD2	Q13200;Q13200-3;Q13200-2
PSMD3	1.00559	27.4056	0.19704	0.398403		PSMD3	O43242;O43242-2
PSMD4	0.475147	27.2925	0.526444	0.663991		PSMD4	P55036;P55036-2
PSMD5	0.342354	22.9531	0.68209	0.782398		PSMD5	Q16401-2;Q16401
PSMD6	0.608445	27.5611	0.430456	0.593429		PSMD6	Q15008;Q15008-4;Q15008-3;Q15008-2
PSMD7	0.654009	27.4781	0.404582	0.573223		PSMD7	P51665
PSMD8	0.870937	22.6097	0.275242	0.46263		PSMD8	P48556
PSME1	0.499417	23.6642	0.554829	0.689436		PSME1	Q06323-3;Q06323;Q06323-2
PSME2	-0.441134	22.9327	0.61973	0.737111		PSME2	Q9UL46
PSME3	1.03132	26.2162	0.192892	0.394928		PSME3	P61289;P61289-2;P61289-3
PSPC1	0.605625	26.6858	0.43348	0.595935		PSPC1	Q8WXF1-2;Q8WXF1
PTBP1	1.05181	25.4968	0.183071	0.384657		PTBP1	P26599;P26599-2;P26599-3
PTCD3	2.43591	21.7607	0.00513213	0.0369215	+	PTCD3	Q96EY7;Q96EY7-2
PTK7	0.312344	23.3455	0.689322	0.786124		PTK7	Q13308-3;Q13308-4;Q13308-2;Q13308;Q13308-6;Q13308-5
PTMA	1.57707	26.0094	0.0749984	0.24284		PTMA	P06454-2;P06454
PTPN1	-0.671387	21.68	0.381307	0.551248		PTPN1	P18031
PTPRC	0.734133	26.043	0.351592	0.526323		PTPRC	P08575-2;P08575
PTS	-2.01802	26.3516	0.0130607	0.0746026	-	PTS	Q03393
PUF60	0.989058	27.0808	0.215785	0.413525		PUF60	Q9UHX1-6;Q9UHX1-4;Q9UHX1-5;Q9UHX1-2;Q9UHX1-3;Q9UHX1
PURA	4.59573	22.8406	1.70473e-06	5.37533e-05	++	PURA	Q00577
PURB	2.99944	22.0424	0.000389652	0.00437473	++	PURB	Q96QR8
PYCR1	-0.366198	22.2092	0.696016	0.789208		PYCR1;PYCR2	P32322-2;P32322;Q96C36;P32322-3
PYGB	0.734801	23.9044	0.335619	0.513514		PYGB;PYGM	P11216;P11217
QARS	1.51864	22.4594	0.0833115	0.256157		QARS	P47897-2;P47897
RAB10	0.882203	24.3402	0.261134	0.451271		RAB10	P61026
RAB11B	1.29046	23.5307	0.15286	0.346919		RAB11B;RAB11A	Q15907;P62491-2;Q15907-2;P62491
RAB18	1.43581	23.0777	0.0983447	0.279586		RAB18	Q9NP72;Q9NP72-2;Q9NP72-3
RAB1B	1.28528	22.6378	0.116812	0.303584		RAB1B	Q9H0U4
RAB21	-0.514969	22.6014	0.521646	0.661317		RAB21	Q9UL25
RAB2A	1.13222	22.483	0.162499	0.360515		RAB2A;RAB2B	P61019;P61019-2;Q8WUD1
RAB3GAP2	1.37794	23.7652	0.100467	0.283064		RAB3GAP2	Q9H2M9
RAB5C	-0.0792807	23.7646	0.922448	0.946723		RAB5C	P51148;P51148-2
RAB6A	-0.652857	24.1822	0.451354	0.606993		RAB6A;RAB6B	P20340-2;P20340;P20340-4;Q9NRW1
RAB7A	0.713326	24.8941	0.444376	0.603635		RAB7A	P51149
RAC1	0.295958	21.862	0.697819	0.790239		RAC1	P63000;P63000-2
RAC2	1.24788	26.8137	0.116473	0.303584		RAC2	P15153
RAD21	0.233633	21.6762	0.762651	0.830797		RAD21	O60216
RAD23B	1.43588	23.5363	0.119131	0.305453		RAD23B	P54727;P54727-2
RALY	4.91201	22.9987	8.73534e-07	3.69879e-05	++	RALY	Q9UKM9-2;Q9UKM9
RAN	1.08369	28.0483	0.173003	0.371042		RAN	P62826
RANBP1	1.21786	26.8486	0.12645	0.315487		RANBP1	P43487-2;P43487
RANGAP1	2.51282	21.7991	0.00426417	0.0325747	+	RANGAP1	P46060
RAP1B	0.429687	22.6229	0.599183	0.725481		RAP1B;RAP1A	P61224-3;P61224;P61224-2;P61224-4;A6NIZ1;P62834
RAP1GDS1	1.25618	23.3687	0.159536	0.356227		RAP1GDS1	P52306-4;P52306;P52306-5;P52306-6;P52306-2;P52306-3
RASAL3	0.34938	22.2564	0.659632	0.76373		RASAL3	Q86YV0-2;Q86YV0
RAVER1	-0.265178	23.4525	0.734731	0.811985		RAVER1	Q8IY67-2;Q8IY67
RB1	0.84864	25.1929	0.286087	0.46762		RB1	P06400
RBBP4	1.15986	27.498	0.162043	0.360042		RBBP4	Q09028-3;Q09028;Q09028-2;Q09028-4
RBBP7	0.0744439	24.3431	0.927577	0.950013		RBBP7	Q16576;Q16576-2
RBM10	0.264431	32.5043	0.722821	0.806035		RBM10	P98175-2;P98175;P98175-4;P98175-3
RBM12	0.376749	25.4706	0.629129	0.742332		RBM12	Q9NTZ6
RBM14	2.26227	21.6738	0.00818632	0.0529787	+	RBM14	Q96PK6
RBM14 (Q96PK6-5)	2.0196	21.5525	0.0159619	0.0844839	+	RBM14	Q96PK6-5
RBM17	0.566773	21.5752	0.450581	0.606504		RBM17	Q96I25
RBM25	0.968788	25.2576	0.226789	0.423301		RBM25	P49756;P49756-2;P49756-3
RBM26	0.459404	22.9699	0.560163	0.693831		RBM26	Q5T8P6-2;Q5T8P6;Q5T8P6-3;Q5T8P6-5;Q5T8P6-4
RBM27	1.54899	24.7555	0.0921669	0.272584		RBM27	Q9P2N5
RBM3	2.65938	25.0955	0.00423312	0.0325051	+	RBM3	P98179
RBM33	-0.536804	23.5837	0.498724	0.643599		RBM33	Q96EV2
RBM39	1.35249	25.3594	0.0904243	0.269636		RBM39	Q14498-3;Q14498-2;Q14498
RBM4	3.06207	23.7628	0.00102518	0.0102656	+	RBM4	Q9BWF3;Q9BWF3-3;Q9BWF3-4;Q9BWF3-2
RBM5	0.139138	27.0847	0.862093	0.906758		RBM5	P52756
RBM6	0.266588	28.5271	0.724483	0.806674		RBM6	P78332;P78332-2
RBMX	4.42085	26.2543	3.07215e-06	7.70875e-05	++	RBMX;RBMXL1	P38159;P38159-2;Q96E39
RCC2	1.64009	26.7354	0.0453874	0.172472		RCC2	Q9P258
RCN2	-0.51928	24.3093	0.518296	0.659349		RCN2	Q14257;Q14257-2
RECQL	0.162796	23.2357	0.838348	0.893193		RECQL	P46063
RELA	-0.0191802	22.3948	0.980737	0.991441		RELA	Q04206-2;Q04206-3;Q04206;Q04206-4
REPS1	-0.256846	21.1751	0.739756	0.815714		REPS1	Q96D71-3;Q96D71;Q96D71-2;Q96D71-4
RER1	1.77139	22.9555	0.0421966	0.163278		RER1	O15258
REV-FLAG-3xMyc	12.8737	29.3039	5.56463e-14	8.24678e-11	++	REV-FLAG-3xMyc	REV-FLAG-3xMyc
RFC1	3.79476	22.4401	2.59122e-05	0.000384019	++	RFC1	P35251-2;P35251
RFC2	1.41663	23.2038	0.102179	0.285177		RFC2	P35250-2;P35250
RFC3	1.07594	22.0117	0.16937	0.370246		RFC3	P40938-2;P40938
RFC4	0.982122	22.5709	0.232463	0.425803		RFC4	P35249-2;P35249
RHOT1	-0.367126	21.7016	0.642521	0.752146		RHOT1	Q8IXI2-4;Q8IXI2;Q8IXI2-5;Q8IXI2-2;Q8IXI2-7;Q8IXI2-3;Q8IXI2-6
RIOK1	-0.100017	25.1344	0.897615	0.928957		RIOK1	Q9BRS2
RMDN3	-0.51074	21.166	0.514085	0.65566		RMDN3	Q96TC7
RNASEH2B	0.965298	23.2243	0.265118	0.454225		RNASEH2B	Q5TBB1;Q5TBB1-2
RNF20	0.905648	23.0162	0.309398	0.487277		RNF20	Q5VTR2
RNF40	0.657942	23.6713	0.426516	0.590193		RNF40	O75150;O75150-4;O75150-3
RNH1	1.81128	23.1952	0.0440374	0.168205		RNH1	P13489
RNPS1	0.707098	23.6185	0.346491	0.522912		RNPS1	Q15287-3;Q15287-2;Q15287
ROCK1	0.164765	26.7875	0.827645	0.88306		ROCK1	Q13464
RPA1	1.21062	25.5459	0.137743	0.32872		RPA1	P27694
RPA2	1.18014	23.2507	0.178164	0.37984		RPA2	P15927;P15927-2;P15927-3
RPA3	0.600897	22.6269	0.4426	0.603046		RPA3	P35244
RPAP3	1.31336	22.1132	0.127585	0.316293		RPAP3	Q9H6T3-3;Q9H6T3-2;Q9H6T3
RPIA	0.994775	22.6626	0.226459	0.423218		RPIA	P49247
RPL10	5.9776	25.9075	2.13565e-06	6.20596e-05	++	RPL10	P27635
RPL10A	5.94834	26.652	3.17297e-06	7.70875e-05	++	RPL10A	P62906
RPL11	1.77448	28.4449	0.0295932	0.126755		RPL11	P62913;P62913-2
RPL12	2.74962	27.9748	0.00253106	0.0219193	+	RPL12	P30050;P30050-2
RPL13	6.16027	27.192	2.71756e-06	7.19182e-05	++	RPL13	P26373;P26373-2
RPL13A	5.28592	25.7103	4.22113e-06	8.81086e-05	++	RPL13A	P40429
RPL14	6.67941	26.1226	2.78991e-07	2.11798e-05	++	RPL14	P50914
RPL15	5.74654	26.4269	4.87913e-06	9.77145e-05	++	RPL15	P61313;P61313-2
RPL17	5.58003	26.7075	3.45892e-06	8.25083e-05	++	RPL17	P18621;P18621-3;P18621-2
RPL18	6.19673	27.1184	1.0431e-06	4.07075e-05	++	RPL18	Q07020;Q07020-2
RPL18A	5.26364	25.9582	7.94131e-06	0.000143525	++	RPL18A	Q02543
RPL19	5.36397	25.2562	2.41813e-06	6.63641e-05	++	RPL19	P84098
RPL21	4.56635	26.3916	3.40917e-05	0.000500236	++	RPL21	P46778
RPL22	2.07805	26.4962	0.00997219	0.0622989	+	RPL22	P35268
RPL23	3.79464	26.6333	0.000380562	0.00430529	++	RPL23	P62829
RPL23A	6.30299	26.0855	1.09872e-06	4.07075e-05	++	RPL23A	P62750
RPL24	5.06646	26.3941	5.37861e-06	0.000104883	++	RPL24	P83731
RPL26	6.2444	25.7071	5.26738e-07	2.60208e-05	++	RPL26;RPL26L1	P61254;Q9UNX3
RPL27	6.07874	26.0026	1.14241e-06	4.1294e-05	++	RPL27	P61353
RPL27A	3.19501	27.0434	0.000481998	0.00525237	++	RPL27A	P46776
RPL28	5.35827	26.0188	6.64796e-06	0.000121633	++	RPL28	P46779;P46779-4;P46779-5;P46779-2;P46779-3
RPL29	6.48321	26.1264	1.06718e-06	4.07075e-05	++	RPL29	P47914
RPL3	7.00995	26.324	1.37235e-07	1.35588e-05	++	RPL3	P39023
RPL30	3.60309	26.9699	0.000144923	0.00182014	++	RPL30	P62888
RPL31	6.58449	23.835	1.04164e-08	2.57284e-06	++	RPL31	P62899-3;P62899;P62899-2
RPL32	6.41032	25.844	2.73509e-07	2.11798e-05	++	RPL32	P62910
RPL34	5.76392	25.4128	1.6696e-06	5.37533e-05	++	RPL34	P49207
RPL35	5.98752	25.7337	1.30579e-06	4.50041e-05	++	RPL35	P42766
RPL35A	5.55434	24.8596	8.15563e-07	3.5549e-05	++	RPL35A	P18077
RPL36	5.59635	25.2482	1.57427e-06	5.25362e-05	++	RPL36	Q9Y3U8
RPL36AL	5.81291	25.2059	7.7651e-07	3.5549e-05	++	RPL36AL;RPL36A	Q969Q0;P83881
RPL37A	4.22617	24.0609	1.71956e-05	0.00027402	++	RPL37A	P61513
RPL38	1.96354	25.5358	0.0259714	0.11843		RPL38	P63173
RPL4	7.37919	27.0189	3.44677e-07	2.22092e-05	++	RPL4	P36578
RPL5	2.20712	26.9165	0.0118035	0.0696926	+	RPL5	P46777
RPL6	5.09489	27.4565	5.12297e-06	0.00010123	++	RPL6	Q02878
RPL7	5.74633	27.0931	1.59523e-06	5.25362e-05	++	RPL7	P18124
RPL7A	6.79929	27.1759	9.53462e-07	3.92509e-05	++	RPL7A	P62424
RPL8	6.66764	26.2337	3.60641e-07	2.22696e-05	++	RPL8	P62917
RPL9	1.20687	27.6312	0.110948	0.296797		RPL9	P32969
RPLP0	3.86108	27.3588	9.15037e-05	0.00121079	++	RPLP0;RPLP0P6	P05388-2;P05388;Q8NHW5
RPLP1	6.04584	23.5656	2.88137e-08	6.10028e-06	++	RPLP1	P05386
RPLP2	4.13879	27.8673	4.59316e-05	0.000648291	++	RPLP2	P05387
RPN1	1.24986	28.2723	0.105397	0.28903		RPN1	P04843
RPN2	0.935158	27.1063	0.230386	0.424304		RPN2	P04844-2;P04844
RPP30	1.88332	21.4844	0.027228	0.121542		RPP30	P78346;P78346-2
RPP38	2.14416	21.6148	0.0106284	0.0644498	+	RPP38	P78345
RPRD1B	0.70848	23.077	0.367144	0.5414		RPRD1B	Q9NQG5
RPS10	0.880763	27.2819	0.250657	0.445947		RPS10;RPS10P5	P46783;Q9NQ39
RPS11	4.96144	27.1665	6.34833e-06	0.000119091	++	RPS11	P62280
RPS12	2.38876	26.0112	0.0129056	0.074132	+	RPS12	P25398
RPS13	6.54511	25.9787	3.17875e-07	2.22092e-05	++	RPS13	P62277
RPS14	3.54137	27.455	0.000114535	0.00146678	++	RPS14	P62263
RPS15	6.41537	25.3329	1.20686e-07	1.27754e-05	++	RPS15	P62841
RPS15A	3.28612	26.133	0.000214577	0.00263882	++	RPS15A	P62244
RPS16	3.87842	27.6208	0.00010239	0.00133108	++	RPS16	P62249
RPS17	5.28846	25.7567	3.58078e-06	8.25083e-05	++	RPS17	P08708
RPS18	2.62945	27.8129	0.00195728	0.0176871	+	RPS18	P62269
RPS19	1.13527	27.9878	0.136663	0.327761		RPS19	P39019
RPS2	7.22754	26.9274	4.872e-07	2.48976e-05	++	RPS2	P15880
RPS20	1.18354	28.4786	0.125353	0.315249		RPS20	P60866;P60866-2
RPS23	5.32761	25.6333	3.12433e-06	7.70875e-05	++	RPS23	P62266
RPS24	5.13128	24.988	3.92893e-06	8.43866e-05	++	RPS24	P62847-2;P62847-3;P62847;P62847-4
RPS25	3.71257	26.6628	9.24208e-05	0.0012121	++	RPS25	P62851
RPS26P11	4.164	25.1902	1.98995e-05	0.000307199	++	RPS26P11;RPS26	Q5JNZ5;P62854
RPS27	1.65664	27.2322	0.0390591	0.155816		RPS27	P42677
RPS27A	1.68838	29.5487	0.030621	0.128646		RPS27A;UBA52;UBB;UBC	P62979;P62987;P0CG47;P0CG48
RPS28	0.00440368	22.4757	0.99564	0.997238		RPS28	P62857
RPS3	1.22366	29.9645	0.113484	0.299258		RPS3	P23396;P23396-2
RPS3A	7.20406	26.924	4.035e-07	2.29995e-05	++	RPS3A	P61247
RPS4X	4.96889	26.8079	8.5993e-06	0.000151716	++	RPS4X	P62701
RPS5	1.31898	27.5589	0.0895952	0.268786		RPS5	P46782
RPS6	6.44927	26.2683	4.54e-07	2.48976e-05	++	RPS6	P62753
RPS7	4.70899	25.8659	1.76412e-05	0.000275203	++	RPS7	P62081
RPS8	5.61077	28.0567	2.53818e-06	6.83924e-05	++	RPS8	P62241
RPS9	6.16132	26.1755	2.0608e-06	6.10822e-05	++	RPS9	P46781
RPSA	1.44538	26.3951	0.0899396	0.268819		RPSA	P08865
RRM2	0.257566	23.9524	0.756242	0.827118		RRM2	P31350;P31350-2
RRP9	2.73932	21.9124	0.00366934	0.0291072	+	RRP9	O43818
RTCB	2.12413	26.4062	0.0208638	0.104108		RTCB	Q9Y3I0
RTF1	1.06448	25.2988	0.193999	0.39529		RTF1	Q92541
RTN4	0.236208	25.5142	0.756853	0.827118		RTN4	Q9NQC3-2;Q9NQC3-5;Q9NQC3;Q9NQC3-3;Q9NQC3-4;Q9NQC3-6
RTTN	3.35769	23.141	0.000179704	0.00223799	++	RTTN	Q86VV8-3;Q86VV8;Q86VV8-2;Q86VV8-4
RUFY1	0.120958	23.0566	0.877272	0.916221		RUFY1	Q96T51-2;Q96T51;Q96T51-3
RUVBL1	-0.033721	27.6845	0.964123	0.979202		RUVBL1	Q9Y265;Q9Y265-2
RUVBL2	0.646679	27.7342	0.398618	0.56803		RUVBL2	Q9Y230;Q9Y230-2
S100A8	0.553709	23.5364	0.514087	0.65566		S100A8	P05109
S100A9	-0.121404	21.9705	0.884299	0.919671		S100A9	P06702
SACM1L	0.42295	22.5624	0.608315	0.728209		SACM1L	Q9NTJ5;Q9NTJ5-2
SAE1	0.927491	23.336	0.295131	0.475418		SAE1	Q9UBE0-2;Q9UBE0-3;Q9UBE0
SAFB	1.15411	26.4339	0.138865	0.330334		SAFB	Q15424;Q15424-4;Q15424-3;Q15424-2
SARNP	0.603142	25.725	0.422664	0.587606		SARNP	P82979
SARS	0.809109	24.5685	0.314922	0.493356		SARS	P49591
SARS2	2.08712	22.4615	0.0116959	0.0693333	+	SARS2	Q9NP81;Q9NP81-2
SART1	1.02073	26.4277	0.179609	0.380259		SART1	O43290
SART3	2.98055	24.9966	0.00231048	0.0203818	+	SART3	Q15020-4;Q15020
SATB2	1.48504	21.2852	0.0613586	0.211501		SATB2;SATB1	Q9UPW6-2;Q9UPW6;Q01826;Q01826-2
SBF1	1.27883	21.1821	0.0978319	0.279586		SBF1	O95248;O95248-4
SBSN	0.630672	23.3069	0.428673	0.591521		SBSN	Q6UWP8
SCAF4	0.952779	22.9051	0.252399	0.446901		SCAF4	O95104-3;O95104;O95104-2
SCAMP3	0.339276	22.9297	0.672065	0.774495		SCAMP3	O14828-2;O14828
SCCPDH	1.43715	22.6606	0.0838041	0.25696		SCCPDH	Q8NBX0
SCD	1.4018	24.2192	0.111846	0.297587		SCD	O00767
SCGB1D2	-1.0677	21.4809	0.172843	0.371042		SCGB1D2	O95969
SCYL2	1.41899	24.9459	0.139321	0.330888		SCYL2	Q6P3W7
SDAD1	0.926154	21.8104	0.229287	0.424304		SDAD1	Q9NVU7-2;Q9NVU7
SDF2L1	0.735776	23.0174	0.34497	0.521679		SDF2L1	Q9HCN8
SDHA	2.01764	25.4279	0.0290757	0.125606		SDHA	P31040-2;P31040;P31040-3
SDHB	1.03666	23.05	0.238739	0.431368		SDHB	P21912
SEC11A	-0.557345	21.9313	0.504078	0.648475		SEC11A	P67812-2;P67812-4;P67812;P67812-3
SEC13	1.43371	23.8158	0.0881216	0.26598		SEC13	P55735;P55735-2;P55735-3
SEC22B	1.13309	24.1771	0.164037	0.362472		SEC22B	O75396
SEC23B	1.14681	23.1321	0.183244	0.384657		SEC23B	Q15437
SEC23IP	-0.645191	22.0776	0.44291	0.603046		SEC23IP	Q9Y6Y8;Q9Y6Y8-2
SEC24B	1.19265	21.4841	0.128292	0.316293		SEC24B	O95487-2;O95487;O95487-3
SEC24C	1.18948	24.1933	0.136327	0.327761		SEC24C	P53992
SEC31A	1.41572	25.1658	0.0914821	0.272242		SEC31A	O94979-6;O94979-3;O94979-10;O94979-4;O94979-9;O94979-2;O94979;O94979-8;O94979-5;O94979-7
SEC61A1	1.99245	23.1306	0.0210493	0.104681		SEC61A1;SEC61A2	P61619;P61619-3;Q9H9S3-2;Q9H9S3-3;Q9H9S3
SEC61B	1.84336	22.8528	0.0282632	0.123886		SEC61B	P60468
SEL1L	1.66834	22.5438	0.0432025	0.166302		SEL1L	Q9UBV2;Q9UBV2-2
SEPTIN1	0.887724	26.7956	0.245586	0.440628		SEPTIN1	Q8WYJ6
SEPTIN11	0.929981	22.56	0.259387	0.450588		SEPTIN11	Q9NVA2;Q9NVA2-2
SEPTIN2	0.302774	27.6976	0.691676	0.787171		SEPTIN2	Q15019;Q15019-3;Q15019-2
SEPTIN6	0.538395	28.5507	0.479652	0.629066		SEPTIN6	Q14141-2;Q14141-4;Q14141
SEPTIN7	0.594004	28.8748	0.435595	0.598287		SEPTIN7	Q16181-2;Q16181
SEPTIN9	0.407826	27.2803	0.590647	0.718669		SEPTIN9	Q9UHD8-7;Q9UHD8-2;Q9UHD8-5;Q9UHD8;Q9UHD8-3;Q9UHD8-4;Q9UHD8-9;Q9UHD8-8
SERBP1	0.826574	27.3634	0.299804	0.479299		SERBP1	Q8NC51;Q8NC51-2
SERBP1 (Q8NC51-3)	0.391204	23.1468	0.639489	0.75117		SERBP1	Q8NC51-3;Q8NC51-4
SERPINB12	-1.46623	23.3156	0.135539	0.327148		SERPINB12	Q96P63;Q96P63-2
SERPINB3	-0.702108	23.0088	0.473306	0.624057		SERPINB3	P29508;P29508-2
SET	1.22266	28.8978	0.125728	0.315249		SET;SETSIP	Q01105-2;Q01105-3;Q01105-4;Q01105;P0DME0
SF1	1.17702	24.4368	0.150462	0.344643		SF1	Q15637-4;Q15637-6;Q15637-3;Q15637-2;Q15637;Q15637-5;Q15637-7
SF3A1	0.537782	27.3971	0.485046	0.631904		SF3A1	Q15459;Q15459-2
SF3A2	0.87354	22.822	0.293114	0.473714		SF3A2	Q15428
SF3A3	-0.238271	24.6028	0.76488	0.83166		SF3A3	Q12874
SF3B1	0.758357	27.6897	0.329697	0.507226		SF3B1	O75533
SF3B2	1.81972	26.9847	0.0260587	0.118463		SF3B2	Q13435
SF3B3	0.898116	27.8516	0.248806	0.445326		SF3B3	Q15393
SF3B4	2.59076	23.3977	0.00486448	0.0356889	+	SF3B4	Q15427
SF3B5	0.947654	22.1939	0.224159	0.421536		SF3B5	Q9BWJ5
SF3B6	1.11125	23.7901	0.179299	0.380144		SF3B6	Q9Y3B4
SFN	0.697245	26.0293	0.36294	0.53734		SFN	P31947-2;P31947
SFPQ	0.397238	30.4118	0.597037	0.724066		SFPQ	P23246;P23246-2
SFXN1	1.21022	25.3903	0.13686	0.327761		SFXN1	Q9H9B4
SGTA	0.957776	22.776	0.254675	0.448967		SGTA	O43765
SHMT1	1.05037	24.7982	0.211779	0.410381		SHMT1	P34896-2;P34896;P34896-4;P34896-3
SHMT2	1.33397	27.641	0.0966116	0.279586		SHMT2	P34897-3;P34897;P34897-2
SKA1	-0.144232	25.5566	0.847121	0.898664		SKA1	Q96BD8;Q96BD8-2
SKIV2L2	2.25667	23.2089	0.0100048	0.0622989	+	SKIV2L2	P42285
SKP1	0.884425	22.532	0.304774	0.482044		SKP1	P63208;P63208-2
SLAIN2	-0.0924172	28.1571	0.903694	0.934595		SLAIN2	Q9P270
SLC1A4	3.03149	22.0585	0.00247923	0.021613	+	SLC1A4	P43007
SLC25A1	1.62306	22.5423	0.0514135	0.185841		SLC25A1	P53007
SLC25A11	1.66591	25.5372	0.0481014	0.178216		SLC25A11	Q02978;Q02978-2
SLC25A12	1.61533	23.5621	0.0478197	0.178216		SLC25A12;SLC25A13	O75746;O75746-2;Q9UJS0;Q9UJS0-2
SLC25A3	1.29406	28.2624	0.10144	0.284185		SLC25A3	Q00325-2;Q00325
SLC25A5	1.067	30.0119	0.165088	0.363538		SLC25A5	P05141
SLC25A6	1.48117	25.3208	0.059699	0.208174		SLC25A6;SLC25A4	P12236;P12235
SLC29A1	1.73536	24.8757	0.0433685	0.166508		SLC29A1	Q99808;Q99808-2
SLC30A7	0.994228	22.3777	0.243072	0.437175		SLC30A7	Q8NEW0
SLC3A2	-0.00595482	28.0169	0.993705	0.997238		SLC3A2	P08195-2;P08195-3;P08195;P08195-4
SLC4A1AP	1.04283	21.0641	0.166452	0.365883		SLC4A1AP	Q9BWU0
SLC7A5	0.297892	26.4475	0.689992	0.786124		SLC7A5	Q01650
SLIRP	1.72383	26.0823	0.0303005	0.127935		SLIRP	Q9GZT3-2;Q9GZT3
SLTM	1.76536	21.4254	0.0294192	0.126374		SLTM	Q9NWH9
SMAP	1.05656	23.5909	0.194111	0.39529		SMAP	O00193
SMARCA4	2.33348	22.8104	0.00688034	0.047141	+	SMARCA4;SMARCA2	P51532-5;P51532-2;P51532-3;P51532-4;P51532;P51531-2;P51531
SMC1A	0.00181636	24.8419	0.998162	0.998478		SMC1A	Q14683
SMC2	1.83735	24.8369	0.026393	0.119251		SMC2	O95347-2;O95347
SMC3	0.958782	25.5532	0.237749	0.431123		SMC3	Q9UQE7
SMC4	1.00802	23.8201	0.220841	0.418365		SMC4	Q9NTJ3;Q9NTJ3-2
SMEK1	1.28213	23.7317	0.140366	0.332305		SMEK1	Q6IN85-2;Q6IN85;Q6IN85-5;Q6IN85-4
SMNDC1	2.22875	21.5836	0.00568134	0.0398259	+	SMNDC1	O75940
SMPD3	0.437261	21.5972	0.560402	0.693831		SMPD3	Q9NY59-2;Q9NY59
SMU1	0.891283	22.9495	0.280609	0.465691		SMU1	Q2TAY7;Q2TAY7-2
SNAPIN	-1.09203	22.078	0.188826	0.390049		SNAPIN	O95295
SND1	1.12479	27.6556	0.150286	0.344643		SND1	Q7KZF4
SNRNP200	1.52681	26.1102	0.0572845	0.201652		SNRNP200	O75643
SNRNP40	1.83502	21.4602	0.0234771	0.111875		SNRNP40	Q96DI7;Q96DI7-2
SNRNP70	0.761703	27.7672	0.313088	0.491521		SNRNP70	P08621;P08621-2;P08621-3;P08621-4
SNRPA	0.735554	28.3442	0.326464	0.503455		SNRPA	P09012
SNRPA1	2.43924	25.5547	0.00584269	0.040652	+	SNRPA1	P09661
SNRPB	0.791797	27.6572	0.304616	0.482044		SNRPB;SNRPN	P14678-2;P63162;P14678;P63162-2;P14678-3
SNRPB2	0.533756	22.5455	0.490534	0.636285		SNRPB2	P08579
SNRPC	0.515101	25.992	0.4959	0.641295		SNRPC	P09234
SNRPD1	0.441867	28.3815	0.554991	0.689436		SNRPD1	P62314
SNRPD2	0.902749	28.8412	0.231588	0.425304		SNRPD2	P62316;P62316-2
SNRPD3	0.537368	28.2988	0.474193	0.624671		SNRPD3	P62318-2;P62318
SNRPE	0.752324	25.6715	0.32525	0.503333		SNRPE	P62304
SNRPF	0.349673	25.4714	0.643783	0.752434		SNRPF	P62306
SNRPG	0.793431	25.0634	0.305907	0.483321		SNRPG;SNRPGP15	P62308;A8MWD9
SNW1	1.27809	22.6337	0.108828	0.293047		SNW1	Q13573
SNX1	-0.437278	22.9862	0.589983	0.718451		SNX1	Q13596;Q13596-3;Q13596-2
SNX6	0.269124	21.8149	0.732635	0.810878		SNX6	Q9UNH7-2;Q9UNH7
SOD1	-0.739255	22.4257	0.380971	0.551248		SOD1	P00441
SORD	1.39261	23.2403	0.11497	0.301567		SORD	Q00796;Q00796-2
SPAG9	1.00317	22.7438	0.225427	0.422185		SPAG9	O60271-4;O60271-2;O60271;O60271-5;O60271-3;O60271-9
SPIN1	0.103369	29.3821	0.889098	0.92272		SPIN1	Q9Y657
SPN	1.29496	21.1902	0.0922256	0.272584		SPN	P16150
SPRR1A	-1.95772	22.5799	0.0626022	0.213186		SPRR1A	P35321
SPRR2E	1.02993	22.5381	0.211291	0.410381		SPRR2E;SPRR2F;SPRR2A;SPRR2B;SPRR2D;SPRR2G	P22531;Q96RM1;P35326;P35325;P22532;Q9BYE4
SPTB	1.40555	21.2455	0.0739965	0.241548		SPTB	P11277-3;P11277;P11277-2
SPTBN1	2.04213	25.2662	0.0285514	0.124086		SPTBN1	Q01082;Q01082-3;Q01082-2
SREK1	-1.12877	22.1119	0.230292	0.424304		SREK1	Q8WXA9-2
SRP14	1.61615	27.3765	0.103026	0.286462		SRP14	P37108
SRP19	5.40183	24.4657	2.18173e-06	6.21792e-05	++	SRP19	P09132
SRP54	2.00149	22.5864	0.0146423	0.0794869	+	SRP54	P61011-2;P61011
SRP68	5.94834	26.2935	3.03631e-06	7.70875e-05	++	SRP68	Q9UHB9;Q9UHB9-4;Q9UHB9-2
SRP72	7.24905	27.103	3.40977e-07	2.22092e-05	++	SRP72	O76094;O76094-2
SRP9	2.72989	26.1919	0.00156957	0.0147222	+	SRP9	P49458;P49458-2
SRPK2	2.00135	22.3499	0.0149229	0.0804207	+	SRPK2	P78362;P78362-2
SRPRB	0.945902	22.7357	0.26025	0.450588		SRPRB	Q9Y5M8
SRRM1	3.47693	24.1364	0.000590651	0.00629745	++	SRRM1	Q8IYB3-2;Q8IYB3
SRRM2	-0.450362	25.0249	0.603825	0.728128		SRRM2	Q9UQ35;Q9UQ35-2
SRRT	0.582848	29.5461	0.447331	0.604325		SRRT	Q9BXP5-5;Q9BXP5-4;Q9BXP5-2;Q9BXP5-3;Q9BXP5
SRSF1	1.51535	25.5199	0.0601806	0.209361		SRSF1	Q07955;Q07955-3;Q07955-2
SRSF10	4.13113	22.6083	8.32092e-06	0.000148574	++	SRSF10;SRSF12	O75494-5;O75494-4;O75494-6;O75494-3;O75494-2;O75494;Q8WXF0
SRSF11	0.902148	25.9659	0.261999	0.451271		SRSF11	Q05519-2;Q05519
SRSF2	2.66071	24.1133	0.00737534	0.0492354	+	SRSF2;SRSF8	Q01130-2;Q01130;Q9BRL6-2;Q9BRL6
SRSF3	2.34636	26.401	0.00505754	0.0368853	+	SRSF3	P84103-2;P84103
SRSF5	2.21401	21.6497	0.00938908	0.0589602	+	SRSF5;SRSF4	Q13243-3;Q13243;Q08170
SRSF6	2.74	25.3479	0.00133722	0.0128765	+	SRSF6	Q13247-3;Q13247
SRSF7	1.59714	26.2573	0.0399733	0.156903		SRSF7	Q16629-3;Q16629-2;Q16629-4;Q16629
SRSF9	1.94976	22.5684	0.0224063	0.108517		SRSF9	Q13242
SSB	4.21526	25.983	8.854e-05	0.00119288	++	SSB	P05455
SSBP1	1.87024	24.6263	0.0227213	0.109684		SSBP1	Q04837
SSBP3	0.848832	23.442	0.274931	0.46263		SSBP3;SSBP2;SSBP4	Q9BWW4-2;Q9BWW4-3;Q9BWW4;P81877-2;P81877-4;P81877-5;P81877-3;P81877;Q9BWG4-2;Q9BWG4
SSR1	-0.189664	24.3856	0.812013	0.8714		SSR1	P43307
SSR3	0.353193	21.6695	0.641223	0.751219		SSR3	Q9UNL2;Q9UNL2-2
SSRP1	1.68816	25.5912	0.0621931	0.212864		SSRP1	Q08945
ST13	0.604272	28.0031	0.428384	0.591521		ST13;ST13P5;ST13P4	P50502;Q8NFI4;Q8IZP2
STAM	1.39188	21.9914	0.107339	0.290816		STAM	Q92783-2;Q92783
STAT3	1.03046	22.5296	0.222909	0.41976		STAT3	P40763-3;P40763-2;P40763
STAU1	3.81012	22.4478	2.39895e-05	0.00036278	++	STAU1	O95793-2;O95793;O95793-3
STIM1	0.32287	23.2652	0.686954	0.784939		STIM1	Q13586;Q13586-2
STIP1	0.973711	26.173	0.237961	0.431123		STIP1	P31948;P31948-2;P31948-3
STK26	0.904007	22.0376	0.253779	0.448808		STK26	Q9P289-2;Q9P289;Q9P289-3
STK38	-0.140833	32.0778	0.848813	0.899171		STK38	Q15208
STK38L	0.0816525	32.1497	0.912531	0.938663		STK38L	Q9Y2H1;Q9Y2H1-2
STK39	0.840508	22.2678	0.288011	0.468532		STK39	Q9UEW8-2;Q9UEW8
STK4	0.645115	21.8257	0.398082	0.567813		STK4	Q13043-2;Q13043
STMN1	0.93536	27.5785	0.242191	0.43612		STMN1	P16949;P16949-2
STMN2	1.75821	24.0208	0.0739701	0.241548		STMN2	Q93045-2;Q93045
STRAP	3.05873	23.9862	0.00119481	0.0118047	+	STRAP	Q9Y3F4;Q9Y3F4-2
STT3A	1.62977	24.7399	0.0507783	0.184898		STT3A	P46977;P46977-2
STT3B	2.01053	23.5708	0.0192642	0.0977723	+	STT3B	Q8TCJ2
SUB1	2.13484	24.3411	0.0154419	0.0823534	+	SUB1	P53999
SUN2	1.43178	22.9205	0.0753366	0.243201		SUN2	Q9UH99-3;Q9UH99;Q9UH99-2
SUPT16H	1.56329	25.0643	0.0816106	0.251973		SUPT16H	Q9Y5B9
SUPT5H	0.182065	22.8209	0.839401	0.893672		SUPT5H	O00267;O00267-2
SUPT6H	0.600491	22.7442	0.469437	0.620612		SUPT6H	Q7KZ85
SYMPK	1.24133	22.2769	0.120576	0.307034		SYMPK	Q92797
SYNCRIP	5.13765	26.6331	2.26022e-06	6.32008e-05	++	SYNCRIP	O60506-2;O60506;O60506-4;O60506-3;O60506-5
SYNJ1	-0.778338	21.3363	0.324928	0.503333		SYNJ1	O43426;O43426-5;O43426-4;O43426-2
SYNRG	0.529639	23.2937	0.522622	0.661988		SYNRG	Q9UMZ2-6;Q9UMZ2-9;Q9UMZ2-4;Q9UMZ2-8;Q9UMZ2-3;Q9UMZ2-7;Q9UMZ2-5;Q9UMZ2
SYPL1	0.921239	23.2689	0.24914	0.445386		SYPL1	Q16563-2;Q16563
T2A-Nef	2.30372	23.2673	0.00714887	0.0479395	+	T2A-Nef	T2A-Nef
TAB1	0.399126	29.0133	0.598062	0.724717		TAB1	Q15750;Q15750-2
TAB2	0.032004	25.9532	0.966827	0.980053		TAB2	Q9NYJ8
TAB3	0.126298	22.9215	0.871175	0.912976		TAB3	Q8N5C8-2;Q8N5C8
TACC3	0.502021	26.5758	0.513358	0.65566		TACC3	Q9Y6A5
TAF15	0.0110354	24.2977	0.98934	0.996061		TAF15	Q92804-2;Q92804
TAGLN2	1.40163	23.4493	0.121221	0.308001		TAGLN2	P37802;P37802-2
TALDO1	0.666566	24.0092	0.445886	0.603836		TALDO1	P37837
TARDBP	1.15178	24.3541	0.142378	0.335229		TARDBP	Q13148;Q13148-4
TARS	0.598915	26.0973	0.44594	0.603836		TARS	P26639;P26639-2
TBC1D15	0.865043	23.8294	0.302254	0.480623		TBC1D15	Q8TC07-2;Q8TC07-3;Q8TC07
TBC1D5	0.533835	21.6331	0.486512	0.633021		TBC1D5	Q92609;Q92609-2
TBCB	-0.334794	22.4013	0.670614	0.773424		TBCB	Q99426-2;Q99426
TBCD	1.4903	21.2879	0.0583567	0.204455		TBCD	Q9BTW9-5;Q9BTW9;Q9BTW9-4
TCEA1	0.763501	22.2948	0.334433	0.512544		TCEA1	P23193;P23193-2
TCEB1	2.16731	24.1497	0.0112956	0.0677735	+	TCEB1	Q15369;Q15369-2
TCEB2	2.83352	24.2519	0.00230295	0.0203818	+	TCEB2	Q15370;Q15370-2
TCERG1	1.21708	24.1915	0.12617	0.31532		TCERG1	O14776-2;O14776
TCF7	-1.76718	21.8307	0.0279701	0.123736		TCF7;LEF1;TCF7L2;TCF7L1	P36402-10;P36402-14;P36402-16;P36402-8;P36402-6;P36402-2;Q9UJU2-3;Q9UJU2-7;Q9NQB0-17;P36402-9;P36402-13;P36402-15;Q9UJU2-5;P36402-12;P36402-4;P36402-7;P36402-5;P36402;Q9UJU2-6;Q9UJU2;Q9NQB0-14;Q9NQB0-15;Q9NQB0-10;Q9NQB0-12;Q9NQB0-9;Q9NQB0-4;Q9NQB0-6;Q9NQB0-11;Q9NQB0-2;P36402-11;P36402-3;Q9NQB0-13;Q9NQB0-16;Q9HCS4;Q9NQB0-8;Q9NQB0-7;Q9NQB0-5;Q9NQB0-3;Q9NQB0
TCP1	0.523009	30.6301	0.491941	0.637287		TCP1	P17987
TECR	1.53806	23.1138	0.0781157	0.24745		TECR	Q9NZ01
TERF2IP	0.921579	22.4411	0.266741	0.455343		TERF2IP	Q9NYB0
TFG	0.284632	25.3523	0.712175	0.798368		TFG	Q92734-2;Q92734;Q92734-4;Q92734-3
TFRC	1.29599	27.4201	0.120015	0.30666		TFRC	P02786
TGM1	-1.10758	23.0674	0.212502	0.410598		TGM1	P22735
TGM3	-1.61839	23.3185	0.128736	0.316293		TGM3	Q08188
THEMIS	0.812353	23.0751	0.302696	0.48081		THEMIS	Q8N1K5-3;Q8N1K5-2;Q8N1K5;Q8N1K5-4
THOC1	0.153394	21.9763	0.840338	0.894028		THOC1	Q96FV9
THOC2	-0.894789	22.2089	0.245037	0.440176		THOC2	Q8NI27
THOC3	0.398017	24.4697	0.607929	0.728209		THOC3	Q96J01-2;Q96J01
THRAP3	0.674174	28.1204	0.392218	0.560528		THRAP3	Q9Y2W1
THUMPD1	1.95765	24.0564	0.0140448	0.0785447	+	THUMPD1	Q9NXG2
TIMM13	0.570349	22.5257	0.457597	0.611504		TIMM13	Q9Y5L4
TIMM23	1.32692	23.4488	0.097656	0.279586		TIMM23;TIMM23B	O14925;Q5SRD1
TKT	0.291705	28.6022	0.710262	0.798368		TKT	P29401;P29401-2
TLE3	1.03559	22.5441	0.200612	0.402105		TLE3;TLE2;TLE4;TLE1	Q04726-2;Q04726-7;Q04726-3;Q04726-6;Q04726-5;Q04726-4;Q04726;Q04725-2;Q04727-2;Q04725;Q04727-4;Q04724;Q04727;Q04727-3
TLN1	0.789971	29.7432	0.304727	0.482044		TLN1	Q9Y490
TM9SF2	1.13156	21.8141	0.143569	0.336304		TM9SF2	Q99805
TMA16	2.01102	22.3141	0.0122043	0.0715413	+	TMA16	Q96EY4
TMA7	1.05141	26.6733	0.178643	0.37984		TMA7	Q9Y2S6
TMCO1	0.978455	22.1699	0.194178	0.39529		TMCO1	Q9UM00-2;Q9UM00
TMED1	5.38943	23.5612	1.58663e-07	1.46962e-05	++	TMED1	Q13445
TMED10	2.45737	26.3514	0.0122132	0.0715413	+	TMED10	P49755
TMED2	1.35446	22.7844	0.119058	0.305453		TMED2	Q15363
TMED9	2.05167	26.1207	0.0145938	0.0794869	+	TMED9	Q9BVK6
TMEM109	0.81032	25.4246	0.286819	0.46762		TMEM109	Q9BVC6
TMEM33	0.879606	24.005	0.268589	0.456857		TMEM33	P57088
TMEM43	0.135943	22.3113	0.862093	0.906758		TMEM43	Q9BTV4
TMOD3	1.44778	24.1879	0.0846883	0.257304		TMOD3	Q9NYL9
TMPO	0.470889	29.708	0.531199	0.66715		TMPO	P42166
TMPO (P42167)	0.30504	27.925	0.689606	0.786124		TMPO	P42167;P42167-2;P42167-3
TMX1	1.35051	24.3621	0.100897	0.283199		TMX1	Q9H3N1
TNPO1	0.629689	26.5674	0.413375	0.580684		TNPO1	Q92973-2;Q92973;Q92973-3
TNPO3	0.633084	23.9219	0.452797	0.60769		TNPO3	Q9Y5L0-5;Q9Y5L0-3;Q9Y5L0;Q9Y5L0-1
TNRC6B	-0.644239	24.3092	0.4369	0.598459		TNRC6B	Q9UPQ9-1;Q9UPQ9
TOMM20	1.42984	22.6643	0.0767371	0.245415		TOMM20	Q15388
TOMM22	1.294	24.8657	0.105093	0.28903		TOMM22	Q9NS69
TOMM40	1.44182	23.2502	0.10475	0.28903		TOMM40	O96008;O96008-2
TOP1	5.87862	23.482	5.75641e-08	9.23019e-06	++	TOP1	P11387
TOP2A	1.92508	21.5052	0.0190065	0.0972551	+	TOP2A;TOP2B	P11388;P11388-2;P11388-3;P11388-4;Q02880-2;Q02880
TOR1AIP1	-0.238518	21.898	0.757354	0.827118		TOR1AIP1	Q5JTV8;Q5JTV8-3;Q5JTV8-2
TOX	0.51066	22.7758	0.498985	0.643599		TOX;TOX3;TOX4	O94900;O15405-2;O15405;O94842-3;O94842-2;O94842
TP53	0.816985	21.3584	0.274953	0.46263		TP53	P04637-7;P04637-4;P04637
TPD52	0.362511	24.0044	0.657451	0.763591		TPD52	P55327-2;P55327-4;P55327;P55327-7;P55327-5;P55327-6;P55327-3;P55327-8
TPI1	1.1147	25.002	0.234825	0.427795		TPI1	P60174-1;P60174;P60174-4
TPM3	0.0261887	29.3454	0.972055	0.984006		TPM3	P06753-2;P06753-3;P06753-5;P06753-6;P06753-4
TPP1	1.6516	22.9681	0.0388751	0.155711		TPP1	O14773-2;O14773
TPP2	0.898508	25.8328	0.255655	0.448967		TPP2	P29144
TPX2	1.74028	22.4143	0.0297133	0.126784		TPX2	Q9ULW0;Q9ULW0-2
TRA2A	2.45668	22.0138	0.00412203	0.0319835	+	TRA2A	Q13595-2;Q13595-4;Q13595-3;Q13595
TRA2B	3.35917	24.3734	0.000545237	0.00585538	++	TRA2B	P62995-3;P62995
TRAP1	1.77228	25.4239	0.0323589	0.133955		TRAP1	Q12931-2;Q12931
TRAT1	2.04055	23.4472	0.0234271	0.111875		TRAT1	Q6PIZ9
TRBC2	1.41961	23.1992	0.109457	0.293408		TRBC2;TRBC1	A0A5B9;P01850
TRIM21	-0.390466	22.3938	0.622207	0.738253		TRIM21	P19474;P19474-2
TRIM25	2.32897	22.4341	0.00517492	0.0370494	+	TRIM25	Q14258
TRIM28	0.442605	30.5182	0.55798	0.692568		TRIM28	Q13263;Q13263-2
TRIM56	1.21992	21.1527	0.118693	0.305453		TRIM56	Q9BRZ2-2;Q9BRZ2
TRMT10C	2.53025	23.5258	0.00569709	0.0398259	+	TRMT10C	Q7L0Y3
TRMT112	2.45014	22.4885	0.00753996	0.0496632	+	TRMT112	Q9UI30-2;Q9UI30
TROVE2	0.741237	23.3525	0.330673	0.507832		TROVE2	P10155-3;P10155-5;P10155-4;P10155
TSG101	0.218271	22.622	0.786889	0.848123		TSG101	Q99816;Q99816-2
TSN	1.66598	24.4376	0.0621319	0.212864		TSN	Q15631
TSNAX	-2.47121	22.1827	0.00410368	0.0319835	-	TSNAX	Q99598
TTI1	1.12674	21.1061	0.136899	0.327761		TTI1	O43156
TTLL12	0.160046	22.3992	0.8451	0.897162		TTLL12	Q14166
TTN	-0.733113	22.5756	0.378991	0.550651		TTN	Q8WZ42-5;Q8WZ42-2;Q8WZ42;Q8WZ42-8;Q8WZ42-13;Q8WZ42-12;Q8WZ42-3;Q8WZ42-10;Q8WZ42-9;Q8WZ42-11;Q8WZ42-4;Q8WZ42-7
TUBA1A	0.635692	24.7874	0.421412	0.586416		TUBA1A;TUBA3C;TUBA3E	Q71U36;Q71U36-2;Q13748;Q13748-2;Q6PEY2
TUBA1B	0.719252	32.6657	0.351162	0.526323		TUBA1B	P68363;P68363-2
TUBA1C	0.919869	24.7098	0.275871	0.462962		TUBA1C	Q9BQE3
TUBA4A	-0.936662	21.9966	0.251995	0.446718		TUBA4A	P68366-2;P68366
TUBB	0.754607	32.4177	0.329937	0.507226		TUBB	P07437
TUBB4B	0.306561	29.3258	0.692944	0.787532		TUBB4B;TUBB4A	P68371;P04350
TUBB8	0.775345	26.8406	0.385911	0.556343		TUBB8	Q3ZCM7
TUFM	0.455294	28.3691	0.551983	0.687428		TUFM	P49411
TXLNA	1.34198	23.7561	0.106842	0.289999		TXLNA	P40222
TXN	-0.419321	26.3078	0.635578	0.748155		TXN	P10599;P10599-2
TXNDC5	1.65696	22.9601	0.0485149	0.178853		TXNDC5	Q8NBS9-2;Q8NBS9
TXNRD1	-0.521784	22.0913	0.494837	0.640479		TXNRD1	Q16881-7;Q16881-5;Q16881-2;Q16881-4;Q16881-3;Q16881-6;Q16881
U2AF1	1.84734	23.2164	0.0386618	0.155276		U2AF1	P0DN76;Q01081;Q01081-2;Q01081-4
U2AF2	0.800782	25.3526	0.297239	0.477258		U2AF2	P26368-2;P26368
U2SURP	0.905512	25.579	0.255837	0.448967		U2SURP	O15042-2;O15042;O15042-3
UBA1	0.948271	28.3886	0.232605	0.425803		UBA1	P22314-2;P22314
UBA2	1.6828	25.2965	0.0748029	0.24284		UBA2	Q9UBT2;Q9UBT2-2
UBAP2	2.24705	21.6662	0.0102161	0.0633486	+	UBAP2	Q5T6F2
UBAP2L	1.36185	26.0148	0.117008	0.303584		UBAP2L	Q14157-4;Q14157-1;Q14157-3;Q14157;Q14157-5
UBE2N	0.956287	23.1152	0.267018	0.455343		UBE2N	P61088
UBE2O	0.984047	22.7919	0.276155	0.462962		UBE2O	Q9C0C9
UBE2T	1.55426	21.3198	0.0482654	0.178377		UBE2T	Q9NPD8
UBQLN1	0.910883	24.2506	0.241493	0.435392		UBQLN1	Q9UMX0-2;Q9UMX0
UBXN4	-0.869805	22.7942	0.336106	0.513514		UBXN4	Q92575
UCHL5	0.310367	22.3443	0.698414	0.790239		UCHL5	Q9Y5K5-2;Q9Y5K5-4;Q9Y5K5-3;Q9Y5K5
UFD1L	1.50082	21.914	0.0770026	0.245415		UFD1L	Q92890;Q92890-1
UFL1	0.454089	22.0443	0.561603	0.694737		UFL1	O94874-2;O94874;O94874-3
UGGT1	2.92333	24.2668	0.00310614	0.0255814	+	UGGT1	Q9NYU2-2;Q9NYU2
UGP2	0.541036	27.8217	0.476233	0.626763		UGP2	Q16851
UGP2 (Q16851-2)	0.838425	23.2592	0.308906	0.48702		UGP2	Q16851-2
UHRF1	1.60804	25.5103	0.080888	0.251312		UHRF1	Q96T88;Q96T88-2
UNC45A	1.03373	22.2651	0.192809	0.394928		UNC45A	Q9H3U1-2;Q9H3U1
UPF1	4.04691	25.2832	5.59677e-05	0.000775179	++	UPF1	Q92900-2;Q92900
UQCR10	0.34405	21.5441	0.646439	0.754348		UQCR10	Q9UDW1-2;Q9UDW1
UQCRC1	1.36273	23.2711	0.111444	0.297586		UQCRC1	P31930
UQCRC2	0.848312	25.7549	0.283413	0.467193		UQCRC2	P22695
USMG5	2.21729	25.3395	0.00709939	0.0479395	+	USMG5	Q96IX5
USO1	0.148755	26.3445	0.847764	0.898703		USO1	O60763;O60763-2
USP10	2.21214	23.2199	0.0128307	0.0739884	+	USP10	Q14694;Q14694-3;Q14694-2
USP11	0.284246	24.4298	0.711772	0.798368		USP11	P51784
USP14	0.916827	23.6294	0.261655	0.451271		USP14	P54578-2;P54578;P54578-3
USP15	0.782791	28.6655	0.340243	0.5177		USP15	Q9Y4E8;Q9Y4E8-2;Q9Y4E8-3
USP39	1.25198	22.7611	0.130524	0.31887		USP39	Q53GS9;Q53GS9-2;Q53GS9-3
USP47	0.317547	22.1215	0.684699	0.784176		USP47	Q96K76-4;Q96K76;Q96K76-2
USP5	0.376276	23.9731	0.647305	0.754764		USP5	P45974-2;P45974
USP7	0.362909	27.4979	0.641057	0.751219		USP7	Q93009-3;Q93009
USP9X	-0.264708	22.6491	0.737964	0.814767		USP9X	Q93008-1;Q93008
UTS2	3.90132	22.4934	0.00025368	0.00298376	++	UTS2	O95399;O95399-2
VAPA	0.79284	26.9843	0.320711	0.501365		VAPA	Q9P0L0;Q9P0L0-2
VARS	0.830842	26.9009	0.290695	0.470909		VARS	P26640
VAT1	2.21067	24.8608	0.0190985	0.0972645	+	VAT1	Q99536;Q99536-3;Q99536-2
VAV1	4.36614	24.3185	1.49716e-05	0.000241173	++	VAV1	P15498;P15498-2
VCP	0.378579	32.4119	0.615361	0.733091		VCP	P55072
VDAC1	1.13482	28.1524	0.165037	0.363538		VDAC1	P21796
VDAC2	0.825788	28.225	0.282306	0.466419		VDAC2	P45880-2;P45880;P45880-1
VDAC3	1.03737	24.533	0.221692	0.418365		VDAC3	Q9Y277;Q9Y277-2
VIM	0.132747	29.4557	0.859088	0.906758		VIM	P08670
VMA21	-0.892195	22.122	0.296658	0.47684		VMA21	Q3ZAQ7
VPS26B	-0.434222	23.2625	0.578897	0.710337		VPS26B	Q4G0F5
VPS29	0.585975	22.5772	0.470015	0.620822		VPS29	Q9UBQ0;Q9UBQ0-2
VPS35	0.470026	25.6553	0.53508	0.670319		VPS35	Q96QK1
VPS37B	0.567309	22.2742	0.478935	0.629066		VPS37B	Q9H9H4
VPS4B	0.102647	22.3958	0.896884	0.928849		VPS4B;VPS4A;FIGNL1	O75351;Q9UN37;Q6PIW4-2;Q6PIW4
VTA1	-0.287525	22.9306	0.728451	0.808319		VTA1	Q9NP79-2;Q9NP79
WAPAL	1.11993	22.4553	0.159605	0.356227		WAPAL	Q7Z5K2;Q7Z5K2-2;Q7Z5K2-3
WARS	0.517639	25.3603	0.524139	0.662399		WARS	P23381;P23381-2
WAS	0.608215	23.2044	0.500607	0.64513		WAS	P42768
WASF2	1.30712	24.3065	0.112161	0.297891		WASF2	Q9Y6W5;Q9Y6W5-2
WBP11	-0.246535	22.6162	0.755267	0.826666		WBP11	Q9Y2W2
WDHD1	0.00154045	24.1142	0.998478	0.998478		WDHD1	O75717;O75717-2
WDR5	1.5771	21.3313	0.0479125	0.178216		WDR5	P61964
WDR77	-0.302549	31.001	0.685505	0.784493		WDR77	Q9BQA1;Q9BQA1-2
WDR82	1.32796	22.6118	0.114749	0.301521		WDR82	Q6UXN9
WRNIP1	-1.10174	21.9605	0.211836	0.410381		WRNIP1	Q96S55-2;Q96S55;Q96S55-3;Q96S55-4
XAB2	0.330765	22.0976	0.677569	0.77902		XAB2	Q9HCS7
XP32	-1.08853	23.4992	0.300814	0.480229		XP32	Q5T750
XPO1	1.20241	26.757	0.151964	0.346398		XPO1	O14980
XPO5	0.440298	25.0452	0.59359	0.721066		XPO5	Q9HAV4
XPO7	-0.0086244	22.7205	0.991833	0.997238		XPO7	Q9UIA9
XPOT	0.0124571	24.7341	0.987781	0.995642		XPOT	O43592
XRCC1	-0.723333	21.38	0.411961	0.579247		XRCC1	P18887
XRCC5	2.76335	27.5181	0.00295619	0.0247518	+	XRCC5	P13010
XRCC6	1.63072	28.6092	0.0428723	0.16546		XRCC6	P12956;P12956-2
XRN2	1.65746	24.1665	0.0400112	0.156903		XRN2	Q9H0D6-2;Q9H0D6
YARS	0.29094	29.2094	0.702366	0.792769		YARS	P54577
YBX1	6.749	27.6995	1.18441e-06	4.17927e-05	++	YBX1	P67809
YBX3	5.51376	24.1845	1.86234e-07	1.62352e-05	++	YBX3	P16989;P16989-2;P16989-3
YLPM1	1.21118	23.4849	0.147593	0.341598		YLPM1	P49750-3;P49750;P49750-4
YME1L1	1.45982	22.5363	0.0839193	0.25696		YME1L1	Q96TA2-3;Q96TA2-2;Q96TA2
YTHDF2	2.44711	21.7663	0.00702065	0.0477275	+	YTHDF2	Q9Y5A9;Q9Y5A9-2
YWHAB (P31946-2)	0.94916	26.5497	0.23497	0.427795		YWHAB	P31946-2
YWHAE	0.997887	28.7943	0.202291	0.40241		YWHAE	P62258;P62258-2
YWHAG	1.13425	27.0548	0.152163	0.346398		YWHAG	P61981
YWHAH	1.16833	25.6814	0.142506	0.335229		YWHAH	Q04917
YWHAQ	0.992273	27.3207	0.203927	0.403497		YWHAQ	P27348
YWHAZ	0.888393	28.8634	0.257906	0.450196		YWHAZ	P63104;P63104-2
ZC3H18	2.73622	21.9108	0.00256917	0.0220087	+	ZC3H18	Q86VM9;Q86VM9-2
ZC3HAV1	5.5746	23.33	7.82711e-08	1.05453e-05	++	ZC3HAV1	Q7Z2W4;Q7Z2W4-2;Q7Z2W4-3
ZNF207	1.04068	25.0087	0.193899	0.39529		ZNF207	O43670-2;O43670;O43670-4;O43670-3
ZNF706	2.55182	22.9169	0.00449135	0.0336171	+	ZNF706	Q9Y5V0
ZRANB2	0.594646	27.2841	0.446667	0.603979		ZRANB2	O95218-2;O95218
