# Supplementary material for: Incorporation of genome-bound cellular proteins into HIV-1 particles regulates viral infection
Source: Cell Rep. 2026 Apr 7;45(4):117090. doi: 10.1016/j.celrep.2026.117090 (PMC13124994; doi:10.1016/j.celrep.2026.117090)
Supplement: Table S4. The PURA and PURB protein-protein interactome — This table reports the proteomic results of the immunoprecipitation in HIV-1 infected and uninfected cells of PURA-EGFP, PURB-EGFP and unfused EGFP using the GFP_Trap. [file mmc5.xlsx]

## Sheet: PURA, IP-vs-GFP
Unique.names	logFC_PURAmock-vs-GFPmock	AveExpr_PURAmock-vs-GFPmock	P.Value_PURAmock-vs-GFPmock	adj.P.Val_PURAmock-vs-GFPmock	PURA.binding_PURAmock-vs-GFPmock	logFC_PURA.HIV-vs-GFP.HIV	AveExpr_PURA.HIV-vs-GFP.HIV	P.Value_PURA.HIV-vs-GFP.HIV	adj.P.Val_PURA.HIV-vs-GFP.HIV	PURA.binding_PURA.HIV-vs-GFP.HIV	Gene.names	Protein IDs
ABCD3	2.57003	19.0622	0.00235761	0.00405215	TRUE	1.52849	18.9273	0.0392225	0.0525663	FALSE	ABCD3	P28288;P28288-2
ACTB	1.88878	25.7934	0.00262965	0.00440181	TRUE	0.736651	26.9892	0.495899	0.529865	FALSE	ACTB;ACTG1	P60709;P63261
ADA	NA	NA	NA	NA	NA	3.41944	19.8728	0.000218387	0.00057548	TRUE	ADA	P00813
AHCY	NA	NA	NA	NA	NA	2.80721	19.5666	1.55297e-05	7.47727e-05	TRUE	AHCY	P23526;P23526-2
AIMP1	NA	NA	NA	NA	NA	2.10866	19.2174	3.53952e-05	0.000129929	TRUE	AIMP1	Q12904;Q12904-2
AKAP8L	3.8204	19.5623	0.00194508	0.00341943	TRUE	2.94626	19.6362	0.00185215	0.00345616	TRUE	AKAP8L	Q9ULX6;Q9ULX6-2
ALDH1A2	2.53489	19.0481	0.0103351	0.0145751	TRUE	NA	NA	NA	NA	NA	ALDH1A2	O94788-4;O94788-3;O94788;O94788-2
ALDOA	4.21828	19.7215	0.000430368	0.00109729	TRUE	-0.373337	21.5882	0.686537	0.715907	FALSE	ALDOA	P04075;P04075-2
ANKHD1	4.01065	20.0395	0.000207626	0.000695095	TRUE	NA	NA	NA	NA	NA	ANKHD1	Q8IWZ3;Q8IWZ3-4;Q8IWZ3-6
ANXA2	NA	NA	NA	NA	NA	-1.92059	18.9313	0.00342125	0.00585021	FALSE	ANXA2;ANXA2P2	P07355;P07355-2;A6NMY6
AP3B1	3.02782	19.5481	0.00042656	0.00109484	TRUE	NA	NA	NA	NA	NA	AP3B1	O00203-3;O00203
APOD	NA	NA	NA	NA	NA	2.03876	18.9785	0.0536128	0.0696967	FALSE	APOD	P05090
APRT	NA	NA	NA	NA	NA	1.05813	18.6921	0.0388344	0.0522255	FALSE	APRT	P07741-2;P07741
ARFGAP2	1.22392	18.5237	0.0387283	0.0476371	TRUE	NA	NA	NA	NA	NA	ARFGAP2	Q8N6H7-3;Q8N6H7-2;Q8N6H7
ARG1	0.579626	22.1999	0.503846	0.52286	FALSE	-1.21496	22.825	0.282789	0.31243	FALSE	ARG1	P05089;P05089-2;P05089-3
ARHGEF2	5.61011	20.8392	0.000267099	0.000791025	TRUE	5.47416	20.9001	6.74728e-06	4.96498e-05	TRUE	ARHGEF2	Q92974-3;Q92974-2;Q92974
ATAD3A	5.69355	20.8809	0.000245292	0.000757462	TRUE	4.67083	20.4984	0.000255592	0.000647279	TRUE	ATAD3A	Q9NVI7-2;Q9NVI7;Q9NVI7-3
ATP1A1	3.82169	19.945	5.12072e-07	1.6429e-05	TRUE	3.54094	19.9335	2.33759e-06	2.60474e-05	TRUE	ATP1A1	P05023-3;P05023-4;P05023;P05023-2
ATP2A2	NA	NA	NA	NA	NA	1.88514	18.9171	0.000411946	0.000973691	TRUE	ATP2A2	P16615-5;P16615-2;P16615-3;P16615;P16615-4
ATP5A1	6.08078	24.2545	0.000974866	0.0019964	TRUE	2.66501	24.3348	0.0543039	0.0703605	FALSE	ATP5A1	P25705;P25705-2;P25705-3
ATP5B	4.02039	22.6676	0.00338243	0.00551795	TRUE	1.8632	23.4336	0.342019	0.370521	FALSE	ATP5B	P06576
ATP5C1	5.10532	20.5868	1.31153e-05	0.000108739	TRUE	4.90253	20.6143	0.000490855	0.00110019	TRUE	ATP5C1	P36542;P36542-2
ATP5I	3.39042	19.3903	6.05682e-05	0.000287886	TRUE	2.24454	19.2853	5.15417e-05	0.000171806	TRUE	ATP5I	P56385
ATP5L	2.36375	19.216	0.00109814	0.0021793	TRUE	NA	NA	NA	NA	NA	ATP5L	O75964
ATP5O	NA	NA	NA	NA	NA	2.82315	19.5746	5.0876e-06	4.40925e-05	TRUE	ATP5O	P48047
ATXN2	2.79537	19.1523	0.00682893	0.0102301	TRUE	NA	NA	NA	NA	NA	ATXN2	Q99700-2;Q99700-5;Q99700-4;Q99700
AZGP1	NA	NA	NA	NA	NA	0.922365	20.0875	0.103816	0.125916	FALSE	AZGP1	P25311
BAG2	5.28005	20.6742	0.000214749	0.000712746	TRUE	3.54566	19.9359	0.00889373	0.0140427	TRUE	BAG2	O95816;O95816-2
BCL11B	5.02581	20.5471	6.15888e-06	6.58658e-05	TRUE	3.75161	20.0388	2.55048e-05	0.000109306	TRUE	BCL11B	Q9C0K0-2;Q9C0K0
BCLAF1	2.92015	19.4942	0.0294029	0.0373602	TRUE	NA	NA	NA	NA	NA	BCLAF1	Q9NYF8-3;Q9NYF8-2;Q9NYF8;Q9NYF8-4
BLMH	NA	NA	NA	NA	NA	0.123019	20.6859	0.693077	0.7208	FALSE	BLMH	Q13867
BTN1A1	2.927	20.1458	0.12254	0.13958	FALSE	0.601918	20.6344	0.359481	0.388359	FALSE	BTN1A1	Q13410
BUB3	3.29892	19.3537	0.000537003	0.00125723	TRUE	3.10166	19.7139	2.26227e-06	2.60474e-05	TRUE	BUB3	O43684-2;O43684
CA-p24	NA	NA	NA	NA	NA	2.12773	19.2269	0.0499956	0.0654305	FALSE	CA-p24	CA-p24
CACYBP	1.94278	19.0055	0.0002432	0.000757462	TRUE	NA	NA	NA	NA	NA	CACYBP	Q9HB71;Q9HB71-3
CAD	7.77943	21.9239	6.41893e-08	4.28019e-06	TRUE	7.1534	21.7397	5.76625e-07	1.73487e-05	TRUE	CAD	P27708
CAPN1	4.13365	20.101	7.3299e-05	0.000328141	TRUE	2.95614	19.6411	1.38135e-05	6.90676e-05	TRUE	CAPN1	P07384
CAPZA1	2.06502	24.6243	0.0139206	0.0188712	TRUE	0.8701	24.6983	0.0171754	0.0246265	TRUE	CAPZA1	P52907
CAPZA2	2.82823	21.1552	0.0237251	0.0304472	TRUE	0.130833	21.2354	0.855009	0.868368	FALSE	CAPZA2	P47755;P47755-2
CAPZB	3.20873	19.6385	0.000134068	0.000501128	TRUE	2.85642	19.5912	1.13501e-05	6.19195e-05	TRUE	CAPZB	P47756-2;P47756
CBFB	3.51221	19.7903	5.39901e-06	6.04732e-05	TRUE	NA	NA	NA	NA	NA	CBFB	Q13951;Q13951-2
CCAR2	3.20881	19.3177	0.00239432	0.00409695	TRUE	4.1979	20.262	0.0160289	0.023413	TRUE	CCAR2	Q8N163-2;Q8N163
CCDC86	4.033	20.0506	0.000859568	0.00177921	TRUE	NA	NA	NA	NA	NA	CCDC86	Q9H6F5
CCT2	3.39271	19.3912	1.90384e-05	0.000140957	TRUE	2.73348	19.2564	0.000185495	0.000502381	TRUE	CCT2	P78371;P78371-2
CCT3	3.06119	21.1123	0.00451195	0.00720788	TRUE	4.25409	20.2901	2.33045e-05	0.000104469	TRUE	CCT3	P49368-2;P49368
CCT4	3.60464	19.8365	4.02844e-05	0.000224775	TRUE	1.77154	20.6211	0.012381	0.0186432	TRUE	CCT4	P50991-2;P50991
CCT6A	NA	NA	NA	NA	NA	2.75407	19.5401	0.00313235	0.00545364	TRUE	CCT6A	P40227-2;P40227
CCT8	2.39445	21.4566	0.0306883	0.0387377	TRUE	2.29955	21.7724	0.0104009	0.0159699	TRUE	CCT8	P50990-2;P50990;P50990-3
CDC45	2.63312	19.0874	0.000114387	0.000444288	TRUE	NA	NA	NA	NA	NA	CDC45	O75419-2;O75419;O75419-3
CDK1	5.27403	20.6712	2.21247e-07	1.11987e-05	TRUE	6.57802	21.452	5.58987e-07	1.73487e-05	TRUE	CDK1	P06493;P06493-2
CDK6	1.74694	18.7329	0.01672	0.0222741	TRUE	2.53177	19.4289	0.000539416	0.00118342	TRUE	CDK6	Q00534
CFAP20	3.01903	19.2418	3.11114e-05	0.000202884	TRUE	1.94559	19.1358	3.10629e-05	0.000122369	TRUE	CFAP20	Q9Y6A4
CFL1	0.570254	22.3276	0.368068	0.393628	FALSE	0.945371	22.1893	0.0775112	0.0968891	FALSE	CFL1;CFL2	P23528;Q9Y281-3;Q9Y281
CLTC	2.3752	18.9842	0.000142052	0.000520856	TRUE	3.43894	19.8825	6.16083e-06	4.80545e-05	TRUE	CLTC	Q00610-2;Q00610
CNOT1	NA	NA	NA	NA	NA	0.873695	18.5125	0.0473942	0.0626567	FALSE	CNOT1	A5YKK6-3;A5YKK6-2;A5YKK6;A5YKK6-4
COPA	3.24015	19.6542	0.000201071	0.000679055	TRUE	4.26442	20.2952	8.87409e-07	1.76405e-05	TRUE	COPA	P53621;P53621-2
COPB1	3.56991	19.8191	0.000486016	0.00119946	TRUE	NA	NA	NA	NA	NA	COPB1	P53618
CSDE1	2.0386	18.8496	0.000300493	0.00085066	TRUE	2.01013	19.1681	2.82998e-05	0.000117414	TRUE	CSDE1	O75534-2;O75534;O75534-3;O75534-4
CTPS1	3.12134	19.2827	0.0343968	0.042996	TRUE	2.96269	19.6444	0.0051128	0.00848508	TRUE	CTPS1	P17812;P17812-2
CYFIP1	3.7587	19.5376	0.000172741	0.000603229	TRUE	NA	NA	NA	NA	NA	CYFIP1	Q7L576;Q7L576-2;Q7L576-3
DARS	3.73993	19.9041	0.000584963	0.00133261	TRUE	4.25793	20.292	3.3387e-05	0.000125201	TRUE	DARS	P14868;P14868-2
DAZAP1	2.61506	19.0802	0.000736189	0.00157463	TRUE	NA	NA	NA	NA	NA	DAZAP1	Q96EP5-2;Q96EP5
DCD	0.707389	23.1889	0.672824	0.679888	FALSE	0.781347	22.3893	0.645263	0.678309	FALSE	DCD	P81605-2;P81605
DCK	NA	NA	NA	NA	NA	3.55036	19.9382	5.71861e-06	4.6672e-05	TRUE	DCK	P27707
DCTN1	3.03106	19.5497	0.000115399	0.000444288	TRUE	3.60467	19.9654	7.0192e-06	5.05017e-05	TRUE	DCTN1	Q14203-3;Q14203-4;Q14203-6;Q14203;Q14203-5;Q14203-2
DDB1	3.59603	19.8322	0.00298285	0.00494999	TRUE	2.94106	19.6336	0.002862	0.00507355	TRUE	DDB1	Q16531
DDOST	2.41151	18.9987	0.000140623	0.000520577	TRUE	2.54142	19.4337	1.02486e-05	6.05601e-05	TRUE	DDOST	P39656-3;P39656;P39656-2
DDX17	3.25115	19.6597	1.57422e-05	0.000118838	TRUE	NA	NA	NA	NA	NA	DDX17	Q92841-1;Q92841-3;Q92841-2;Q92841
DDX39A	2.85237	19.1751	0.00025289	0.00076518	TRUE	1.89758	19.9182	0.0435847	0.0580138	FALSE	DDX39A;DDX39B	O00148;Q13838;Q13838-2;O00148-3;O00148-2
DDX3X	2.12923	18.8858	0.0010182	0.00205239	TRUE	NA	NA	NA	NA	NA	DDX3X;DDX3Y	O00571-2;O00571;O15523-2;O15523
DDX41	NA	NA	NA	NA	NA	2.832	19.579	1.15545e-05	6.19195e-05	TRUE	DDX41	Q9UJV9
DDX5	4.06838	22.7987	0.000491978	0.00120644	TRUE	3.32336	22.2875	4.68428e-05	0.000159924	TRUE	DDX5	P17844;P17844-2
DHX15	5.00169	20.535	2.90876e-07	1.11987e-05	TRUE	4.81451	20.5703	4.98768e-07	1.73487e-05	TRUE	DHX15	O43143
DHX9	4.72711	20.3977	0.000351801	0.000934091	TRUE	4.45126	20.3887	8.58062e-06	5.5774e-05	TRUE	DHX9	Q08211
DIAPH1	3.95136	20.0098	7.42297e-06	7.3278e-05	TRUE	NA	NA	NA	NA	NA	DIAPH1	O60610-2;O60610-3;O60610
DMBT1	NA	NA	NA	NA	NA	-0.43827	19.5388	0.674427	0.70596	FALSE	DMBT1	Q9UGM3-9;Q9UGM3-4;Q9UGM3-8;Q9UGM3-2;Q9UGM3-5;Q9UGM3-3;Q9UGM3;Q9UGM3-7;Q9UGM3-6
DNAJA1	3.05694	19.5626	0.0627142	0.0736127	FALSE	NA	NA	NA	NA	NA	DNAJA1	P31689;P31689-2
DNM2	NA	NA	NA	NA	NA	1.96233	19.1442	3.04915e-05	0.000121344	TRUE	DNM2	P50570-5;P50570-4;P50570;P50570-3;P50570-2
DNPEP	2.29841	23.3721	0.00599458	0.0092451	TRUE	0.831585	23.1229	0.205346	0.234153	FALSE	DNPEP	Q9ULA0
DOCK10	NA	NA	NA	NA	NA	2.08841	19.2072	0.000114043	0.000339519	TRUE	DOCK10	Q96BY6-3;Q96BY6
DOCK2	2.90558	19.1964	3.67773e-05	0.000214534	TRUE	NA	NA	NA	NA	NA	DOCK2	Q92608
DPYSL2	2.64451	21.7497	0.000989407	0.00200485	TRUE	0.881881	22.1154	0.0664032	0.0843559	FALSE	DPYSL2	Q16555-2;Q16555
DRG1	2.29678	19.1825	0.00065439	0.00143445	TRUE	NA	NA	NA	NA	NA	DRG1	Q9Y295
DSC1	0.945831	21.3552	0.441291	0.462935	FALSE	-0.701923	21.9908	0.336552	0.365614	FALSE	DSC1	Q08554-2;Q08554
DSG1	1.96768	22.5907	0.278516	0.303764	FALSE	-1.04611	23.9309	0.258739	0.289136	FALSE	DSG1	Q02413
DSP	0.551747	23.9847	0.397644	0.421109	FALSE	-2.13676	24.8558	0.0705625	0.0884868	FALSE	DSP	P15924;P15924-3;P15924-2
DTX3L	1.19473	18.512	0.00158467	0.00289147	TRUE	NA	NA	NA	NA	NA	DTX3L	Q8TDB6
DYNC1H1	5.38018	20.7242	1.51901e-05	0.000116964	TRUE	4.63356	20.4798	1.76465e-05	8.29172e-05	TRUE	DYNC1H1	Q14204
DYNC1LI1	NA	NA	NA	NA	NA	1.47103	18.7514	0.0011652	0.00227215	TRUE	DYNC1LI1	Q9Y6G9
DYRK1A	1.73824	18.9033	0.00105465	0.00210384	TRUE	NA	NA	NA	NA	NA	DYRK1A;DYRK1B	Q13627-3;Q13627-4;Q13627-5;Q13627-2;Q13627;Q9Y463-2;Q9Y463-3;Q9Y463
EEF1A1P5	1.19225	25.3729	0.0136936	0.0186291	TRUE	0.657296	26.5487	0.46458	0.497765	FALSE	EEF1A1P5;EEF1A1	Q5VTE0;P68104;P68104-2
EEF1D	1.38075	20.91	0.084472	0.097957	FALSE	0.368947	21.3349	0.675187	0.70596	FALSE	EEF1D	P29692-3;P29692;P29692-2
EEF1G	0.681295	21.341	0.660788	0.669482	FALSE	3.51929	19.9227	6.26702e-05	0.000203678	TRUE	EEF1G	P26641;P26641-2
EEF2	2.0353	22.65	0.00809118	0.011652	TRUE	1.84179	22.4201	0.025281	0.035339	TRUE	EEF2	P13639
EFTUD2	3.84337	19.9558	3.54529e-05	0.000213271	TRUE	4.01508	20.1706	9.02608e-06	5.67769e-05	TRUE	EFTUD2	Q15029-2;Q15029;Q15029-3
EIF2S3L	1.90054	18.7944	0.000292468	0.000842423	TRUE	1.73425	19.0302	0.000955448	0.0019307	TRUE	EIF2S3L;EIF2S3	Q2VIR3;P41091;Q2VIR3-2
EIF4A1	4.80319	20.4357	2.90321e-06	4.63415e-05	TRUE	2.66223	23.5543	0.00418529	0.00700542	TRUE	EIF4A1	P60842;P60842-2
EIF4ENIF1	3.08813	19.5782	0.00051425	0.00122973	TRUE	NA	NA	NA	NA	NA	EIF4ENIF1	Q9NRA8-2;Q9NRA8;Q9NRA8-3
EIF5A2	NA	NA	NA	NA	NA	0.983519	18.6548	0.0102257	0.0158255	TRUE	EIF5A2;EIF5AL1;EIF5A	Q9GZV4;Q6IS14;P63241;P63241-2
EIF6	2.67933	19.3738	0.00120289	0.00235082	TRUE	-2.54219	19.1799	0.00693406	0.0110831	FALSE	EIF6	P56537
ELAVL1	2.65267	21.1776	0.000102492	0.000411035	TRUE	3.1423	19.4199	0.000153678	0.000428102	TRUE	ELAVL1	Q15717;Q15717-2
EMD	4.74759	19.9332	0.00811098	0.011652	TRUE	3.6519	19.989	0.00282371	0.00505158	TRUE	EMD	P50402
ENO1	1.20732	23.4827	0.199156	0.2197	FALSE	2.32906	23.1585	0.0374539	0.0505433	FALSE	ENO1	P06733;P06733-2
EPRS	3.5156	19.7919	0.000314357	0.000877011	TRUE	3.84592	20.086	2.07482e-06	2.60474e-05	TRUE	EPRS	P07814
ERAP1	2.46691	19.2676	0.000550784	0.00126977	TRUE	2.03443	19.1802	2.74475e-05	0.000115102	TRUE	ERAP1	Q9NZ08;Q9NZ08-2
ERH	2.80138	19.1547	0.0123957	0.0170441	TRUE	1.2044	18.7652	0.00974878	0.0152081	TRUE	ERH	P84090
ESYT2	4.16772	20.118	2.51256e-06	4.63415e-05	TRUE	2.56027	19.4432	0.0015748	0.00298142	TRUE	ESYT2	A0FGR8-2;A0FGR8;A0FGR8-6;A0FGR8-5;A0FGR8-4
EXOSC2	NA	NA	NA	NA	NA	1.20291	18.7645	0.00461701	0.00769501	TRUE	EXOSC2	Q13868-3;Q13868-2;Q13868
EXOSC4	NA	NA	NA	NA	NA	1.37446	18.7128	0.00613342	0.00992545	TRUE	EXOSC4	Q9NPD3
F10	NA	NA	NA	NA	NA	9.12131	22.7237	2.17822e-06	2.60474e-05	TRUE	F10	P00742
FABP3	0.434344	23.044	0.493382	0.513384	FALSE	0.58821	23.0254	0.274666	0.304317	FALSE	FABP3	P05413
FABP5	0.847581	21.3059	0.336119	0.362482	FALSE	-3.34934	21.7888	0.00396293	0.00666183	FALSE	FABP5	Q01469
FADS2	NA	NA	NA	NA	NA	2.1868	19.2564	3.203e-05	0.000123192	TRUE	FADS2	O95864;O95864-3;O95864-4;O95864-2
FAM120A	3.46135	19.7648	0.000383244	0.00100374	TRUE	2.86071	19.5934	0.000103223	0.000309668	TRUE	FAM120A	Q9NZB2-4;Q9NZB2;Q9NZB2-6
FARSA	5.47716	20.225	0.000246633	0.000757462	TRUE	4.53746	20.4318	6.14874e-05	0.000201513	TRUE	FARSA	Q9Y285;Q9Y285-2
FARSB	0.81439	22.4664	0.135701	0.153662	FALSE	0.580757	22.9349	0.312776	0.340733	FALSE	FARSB	Q9NSD9;Q9NSD9-2
FASN	1.89769	18.7932	0.000311012	0.000874011	TRUE	3.47409	19.9001	8.56627e-06	5.5774e-05	TRUE	FASN	P49327
FAU	2.71472	23.8088	0.00154864	0.00284431	TRUE	2.17909	23.4074	0.00514703	0.00850569	TRUE	FAU	P62861
FBL	4.71222	20.3903	2.07268e-06	4.43323e-05	TRUE	2.36117	22.3234	0.0119617	0.018152	TRUE	FBL	P22087
FLII	NA	NA	NA	NA	NA	-0.228061	18.0718	0.38588	0.415727	FALSE	FLII	Q13045-2;Q13045-3;Q13045
FLNA	3.77724	19.9228	1.36153e-05	0.000109206	TRUE	0.779804	19.6874	0.189524	0.21933	FALSE	FLNA	P21333-2;P21333
FUBP3	4.68713	20.3777	0.00538697	0.00843082	TRUE	4.22113	20.2736	0.00159199	0.00299941	TRUE	FUBP3	Q96I24;Q96I24-2
GAPDH	4.01636	23.4661	0.00147909	0.00276432	TRUE	2.10597	24.9326	0.017866	0.0255229	TRUE	GAPDH	P04406-2;P04406
GART	NA	NA	NA	NA	NA	2.6545	19.4903	0.000543139	0.00118342	TRUE	GART	P22102
GFPT1	2.15261	19.1105	0.0105213	0.0147464	TRUE	3.04982	19.6879	5.27309e-06	4.47067e-05	TRUE	GFPT1	Q06210-2;Q06210
GLE1	2.94825	19.2134	0.000815375	0.00170608	TRUE	NA	NA	NA	NA	NA	GLE1	Q53GS7;Q53GS7-2
GMDS	1.35166	21.8162	0.355908	0.381684	FALSE	3.00851	19.6673	0.00196345	0.00361201	TRUE	GMDS	O60547-2;O60547
GNAS	1.32112	20.2691	0.0184498	0.0242672	TRUE	1.024	20.5951	0.053386	0.069634	FALSE	GNAS	P63092-3;P63092-2;P63092;P63092-4;Q5JWF2-2;Q5JWF2
GNB2L1	0.613454	20.553	0.512212	0.530112	FALSE	1.27835	20.7089	0.0195509	0.0278279	TRUE	GNB2L1	P63244
GNL3	4.67256	20.3704	2.55625e-05	0.000175742	TRUE	4.31976	20.3229	0.000229375	0.000592426	TRUE	GNL3	Q9BVP2-2;Q9BVP2
GOLGA4	3.26703	19.341	0.00181926	0.00322773	TRUE	2.35825	19.3422	0.0148316	0.0219937	TRUE	GOLGA4	Q13439-3;Q13439-4;Q13439;Q13439-5
GP2	0.586542	21.0236	0.48858	0.509765	FALSE	0.358919	21.0532	0.743002	0.767023	FALSE	GP2	P55259-4;P55259-2;P55259-3;P55259
GSR	1.74271	23.4345	0.00222823	0.00384695	TRUE	0.79635	23.0355	0.0574048	0.0738144	FALSE	GSR	P00390-2;P00390-3;P00390;P00390-5;P00390-4
GSTP1	3.23492	19.3281	4.46493e-05	0.000236597	TRUE	1.32846	21.1752	0.187457	0.217583	FALSE	GSTP1	P09211
GTF2I	NA	NA	NA	NA	NA	3.48823	19.9071	0.0119317	0.018152	TRUE	GTF2I	P78347-2;P78347-4;P78347-3;P78347
GTF3C3	2.30554	19.1869	0.000497269	0.0012117	TRUE	NA	NA	NA	NA	NA	GTF3C3	Q9Y5Q9;Q9Y5Q9-2
H1FX	1.22994	23.4695	0.307929	0.333014	FALSE	1.33215	21.7765	0.172482	0.202006	FALSE	H1FX	Q92522
H2AFY	-0.574662	23.1713	0.550366	0.566553	FALSE	2.47806	21.9654	0.000285986	0.000701476	TRUE	H2AFY	O75367-2;O75367-3;O75367
HADHB	1.64501	18.8567	0.00216204	0.00376645	TRUE	NA	NA	NA	NA	NA	HADHB	P55084-2;P55084
HAL	NA	NA	NA	NA	NA	-1.18146	20.5012	0.205934	0.234153	FALSE	HAL	P42357-2;P42357
HAX1	3.1696	19.302	6.74957e-05	0.000309355	TRUE	1.53076	18.9284	0.00115204	0.00225776	TRUE	HAX1	O00165-5;O00165;O00165-2;O00165-3
HBB	1.58016	18.8242	0.0597206	0.0709009	FALSE	4.36998	19.911	0.0103583	0.0159673	TRUE	HBB	P68871
HDAC1	4.23686	20.1526	8.37264e-07	2.30247e-05	TRUE	3.53729	19.9317	2.73838e-05	0.000115102	TRUE	HDAC1	Q13547
HDAC6	2.94979	21.6408	0.00169612	0.00306576	TRUE	0.224117	22.0425	0.769728	0.78791	FALSE	HDAC6	Q9UBN7;Q9UBN7-2
HERC2	3.31597	19.6921	0.000173923	0.000603229	TRUE	NA	NA	NA	NA	NA	HERC2	O95714
HIST1H1B	2.24595	25.7567	0.140775	0.158474	FALSE	0.139864	24.4232	0.896976	0.906271	FALSE	HIST1H1B	P16401
HIST1H1D	1.55441	28.0809	0.0764062	0.0891405	FALSE	-0.207018	24.1874	0.917742	0.924857	FALSE	HIST1H1D	P16402
HIST1H2AC	1.07951	22.011	0.473189	0.495048	FALSE	1.65044	22.1181	0.158821	0.186567	FALSE	HIST1H2AC;HIST3H2A;HIST1H2AB	Q93077;Q7L7L0;P04908
HIST1H2AJ	1.56385	28.2856	0.160394	0.17899	FALSE	1.54333	27.4015	0.080368	0.100139	FALSE	HIST1H2AJ;HIST1H2AH;H2AFJ;HIST2H2AC;HIST2H2AA3;HIST1H2AD;HIST1H2AG;HIST1H2AA;H2AFX	Q99878;Q96KK5;Q9BTM1;Q16777;Q6FI13;P20671;P0C0S8;Q9BTM1-2;Q96QV6;P16104
HIST1H2BL	-0.0768599	29.6998	0.937342	0.939783	FALSE	1.26065	29.26	0.0484777	0.0636575	FALSE	HIST1H2BL;HIST1H2BM;HIST1H2BN;HIST1H2BH;HIST2H2BF;HIST1H2BC;HIST1H2BD;H2BFS;HIST1H2BK;HIST1H2BA	Q99880;Q99879;Q99877;Q93079;Q5QNW6;P62807;P58876;P57053;O60814;Q5QNW6-2;Q96A08
HIST1H4A	1.67642	28.8955	0.145695	0.163535	FALSE	1.24598	28.303	0.0315865	0.0430725	TRUE	HIST1H4A	P62805
HIST2H3A	1.38406	28.2323	0.200065	0.220071	FALSE	0.922238	27.8037	0.0294126	0.0405333	TRUE	HIST2H3A;H3F3A;HIST1H3A;HIST3H3	Q71DI3;P84243;P68431;Q16695
HJURP	NA	NA	NA	NA	NA	2.62091	19.4735	0.000324063	0.000784997	TRUE	HJURP	Q8NCD3-3;Q8NCD3-2;Q8NCD3
HLTF	4.0589	19.6577	9.34753e-05	0.00038621	TRUE	3.05737	19.6917	7.25152e-06	5.05017e-05	TRUE	HLTF	Q14527;Q14527-2
HNRNPA1	NA	NA	NA	NA	NA	1.15447	18.7403	0.0698232	0.0878421	FALSE	HNRNPA1;HNRNPA1L2	P09651-3;Q32P51;P09651-2;P09651
HNRNPA2B1	2.44881	21.9891	0.0348025	0.0432225	TRUE	2.93223	19.6291	0.00285971	0.00507355	TRUE	HNRNPA2B1	P22626;P22626-2
HNRNPA3	2.65786	19.3631	0.00115865	0.00228759	TRUE	NA	NA	NA	NA	NA	HNRNPA3	P51991-2;P51991
HNRNPC	4.93051	24.3001	0.00284743	0.00474571	TRUE	5.52344	23.2792	2.97781e-05	0.000119726	TRUE	HNRNPC;HNRNPCL1;HNRNPCL2;HNRNPCL4;HNRNPCL3	P07910-4;P07910-2;P07910;P07910-3;O60812;B2RXH8;P0DMR1;B7ZW38
HNRNPD	6.44538	20.6123	3.61103e-06	4.63415e-05	TRUE	5.83349	21.0798	1.02677e-06	1.82018e-05	TRUE	HNRNPD	Q14103-4;Q14103-3;Q14103-2;Q14103
HNRNPDL	NA	NA	NA	NA	NA	2.64219	19.4841	0.000663414	0.00140615	TRUE	HNRNPDL	O14979-3;O14979-2;O14979
HNRNPF	2.8463	19.4573	0.000101513	0.000411035	TRUE	NA	NA	NA	NA	NA	HNRNPF	P52597
HNRNPH1	5.99266	21.0305	6.34418e-08	4.28019e-06	TRUE	5.12133	20.7237	1.36725e-05	6.90676e-05	TRUE	HNRNPH1	P31943
HNRNPK	3.15069	19.6095	3.57569e-06	4.63415e-05	TRUE	NA	NA	NA	NA	NA	HNRNPK	P61978-3;P61978;P61978-2
HNRNPM	7.06497	21.5666	2.83709e-07	1.11987e-05	TRUE	5.68399	23.6401	0.000848779	0.00175145	TRUE	HNRNPM	P52272-2;P52272
HNRNPR	2.19737	23.7125	0.116205	0.132757	FALSE	4.85179	20.5889	5.09908e-05	0.000171435	TRUE	HNRNPR	O43390;O43390-3;O43390-2;O43390-4
HNRNPU	3.24353	23.2181	0.00600331	0.0092451	TRUE	3.25082	21.7339	0.000433908	0.00101391	TRUE	HNRNPU	Q00839-2;Q00839
HNRNPUL1	1.70006	18.8842	0.0610168	0.0718394	FALSE	NA	NA	NA	NA	NA	HNRNPUL1	Q9BUJ2-3;Q9BUJ2-4;Q9BUJ2-2;Q9BUJ2
HP1BP3	4.16443	20.1164	0.00188279	0.00332511	TRUE	NA	NA	NA	NA	NA	HP1BP3	Q5SSJ5-3;Q5SSJ5-2;Q5SSJ5
HPRT1	3.56541	19.8168	6.69673e-05	0.000309355	TRUE	2.5034	19.1644	0.000462506	0.00105484	TRUE	HPRT1	P00492
HSD17B10	NA	NA	NA	NA	NA	1.92609	19.1261	0.057184	0.0738144	FALSE	HSD17B10	Q99714;Q99714-2
HSP90AA1	1.66488	21.5608	0.0105331	0.0147464	TRUE	1.23673	22.5919	0.441475	0.474311	FALSE	HSP90AA1	P07900;P07900-2
HSP90AB1	2.24361	24.8134	0.00316644	0.00518757	TRUE	1.87067	25.2946	0.091581	0.112671	FALSE	HSP90AB1	P08238
HSP90B1	NA	NA	NA	NA	NA	1.90481	19.1154	0.00557099	0.00909074	TRUE	HSP90B1	P14625
HSPA1B	4.52262	23.096	0.000338429	0.000912697	TRUE	1.88577	23.3796	0.106039	0.128035	FALSE	HSPA1B;HSPA1A	P0DMV9;P0DMV8;P0DMV8-2
HSPA5	3.79188	22.0335	0.000538127	0.00125723	TRUE	2.59035	23.1136	0.0157457	0.023173	TRUE	HSPA5	P11021
HSPA8	4.70226	26.7424	3.37717e-06	4.63415e-05	TRUE	3.32151	27.2838	0.0235166	0.0329909	TRUE	HSPA8	P11142;P11142-2
HSPA9	2.30848	23.0964	0.00314419	0.00517314	TRUE	3.10211	22.9248	0.000158239	0.000437684	TRUE	HSPA9	P38646
HSPD1	2.93557	21.8004	0.00619932	0.00943374	TRUE	2.06414	22.9364	0.0276469	0.0383712	TRUE	HSPD1	P10809
HSPE1	0.502564	20.5848	0.411119	0.433646	FALSE	0.9397	20.9596	0.264833	0.2951	FALSE	HSPE1	P61604
IARS	NA	NA	NA	NA	NA	2.50103	19.4135	2.17938e-05	9.88322e-05	TRUE	IARS	P41252
IDH2	NA	NA	NA	NA	NA	1.26207	18.6679	0.00757913	0.0120157	TRUE	IDH2	P48735-2;P48735
IK	0.921207	18.4947	0.0408874	0.0499735	TRUE	NA	NA	NA	NA	NA	IK	Q13123
IKZF1	3.55443	19.4559	9.23131e-05	0.00038621	TRUE	3.3326	19.4961	0.000149859	0.000420469	TRUE	IKZF1	Q13422-5;Q13422-4;Q13422-3;Q13422-7;Q13422;Q13422-6;Q13422-2
ILF2	4.33796	21.6152	0.00151407	0.00280248	TRUE	4.67477	20.5004	2.32355e-06	2.60474e-05	TRUE	ILF2	Q12905
ILF3	5.57713	20.265	0.000256818	0.000766472	TRUE	2.90535	19.6157	5.74425e-06	4.6672e-05	TRUE	ILF3	Q12906-5;Q12906-4;Q12906-2;Q12906-6;Q12906-3;Q12906;Q12906-7
IMMT	3.47955	19.7739	1.06678e-05	9.55137e-05	TRUE	2.06284	18.9882	0.00328355	0.0056663	TRUE	IMMT	Q16891-3;Q16891-2;Q16891-4;Q16891
IMPDH2	3.55413	19.4558	0.00146765	0.00275631	TRUE	1.07288	21.3818	0.301305	0.330081	FALSE	IMPDH2	P12268
Integrase-P31	NA	NA	NA	NA	NA	3.6971	20.0116	4.93528e-06	4.37445e-05	TRUE	Integrase-P31	Integrase-P31
INTS7	2.05232	18.8551	0.000481496	0.00119597	TRUE	NA	NA	NA	NA	NA	INTS7	Q9NVH2-3;Q9NVH2-2;Q9NVH2
JUP	0.667605	23.5222	0.371816	0.39544	FALSE	-2.63787	24.2879	0.103691	0.125916	FALSE	JUP	P14923
KARS	5.08691	20.5776	7.29302e-05	0.000328141	TRUE	4.48603	20.406	1.56365e-06	2.10284e-05	TRUE	KARS	Q15046;Q15046-2
KPRP	0.573318	22.5783	0.51712	0.533756	FALSE	-1.34522	24.4068	0.107767	0.12972	FALSE	KPRP	Q5T749
KRT6B	3.50355	19.4356	0.00104095	0.00208733	TRUE	NA	NA	NA	NA	NA	KRT6B	P04259
LANCL1	3.01659	19.5424	0.00248893	0.00422132	TRUE	3.55031	19.9382	0.000117658	0.000347141	TRUE	LANCL1	O43813
LARP1	3.98681	20.0276	0.000224482	0.000726266	TRUE	NA	NA	NA	NA	NA	LARP1	Q6PKG0-3;Q6PKG0
LAS1L	1.96122	19.0148	0.0380282	0.0469259	TRUE	2.28686	19.3065	0.0101914	0.0158255	TRUE	LAS1L	Q9Y4W2-2;Q9Y4W2;Q9Y4W2-3
LBR	3.78234	19.9253	0.000180111	0.000613652	TRUE	3.03995	19.683	0.000267709	0.000665009	TRUE	LBR	Q14739
LCK	NA	NA	NA	NA	NA	2.80665	19.5664	3.21894e-05	0.000123192	TRUE	LCK	P06239;P06239-3;P06239-2
LCN1P1	-1.27833	21.0041	0.140481	0.158474	FALSE	2.22303	19.2745	0.000582729	0.00126258	TRUE	LCN1P1;LCN1	Q5VSP4;P31025
LCP1	NA	NA	NA	NA	NA	0.977301	18.5539	0.0345224	0.0469119	TRUE	LCP1	P13796;P13796-2
LDHA	1.19483	22.8959	0.0239203	0.0305957	TRUE	1.06123	22.4942	0.20027	0.229048	FALSE	LDHA	P00338;P00338-5;P00338-2;P00338-3;P00338-4
LDHB	5.01274	20.0392	0.00120117	0.00235082	TRUE	3.49605	19.9111	0.00117554	0.0022809	TRUE	LDHB	P07195
LMNB1	3.71431	19.5199	1.9437e-05	0.000141194	TRUE	3.79603	20.061	0.00534257	0.00875464	TRUE	LMNB1	P20700
LPL	4.56482	20.3166	5.01274e-05	0.000250637	TRUE	3.4146	19.8703	0.0164101	0.0238803	TRUE	LPL	P06858
LSM4	1.17203	25.5609	0.0897806	0.1038	FALSE	2.80558	24.4219	0.23226	0.262555	FALSE	LSM4	Q9Y4Z0
LUC7L2	NA	NA	NA	NA	NA	2.06007	19.1931	0.000351643	0.000846548	TRUE	LUC7L2	Q96HJ9-2;Q9Y383-3;Q9Y383-2;Q9Y383
LYZ	3.05011	19.5592	0.00148672	0.00276515	TRUE	-0.175596	22.4037	0.944864	0.947293	FALSE	LYZ	P61626
MAP7D1	4.59867	20.3335	0.000219028	0.000714627	TRUE	NA	NA	NA	NA	NA	MAP7D1	Q3KQU3-4;Q3KQU3;Q3KQU3-2
MAT2A	2.29121	22.3374	0.0323844	0.0407451	TRUE	0.856538	22.5892	0.15635	0.184218	FALSE	MAT2A	P31153;P31153-2
MAT2B	0.802406	21.5455	0.284203	0.30909	FALSE	0.680377	21.4173	0.198889	0.228811	FALSE	MAT2B	Q9NZL9-5;Q9NZL9-3;Q9NZL9-4;Q9NZL9-2;Q9NZL9
MATR3	NA	NA	NA	NA	NA	3.86546	20.0958	0.000210186	0.000565329	TRUE	MATR3	P43243;P43243-2
MATRIX-p17	NA	NA	NA	NA	NA	3.8218	20.0739	3.78295e-06	3.61988e-05	TRUE	MATRIX-p17	MATRIX-p17
MCM3	1.40376	19.991	0.00617185	0.00943374	TRUE	0.653911	20.4121	0.270921	0.301024	FALSE	MCM3	P25205;P25205-2
MCM5	1.78454	24.449	0.0214741	0.0277434	TRUE	1.04938	24.5964	0.144263	0.171011	FALSE	MCM5	P33992
MCM6	1.89733	18.7931	0.000254397	0.00076518	TRUE	NA	NA	NA	NA	NA	MCM6	Q14566
MCM7	7.62599	21.8471	6.67042e-08	4.28019e-06	TRUE	7.43494	21.8805	7.3271e-07	1.73487e-05	TRUE	MCM7	P33993;P33993-3
MDH1	1.89717	18.9827	0.00076464	0.00162645	TRUE	NA	NA	NA	NA	NA	MDH1	P40925-2;P40925;P40925-3
MIF	1.38676	24.7295	0.0509098	0.06106	FALSE	0.703993	24.3367	0.200168	0.229048	FALSE	MIF	P14174
MKRN2	2.43733	19.2528	0.0112515	0.0155821	TRUE	NA	NA	NA	NA	NA	MKRN2	Q9H000-2;Q9H000
MMTAG2	0.337247	21.5599	0.570548	0.585762	FALSE	0.185842	21.289	0.634612	0.668915	FALSE	MMTAG2	Q9BU76-3;Q9BU76-4;Q9BU76;Q9BU76-2
MORF4L2	NA	NA	NA	NA	NA	2.45027	19.1431	0.0938665	0.114758	FALSE	MORF4L2	Q15014
MOV10	6.13794	21.1031	2.71936e-06	4.63415e-05	TRUE	4.64368	20.4849	2.22959e-06	2.60474e-05	TRUE	MOV10	Q9HCE1;Q9HCE1-2
MRPS17	3.6297	19.849	5.49757e-06	6.04732e-05	TRUE	NA	NA	NA	NA	NA	MRPS17	Q9Y2R5
MRPS2	3.1615	19.6149	8.30043e-05	0.000355074	TRUE	2.3863	19.3562	0.0156137	0.0230658	TRUE	MRPS2	Q9Y399
MRPS22	3.51585	19.7921	1.21662e-05	0.000104088	TRUE	3.43002	19.878	0.000383034	0.000910875	TRUE	MRPS22	P82650;P82650-2
MRPS27	3.1059	19.2765	0.00021794	0.000714627	TRUE	NA	NA	NA	NA	NA	MRPS27	Q92552;Q92552-2
MRPS28	3.2321	19.6502	0.00132285	0.00252127	TRUE	NA	NA	NA	NA	NA	MRPS28	Q9Y2Q9
MRPS34	2.74089	19.4046	0.000655746	0.00143445	TRUE	NA	NA	NA	NA	NA	MRPS34	P82930
MRPS5	1.85244	18.7751	0.000299749	0.00085066	TRUE	1.17702	18.7515	0.000720284	0.00150806	TRUE	MRPS5	P82675;P82675-2
MT-CO2	0.665469	18.3003	0.177445	0.197446	FALSE	NA	NA	NA	NA	NA	MT-CO2	P00403
MTA2	3.86277	19.9655	0.019785	0.0257339	TRUE	NA	NA	NA	NA	NA	MTA2	O94776;O94776-2
MTCH1	1.80681	18.7569	0.000322588	0.000893499	TRUE	NA	NA	NA	NA	NA	MTCH1	Q9NZJ7-2;Q9NZJ7
MTHFD1	1.89718	18.9827	0.000480706	0.00119597	TRUE	NA	NA	NA	NA	NA	MTHFD1	P11586
MVD	NA	NA	NA	NA	NA	1.24738	18.7867	0.0165375	0.0239764	TRUE	MVD	P53602
MYH9	1.09758	20.6395	0.601303	0.615696	FALSE	1.51415	22.5832	0.112391	0.134456	FALSE	MYH9	P35579;P35579-2
MYO1G	6.94082	21.5046	2.25851e-08	4.28019e-06	TRUE	6.49106	21.4086	5.57875e-07	1.73487e-05	TRUE	MYO1G	B0I1T2;B0I1T2-4
MYO7B	3.09274	19.5805	0.00681112	0.0102301	TRUE	NA	NA	NA	NA	NA	MYO7B	Q6PIF6;Q6PIF6-2
NACA	NA	NA	NA	NA	NA	2.36233	19.3442	0.00222495	0.00401728	TRUE	NACA	Q13765;E9PAV3-2;E9PAV3
NAP1L1	NA	NA	NA	NA	NA	1.93105	19.1286	0.00109856	0.00216384	TRUE	NAP1L1	P55209-2;P55209;P55209-3
NAT10	2.62613	19.0846	0.000812227	0.00170608	TRUE	2.73481	19.5304	9.72998e-06	5.9292e-05	TRUE	NAT10	Q9H0A0;Q9H0A0-2
NCAPH	4.1635	20.1159	5.4646e-05	0.000266642	TRUE	3.81055	19.6872	1.41246e-05	6.97289e-05	TRUE	NCAPH	Q15003
NCL	1.98885	26.0135	0.125709	0.142767	FALSE	1.34072	24.5562	0.0852936	0.105602	FALSE	NCL	P19338
NDUFS3	NA	NA	NA	NA	NA	2.55977	19.4429	8.21286e-05	0.000258308	TRUE	NDUFS3	O75489
NOP56	4.32249	20.1954	0.00180871	0.00322385	TRUE	4.95906	20.6426	1.09852e-05	6.19195e-05	TRUE	NOP56	O00567
NOP58	4.58252	20.3254	0.000247897	0.000757462	TRUE	4.56739	20.4467	3.56471e-05	0.000129929	TRUE	NOP58	Q9Y2X3
NSUN2	1.26143	18.5387	0.00496834	0.0078394	TRUE	1.09314	18.7096	0.00106695	0.00212301	TRUE	NSUN2	Q08J23-3;Q08J23-2;Q08J23
NUDT16L1	1.58865	18.6696	0.000692679	0.00149821	TRUE	0.0705509	20.059	0.949574	0.949574	FALSE	NUDT16L1	Q9BRJ7;Q9BRJ7-2
NUDT21	2.80379	19.1557	0.000242283	0.000757462	TRUE	0.504892	20.235	0.308701	0.337236	FALSE	NUDT21	O43809
NUP107	3.45163	19.4148	0.000421506	0.00108913	TRUE	2.91186	19.619	1.9508e-05	9.05731e-05	TRUE	NUP107	P57740;P57740-2;P57740-3
NUP205	NA	NA	NA	NA	NA	0.598069	18.4023	0.0837544	0.104026	FALSE	NUP205	Q92621
NUP214	3.44743	19.7579	3.89286e-05	0.000220405	TRUE	2.97934	19.6527	3.80551e-06	3.61988e-05	TRUE	NUP214	P35658-2;P35658-4;P35658;P35658-3;P35658-5
NUP93	3.01011	19.5392	0.00078027	0.00165057	TRUE	2.33408	19.3301	1.34853e-05	6.90676e-05	TRUE	NUP93	Q8N1F7;Q8N1F7-2
P4HA1	5.08604	20.5772	2.74757e-06	4.63415e-05	TRUE	4.40983	20.3679	9.23458e-05	0.000283581	TRUE	P4HA1	P13674;P13674-3;P13674-2
PABPC1	6.46893	21.2686	4.94698e-05	0.000250637	TRUE	5.30074	20.8134	3.1762e-06	3.34788e-05	TRUE	PABPC1	P11940-2;P11940
PABPC4	4.33922	20.2038	7.16893e-06	7.26326e-05	TRUE	4.32905	20.3276	2.9543e-06	3.20049e-05	TRUE	PABPC4	Q13310-2;Q13310;Q13310-3
PAICS	1.31995	22.477	0.019148	0.0250747	TRUE	1.78153	22.2462	0.0169074	0.0244219	TRUE	PAICS	P22234;P22234-2
PARK7	0.923489	21.4741	0.0544124	0.0650583	FALSE	2.98038	19.6532	2.42136e-05	0.00010731	TRUE	PARK7	Q99497
PCBP1	4.66161	20.365	2.7687e-07	1.11987e-05	TRUE	4.79676	20.5614	7.31229e-07	1.73487e-05	TRUE	PCBP1	Q15365
PCBP2	4.75284	19.9353	4.55778e-06	5.48358e-05	TRUE	4.69595	20.511	1.12958e-05	6.19195e-05	TRUE	PCBP2;PCBP3	Q15366-7;Q15366-8;Q15366-4;Q15366-5;Q15366-6;Q15366-3;Q15366;Q15366-2;P57721-2;P57721-3;P57721-5;P57721-4;P57721
PCNA	3.85967	19.964	1.32746e-05	0.000108739	TRUE	3.49378	19.9099	1.53816e-06	2.10284e-05	TRUE	PCNA	P12004
PFKL	2.84019	19.1702	0.00142151	0.00268275	TRUE	2.22534	19.2757	0.00139197	0.00266111	TRUE	PFKL	P17858;P17858-2
PFKP	6.1678	21.118	1.51272e-05	0.000116964	TRUE	5.33417	20.8301	6.59696e-06	4.96498e-05	TRUE	PFKP	Q01813;Q01813-2
PFN1	3.9702	19.6222	3.33465e-05	0.000203823	TRUE	3.86679	20.0964	0.00060292	0.00129911	TRUE	PFN1	P07737
PGAM5	4.04597	22.315	0.000987091	0.00200485	TRUE	5.30884	20.8174	8.44912e-06	5.5774e-05	TRUE	PGAM5	Q96HS1;Q96HS1-2
PGK1	2.05641	19.0624	0.00179649	0.00321697	TRUE	NA	NA	NA	NA	NA	PGK1	P00558-2;P00558
PHB	3.29714	19.6827	3.84726e-06	4.77804e-05	TRUE	3.34008	19.8331	0.000126482	0.000368119	TRUE	PHB	P35232;P35232-2
PHB2	3.09953	19.5839	0.00032985	0.000900654	TRUE	2.53849	19.4323	9.05496e-05	0.000280273	TRUE	PHB2	Q99623-2;Q99623
PHGDH	4.34896	19.7737	0.000510173	0.00122973	TRUE	4.10671	20.2164	1.53346e-05	7.47561e-05	TRUE	PHGDH	O43175
PKM	1.84301	22.9403	0.00733701	0.0107405	TRUE	2.93982	22.4618	0.00127966	0.00245846	TRUE	PKM	P14618;P14618-2;P14618-3
PLEC	5.79948	20.9339	4.64006e-07	1.62402e-05	TRUE	4.92814	20.6271	1.16295e-06	1.8898e-05	TRUE	PLEC	Q15149-7;Q15149-8;Q15149-9;Q15149-5;Q15149-4;Q15149-6;Q15149-3;Q15149-2;Q15149
POLR2A	1.68575	18.7084	0.00722015	0.0106504	TRUE	NA	NA	NA	NA	NA	POLR2A	P24928
POLR2B	3.33885	19.7036	0.00218517	0.00378959	TRUE	2.27494	19.3005	5.71301e-05	0.00018882	TRUE	POLR2B	P30876
PPAT	2.12911	19.9907	0.00714323	0.0106183	TRUE	1.92334	19.1247	0.000301142	0.000734033	TRUE	PPAT	Q06203
PPIA	4.42852	19.8056	0.00554197	0.00860346	TRUE	2.22606	21.8359	0.0120955	0.0182839	TRUE	PPIA	P62937
PPP1CA	1.41928	18.7438	0.0342209	0.0429155	TRUE	NA	NA	NA	NA	NA	PPP1CA	P62136-3;P62136;P62136-2
PPP6C	3.72344	19.5235	0.000156177	0.000556743	TRUE	4.0909	20.2085	2.49416e-05	0.00010808	TRUE	PPP6C	O00743-2;O00743;O00743-3
PPP6R1	NA	NA	NA	NA	NA	1.32163	18.8238	0.0257261	0.0358328	TRUE	PPP6R1	Q9UPN7
PRDX1	0.0417384	22.482	0.955041	0.955041	FALSE	0.448864	22.8683	0.290741	0.320308	FALSE	PRDX1	Q06830
PRDX2	NA	NA	NA	NA	NA	-2.27225	19.2992	0.0130066	0.0195098	FALSE	PRDX2	P32119
PRDX6	2.64788	19.3581	0.0184683	0.0242672	TRUE	1.88552	19.1058	0.00218661	0.00396641	TRUE	PRDX6	P30041
PRKDC	7.1734	21.6208	1.30939e-06	3.15072e-05	TRUE	6.35465	21.3404	3.43866e-06	3.43866e-05	TRUE	PRKDC	P78527;P78527-2
PRMT1	1.92129	20.8239	0.034738	0.0432225	TRUE	3.19852	19.4424	0.000453998	0.00104152	TRUE	PRMT1	Q99873-3;Q99873-2;Q99873-4;Q99873
PRPF40A	1.61658	18.8424	0.00778464	0.0113098	TRUE	NA	NA	NA	NA	NA	PRPF40A	O75400-2;O75400-3;O75400
PRPS2	NA	NA	NA	NA	NA	1.9973	19.1617	0.000235259	0.000599679	TRUE	PRPS2;PRPS1;PRPS1L1	P11908;P11908-2;P60891-2;P60891;P21108
PRRC2A	2.18613	19.1272	0.00738274	0.0107665	TRUE	NA	NA	NA	NA	NA	PRRC2A	P48634-2;P48634-3;P48634;P48634-4
PRSS3	-0.332482	26.0417	0.611932	0.623264	FALSE	0.911624	25.8686	0.135214	0.160772	FALSE	PRSS3	P35030-5;P35030-3;P35030-2;P35030-4;P35030
PSMA4	NA	NA	NA	NA	NA	1.96856	19.1473	0.00319082	0.00553075	TRUE	PSMA4	P25789
PSMA6	2.46885	19.0217	0.000666094	0.00144885	TRUE	-0.143419	20.7635	0.743422	0.767023	FALSE	PSMA6	P60900-2;P60900
PSMA7	2.85018	19.4592	3.33528e-05	0.000203823	TRUE	0.840693	20.4895	0.22849	0.259044	FALSE	PSMA7;PSMA8	O14818-2;Q8TAA3-2;O14818;Q8TAA3-5;Q8TAA3;O14818-4
PSMC2	4.03248	20.0504	2.83939e-06	4.63415e-05	TRUE	4.36291	20.3445	6.2422e-07	1.73487e-05	TRUE	PSMC2	P35998;P35998-2
PSMC4	2.87643	19.1847	0.000525867	0.00124975	TRUE	2.73587	19.531	1.244e-05	6.46881e-05	TRUE	PSMC4	P43686;P43686-2
PSMC5	3.99293	19.6313	1.01038e-05	9.48773e-05	TRUE	4.07338	20.1997	4.40741e-06	3.99742e-05	TRUE	PSMC5	P62195-2;P62195
PSMD11	NA	NA	NA	NA	NA	1.40452	18.7248	0.0347649	0.0470774	TRUE	PSMD11	O00231;O00231-2
PSMD3	6.84689	21.4576	2.83787e-05	0.000191681	TRUE	7.0919	21.709	1.12223e-07	1.4589e-05	TRUE	PSMD3	O43242;O43242-2
PTMA	-0.134542	22.3495	0.920633	0.925441	FALSE	-0.406465	21.5964	0.740495	0.767023	FALSE	PTMA	P06454-2;P06454
PURA	16.3932	26.2307	8.25223e-09	3.17711e-06	TRUE	15.694	26.01	9.24336e-09	3.60491e-06	TRUE	PURA	Q00577
PURB	8.44899	27.5129	0.00921779	0.0130472	TRUE	7.54149	28.1299	0.000170939	0.000466197	TRUE	PURB	Q96QR8
PURG	5.10658	20.5874	6.79823e-06	7.07384e-05	TRUE	4.21146	20.2688	3.30559e-06	3.39258e-05	TRUE	PURG	Q9UJV8-2;Q9UJV8
Q99729-3	2.86	19.1781	4.48613e-05	0.000236597	TRUE	1.90748	19.1168	0.000380903	0.000910875	TRUE	HNRNPAB	Q99729-3;Q99729-2
QARS	1.94575	18.8124	0.00122492	0.00238179	TRUE	2.06323	19.1946	0.000530801	0.00118293	TRUE	QARS	P47897-2;P47897
RAB10	NA	NA	NA	NA	NA	2.66128	19.4937	0.00108219	0.0021424	TRUE	RAB10;RAB1A;RAB1B;RAB1C;RAB13;RAB8B;RAB8A;RAB15	P61026;P62820-3;P62820-2;Q9H0U4;Q92928;P51153;P62820;Q92930;P61006-2;P61006;P59190-2;P59190
RAB5B	0.756968	18.4126	0.0947863	0.108934	FALSE	NA	NA	NA	NA	NA	RAB5B;RAB5A;RAB5C	P61020-2;P20339-2;P61020;P20339;P51148;P51148-2
RAB7A	NA	NA	NA	NA	NA	1.30944	18.8178	0.0217853	0.0308955	TRUE	RAB7A	P51149
RALY	5.17924	24.0669	0.00727553	0.0106911	TRUE	6.78681	21.5564	2.43073e-07	1.73487e-05	TRUE	RALY	Q9UKM9-2;Q9UKM9
RAN	1.68633	22.2654	0.0124684	0.0170831	TRUE	0.340896	23.1507	0.753422	0.775289	FALSE	RAN	P62826
RARS	NA	NA	NA	NA	NA	2.55207	19.4391	3.82294e-05	0.000136784	TRUE	RARS	P54136;P54136-2
RASAL3	2.91471	19.4915	0.00720331	0.0106504	TRUE	1.72541	18.8532	0.00048092	0.00108415	TRUE	RASAL3	Q86YV0;Q86YV0-2
RBBP4	2.5275	22.1073	0.00300263	0.00496142	TRUE	1.59318	22.1692	0.00198844	0.00364081	TRUE	RBBP4	Q09028-3;Q09028;Q09028-4;Q09028-2
RBM14	6.02253	21.0454	3.49595e-06	4.63415e-05	TRUE	4.95057	20.6383	1.40844e-06	2.10284e-05	TRUE	RBM14	Q96PK6
RBM25	1.68023	18.8743	0.000369278	0.00097378	TRUE	NA	NA	NA	NA	NA	RBM25	P49756
RBM39	5.3588	20.7135	0.000147713	0.000536505	TRUE	3.76826	20.0472	0.00348862	0.00591548	TRUE	RBM39	Q14498-3;Q14498-2;Q14498
RBMX	2.66459	23.2	0.0454809	0.0550633	FALSE	1.34607	21.2159	0.147884	0.174772	FALSE	RBMX;RBMXL1	P38159;P38159-3;P38159-2;Q96E39
RCC2	NA	NA	NA	NA	NA	2.25932	19.2927	0.00599451	0.00974107	TRUE	RCC2	Q9P258
RFC1	4.40194	20.2351	6.63055e-05	0.000309355	TRUE	3.0985	19.7123	0.000895996	0.00182056	TRUE	RFC1	P35251-2;P35251
RFC4	1.52989	18.6461	0.000538814	0.00125723	TRUE	NA	NA	NA	NA	NA	RFC4	P35249;P35249-2
RLTPR	2.71744	19.3929	0.00123823	0.00239556	TRUE	2.74695	19.5365	0.00343512	0.00585021	TRUE	RLTPR	Q6F5E8-2;Q6F5E8
Rnase-p15	NA	NA	NA	NA	NA	2.20798	19.267	0.000543161	0.00118342	TRUE	Rnase-p15	Rnase-p15
RNF213	2.85119	19.1746	0.00401401	0.00652065	TRUE	1.58435	18.7968	0.000674916	0.0014228	TRUE	RNF213	Q63HN8;Q63HN8-4
RNF219	5.94871	21.0085	1.90681e-06	4.31837e-05	TRUE	3.45515	19.8906	0.000225351	0.000585914	TRUE	RNF219	Q5W0B1
RNPS1	2.4304	19.2493	0.0468008	0.0563072	FALSE	2.11745	19.2218	2.45448e-05	0.000107556	TRUE	RNPS1	Q15287-3;Q15287-2;Q15287
RPIA	3.17666	19.3048	0.00131559	0.00251991	TRUE	2.79538	19.5607	0.00309784	0.00541775	TRUE	RPIA	P49247
RPL10A	3.57325	22.2938	0.000347658	0.000929503	TRUE	2.89108	22.3392	0.000896276	0.00182056	TRUE	RPL10A	P62906
RPL11	2.29816	21.0076	0.000149755	0.00053884	TRUE	3.53609	19.9311	4.1964e-06	3.89666e-05	TRUE	RPL11	P62913-2;P62913
RPL13	2.87726	23.2259	0.0919001	0.105933	FALSE	-0.574651	23.15	0.578216	0.611122	FALSE	RPL13	P26373;P26373-2
RPL13A	3.18839	19.6283	0.000904512	0.00186223	TRUE	1.94144	18.9396	0.00532707	0.00875464	TRUE	RPL13A;RPL13AP3	P40429;Q6NVV1
RPL14	5.23356	20.6509	3.19371e-06	4.63415e-05	TRUE	1.69018	22.3461	0.0423308	0.0565377	FALSE	RPL14	P50914
RPL17	3.23597	19.3285	2.52667e-05	0.000175742	TRUE	2.41493	19.3705	8.94894e-06	5.67769e-05	TRUE	RPL17	P18621;P18621-3;P18621-2
RPL18	1.30686	22.4266	0.0207523	0.0269012	TRUE	1.09368	22.8379	0.0285754	0.0395191	TRUE	RPL18	Q07020-2;Q07020
RPL18A	2.14723	20.7666	0.00675752	0.0102025	TRUE	1.53871	21.5072	0.0651406	0.0832945	FALSE	RPL18A	Q02543
RPL21	0.643035	23.2585	0.370968	0.39544	FALSE	4.92848	20.1344	3.24863e-05	0.000123192	TRUE	RPL21	P46778
RPL22	0.963283	25.0013	0.0567562	0.0676506	FALSE	1.07797	24.525	0.103961	0.125916	FALSE	RPL22	P35268
RPL23	3.59986	19.4741	0.0112071	0.0155817	TRUE	2.08198	19.204	0.000445939	0.00102909	TRUE	RPL23	P62829
RPL23A	1.1722	22.2819	0.0461635	0.0557146	FALSE	1.01168	22.3242	0.182497	0.213096	FALSE	RPL23A	P62750
RPL24	4.14874	23.2866	0.000624334	0.00139749	TRUE	3.87991	22.5971	0.000214741	0.000572657	TRUE	RPL24	P83731
RPL27	3.3683	19.7183	0.0354197	0.0438476	TRUE	5.58044	20.9532	9.8728e-07	1.82018e-05	TRUE	RPL27	P61353
RPL27A	3.07504	22.6041	0.0235988	0.0303864	TRUE	0.654263	23.2362	0.517836	0.551793	FALSE	RPL27A	P46776
RPL30	1.91188	22.2121	0.00787717	0.0114012	TRUE	-0.604829	22.9853	0.526555	0.559555	FALSE	RPL30	P62888
RPL31	NA	NA	NA	NA	NA	3.66448	19.6288	4.7157e-05	0.000159924	TRUE	RPL31	P62899;P62899-3;P62899-2
RPL32	3.34128	19.7048	0.000234228	0.000751481	TRUE	1.09975	20.6754	0.293826	0.322795	FALSE	RPL32	P62910
RPL35A	1.57525	18.6642	0.00173895	0.00312849	TRUE	3.49869	19.9124	6.56427e-05	0.000210083	TRUE	RPL35A	P18077
RPL36	2.38342	20.9518	0.00461813	0.00734703	TRUE	0.377396	21.8237	0.77711	0.793385	FALSE	RPL36	Q9Y3U8
RPL36AL	2.89911	19.4837	0.000633366	0.00140951	TRUE	2.6795	19.5028	0.000118384	0.000347141	TRUE	RPL36AL;RPL36A	Q969Q0;P83881
RPL38	4.29346	20.1809	0.000838938	0.0017459	TRUE	2.04371	22.263	0.248563	0.278562	FALSE	RPL38	P63173
RPL4	4.33033	20.1993	0.00261922	0.00440181	TRUE	1.92955	21.8005	0.0575374	0.0738144	FALSE	RPL4	P36578
RPL5	NA	NA	NA	NA	NA	2.83667	19.2977	0.000259984	0.000654154	TRUE	RPL5	P46777
RPL6	2.49096	21.8493	0.00408278	0.00658508	TRUE	1.67831	22.3218	0.00181696	0.0034068	TRUE	RPL6	Q02878
RPL7	1.93378	22.0745	0.0603299	0.0712485	FALSE	1.03408	22.4623	0.769682	0.78791	FALSE	RPL7	P18124
RPL7A	2.62624	22.5756	0.0121426	0.0167559	TRUE	1.25299	22.9141	0.183443	0.21356	FALSE	RPL7A	P62424
RPLP0	4.57177	19.8629	8.73286e-06	8.40538e-05	TRUE	4.14612	20.2361	9.04641e-07	1.76405e-05	TRUE	RPLP0;RPLP0P6	P05388;P05388-2;Q8NHW5
RPLP2	0.848652	21.1995	0.190354	0.210593	FALSE	1.40152	20.9852	0.0296302	0.0406893	TRUE	RPLP2	P05387
RPN1	4.02092	20.0446	7.77912e-07	2.30247e-05	TRUE	3.92761	20.1268	7.75948e-05	0.000246032	TRUE	RPN1	P04843
RPS10	1.84277	18.9555	0.000706788	0.00152019	TRUE	NA	NA	NA	NA	NA	RPS10	P46783
RPS11	3.16304	22.27	0.0598514	0.0709009	FALSE	5.14853	20.7373	2.10708e-05	9.66778e-05	TRUE	RPS11	P62280
RPS12	1.69606	18.7126	0.0702269	0.0821804	FALSE	NA	NA	NA	NA	NA	RPS12	P25398
RPS13	1.75857	22.13	0.21596	0.236879	FALSE	4.15452	20.2403	9.93354e-06	5.96012e-05	TRUE	RPS13	P62277
RPS14	3.16292	22.5125	0.00618269	0.00943374	TRUE	4.84151	20.5838	1.10631e-05	6.19195e-05	TRUE	RPS14	P62263
RPS16	3.45442	23.5843	0.0295102	0.0373731	TRUE	4.00729	23.6893	0.0105245	0.0160963	TRUE	RPS16	P62249
RPS17	2.57947	19.3239	1.06543e-05	9.55137e-05	TRUE	3.1393	19.4188	0.00300826	0.00528479	TRUE	RPS17	P08708
RPS18	4.23375	22.9363	0.00408788	0.00658508	TRUE	1.78282	23.4859	0.0437832	0.0580798	FALSE	RPS18	P62269
RPS19	2.4146	21.1977	0.00848511	0.0120545	TRUE	3.32626	19.8262	1.15901e-05	6.19195e-05	TRUE	RPS19	P39019
RPS2	5.59715	20.8327	0.000246951	0.000757462	TRUE	5.92109	21.1236	1.13554e-06	1.8898e-05	TRUE	RPS2	P15880
RPS20	3.61998	22.2604	0.0164534	0.0219949	TRUE	5.78235	21.0542	1.05279e-05	6.12819e-05	TRUE	RPS20	P60866;P60866-2
RPS23	NA	NA	NA	NA	NA	4.74373	20.0605	5.97095e-06	4.75239e-05	TRUE	RPS23	P62266
RPS24	1.13035	21.6892	0.0413666	0.0503992	FALSE	3.85067	20.0884	0.000273313	0.000674633	TRUE	RPS24	P62847-2;P62847-3;P62847;P62847-4
RPS25	2.21856	26.0132	0.00165918	0.00301314	TRUE	2.77052	24.7311	0.00935245	0.0147075	TRUE	RPS25	P62851
RPS27A	3.23561	23.3013	0.00251429	0.00424561	TRUE	1.73692	25.1246	0.068927	0.0872777	FALSE	RPS27A;UBA52;UBB;UBC	P62979;P62987;P0CG47;P0CG48
RPS27L	NA	NA	NA	NA	NA	4.68312	20.5046	7.56227e-07	1.73487e-05	TRUE	RPS27L;RPS27	Q71UM5;P42677
RPS28	NA	NA	NA	NA	NA	0.733434	18.5297	0.00964862	0.0151123	TRUE	RPS28	P62857
RPS3	3.66087	24.4557	0.00136299	0.00258498	TRUE	3.04599	24.0777	2.96608e-05	0.000119726	TRUE	RPS3	P23396;P23396-2
RPS3A	3.12136	22.612	0.15937	0.178365	FALSE	6.13187	21.229	6.45659e-07	1.73487e-05	TRUE	RPS3A	P61247
RPS4X	2.17732	22.6782	0.0195383	0.0254991	TRUE	4.8758	20.6009	5.12704e-07	1.73487e-05	TRUE	RPS4X	P62701
RPS6	2.91339	21.5128	0.00512672	0.00805627	TRUE	2.78023	21.3341	0.00080382	0.0016675	TRUE	RPS6	P62753
RPS7	0.848745	18.3736	0.26044	0.284856	FALSE	0.138966	18.2186	0.548804	0.581612	FALSE	RPS7	P62081
RPS8	2.43658	23.279	0.0389429	0.0477484	TRUE	2.54521	23.3245	2.95716e-05	0.000119726	TRUE	RPS8	P62241
RPS9	NA	NA	NA	NA	NA	3.34669	22.415	0.00194398	0.00359314	TRUE	RPS9	P46781
RPSA	1.0197	22.0548	0.343128	0.369006	FALSE	0.658393	22.8361	0.0859291	0.106052	FALSE	RPSA	P08865
RUNX1	7.24254	21.6554	1.08228e-06	2.77785e-05	TRUE	5.51741	20.9217	1.26831e-06	1.97856e-05	TRUE	RUNX1	Q01196-8;Q01196;Q01196-9;Q01196-10;Q01196-2;Q01196-7;Q01196-3;Q01196-4
RUVBL1	4.66277	20.3655	2.51372e-05	0.000175742	TRUE	4.28199	20.304	8.03164e-07	1.74019e-05	TRUE	RUVBL1	Q9Y265;Q9Y265-2
RUVBL2	3.43659	22.5702	0.000327064	0.000899426	TRUE	4.00218	21.8885	0.000100668	0.000304345	TRUE	RUVBL2	Q9Y230;Q9Y230-2
S100A8	NA	NA	NA	NA	NA	0.0950224	21.6547	0.939323	0.944165	FALSE	S100A8	P05109
SCO1	NA	NA	NA	NA	NA	2.94588	19.636	3.89743e-05	0.000138182	TRUE	SCO1	O75880
SDHA	4.91694	23.4627	0.00844284	0.0120389	TRUE	1.44784	24.5697	0.235465	0.264644	FALSE	SDHA	P31040;P31040-2;P31040-3
SEC13	3.94736	19.6131	3.658e-05	0.000214534	TRUE	NA	NA	NA	NA	NA	SEC13	P55735;P55735-2;P55735-3
SEC16A	5.44207	20.7552	3.16183e-05	0.000202884	TRUE	4.14276	20.2344	4.16902e-05	0.000146479	TRUE	SEC16A	O15027-5;O15027;O15027-2;O15027-4;O15027-3
SENP1	2.67839	19.3733	0.000453978	0.00114988	TRUE	NA	NA	NA	NA	NA	SENP1	Q9P0U3-2;Q9P0U3
SENP3	1.91461	18.8	0.000477417	0.00119597	TRUE	NA	NA	NA	NA	NA	SENP3	Q9H4L4
SEPTIN9	3.06491	19.2601	4.30528e-05	0.000236324	TRUE	2.96785	19.647	9.33556e-05	0.000284443	TRUE	SEPTIN9	Q9UHD8-4;Q9UHD8-9;Q9UHD8-3;Q9UHD8-8;Q9UHD8-7;Q9UHD8-2;Q9UHD8-5;Q9UHD8
SERPINB3	NA	NA	NA	NA	NA	-0.255005	20.7976	0.86515	0.876385	FALSE	SERPINB3	P29508-2;P29508
SET	0.817542	21.2729	0.307866	0.333014	FALSE	2.77199	19.549	0.000657625	0.0014015	TRUE	SET;SETSIP	Q01105-3;Q01105-4;Q01105-2;Q01105;P0DME0
SF3B2	2.51331	20.7037	0.00484932	0.00768308	TRUE	2.60344	19.4648	3.79687e-05	0.000136784	TRUE	SF3B2	Q13435
SF3B3	3.13081	20.7115	0.00437758	0.00702237	TRUE	2.13112	21.2299	0.0226206	0.0318486	TRUE	SF3B3	Q15393
SFXN1	1.80022	18.7542	0.000588563	0.00133292	TRUE	1.97132	19.1487	0.00193647	0.00359314	TRUE	SFXN1	Q9H9B4
SKIV2L2	4.21624	20.1423	5.3379e-06	6.04732e-05	TRUE	3.48812	19.9071	1.71989e-05	8.17997e-05	TRUE	SKIV2L2	P42285
SLC25A10	2.21968	19.144	0.000513392	0.00122973	TRUE	2.76971	19.5479	0.00143288	0.00272596	TRUE	SLC25A10	Q9UBX3;Q9UBX3-2
SLC25A11	3.50772	19.4372	0.000273537	0.000803908	TRUE	3.64567	19.9859	8.00468e-06	5.47689e-05	TRUE	SLC25A11	Q02978;Q02978-2
SLC25A12	2.55198	19.3101	0.00215412	0.00376645	TRUE	2.08663	19.2063	0.000434161	0.00101391	TRUE	SLC25A12	O75746;O75746-2
SLC25A3	NA	NA	NA	NA	NA	1.90029	19.1132	0.00620243	0.00999565	TRUE	SLC25A3	Q00325-2;Q00325
SLC25A5	7.85582	21.9621	5.82465e-08	4.28019e-06	TRUE	7.24738	21.7867	2.94375e-08	5.74031e-06	TRUE	SLC25A5	P05141
SLC25A6	4.20268	20.1355	0.000558458	0.0012798	TRUE	4.31556	20.3208	3.50984e-05	0.000129929	TRUE	SLC25A6	P12236
SMC2	3.17549	19.3043	4.95513e-05	0.000250637	TRUE	3.28617	19.4775	0.00100073	0.00200145	TRUE	SMC2	O95347;O95347-2
SMC4	2.65818	19.3632	8.8943e-05	0.000376297	TRUE	NA	NA	NA	NA	NA	SMC4	Q9NTJ3;Q9NTJ3-2
SMG7	2.78592	19.4271	9.42954e-05	0.00038621	TRUE	NA	NA	NA	NA	NA	SMG7	Q92540-2;Q92540;Q92540-5;Q92540-4
SNRNP200	3.33661	19.7025	0.000654492	0.00143445	TRUE	2.76737	19.5467	0.000541085	0.00118342	TRUE	SNRNP200	O75643
SNRPA1	1.29542	27.4738	0.107324	0.122976	FALSE	0.902933	26.6667	0.234048	0.263812	FALSE	SNRPA1	P09661
SNRPB	2.16312	18.8994	0.00248581	0.00422132	TRUE	NA	NA	NA	NA	NA	SNRPB;SNRPN	P14678-2;P63162;P14678;P63162-2;P14678-3
SNRPD1	NA	NA	NA	NA	NA	3.23393	19.78	0.0159177	0.0233379	TRUE	SNRPD1	P62314
SNRPD2	2.91693	19.4926	5.93592e-05	0.000285666	TRUE	-0.835828	18.5809	0.0484614	0.0636575	FALSE	SNRPD2	P62316-2;P62316
SNRPD3	2.49526	22.8545	0.00130736	0.00251667	TRUE	1.51561	22.2265	0.0663535	0.0843559	FALSE	SNRPD3	P62318-2;P62318
SNRPE	NA	NA	NA	NA	NA	2.43549	19.3808	8.92309e-05	0.000278401	TRUE	SNRPE	P62304
SRRM1	3.67821	19.8732	0.007034	0.0104965	TRUE	1.03483	19.7939	0.19327	0.223004	FALSE	SRRM1	Q8IYB3-2;Q8IYB3
SRRM2	2.88108	24.242	0.0134743	0.0183957	TRUE	2.07908	22.7727	0.000231341	0.000593573	TRUE	SRRM2	Q9UQ35;Q9UQ35-2
SRSF1	0.78247	23.0605	0.691065	0.696493	FALSE	3.4659	19.896	4.54032e-05	0.0001581	TRUE	SRSF1	Q07955-3;Q07955;Q07955-2
SRSF3	1.84657	23.3192	0.0145504	0.0196558	TRUE	1.69141	22.0284	0.00118403	0.002286	TRUE	SRSF3	P84103-2;P84103
SRSF6	0.630488	24.3917	0.398139	0.421109	FALSE	4.37167	20.3489	0.00206549	0.00376422	TRUE	SRSF6	Q13247-3;Q13247
SRSF7	2.08492	23.6279	0.0148384	0.0199748	TRUE	1.81194	22.2836	0.0170169	0.0244892	TRUE	SRSF7	Q16629-3;Q16629-2;Q16629-4;Q16629
SSBP1	7.6565	21.8624	3.43053e-06	4.63415e-05	TRUE	6.11426	21.2202	2.83539e-07	1.73487e-05	TRUE	SSBP1	Q04837
SSR4	2.30053	18.9544	0.00011049	0.000438542	TRUE	2.31373	19.3199	0.000147234	0.000416097	TRUE	SSR4	P51571
SSRP1	3.89604	19.9822	0.000293207	0.000842423	TRUE	2.41545	19.3708	0.000140577	0.000403125	TRUE	SSRP1	Q08945
STAU2	5.48585	20.7771	1.17967e-05	0.000103222	TRUE	3.74645	20.0363	0.000996558	0.00200145	TRUE	STAU2	Q9NUL3-6;Q9NUL3-8;Q9NUL3-3;Q9NUL3-7;Q9NUL3-2;Q9NUL3;Q9NUL3-4
STIL	1.24779	18.658	0.0817081	0.0950381	FALSE	NA	NA	NA	NA	NA	STIL	Q15468;Q15468-2
SUCLA2	4.69446	20.3814	5.47136e-05	0.000266642	TRUE	3.72069	20.0234	7.22755e-06	5.05017e-05	TRUE	SUCLA2	Q9P2R7-2;Q9P2R7
SUGP2	3.6653	19.8668	0.00841966	0.0120389	TRUE	2.02419	18.9727	0.000224942	0.000585914	TRUE	SUGP2	Q8IX01-4;Q8IX01;Q8IX01-3
SUPT16H	-0.561169	23.1389	0.608061	0.620964	FALSE	4.41784	20.372	9.42535e-06	5.83474e-05	TRUE	SUPT16H	Q9Y5B9
TCERG1	NA	NA	NA	NA	NA	2.20567	19.2659	0.00237318	0.00426517	TRUE	TCERG1	O14776-2;O14776
TCOF1	NA	NA	NA	NA	NA	0.922529	20.2049	0.108154	0.129785	FALSE	TCOF1	Q13428-2;Q13428-8;Q13428-6;Q13428-7;Q13428;Q13428-3;Q13428-4
TCP1	5.46183	20.7651	0.000546124	0.00126661	TRUE	5.95195	21.139	3.93467e-07	1.73487e-05	TRUE	TCP1	P17987
TFRC	1.78784	18.7493	0.000339002	0.000912697	TRUE	NA	NA	NA	NA	NA	TFRC	P02786
TGM1	NA	NA	NA	NA	NA	-1.44997	20.3427	0.0140447	0.0209864	FALSE	TGM1	P22735
THEMIS	NA	NA	NA	NA	NA	1.99404	18.9606	0.00331352	0.00569284	TRUE	THEMIS	Q8N1K5-2;Q8N1K5;Q8N1K5-4;Q8N1K5-3
THRAP3	1.38883	21.1661	0.426959	0.449123	FALSE	NA	NA	NA	NA	NA	THRAP3	Q9Y2W1
TKT	3.80128	19.9348	4.65042e-05	0.000241948	TRUE	NA	NA	NA	NA	NA	TKT	P29401;P29401-2
TMED10	2.86461	19.4664	7.83471e-05	0.000343678	TRUE	NA	NA	NA	NA	NA	TMED10	P49755
TNRC6A	1.43711	18.609	0.00623742	0.00945436	TRUE	NA	NA	NA	NA	NA	TNRC6A;TNRC6C	Q8NDV7-2;Q8NDV7-6;Q8NDV7-5;Q8NDV7;Q9HCJ0;Q9HCJ0-2
TOP2A	NA	NA	NA	NA	NA	1.18717	18.7566	0.000723094	0.00150806	TRUE	TOP2A;TOP2B	P11388;P11388-2;P11388-3;P11388-4;Q02880-2;Q02880
TRA2A	2.52703	19.045	7.8555e-05	0.000343678	TRUE	1.9578	18.9461	0.000630611	0.00135131	TRUE	TRA2A	Q13595-2;Q13595-4;Q13595-3;Q13595
TRA2B	NA	NA	NA	NA	NA	2.82608	19.5761	6.72823e-06	4.96498e-05	TRUE	TRA2B	P62995-3;P62995
TRAP1	1.3277	18.698	0.000174723	0.000603229	TRUE	NA	NA	NA	NA	NA	TRAP1	Q12931-2;Q12931
TRIM28	2.88545	19.1883	4.35818e-05	0.000236324	TRUE	3.25155	19.7888	0.000443702	0.00102909	TRUE	TRIM28	Q13263;Q13263-2
TUBA1B	5.07198	26.9036	0.000112774	0.000443042	TRUE	4.94562	26.4328	0.000146236	0.000416097	TRUE	TUBA1B	P68363;P68363-2
TUBB	6.16658	26.4394	3.05051e-05	0.000202491	TRUE	4.75575	26.1619	0.000263187	0.000657968	TRUE	TUBB	P07437
TUBB4B	7.19326	21.6308	3.19461e-06	4.63415e-05	TRUE	6.75509	21.5406	7.23264e-07	1.73487e-05	TRUE	TUBB4B;TUBB4A	P68371;P04350
TUFM	3.82902	19.5658	0.000617727	0.00139079	TRUE	4.18767	20.2569	1.52944e-06	2.10284e-05	TRUE	TUFM	P49411
TXN	0.96704	20.6806	0.636753	0.646833	FALSE	2.30779	19.3169	0.0144028	0.0214392	TRUE	TXN	P10599-2;P10599
UBA1	NA	NA	NA	NA	NA	1.66567	18.8293	0.0225972	0.0318486	TRUE	UBA1	P22314-2;P22314
UBAP2L	1.96976	18.822	0.0175086	0.0232442	TRUE	NA	NA	NA	NA	NA	UBAP2L	Q14157-4;Q14157-1;Q14157-3;Q14157;Q14157-5
UBE3A	1.82802	18.9482	0.00549133	0.00855936	TRUE	NA	NA	NA	NA	NA	UBE3A	Q05086-2;Q05086-3;Q05086
UBR4	2.03462	18.848	0.00155144	0.00284431	TRUE	2.94235	19.6342	3.25353e-05	0.000123192	TRUE	UBR4	Q5T4S7-3;Q5T4S7-4;Q5T4S7;Q5T4S7-2
UPF1	5.00186	20.5351	0.000132169	0.000498873	TRUE	1.34184	18.834	0.129169	0.154055	FALSE	UPF1	Q92900-2;Q92900
UQCRC2	2.59736	19.0731	0.0112107	0.0155817	TRUE	1.5417	18.9339	0.00736199	0.0117191	TRUE	UQCRC2	P22695
VCP	2.17117	18.9026	0.0175918	0.0232743	TRUE	1.96678	19.1464	0.0297449	0.0407036	TRUE	VCP	P55072
VDAC1	NA	NA	NA	NA	NA	0.964034	18.645	0.0934844	0.114651	FALSE	VDAC1	P21796
VDAC2	NA	NA	NA	NA	NA	1.67107	18.9986	0.00664252	0.0106608	TRUE	VDAC2	P45880-2;P45880;P45880-1
VIM	2.50278	25.325	0.029084	0.0370773	TRUE	-0.223057	26.5446	0.810085	0.824891	FALSE	VIM	P08670
WAPAL	2.73739	19.4028	8.03188e-05	0.000347447	TRUE	1.99896	19.1625	6.57183e-05	0.000210083	TRUE	WAPAL	Q7Z5K2;Q7Z5K2-2;Q7Z5K2-3
WDR6	2.26482	19.1666	0.0159018	0.0213316	TRUE	NA	NA	NA	NA	NA	WDR6	Q9NNW5
WDR77	1.48395	18.7761	0.000278029	0.000810919	TRUE	NA	NA	NA	NA	NA	WDR77	Q9BQA1-2;Q9BQA1
XDH	NA	NA	NA	NA	NA	2.44333	19.3847	0.000471202	0.00106842	TRUE	XDH	P47989
XP32	2.08228	18.8671	0.0453817	0.0550633	FALSE	-1.49378	21.0665	0.00297653	0.0052527	FALSE	XP32	Q5T750
XRCC6	NA	NA	NA	NA	NA	3.24999	19.788	0.00394193	0.00665521	TRUE	XRCC6	P12956;P12956-2
YBX3	4.63282	20.3506	3.3115e-05	0.000203823	TRUE	3.75237	20.0392	1.21247e-05	6.39005e-05	TRUE	YBX3	P16989-3;P16989;P16989-2
YTHDF2	5.81012	20.3582	0.000175485	0.000603229	TRUE	4.7539	20.54	4.67396e-05	0.000159924	TRUE	YTHDF2	Q9Y5A9;Q9Y5A9-2
YWHAE	1.27995	21.0954	0.181229	0.201075	FALSE	2.84031	19.5832	0.000128726	0.000371875	TRUE	YWHAE;YWHAB;YWHAQ;YWHAH	P62258;P62258-2;P31946-2;P27348;Q04917;P31946
YWHAG	2.91111	19.1986	3.854e-05	0.000220405	TRUE	2.75583	19.5409	0.000215848	0.000572657	TRUE	YWHAG	P61981
YWHAZ	4.73084	19.9265	0.000120304	0.000458585	TRUE	1.21606	21.3911	0.0695528	0.087785	FALSE	YWHAZ	P63104;P63104-2
ZC3HAV1	3.95364	19.6156	0.000407072	0.00105894	TRUE	2.96285	19.6445	0.00087535	0.00179677	TRUE	ZC3HAV1	Q7Z2W4;Q7Z2W4-2;Q7Z2W4-3
ZCCHC8	NA	NA	NA	NA	NA	2.84887	19.5875	0.000169122	0.000464491	TRUE	ZCCHC8	Q6NZY4-2;Q6NZY4

## Sheet: PURA, Inf-vs-Mock
Unique.names	logFC_PURA.HIV-vs-PURA.mock	AveExpr_PURA.HIV-vs-PURA.mock	P.Value_PURA.HIV-vs-PURA.mock	adj.P.Val_PURA.HIV-vs-PURA.mock	Gene.names	Protein IDs
ABCD3	-0.417861	20.1019	0.560953	0.748562	ABCD3	P28288;P28288-2
ACTB	0.972777	27.0477	0.0276307	0.12115	ACTB;ACTG1	P60709;P63261
ADA	1.40479	21.3874	0.0719878	0.263551	ADA	P00813
AHCY	2.782	19.7558	1.93684e-05	0.000868659	AHCY	P23526;P23526-2
AIMP1	2.08345	19.4065	6.65094e-05	0.00156101	AIMP1	Q12904;Q12904-2
AKAP8L	-0.473829	21.4345	0.475189	0.689529	AKAP8L	Q9ULX6;Q9ULX6-2
ALDH1A2	0.557666	20.6275	0.529614	0.733736	ALDH1A2	O94788-4;O94788-3;O94788;O94788-2
ALDOA	-0.389722	21.7914	0.669272	0.817126	ALDOA	P04075;P04075-2
ANKHD1	-0.69271	21.7472	0.341497	0.604089	ANKHD1	Q8IWZ3;Q8IWZ3-4;Q8IWZ3-6
AP3B1	-2.52061	19.6251	0.000264515	0.00405929	AP3B1	O00203-3;O00203
ARFGAP2	-0.696209	18.6433	0.134043	0.362971	ARFGAP2	Q8N6H7-3;Q8N6H7-2;Q8N6H7
ARHGEF2	0.346043	23.6407	0.580188	0.766631	ARHGEF2	Q92974-3;Q92974-2;Q92974
ATAD3A	-0.540721	23.2808	0.409893	0.649298	ATAD3A	Q9NVI7-2;Q9NVI7;Q9NVI7-3
ATP1A1	0.201247	21.7799	0.474811	0.689529	ATP1A1	P05023-3;P05023-4;P05023;P05023-2
ATP2A2	1.89529	19.1229	0.000684722	0.00853763	ATP2A2	P16615-5;P16615-2;P16615-3;P16615;P16615-4
ATP5A1	0.245721	25.721	0.470917	0.689529	ATP5A1	P25705;P25705-2;P25705-3
ATP5B	0.442625	24.3205	0.382778	0.625936	ATP5B	P06576
ATP5C1	0.279205	23.1025	0.647578	0.811989	ATP5C1	P36542;P36542-2
ATP5I	-0.640541	20.8479	0.105697	0.32758	ATP5I	P56385
ATP5L	-0.482843	20.1278	0.454804	0.689529	ATP5L	O75964
ATP5O	0.126633	21.1303	0.770289	0.867215	ATP5O	P48047
ATXN2	-2.26766	19.2719	0.00387149	0.0261817	ATXN2	Q99700-2;Q99700-5;Q99700-4;Q99700
BAG2	-1.2524	22.5114	0.147361	0.379336	BAG2	O95816;O95816-2
BCL11B	-0.792206	22.4873	0.0583053	0.219672	BCL11B	Q9C0K0-2;Q9C0K0
BCLAF1	-2.41294	19.5713	0.0200723	0.0953436	BCLAF1	Q9NYF8-3;Q9NYF8-2;Q9NYF8;Q9NYF8-4
BUB3	0.261717	21.3374	0.5053	0.713541	BUB3	O43684-2;O43684
CACYBP	-1.43557	19.0826	0.00166636	0.0166219	CACYBP	Q9HB71;Q9HB71-3
CAD	-0.144028	25.565	0.659505	0.815457	CAD	P27708
CAPN1	-0.695517	21.6435	0.0969198	0.317424	CAPN1	P07384
CAPZA1	-0.170308	25.3951	0.640632	0.811989	CAPZA1	P52907
CAPZA2	-0.427883	21.6454	0.381804	0.625936	CAPZA2	P47755;P47755-2
CAPZB	0.129686	21.1312	0.714577	0.835125	CAPZB	P47756-2;P47756
CBFB	-0.88036	21.1712	0.110997	0.338074	CBFB	Q13951;Q13951-2
CCAR2	1.67752	21.9409	0.202698	0.451056	CCAR2	Q8N163-2;Q8N163
CCDC86	-3.52579	20.1277	0.000255301	0.00405929	CCDC86	Q9H6F5
CCT2	-0.166872	21.1919	0.696163	0.833324	CCT2	P78371;P78371-2
CCT3	-0.119122	22.6752	0.808068	0.887026	CCT3	P49368-2;P49368
CCT4	0.0440394	21.4842	0.912061	0.930722	CCT4	P50991-2;P50991
CCT6A	0.854505	20.9341	0.365023	0.623825	CCT6A	P40227-2;P40227
CCT8	0.391475	22.673	0.550864	0.747602	CCT8	P50990-2;P50990;P50990-3
CDC45	-0.682381	20.2427	0.244654	0.50318	CDC45	O75419-2;O75419;O75419-3
CDK1	1.78599	24.0246	0.00105373	0.0120126	CDK1	P06493;P06493-2
CDK6	1.35207	20.3564	0.0320792	0.136166	CDK6	Q00534
CFAP20	-0.561873	20.5136	0.105909	0.32758	CFAP20	Q9Y6A4
CLTC	1.48853	21.1702	0.00347437	0.0260381	CLTC	Q00610-2;Q00610
COPA	1.50627	21.8509	0.00314134	0.0250679	COPA	P53621;P53621-2
COPB1	-1.37457	21.1428	0.112745	0.338076	COPB1	P53618
CSDE1	0.487596	20.1601	0.170692	0.410278	CSDE1	O75534-2;O75534;O75534-3;O75534-4
CTPS1	0.195283	21.1647	0.840839	0.907791	CTPS1	P17812;P17812-2
CYFIP1	-0.0840751	21.5466	0.894557	0.930028	CYFIP1	Q7L576;Q7L576-2;Q7L576-3
DARS	1	22.0975	0.101069	0.322611	DARS	P14868;P14868-2
DAZAP1	-2.08735	19.1997	0.000926662	0.0112042	DAZAP1	Q96EP5-2;Q96EP5
DCK	1.076	21.6443	0.0755032	0.26898	DCK	P27707
DCTN1	1.05561	21.4165	0.0290513	0.125994	DCTN1	Q14203-3;Q14203-4;Q14203-6;Q14203;Q14203-5;Q14203-2
DDB1	-0.172973	21.3671	0.803154	0.885245	DDB1	Q16531
DDOST	0.623048	20.628	0.097057	0.317424	DDOST	P39656-3;P39656;P39656-2
DDX17	-2.74395	19.7368	2.14498e-05	0.000868659	DDX17	Q92841-1;Q92841-3;Q92841-2;Q92841
DDX39A	0.370152	20.958	0.418264	0.657742	DDX39A;DDX39B	O00148;Q13838;Q13838-2;O00148-3;O00148-2
DDX3X	-1.61752	19.0118	0.00252851	0.0214962	DDX3X;DDX3Y	O00571-2;O00571;O15523-2;O15523
DDX41	0.0519336	21.1718	0.911814	0.930722	DDX41	Q9UJV9
DDX5	-0.123831	24.1876	0.673519	0.817126	DDX5	P17844;P17844-2
DHX15	0.294815	23.0067	0.287683	0.549214	DHX15	O43143
DHX9	0.206149	22.6878	0.696306	0.833324	DHX9	Q08211
DIAPH1	-3.44415	20.0869	5.05064e-06	0.000503801	DIAPH1	O60610-2;O60610-3;O60610
DNM2	0.273639	20.2431	0.545272	0.742538	DNM2	P50570-5;P50570-4;P50570;P50570-3;P50570-2
DNPEP	-0.629527	24.03	0.164394	0.409958	DNPEP	Q9ULA0
DOCK10	2.0632	19.3964	9.85357e-05	0.00206925	DOCK10	Q96BY6-3;Q96BY6
DOCK2	-2.39387	19.3223	0.000193899	0.00351662	DOCK2	Q92608
DPYSL2	-0.250684	22.7701	0.501533	0.712142	DPYSL2	Q16555-2;Q16555
DRG1	-1.78957	19.2596	0.00125891	0.0135758	DRG1	Q9Y295
DTX3L	-0.667024	18.6316	0.0654034	0.243888	DTX3L	Q8TDB6
DYNC1H1	-0.264621	23.1055	0.512859	0.718003	DYNC1H1	Q14204
DYNC1LI1	1.48118	18.9573	0.00293179	0.0238732	DYNC1LI1	Q9Y6G9
DYRK1A	0.221149	19.6725	0.675819	0.817126	DYRK1A;DYRK1B	Q13627-3;Q13627-4;Q13627-5;Q13627-2;Q13627;Q9Y463-2;Q9Y463-3;Q9Y463
EEF1A1P5	1.26153	26.4232	0.0177763	0.086497	EEF1A1P5;EEF1A1	Q5VTE0;P68104;P68104-2
EEF1G	0.52411	21.5968	0.488934	0.704277	EEF1G	P26641;P26641-2
EEF2	0.0264268	23.5043	0.951696	0.968691	EEF2	P13639
EFTUD2	0.653707	22.0278	0.0904854	0.305963	EFTUD2	Q15029-2;Q15029;Q15029-3
EIF2S3L	0.396667	19.9393	0.341456	0.604089	EIF2S3L;EIF2S3	Q2VIR3;P41091;Q2VIR3-2
EIF4A1	2.13493	23.7282	0.0017659	0.0167761	EIF4A1	P60842;P60842-2
EIF4ENIF1	0.534201	21.1211	0.434588	0.680003	EIF4ENIF1	Q9NRA8-2;Q9NRA8;Q9NRA8-3
EIF5A2	0.958308	18.844	0.0181592	0.0872955	EIF5A2;EIF5AL1;EIF5A	Q9GZV4;Q6IS14;P63241;P63241-2
EIF6	-2.17212	19.4509	0.0011755	0.0130285	EIF6	P56537
ELAVL1	-0.636862	21.8091	0.108296	0.332385	ELAVL1	Q15717;Q15717-2
EMD	-0.466995	22.2288	0.637532	0.811989	EMD	P50402
EPRS	0.812316	21.7793	0.0741203	0.268618	EPRS	P07814
ERAP1	0.049517	20.3493	0.894559	0.930028	ERAP1	Q9NZ08;Q9NZ08-2
ERH	-1.05141	19.9818	0.135342	0.362971	ERH	P84090
ESYT2	-1.12546	21.4626	0.0353025	0.147458	ESYT2	A0FGR8-2;A0FGR8;A0FGR8-6;A0FGR8-5;A0FGR8-4
EXOSC2	-2.50916	20.1817	0.00460764	0.0301385	EXOSC2	Q13868-3;Q13868-2;Q13868
EXOSC4	1.38462	18.9186	0.00524272	0.0326851	EXOSC4	Q9NPD3
F10	0.267712	27.4619	0.737723	0.850879	F10	P00742
FADS2	0.897247	20.2967	0.0833026	0.289024	FADS2	O95864;O95864-3;O95864-4;O95864-2
FAM120A	-0.118642	21.2596	0.77609	0.867215	FAM120A	Q9NZB2-4;Q9NZB2;Q9NZB2-6
FARSA	-0.417358	23.0701	0.472496	0.689529	FARSA	Q9Y285;Q9Y285-2
FASN	2.10679	20.9821	0.000624082	0.00803254	FASN	P49327
FAU	-0.316122	24.8316	0.523889	0.730881	FAU	P62861
FBL	0.520401	22.83	0.145425	0.379336	FBL	P22087
FLNA	-1.53222	21.0446	0.00703805	0.0432028	FLNA	P21333-2;P21333
FUBP3	0.0159993	22.5527	0.98621	0.986566	FUBP3	Q96I24;Q96I24-2
GAPDH	0.864426	25.7299	0.0780752	0.275681	GAPDH	P04406-2;P04406
GART	1.09233	20.6864	0.11469	0.338973	GART	P22102
GFPT1	1.37921	20.6998	0.0260538	0.116803	GFPT1	Q06210-2;Q06210
GLE1	-0.184627	20.7615	0.77301	0.867215	GLE1	Q53GS7;Q53GS7-2
GMDS	-0.62944	21.6628	0.448254	0.689529	GMDS	O60547-2;O60547
GNAS	0.428138	20.9671	0.365731	0.623825	GNAS	P63092-3;P63092-2;P63092;P63092-4;Q5JWF2-2;Q5JWF2
GNB2L1	0.6421	21.1459	0.217876	0.468705	GNB2L1	P63244
GNL3	0.129195	22.5947	0.786299	0.872715	GNL3	Q9BVP2-2;Q9BVP2
GOLGA4	-0.338246	20.8603	0.639736	0.811989	GOLGA4	Q13439-3;Q13439-4;Q13439;Q13439-5
GSR	-0.519022	23.8697	0.102363	0.324149	GSR	P00390-2;P00390-3;P00390;P00390-5;P00390-4
GSTP1	0.687665	21.4573	0.250102	0.508392	GSTP1	P09211
GTF2I	-0.21122	21.7881	0.875655	0.926874	GTF2I	P78347-2;P78347-4;P78347-3;P78347
GTF3C3	0.394751	20.2736	0.496033	0.706848	GTF3C3	Q9Y5Q9;Q9Y5Q9-2
H2AFY	0.282104	22.9921	0.538032	0.737713	H2AFY	O75367-2;O75367-3;O75367
HADHB	-1.1378	18.9337	0.009007	0.0520839	HADHB	P55084-2;P55084
HAX1	-1.17108	20.3249	0.0128019	0.0681059	HAX1	O00165-5;O00165;O00165-2;O00165-3
HBB	3.12207	20.7606	0.0248404	0.112628	HBB	P68871
HDAC1	-0.217576	21.9857	0.506095	0.713541	HDAC1	Q13547
HDAC6	-0.664034	22.6071	0.116357	0.341372	HDAC6	Q9UBN7;Q9UBN7-2
HERC2	-2.80877	19.7692	0.00011552	0.00230462	HERC2	O95714
HIST1H4A	-0.454649	29.3298	0.325862	0.590995	HIST1H4A	P62805
HIST2H3A	-0.306337	28.5946	0.441928	0.686106	HIST2H3A;H3F3A;HIST1H3A;HIST3H3	Q71DI3;P84243;P68431;Q16695
HJURP	-0.0892225	21.0146	0.880677	0.926874	HJURP	Q8NCD3-3;Q8NCD3-2;Q8NCD3
HLTF	-0.473922	21.5966	0.216523	0.468705	HLTF	Q14527;Q14527-2
HNRNPA2B1	-1.76509	22.1544	0.0320239	0.136166	HNRNPA2B1	P22626;P22626-2
HNRNPA3	-2.15066	19.4401	0.00103275	0.0120126	HNRNPA3	P51991-2;P51991
HNRNPC	-0.92372	26.127	0.131382	0.361526	HNRNPC;HNRNPCL1;HNRNPCL2;HNRNPCL4;HNRNPCL3	P07910-4;P07910-2;P07910;P07910-3;O60812;B2RXH8;P0DMR1;B7ZW38
HNRNPD	-0.0480447	24.2168	0.899506	0.930028	HNRNPD	Q14103-4;Q14103-3;Q14103-2;Q14103
HNRNPDL	-0.637584	21.1741	0.376684	0.625936	HNRNPDL	O14979-3;O14979-2;O14979
HNRNPF	1.32177	21.0032	0.0546387	0.213734	HNRNPF	P52597
HNRNPH1	-0.389326	23.6556	0.293657	0.557948	HNRNPH1	P31943
HNRNPK	-2.64348	19.6865	1.87198e-05	0.000868659	HNRNPK	P61978-3;P61978;P61978-2
HNRNPM	0.315104	25.0801	0.354685	0.613696	HNRNPM	P52272-2;P52272
HNRNPR	-0.893914	23.6383	0.203484	0.451056	HNRNPR	O43390;O43390-3;O43390-2;O43390-4
HNRNPU	-0.803118	23.9374	0.165659	0.410278	HNRNPU	Q00839-2;Q00839
HP1BP3	-0.391999	21.8422	0.708012	0.833324	HP1BP3	Q5SSJ5-3;Q5SSJ5-2;Q5SSJ5
HPRT1	-0.616453	21.2051	0.189483	0.434504	HPRT1	P00492
HSP90AA1	1.33655	22.7185	0.046096	0.183923	HSP90AA1	P07900;P07900-2
HSP90AB1	0.647849	26.0825	0.112628	0.338076	HSP90AB1	P08238
HSP90B1	0.740657	20.1192	0.348834	0.61046	HSP90B1	P14625
HSPA1B	-0.229512	24.6138	0.544568	0.742538	HSPA1B;HSPA1A	P0DMV9;P0DMV8;P0DMV8-2
HSPA5	0.832516	24.1691	0.0379857	0.15625	HSPA5	P11021
HSPA8	0.204205	29.019	0.495006	0.706848	HSPA8	P11142;P11142-2
HSPA9	0.57826	24.3632	0.13852	0.368462	HSPA9	P38646
HSPD1	1.05333	23.6183	0.139654	0.369019	HSPD1	P10809
IARS	-0.333025	20.9205	0.465095	0.689529	IARS	P41252
IDH2	1.18464	18.8387	0.0127965	0.0681059	IDH2	P48735-2;P48735
IK	-0.413998	18.5718	0.280717	0.540855	IK	Q13123
IKZF1	0.212443	21.5137	0.647642	0.811989	IKZF1	Q13422-5;Q13422-4;Q13422-3;Q13422-7;Q13422;Q13422-6;Q13422-2
ILF2	-0.593306	23.311	0.322302	0.590007	ILF2	Q12905
ILF3	-2.15835	22.1126	0.0036533	0.0261817	ILF3	Q12906-5;Q12906-4;Q12906-2;Q12906-6;Q12906-3;Q12906;Q12906-7
IMMT	-1.03264	20.9424	0.0448115	0.180604	IMMT	Q16891-3;Q16891-2;Q16891-4;Q16891
IMPDH2	0.896753	21.8316	0.367289	0.623825	IMPDH2	P12268
Integrase-P31	3.67189	20.2007	3.60463e-06	0.000503801	Integrase-P31	Integrase-P31
INTS7	-1.52461	18.9746	0.00258601	0.0214962	INTS7	Q9NVH2-3;Q9NVH2-2;Q9NVH2
KARS	-0.118874	22.8851	0.778102	0.867215	KARS	Q15046;Q15046-2
KRT6B	-2.97584	19.5551	0.000509767	0.0067799	KRT6B	P04259
LANCL1	1.01572	21.382	0.0868288	0.298661	LANCL1	O43813
LARP1	-3.4796	20.1046	5.36079e-05	0.00133685	LARP1	Q6PKG0-3;Q6PKG0
LAS1L	0.807645	20.2226	0.355297	0.613696	LAS1L	Q9Y4W2-2;Q9Y4W2;Q9Y4W2-3
LBR	-0.260396	21.5097	0.580257	0.766631	LBR	Q14739
LCK	2.78144	19.7555	1.74643e-05	0.000868659	LCK	P06239;P06239-3;P06239-2
LCN1P1	0.447531	20.3536	0.317982	0.590007	LCN1P1;LCN1	Q5VSP4;P31025
LCP1	0.408683	19.1284	0.535569	0.737713	LCP1	P13796;P13796-2
LDHA	-0.115316	23.2591	0.859784	0.91664	LDHA	P00338;P00338-5;P00338-2;P00338-3;P00338-4
LDHB	-0.971853	22.2413	0.232682	0.483543	LDHB	P07195
LMNB1	0.37115	21.9019	0.669446	0.817126	LMNB1	P20700
LPL	-0.668219	22.0883	0.462067	0.689529	LPL	P06858
LUC7L2	2.03486	19.3822	0.000361788	0.00534643	LUC7L2	Q96HJ9-2;Q9Y383-3;Q9Y383-2;Q9Y383
LYZ	1.63247	21.5675	0.162195	0.409594	LYZ	P61626
MAP7D1	-4.09146	20.4105	3.73788e-05	0.00114724	MAP7D1	Q3KQU3-4;Q3KQU3;Q3KQU3-2
MAT2A	-0.198119	23.2074	0.680525	0.820331	MAT2A	P31153;P31153-2
MATR3	0.364423	22.0617	0.604844	0.791255	MATR3	P43243;P43243-2
MATRIX-p17	2.31777	21.5739	0.00352396	0.0260381	MATRIX-p17	MATRIX-p17
MCM3	0.180394	20.7058	0.649108	0.811989	MCM3	P25205;P25205-2
MCM5	0.132891	25.2312	0.657425	0.815457	MCM5	P33992
MCM6	-1.36962	18.9126	0.00372483	0.0261817	MCM6	Q14566
MCM7	0.290948	25.6291	0.381871	0.625936	MCM7	P33993;P33993-3
MDH1	-0.437282	19.6765	0.445946	0.689529	MDH1	P40925-2;P40925;P40925-3
MKRN2	-1.93012	19.3299	0.00826965	0.0485234	MKRN2	Q9H000-2;Q9H000
MOV10	-1.01226	23.4894	0.0139893	0.0706548	MOV10	Q9HCE1;Q9HCE1-2
MRPS17	-3.12249	19.926	7.27905e-06	0.000580868	MRPS17	Q9Y2R5
MRPS2	-0.293203	20.8725	0.664073	0.817126	MRPS2	Q9Y399
MRPS22	0.396171	21.5715	0.370095	0.625711	MRPS22	P82650;P82650-2
MRPS27	-2.57819	19.3961	0.000231666	0.00385145	MRPS27	Q92552;Q92552-2
MRPS28	-0.272332	20.9763	0.738118	0.850879	MRPS28	Q9Y2Q9
MRPS34	-2.23368	19.4816	0.000439643	0.00604887	MRPS34	P82930
MRPS5	-0.178002	19.5858	0.595543	0.78165	MRPS5	P82675;P82675-2
MTA2	-0.618623	21.73	0.707953	0.833324	MTA2	O94776;O94776-2
MTCH1	0.649552	19.8646	0.25212	0.508392	MTCH1	Q9NZJ7-2;Q9NZJ7
MTHFD1	-1.38997	19.0598	0.00247021	0.0214962	MTHFD1	P11586
MVD	0.177928	19.5353	0.773184	0.867215	MVD	P53602
MYO1G	0.0322336	24.8145	0.911015	0.930722	MYO1G	B0I1T2;B0I1T2-4
MYO7B	-2.58553	19.6576	0.00325374	0.0254557	MYO7B	Q6PIF6;Q6PIF6-2
NACA	1.48044	20.3983	0.0999793	0.321708	NACA	Q13765;E9PAV3-2;E9PAV3
NAP1L1	0.173501	20.1949	0.748316	0.855524	NAP1L1	P55209-2;P55209;P55209-3
NAT10	0.626116	20.8299	0.146041	0.379336	NAT10	Q9H0A0;Q9H0A0-2
NCAPH	-0.0130416	22.0518	0.976163	0.983559	NCAPH	Q15003
NDUFS3	2.53456	19.6321	4.37957e-05	0.00116497	NDUFS3	O75489
NOP56	1.11857	22.7394	0.134518	0.362971	NOP56	O00567
NOP58	0.46687	22.6735	0.436938	0.681008	NOP58	Q9Y2X3
NSUN2	0.319459	19.299	0.380977	0.625936	NSUN2	Q08J23-3;Q08J23-2;Q08J23
NUDT16L1	0.823124	19.7001	0.17764	0.42262	NUDT16L1	Q9BRJ7;Q9BRJ7-2
NUDT21	-0.161585	20.5972	0.702297	0.833324	NUDT21	O43809
NUP107	-0.00660934	21.2664	0.986566	0.986566	NUP107	P57740;P57740-2;P57740-3
NUP214	0.0139115	21.312	0.965299	0.977549	NUP214	P35658-2;P35658-4;P35658;P35658-3;P35658-5
NUP93	-0.194033	20.7707	0.638457	0.811989	NUP93	Q8N1F7;Q8N1F7-2
P4HA1	-0.19421	22.8465	0.674444	0.817126	P4HA1	P13674;P13674-3;P13674-2
PABPC1	-0.68619	23.9834	0.181718	0.426358	PABPC1	P11940-2;P11940
PABPC4	0.471833	22.4327	0.185123	0.42696	PABPC4	Q13310-2;Q13310;Q13310-3
PAICS	0.353152	23.137	0.45765	0.689529	PAICS	P22234;P22234-2
PARK7	-0.439289	21.5396	0.261556	0.517262	PARK7	Q99497
PCBP1	0.617151	22.8278	0.0573978	0.219672	PCBP1	Q15365
PCBP2	0.339034	22.8755	0.396482	0.64047	PCBP2;PCBP3	Q15366-7;Q15366-8;Q15366-4;Q15366-5;Q15366-6;Q15366-3;Q15366;Q15366-2;P57721-2;P57721-3;P57721-5;P57721-4;P57721
PCNA	0.116114	21.7753	0.703283	0.833324	PCNA	P12004
PFKL	-0.0999344	20.6281	0.841811	0.907791	PFKL	P17858;P17858-2
PFKP	-0.351635	23.8496	0.409273	0.649298	PFKP	Q01813;Q01813-2
PFN1	0.503127	22.0467	0.449562	0.689529	PFN1	P07737
PGAM5	-0.513017	23.9049	0.281949	0.540855	PGAM5	Q96HS1;Q96HS1-2
PGK1	-1.5492	19.1394	0.00386073	0.0261817	PGK1	P00558-2;P00558
PHB	0.524936	21.4172	0.219696	0.468705	PHB	P35232;P35232-2
PHB2	-0.0790467	20.9176	0.852303	0.914164	PHB2	Q99623-2;Q99623
PHGDH	0.229988	22.3604	0.644514	0.811989	PHGDH	O43175
PKM	0.422952	23.8968	0.352329	0.613696	PKM	P14618;P14618-2;P14618-3
PLEC	-0.389345	23.4624	0.267034	0.52486	PLEC	Q15149-7;Q15149-8;Q15149-9;Q15149-5;Q15149-4;Q15149-6;Q15149-3;Q15149-2;Q15149
POLR2A	-1.17404	18.8344	0.0177736	0.086497	POLR2A	P24928
POLR2B	-0.581921	20.9055	0.296862	0.561365	POLR2B	P30876
PPAT	-0.40283	20.4643	0.315811	0.588825	PPAT	Q06203
PPIA	0.92065	22.7815	0.261414	0.517262	PPIA	P62937
PPP1CA	-0.912069	18.8208	0.0881735	0.300694	PPP1CA	P62136-3;P62136;P62136-2
PPP6C	0.802564	22.1007	0.118263	0.344429	PPP6C	O00743-2;O00743;O00743-3
PPP6R1	1.29642	19.013	0.0117319	0.0657661	PPP6R1	Q9UPN7
PRDX6	-0.280358	20.3653	0.715822	0.835125	PRDX6	P30041
PRKDC	-0.336752	24.8626	0.381191	0.625936	PRKDC	P78527;P78527-2
PRMT1	-0.215627	21.5942	0.765835	0.867215	PRMT1	Q99873-3;Q99873-2;Q99873-4;Q99873
PRPF40A	0.334937	19.6083	0.62344	0.807638	PRPF40A	O75400-2;O75400-3;O75400
PRPS2	-0.128992	20.3508	0.787412	0.872715	PRPS2;PRPS1;PRPS1L1	P11908;P11908-2;P60891-2;P60891;P21108
PRRC2A	0.114159	20.1388	0.882737	0.926874	PRRC2A	P48634-2;P48634-3;P48634;P48634-4
PSMA4	1.1563	20.0724	0.146595	0.379336	PSMA4	P25789
PSMA6	0.602795	20.652	0.179005	0.42262	PSMA6	P60900-2;P60900
PSMA7	0.378652	20.8971	0.34368	0.604089	PSMA7;PSMA8	O14818-2;Q8TAA3-2;O14818;Q8TAA3-5;Q8TAA3;O14818-4
PSMC2	0.81243	22.2963	0.0244299	0.112041	PSMC2	P35998;P35998-2
PSMC4	0.312664	20.9489	0.460872	0.689529	PSMC4	P43686;P43686-2
PSMC5	0.631721	22.1798	0.127374	0.357902	PSMC5	P62195-2;P62195
PSMD11	1.48849	19.3475	0.12631	0.357902	PSMD11	O00231;O00231-2
PSMD3	0.727012	25.068	0.169493	0.410278	PSMD3	O43242;O43242-2
PURA	-0.217167	34.1422	0.556031	0.748562	PURA	Q00577
PURB	-0.237775	31.442	0.649184	0.811989	PURB	Q96QR8
PURG	-0.413132	22.7576	0.222642	0.470022	PURG	Q9UJV8-2;Q9UJV8
Q99729-3	-0.389565	20.4271	0.323647	0.590007	HNRNPAB	Q99729-3;Q99729-2
QARS	0.68707	20.1548	0.129168	0.360405	QARS	P47897-2;P47897
RAB10	1.06474	20.7989	0.198631	0.449928	RAB10;RAB1A;RAB1B;RAB1C;RAB13;RAB8B;RAB8A;RAB15	P61026;P62820-3;P62820-2;Q9H0U4;Q92928;P51153;P62820;Q92930;P61006-2;P61006;P59190-2;P59190
RAB7A	0.849757	19.4986	0.279314	0.540855	RAB7A	P51149
RALY	-0.0587752	25.1558	0.897585	0.930028	RALY	Q9UKM9-2;Q9UKM9
RAN	0.565652	23.2149	0.247785	0.507007	RAN	P62826
RARS	0.10036	20.8817	0.834025	0.904283	RARS	P54136;P54136-2
RASAL3	-0.92724	20.4685	0.219697	0.468705	RASAL3	Q86YV0;Q86YV0-2
RBBP4	-0.211466	23.0888	0.526303	0.73169	RBBP4	Q09028-3;Q09028;Q09028-4;Q09028-2
RBM14	-0.589961	23.5851	0.105576	0.32758	RBM14	Q96PK6
RBM25	-1.17302	18.9513	0.00425895	0.028322	RBM25	P49756
RBM39	-1.10855	22.6621	0.170245	0.410278	RBM39	Q14498-3;Q14498-2;Q14498
RCC2	2.23411	19.4819	0.00162167	0.016591	RCC2	Q9P258
RFC1	-0.821436	21.8488	0.113539	0.338076	RFC1	P35251-2;P35251
RFC4	-1.00218	18.7657	0.0145464	0.0725503	RFC4	P35249;P35249-2
RLTPR	0.511509	20.8308	0.367416	0.623825	RLTPR	Q6F5E8-2;Q6F5E8
Rnase-p15	2.18277	19.4562	0.000222097	0.00385145	Rnase-p15	Rnase-p15
RNF213	-0.832568	20.288	0.183794	0.426358	RNF213	Q63HN8;Q63HN8-4
RNF219	-2.01157	22.8005	0.00145063	0.0152316	RNF219	Q5W0B1
RNPS1	0.169042	20.3725	0.832706	0.904283	RNPS1	Q15287-3;Q15287-2;Q15287
RPIA	0.23595	21.1047	0.74212	0.850879	RPIA	P49247
RPL10A	0.125668	23.6094	0.648932	0.811989	RPL10A	P62906
RPL11	-0.283536	22.0012	0.410083	0.649298	RPL11	P62913-2;P62913
RPL13A	-0.839897	20.7541	0.193964	0.442239	RPL13A;RPL13AP3	P40429;Q6NVV1
RPL14	0.0754906	23.0959	0.855725	0.915373	RPL14	P50914
RPL17	-0.320477	20.8819	0.323838	0.590007	RPL17	P18621;P18621-3;P18621-2
RPL18	0.679103	23.1124	0.0719977	0.263551	RPL18	Q07020-2;Q07020
RPL18A	0.482005	22.1227	0.261872	0.517262	RPL18A	Q02543
RPL21	0.0633835	23.2319	0.894604	0.930028	RPL21	P46778
RPL23	-1.10754	20.8459	0.199592	0.449928	RPL23	P62829
RPL24	0.566372	24.4304	0.226323	0.474564	RPL24	P83731
RPL27	2.69413	22.573	0.0268793	0.119165	RPL27	P61353
RPL27A	-0.225098	23.8525	0.477718	0.690614	RPL27A	P46776
RPL30	-0.132051	22.9255	0.802875	0.885245	RPL30	P62888
RPL31	3.58704	19.7996	2.92234e-05	0.000971678	RPL31	P62899;P62899-3;P62899-2
RPL32	0.133612	21.2942	0.809217	0.887026	RPL32	P62910
RPL35A	2.48813	20.8679	0.00172224	0.0167604	RPL35A	P18077
RPL36	0.221966	22.0779	0.537406	0.737713	RPL36	Q9Y3U8
RPL36AL	0.262383	20.8879	0.556574	0.748562	RPL36AL;RPL36A	Q969Q0;P83881
RPL38	0.799409	22.5508	0.333663	0.597002	RPL38	P63173
RPL4	0.737631	22.4686	0.37644	0.625936	RPL4	P36578
RPL5	0.992119	20.764	0.149567	0.382547	RPL5	P46777
RPL6	0.279605	23.0609	0.453971	0.689529	RPL6	Q02878
RPL7A	0.00495458	23.7147	0.986233	0.986566	RPL7A	P62424
RPLP0	0.0992969	22.455	0.768377	0.867215	RPLP0;RPLP0P6	P05388;P05388-2;Q8NHW5
RPLP2	0.41524	21.6549	0.463567	0.689529	RPLP2	P05387
RPN1	0.388681	22.0729	0.306003	0.575921	RPN1	P04843
RPS10	-1.33556	19.0326	0.00345921	0.0260381	RPS10	P46783
RPS11	0.129471	23.4234	0.820828	0.894838	RPS11	P62280
RPS13	0.101005	22.4436	0.861504	0.91664	RPS13	P62277
RPS14	-0.736304	23.5492	0.119899	0.346666	RPS14	P62263
RPS16	-0.267324	25.0013	0.707578	0.833324	RPS16	P62249
RPS17	1.01552	20.8329	0.0919943	0.308451	RPS17	P08708
RPS18	-0.768446	24.4924	0.168633	0.410278	RPS18	P62269
RPS19	-0.562585	21.9471	0.307989	0.576937	RPS19	P39019
RPS2	0.805947	23.8577	0.167356	0.410278	RPS2	P15880
RPS20	0.228078	24.0079	0.710296	0.833553	RPS20	P60866;P60866-2
RPS23	4.75388	20.2663	4.81993e-06	0.000503801	RPS23	P62266
RPS24	0.246604	22.1371	0.670551	0.817126	RPS24	P62847-2;P62847-3;P62847;P62847-4
RPS25	-0.653033	26.6194	0.220692	0.468705	RPS25	P62851
RPS27A	1.42704	25.4561	0.0118676	0.0657661	RPS27A;UBA52;UBB;UBC	P62979;P62987;P0CG47;P0CG48
RPS27L	4.65791	20.6938	3.69325e-07	0.000147361	RPS27L;RPS27	Q71UM5;P42677
RPS28	-0.587174	19.2408	0.252285	0.508392	RPS28	P62857
RPS3	-0.332256	25.9434	0.408109	0.649298	RPS3	P23396;P23396-2
RPS3A	0.454308	24.2731	0.659352	0.815457	RPS3A	P61247
RPS4X	-0.538749	23.4443	0.227172	0.474564	RPS4X	P62701
RPS6	-0.170159	22.7079	0.741567	0.850879	RPS6	P62753
RPS8	0.453019	24.5472	0.474877	0.689529	RPS8	P62241
RPS9	0.0784387	23.4362	0.881791	0.926874	RPS9	P46781
RUNX1	-1.24313	24.4786	0.00821139	0.0485234	RUNX1	Q01196-8;Q01196;Q01196-9;Q01196-10;Q01196-2;Q01196-7;Q01196-3;Q01196-4
RUVBL1	0.101215	22.571	0.773822	0.867215	RUVBL1	Q9Y265;Q9Y265-2
RUVBL2	-0.102385	23.7171	0.722325	0.839373	RUVBL2	Q9Y230;Q9Y230-2
SCO1	2.92067	19.8251	2.17709e-05	0.000868659	SCO1	O75880
SDHA	-0.274485	25.6074	0.566414	0.75333	SDHA	P31040;P31040-2;P31040-3
SEC13	-0.0304509	21.7914	0.955176	0.969759	SEC13	P55735;P55735-2;P55735-3
SEC16A	-0.817318	22.891	0.0979332	0.317686	SEC16A	O15027-5;O15027;O15027-2;O15027-4;O15027-3
SENP1	-2.17118	19.4504	0.000392317	0.00559051	SENP1	Q9P0U3-2;Q9P0U3
SENP3	-1.3869	18.9196	0.00379054	0.0261817	SENP3	Q9H4L4
SEPTIN9	0.483686	21.1453	0.268874	0.525885	SEPTIN9	Q9UHD8-4;Q9UHD8-9;Q9UHD8-3;Q9UHD8-8;Q9UHD8-7;Q9UHD8-2;Q9UHD8-5;Q9UHD8
SET	-0.352616	21.2935	0.584983	0.770324	SET;SETSIP	Q01105-3;Q01105-4;Q01105-2;Q01105;P0DME0
SF3B2	-0.212415	21.0492	0.494637	0.706848	SF3B2	Q13435
SF3B3	0.158579	22.1797	0.755506	0.861276	SF3B3	Q15393
SFXN1	0.76701	20.0415	0.125413	0.357902	SFXN1	Q9H9B4
SKIV2L2	-0.246121	21.9508	0.475239	0.689529	SKIV2L2	P42285
SLC25A10	1.03203	20.5933	0.0747284	0.268618	SLC25A10	Q9UBX3;Q9UBX3-2
SLC25A11	0.642068	21.7473	0.163546	0.409958	SLC25A11	Q02978;Q02978-2
SLC25A12	0.0166497	20.4179	0.969217	0.979031	SLC25A12	O75746;O75746-2
SLC25A3	-0.485856	20.3198	0.507923	0.713597	SLC25A3	Q00325-2;Q00325
SLC25A5	-0.126442	25.6502	0.644678	0.811989	SLC25A5	P05141
SLC25A6	0.594874	22.3577	0.327458	0.591203	SLC25A6	P12236
SMC2	0.544958	21.3011	0.342835	0.604089	SMC2	O95347;O95347-2
SMC4	-2.15097	19.4403	0.000169259	0.00321591	SMC4	Q9NTJ3;Q9NTJ3-2
SMG7	0.535007	20.8056	0.32254	0.590007	SMG7	Q92540-2;Q92540;Q92540-5;Q92540-4
SNRNP200	-0.0872455	21.1506	0.877964	0.926874	SNRNP200	O75643
SNRPB	-1.63541	19.019	0.00504675	0.0319627	SNRPB;SNRPN	P14678-2;P63162;P14678;P63162-2;P14678-3
SNRPD1	0.163825	21.4754	0.90379	0.930722	SNRPD1	P62314
SNRPD2	-2.40972	19.5697	9.35473e-05	0.00206925	SNRPD2	P62316-2;P62316
SNRPD3	-0.916279	23.4674	0.0412572	0.167976	SNRPD3	P62318-2;P62318
SNRPE	-0.943044	20.9945	0.0964194	0.317424	SNRPE	P62304
SRRM1	-1.27265	21.0618	0.209612	0.459534	SRRM1	Q8IYB3-2;Q8IYB3
SRRM2	-1.72504	24.6434	0.0130691	0.0681562	SRRM2	Q9UQ35;Q9UQ35-2
SRSF1	-1.27404	22.4425	0.182942	0.426358	SRSF1	Q07955-3;Q07955;Q07955-2
SRSF3	-0.835761	23.7066	0.127321	0.357902	SRSF3	P84103-2;P84103
SRSF6	-1.5172	23.3887	0.130568	0.361526	SRSF6	Q13247-3;Q13247
SRSF7	-1.12764	23.93	0.0583591	0.219672	SRSF7	Q16629-3;Q16629-2;Q16629-4;Q16629
SSBP1	-1.06025	24.984	0.020643	0.0969006	SSBP1	Q04837
SSR4	0.462372	20.447	0.235251	0.486348	SSR4	P51571
SSRP1	-0.998587	21.2543	0.0556816	0.215699	SSRP1	Q08945
STAU2	-1.25741	22.7147	0.0473776	0.187165	STAU2	Q9NUL3-6;Q9NUL3-8;Q9NUL3-3;Q9NUL3-7;Q9NUL3-2;Q9NUL3;Q9NUL3-4
SUCLA2	-0.49177	22.3062	0.220844	0.468705	SUCLA2	Q9P2R7-2;Q9P2R7
SUGP2	-1.2392	21.0384	0.203057	0.451056	SUGP2	Q8IX01-4;Q8IX01;Q8IX01-3
SUPT16H	-0.0646535	22.7898	0.899726	0.930028	SUPT16H	Q9Y5B9
TCERG1	0.762244	20.3186	0.274186	0.53366	TCERG1	O14776-2;O14776
TCP1	0.972118	23.8055	0.159513	0.405386	TCP1	P17987
TFRC	-1.27613	18.8752	0.00492993	0.0317265	TFRC	P02786
THEMIS	1.91661	19.1314	0.00217433	0.0201492	THEMIS	Q8N1K5-2;Q8N1K5;Q8N1K5-4;Q8N1K5-3
TKT	-3.29407	20.0118	2.71755e-05	0.000971678	TKT	P29401;P29401-2
TMED10	0.239018	20.8154	0.660132	0.815457	TMED10	P49755
TNRC6A	-0.909398	18.7286	0.0354786	0.147458	TNRC6A;TNRC6C	Q8NDV7-2;Q8NDV7-6;Q8NDV7-5;Q8NDV7;Q9HCJ0;Q9HCJ0-2
TOP2A	1.16196	18.9458	0.00253833	0.0214962	TOP2A;TOP2B	P11388;P11388-2;P11388-3;P11388-4;Q02880-2;Q02880
TRA2A	-0.0747681	20.3046	0.850434	0.914164	TRA2A	Q13595-2;Q13595-4;Q13595-3;Q13595
TRA2B	-0.734986	21.3452	0.135546	0.362971	TRA2B	P62995-3;P62995
TRAP1	-0.820496	18.775	0.013153	0.0681562	TRAP1	Q12931-2;Q12931
TRIM28	0.764469	21.2437	0.178242	0.42262	TRIM28	Q13263;Q13263-2
TUBA1B	-0.180911	29.1726	0.72367	0.839373	TUBA1B	P68363;P68363-2
TUBB	-0.629754	29.0312	0.259291	0.517262	TUBB	P07437
TUBB4B	0.0438308	25.0728	0.907071	0.930722	TUBB4B;TUBB4A	P68371;P04350
TUFM	0.899408	22.1828	0.0796329	0.278715	TUFM	P49411
TXN	-0.917473	20.783	0.386753	0.629856	TXN	P10599-2;P10599
UBA1	-0.19279	20.1721	0.819894	0.894838	UBA1	P22314-2;P22314
UBAP2L	-1.44205	18.9416	0.0214482	0.0995095	UBAP2L	Q14157-4;Q14157-1;Q14157-3;Q14157;Q14157-5
UBE3A	-1.32081	19.0252	0.0106027	0.0604352	UBE3A	Q05086-2;Q05086-3;Q05086
UBR4	1.41599	20.7242	0.0124297	0.0679374	UBR4	Q5T4S7-3;Q5T4S7-4;Q5T4S7;Q5T4S7-2
UPF1	-3.17802	21.2704	0.00222197	0.0201492	UPF1	Q92900-2;Q92900
UQCRC2	-0.647843	20.1026	0.329589	0.59237	UQCRC2	P22695
VCP	0.414322	20.1871	0.61675	0.804194	VCP	P55072
VDAC2	0.978133	19.8139	0.207928	0.458361	VDAC2	P45880-2;P45880;P45880-1
VIM	0.209729	26.5047	0.560731	0.748562	VIM	P08670
WAPAL	-0.256425	20.4668	0.465137	0.689529	WAPAL	Q7Z5K2;Q7Z5K2-2;Q7Z5K2-3
WDR6	-1.75761	19.2436	0.0136798	0.0699774	WDR6	Q9NNW5
WDR77	-0.976742	18.8532	0.00774431	0.0468179	WDR77	Q9BQA1-2;Q9BQA1
XDH	0.24249	20.7652	0.703114	0.833324	XDH	P47989
XRCC6	0.543244	21.5543	0.620055	0.80587	XRCC6	P12956;P12956-2
YBX3	-0.398453	22.2912	0.391409	0.634846	YBX3	P16989-3;P16989;P16989-2
YTHDF2	-0.474854	23.315	0.404088	0.649298	YTHDF2	Q9Y5A9;Q9Y5A9-2
YWHAE	-0.378901	21.3693	0.559731	0.748562	YWHAE;YWHAB;YWHAQ;YWHAH	P62258;P62258-2;P31946-2;P27348;Q04917;P31946
YWHAG	0.379632	20.9565	0.418713	0.657742	YWHAG	P61981
YWHAZ	-0.439514	22.2596	0.470679	0.689529	YWHAZ	P63104;P63104-2
ZC3HAV1	-0.473002	21.4978	0.382769	0.625936	ZC3HAV1	Q7Z2W4;Q7Z2W4-2;Q7Z2W4-3
ZCCHC8	2.82366	19.7766	4.19593e-05	0.00116497	ZCCHC8	Q6NZY4-2;Q6NZY4

## Sheet: PURB, IP-vs-GFP
Unique.names	logFC_PURB.mock-vs-GFP.mock	AveExpr_PURB.mock-vs-GFP.mock	P.Value_PURB.mock-vs-GFP.mock	adj.P.Val_PURB.mock-vs-GFP.mock	PURB.binding_PURB.mock-vs-GFP.mock	logFC_PURB.HIV-vs-GFP.HIV	AveExpr_PURBHIV-vs-GFP.HIV	P.Value_PURB.HIV-vs-GFP.HIV	adj.P.Val_PURB.HIV-vs-GFP.HIV	PURB.binding_PURB.HIVvs-GFP.HIV	Gene.names	Protein IDs
AATF	NA	NA	NA	NA	NA	3.76984	20.2975	8.80927e-08	5.18006e-07	TRUE	AATF	Q9NY61
ABCB10	7.06847	22.0404	1.77249e-07	8.87033e-07	TRUE	6.91108	21.8681	5.51896e-08	3.66301e-07	TRUE	ABCB10	Q9NRK6
ABCD3	7.43958	22.2259	3.94844e-09	1.19345e-07	TRUE	7.92282	22.374	8.16899e-08	4.92144e-07	TRUE	ABCD3	P28288;P28288-2
ACACA	5.47915	21.2457	8.48293e-07	2.66728e-06	TRUE	5.17551	21.0003	5.05298e-07	1.75337e-06	TRUE	ACACA	Q13085-3;Q13085-2;Q13085;Q13085-4
ACADM	3.57676	20.2945	7.90859e-07	2.52913e-06	TRUE	4.64121	20.7332	1.75804e-05	3.15036e-05	TRUE	ACADM	P11310;P11310-2
ACAP1	4.99073	21.0015	1.96812e-05	3.52607e-05	TRUE	4.40691	20.616	3.54807e-05	5.81671e-05	TRUE	ACAP1	Q15027
ACLY	3.23723	20.1247	0.000540609	0.000672709	TRUE	4.85813	20.8416	1.36495e-06	3.77571e-06	TRUE	ACLY	P53396-2;P53396;P53396-3
ACOT8	3.97899	20.4956	5.09538e-07	1.81962e-06	TRUE	4.05454	20.4398	1.31824e-05	2.49595e-05	TRUE	ACOT8	O14734
ACTA1	5.4242	20.6758	6.40122e-07	2.15753e-06	TRUE	6.63205	21.7286	0.000282162	0.000379046	TRUE	ACTA1;ACTC1;ACTG2;ACTA2	P68133;P68032;P63267;P62736
ACTB	4.28765	26.9929	1.35084e-05	2.57788e-05	TRUE	3.7143	28.478	0.0122324	0.0132294	TRUE	ACTB;ACTG1	P60709;P63261
ACTL6A	2.88405	19.9481	0.00556728	0.00618806	TRUE	4.01636	20.0191	0.00131295	0.00158198	TRUE	ACTL6A	O96019-2;O96019
ACTR2	3.48285	19.8993	3.94307e-06	9.30644e-06	TRUE	NA	NA	NA	NA	NA	ACTR2	P61160;P61160-2
ACTR3	4.84024	20.9262	1.64214e-06	4.6486e-06	TRUE	4.88689	20.856	1.44726e-06	3.95081e-06	TRUE	ACTR3	P61158
ADA	6.73311	21.8727	5.79698e-08	4.33492e-07	TRUE	3.88838	20.3568	3.58954e-06	8.25511e-06	TRUE	ADA	P00813
ADCK3	2.4257	19.719	9.15891e-05	0.000133883	TRUE	NA	NA	NA	NA	NA	ADCK3	Q8NI60-3;Q8NI60
ADRBK1	3.37966	20.1959	0.0195442	0.0207865	TRUE	2.82526	19.8252	5.52038e-05	8.55049e-05	TRUE	ADRBK1;ADRBK2	P25098;P35626
AFG3L2	3.3878	20.2	3.10486e-06	7.67612e-06	TRUE	4.09208	20.4586	8.57334e-06	1.71817e-05	TRUE	AFG3L2	Q9Y4W6
AGK	4.86396	20.9381	7.75947e-08	5.04904e-07	TRUE	5.08344	20.9543	6.81754e-08	4.26422e-07	TRUE	AGK	Q53H12
AGO3	2.6106	19.8114	0.000142778	0.000198491	TRUE	1.817	19.1394	0.00236826	0.00274573	TRUE	AGO3;AGO2;AGO1;AGO4	Q9H9G7-2;Q9UKV8-2;Q9UL18;Q9UKV8;Q9H9G7;Q9HCK5
AIFM1	4.85506	20.9337	1.08651e-07	6.28899e-07	TRUE	4.09741	20.4613	4.10398e-05	6.5744e-05	TRUE	AIFM1	O95831-3;O95831;O95831-2;O95831-5
AIMP1	6.16865	21.5904	1.89013e-08	2.32772e-07	TRUE	6.90067	21.8629	6.73695e-09	1.27225e-07	TRUE	AIMP1	Q12904;Q12904-2
AIMP2	4.26724	20.6397	0.000113602	0.000161036	TRUE	5.68851	21.2568	3.21894e-08	2.71338e-07	TRUE	AIMP2	Q13155
AKAP8	3.92212	20.075	2.93138e-06	7.36382e-06	TRUE	3.46959	20.1474	8.29317e-07	2.61022e-06	TRUE	AKAP8	O43823
AKAP8L	7.30383	22.158	7.99523e-08	5.10921e-07	TRUE	6.97503	21.9001	2.32708e-05	4.04459e-05	TRUE	AKAP8L	Q9ULX6;Q9ULX6-2
AKAP9	3.55208	20.2822	1.66952e-05	3.06734e-05	TRUE	NA	NA	NA	NA	NA	AKAP9	Q99996-5;Q99996-3;Q99996-2;Q99996;Q99996-6
ALDH18A1	5.67585	21.344	1.63588e-07	8.33054e-07	TRUE	5.76929	21.2972	6.82171e-06	1.41626e-05	TRUE	ALDH18A1	P54886-2;P54886
ALDH1A2	5.33263	21.1724	0.000187331	0.000254022	TRUE	NA	NA	NA	NA	NA	ALDH1A2	O94788-4;O94788-3;O94788;O94788-2
ALDOA	NA	NA	NA	NA	NA	-0.426954	21.5987	0.509033	0.512162	FALSE	ALDOA	P04075;P04075-2
ALMS1	5.7168	21.3645	1.13381e-05	2.22256e-05	TRUE	NA	NA	NA	NA	NA	ALMS1	Q8TCU4-3;Q8TCU4-2;Q8TCU4
AMBRA1	3.07976	20.046	8.59585e-05	0.000126441	TRUE	3.13869	19.6681	0.000986932	0.00121146	TRUE	AMBRA1	Q9C0C7-6;Q9C0C7-4;Q9C0C7-2;Q9C0C7-3;Q9C0C7;Q9C0C7-5
ANAPC1	2.32263	19.6674	7.98898e-05	0.000118071	TRUE	1.96792	19.3965	6.95452e-05	0.000104584	TRUE	ANAPC1	Q9H1A4
ANKHD1	7.13542	22.0738	0.00010074	0.00014522	TRUE	4.0137	20.4194	0.000366763	0.000485393	TRUE	ANKHD1	Q8IWZ3;Q8IWZ3-4;Q8IWZ3-6
ANKRD28	5.05956	21.0359	6.28399e-05	9.58974e-05	TRUE	4.94209	20.8836	0.000393418	0.000517184	TRUE	ANKRD28	O15084;O15084-4;O15084-1;O15084-2
ANXA1	2.4594	19.4899	0.00253922	0.00288743	TRUE	NA	NA	NA	NA	NA	ANXA1	P04083
ANXA2	NA	NA	NA	NA	NA	1.97023	21.2658	0.143267	0.147164	FALSE	ANXA2;ANXA2P2	P07355;P07355-2;A6NMY6
AP1G2	4.77815	20.8952	0.000379224	0.000482134	TRUE	2.84046	19.5488	2.58751e-05	4.41135e-05	TRUE	AP1G2	O75843
AP1M1	6.59073	21.8015	1.88728e-08	2.32772e-07	TRUE	5.64352	21.2343	4.31673e-06	9.6123e-06	TRUE	AP1M1	Q9BXS5;Q9BXS5-2
AP2M1	6.23268	21.6225	8.54556e-08	5.27926e-07	TRUE	4.5764	20.7008	0.00106701	0.00130161	TRUE	AP2M1	Q96CW1-2;Q96CW1
AP3B1	7.47189	22.2421	4.17439e-08	3.52379e-07	TRUE	7.43074	22.1279	4.20167e-09	1.05796e-07	TRUE	AP3B1	O00203-3;O00203
AP3D1	7.65907	22.3357	1.79615e-08	2.32772e-07	TRUE	8.23679	22.531	2.02916e-07	8.77813e-07	TRUE	AP3D1	O14617;O14617-5;O14617-3;O14617-4;O14617-2
AP3M1	3.30128	20.1568	1.43384e-06	4.15947e-06	TRUE	3.13813	19.9816	1.01357e-06	3.03182e-06	TRUE	AP3M1	Q9Y2T2
APOB	NA	NA	NA	NA	NA	2.93271	19.5857	0.00839868	0.00923573	TRUE	APOB	P04114
APRT	NA	NA	NA	NA	NA	3.56042	20.1928	2.63169e-05	4.46342e-05	TRUE	APRT	P07741-2;P07741
ARAF	4.6108	20.8115	2.91452e-06	7.34114e-06	TRUE	4.52267	20.6739	8.37323e-07	2.61863e-06	TRUE	ARAF;RAF1;BRAF	P10398;P04049;P04049-2;P15056
ARCN1	3.96571	20.489	1.29106e-05	2.48403e-05	TRUE	4.99316	20.9092	1.03569e-06	3.05374e-06	TRUE	ARCN1	P48444;P48444-2
ARF3	2.356	19.6841	2.03105e-05	3.60434e-05	TRUE	3.45042	20.1378	3.89952e-06	8.82334e-06	TRUE	ARF3;ARF5;ARF1	P61204-2;P84085;P84077;P61204
ARFGAP2	NA	NA	NA	NA	NA	3.15615	19.675	0.000678245	0.000854989	TRUE	ARFGAP2	Q8N6H7-3;Q8N6H7-2;Q8N6H7
ARFGEF2	3.44081	19.8824	0.000118513	0.000166988	TRUE	3.3731	20.0991	0.000702076	0.000882763	TRUE	ARFGEF2	Q9Y6D5
ARG1	-3.46194	20.2371	0.000813229	0.000992182	FALSE	-1.09659	22.7627	0.257803	0.261262	FALSE	ARG1	P05089;P05089-2;P05089-3
ARHGAP31	1.57661	19.1368	0.00435095	0.0048766	TRUE	1.00589	18.8149	0.00062865	0.000796561	TRUE	ARHGAP31	Q2M1Z3
ARHGDIA	2.90484	19.9585	1.09403e-05	2.16725e-05	TRUE	3.49146	20.1583	0.000131021	0.000186197	TRUE	ARHGDIA	P52565
ARHGDIB	NA	NA	NA	NA	NA	3.12878	19.6641	0.000569534	0.000728232	TRUE	ARHGDIB	P52566
ARHGEF1	NA	NA	NA	NA	NA	4.427	20.6261	2.14565e-05	3.74915e-05	TRUE	ARHGEF1	Q92888-2;Q92888;Q92888-3;Q92888-4
ARHGEF18	2.3972	19.465	0.00193497	0.00224112	TRUE	NA	NA	NA	NA	NA	ARHGEF18	Q6ZSZ5-2;Q6ZSZ5
ARHGEF2	9.76261	23.3874	3.23682e-09	1.1665e-07	TRUE	9.3983	23.1117	1.47474e-09	8.95216e-08	TRUE	ARHGEF2	Q92974-3;Q92974-2;Q92974
ARHGEF6	2.82129	19.9168	0.00147392	0.00172849	TRUE	NA	NA	NA	NA	NA	ARHGEF6	Q15052;Q15052-2
ARPC4	2.30305	19.6576	0.000845677	0.00102642	TRUE	3.8472	20.3362	0.00100612	0.00123347	TRUE	ARPC4	P59998;P59998-2;P59998-3
ASB3	0.839612	18.9259	0.00090465	0.00109234	TRUE	1.10467	18.8544	0.000489562	0.000632566	TRUE	ASB3	Q9Y575-2;Q9Y575;Q9Y575-3
ASPM	4.88491	20.9486	3.35125e-07	1.38521e-06	TRUE	3.53541	20.1803	0.00235639	0.0027352	TRUE	ASPM	Q8IZT6;Q8IZT6-2
ATAD3A	8.68689	22.8496	5.78966e-07	1.99773e-06	TRUE	8.41857	22.6219	2.9522e-07	1.14136e-06	TRUE	ATAD3A	Q9NVI7-2;Q9NVI7;Q9NVI7-3
ATAD3B	3.17067	20.0915	2.1431e-05	3.76752e-05	TRUE	NA	NA	NA	NA	NA	ATAD3B	Q5T9A4;Q5T9A4-3
ATF6B	NA	NA	NA	NA	NA	4.65388	20.7395	5.51091e-05	8.54931e-05	TRUE	ATF6B	Q99941-2;Q99941
ATP1A1	7.19755	22.1049	1.04569e-08	1.9212e-07	TRUE	7.40215	22.1136	1.07868e-08	1.66311e-07	TRUE	ATP1A1	P05023-3;P05023-4;P05023;P05023-2
ATP2A2	6.33034	21.6713	2.31241e-07	1.07797e-06	TRUE	6.76932	21.7972	5.0754e-09	1.1501e-07	TRUE	ATP2A2	P16615-5;P16615-2;P16615-3;P16615;P16615-4
ATP2A3	NA	NA	NA	NA	NA	2.07327	19.4492	0.0214223	0.0228411	TRUE	ATP2A3	Q93084-4;Q93084-2;Q93084-3;Q93084-7;Q93084;Q93084-6;Q93084-5
ATP5A1	9.50356	26.8388	1.03151e-05	2.06523e-05	TRUE	6.5016	26.2531	0.00158074	0.00188613	TRUE	ATP5A1	P25705;P25705-2;P25705-3
ATP5B	8.19633	25.1784	1.52776e-05	2.8573e-05	TRUE	6.48892	25.7465	0.0135972	0.0146731	TRUE	ATP5B	P06576
ATP5C1	9.48515	23.2487	7.61633e-09	1.65965e-07	TRUE	9.86801	23.3466	1.26171e-09	8.95216e-08	TRUE	ATP5C1	P36542;P36542-2
ATP5I	5.30707	21.1597	4.1641e-07	1.57019e-06	TRUE	5.31341	21.0693	5.02512e-08	3.49976e-07	TRUE	ATP5I	P56385
ATP5J2	5.33936	21.1758	2.41999e-06	6.36946e-06	TRUE	5.48004	21.1526	0.00082748	0.00102599	TRUE	ATP5J2	P56134-3;P56134;P56134-4;P56134-2
ATP5L	6.27961	21.6459	7.55239e-08	5.02441e-07	TRUE	6.49544	21.6603	4.29624e-07	1.52307e-06	TRUE	ATP5L	O75964
ATP5O	4.99001	21.0011	8.44381e-08	5.27457e-07	TRUE	5.36079	21.093	1.73645e-06	4.55935e-06	TRUE	ATP5O	P48047
ATRIP	NA	NA	NA	NA	NA	3.5033	19.8139	0.000182853	0.000253733	TRUE	ATRIP	Q8WXE1-5;Q8WXE1-3;Q8WXE1-2;Q8WXE1
ATXN2	4.7753	20.4162	9.82559e-05	0.000142077	TRUE	NA	NA	NA	NA	NA	ATXN2	Q99700-2;Q99700-5;Q99700-4;Q99700
ATXN2L	5.01244	21.0123	6.54837e-05	9.91248e-05	TRUE	NA	NA	NA	NA	NA	ATXN2L	Q8WWM7-6;Q8WWM7-8;Q8WWM7-5;Q8WWM7-4;Q8WWM7-9;Q8WWM7-2;Q8WWM7;Q8WWM7-3
AZGP1	NA	NA	NA	NA	NA	-1.36742	18.9595	0.000420211	0.000548733	FALSE	AZGP1	P25311
BAG2	9.42502	23.2186	1.23633e-06	3.6893e-06	TRUE	9.47886	23.152	1.23783e-07	6.25564e-07	TRUE	BAG2	O95816;O95816-2
BAG6	4.55925	20.7857	6.61261e-05	9.97749e-05	TRUE	5.27081	21.048	4.59408e-08	3.36864e-07	TRUE	BAG6	P46379-4;P46379-5;P46379-2;P46379;P46379-3
BAZ1A	2.22979	19.398	0.000199808	0.000268609	TRUE	NA	NA	NA	NA	NA	BAZ1A	Q9NRL2-2;Q9NRL2
BCL11B	8.62985	22.821	1.84932e-09	1.1665e-07	TRUE	7.84807	22.3366	1.24767e-07	6.25564e-07	TRUE	BCL11B	Q9C0K0-2;Q9C0K0
BDH1	4.70987	20.8611	7.37999e-08	5.01091e-07	TRUE	4.74188	20.7835	3.76543e-06	8.57925e-06	TRUE	BDH1	Q02338
BLMH	3.56884	20.2905	5.57611e-06	1.24697e-05	TRUE	1.95254	21.7959	0.00106061	0.00129542	TRUE	BLMH	Q13867
BOLA2	NA	NA	NA	NA	NA	4.17262	20.4989	3.67555e-06	8.41349e-06	TRUE	BOLA2	Q9H3K6;Q9H3K6-2
BRCA2	4.84991	20.9311	0.000129991	0.000181522	TRUE	NA	NA	NA	NA	NA	BRCA2	P51587
BTAF1	4.16501	20.5886	9.73105e-05	0.000141008	TRUE	3.59977	20.2125	8.78547e-06	1.75495e-05	TRUE	BTAF1	O14981
BTN1A1	3.16002	20.9941	0.00889941	0.00969621	TRUE	2.2886	21.6464	0.0225242	0.023964	TRUE	BTN1A1	Q13410
BUB3	5.27664	21.1444	2.53328e-07	1.15789e-06	TRUE	5.00586	20.9155	1.34552e-05	2.53123e-05	TRUE	BUB3	O43684-2;O43684
C11orf98	NA	NA	NA	NA	NA	2.46839	19.6468	3.44752e-05	5.71869e-05	TRUE	C11orf98	E9PRG8
C19orf52	4.17977	20.596	8.62741e-06	1.77668e-05	TRUE	3.47096	19.801	8.88398e-06	1.76875e-05	TRUE	C19orf52	Q9BSF4
C2orf47	NA	NA	NA	NA	NA	4.75109	20.313	9.23507e-07	2.81641e-06	TRUE	C2orf47	Q8WWC4
CACYBP	4.44341	20.7278	1.51529e-05	2.83966e-05	TRUE	5.84982	21.3375	1.41455e-06	3.88013e-06	TRUE	CACYBP	Q9HB71;Q9HB71-3
CAD	11.6648	24.3385	2.17594e-10	1.02165e-07	TRUE	11.3269	24.076	7.60712e-10	8.95216e-08	TRUE	CAD	P27708
CALML5	3.24218	19.803	5.23211e-05	8.17081e-05	TRUE	5.07585	20.4429	0.0294135	0.0310581	TRUE	CALML5	Q9NZT1
CALR	NA	NA	NA	NA	NA	4.84364	20.8344	1.18662e-07	6.25564e-07	TRUE	CALR	P27797
CALU	4.44381	20.728	0.000776178	0.00094945	TRUE	6.1488	21.487	5.3603e-09	1.1501e-07	TRUE	CALU	O43852;O43852-3;O43852-2;O43852-4;O43852-13;O43852-14;O43852-15;O43852-11;O43852-10;O43852-5;O43852-6
CAMK2G	3.77344	20.3928	5.79918e-07	1.99773e-06	TRUE	2.15939	19.4923	1.48731e-06	4.03463e-06	TRUE	CAMK2G;CAMK2B;CAMK2A;CAMK2D	Q13555-10;Q13555-3;Q13555-5;Q13555-4;Q13555-7;Q13555-9;Q13555-2;Q13555-8;Q13555;Q13555-6;Q13554-7;Q9UQM7;Q13557-8;Q13557-12;Q13554-4;Q9UQM7-2;Q13557-9;Q13557-10;Q13554-6;Q13557-5;Q13557;Q13554-3;Q13557-3;Q13557-6;Q13554-8;Q13554-5;Q13557-4;Q13557-11;Q13554-2;Q13554
CAND1	6.96714	21.9897	1.03333e-07	6.0552e-07	TRUE	6.82152	21.8233	1.49724e-07	7.13732e-07	TRUE	CAND1	Q86VP6;Q86VP6-2
CA-p24	NA	NA	NA	NA	NA	4.54718	20.6862	8.68344e-08	5.16797e-07	TRUE	CA-p24	CA-p24
CAPN1	6.72306	21.8677	1.14008e-07	6.47266e-07	TRUE	6.95567	21.8904	1.17035e-06	3.36046e-06	TRUE	CAPN1	P07384
CAPZA1	3.3111	25.2473	0.000601345	0.000742172	TRUE	2.2111	25.3688	0.015436	0.0166026	TRUE	CAPZA1	P52907
CAPZA2	4.71814	22.8255	0.000291288	0.000378683	TRUE	2.63413	23.1129	0.024889	0.0263941	TRUE	CAPZA2	P47755;P47755-2
CAPZB	4.80537	20.9088	3.63124e-07	1.44786e-06	TRUE	4.2284	20.5268	2.41261e-05	4.16377e-05	TRUE	CAPZB	P47756-2;P47756
CASC5	8.32996	22.6711	8.32567e-09	1.73359e-07	TRUE	7.64784	22.2365	2.16813e-07	9.09875e-07	TRUE	CASC5	Q8NG31-2;Q8NG31;Q8NG31-3;Q8NG31-4
CBFA2T3	1.97713	19.297	0.00124209	0.00147508	TRUE	1.32948	18.9444	0.0129242	0.0139621	TRUE	CBFA2T3	O75081-2;O75081-4;O75081
CBFB	7.05533	22.0338	2.89788e-07	1.27485e-06	TRUE	6.4802	21.6527	2.07937e-08	2.14941e-07	TRUE	CBFB	Q13951;Q13951-2
CBWD1	2.3297	19.671	0.00142942	0.0016805	TRUE	2.15578	19.4905	5.47063e-06	1.17811e-05	TRUE	CBWD1;CBWD5;CBWD3;CBWD2;CBWD6	Q9BRT8-4;Q5RIA9-3;Q5JTY5-2;Q9BRT8-3;Q9BRT8;Q8IUF1;Q5RIA9;Q5JTY5;Q4V339
CCAR2	5.9501	21.4812	3.35844e-05	5.49236e-05	TRUE	6.6841	21.7546	5.01337e-06	1.09647e-05	TRUE	CCAR2	Q8N163-2;Q8N163
CCDC88A	1.68658	19.3494	0.000574314	0.000710875	TRUE	NA	NA	NA	NA	NA	CCDC88A	Q3V6T2-5;Q3V6T2-4;Q3V6T2-2;Q3V6T2-3;Q3V6T2
CCP110	3.41208	20.2122	0.0209567	0.0222636	TRUE	NA	NA	NA	NA	NA	CCP110	O43303-2;O43303
CCT2	2.59288	19.8026	0.000115632	0.000163174	TRUE	7.50343	22.1643	2.49613e-05	4.29281e-05	TRUE	CCT2	P78371;P78371-2
CCT3	5.61606	22.6959	3.10862e-05	5.15535e-05	TRUE	7.90915	22.3672	1.39573e-09	8.95216e-08	TRUE	CCT3	P49368-2;P49368
CCT4	5.34461	21.1784	5.71334e-08	4.33492e-07	TRUE	5.16234	22.6556	4.49118e-05	7.14804e-05	TRUE	CCT4	P50991-2;P50991
CCT5	4.83384	20.923	2.33417e-07	1.08204e-06	TRUE	5.38275	21.104	7.82572e-08	4.74374e-07	TRUE	CCT5	P48643-2;P48643
CCT6A	5.24297	21.1276	2.14207e-08	2.5089e-07	TRUE	6.18754	21.5063	1.96343e-06	4.9186e-06	TRUE	CCT6A	P40227-2;P40227
CCT7	2.07078	19.3344	4.21708e-05	6.68596e-05	TRUE	3.25722	20.0412	0.000154778	0.000216512	TRUE	CCT7	Q99832-3;Q99832;Q99832-2;Q99832-4
CCT8	4.03708	22.2779	0.000287584	0.00037478	TRUE	4.32489	22.9876	0.0118184	0.0128098	TRUE	CCT8	P50990-2;P50990;P50990-3
CD3E	3.27474	20.1435	1.99582e-06	5.48413e-06	TRUE	NA	NA	NA	NA	NA	CD3E	P07766
CDC45	4.92737	20.9698	2.63544e-06	6.74701e-06	TRUE	4.85903	20.8421	7.89241e-06	1.59472e-05	TRUE	CDC45	O75419-2;O75419;O75419-3
CDCA7L	NA	NA	NA	NA	NA	1.71042	19.0967	0.00270643	0.003098	TRUE	CDCA7L	Q96GN5-5;Q96GN5-4;Q96GN5-2;Q96GN5
CDIPT	2.14041	19.5763	0.00084081	0.00102317	TRUE	NA	NA	NA	NA	NA	CDIPT	O14735-3;O14735
CDK1	8.53156	22.7719	5.26775e-08	4.1478e-07	TRUE	8.77482	22.8	8.67946e-09	1.44462e-07	TRUE	CDK1	P06493;P06493-2
CDK6	6.2474	21.6298	2.45795e-06	6.3975e-06	TRUE	7.67911	22.2521	1.57266e-08	1.90302e-07	TRUE	CDK6	Q00534
CDKAL1	2.48509	19.7487	2.72708e-05	4.61241e-05	TRUE	3.32012	20.0726	3.38357e-07	1.27795e-06	TRUE	CDKAL1	Q5VV42-2;Q5VV42
CEBPZ	0.406024	18.6685	0.25494	0.257968	FALSE	3.2814	20.0533	0.000182936	0.000253733	TRUE	CEBPZ	Q03701
CENPN	1.96223	19.291	7.5498e-05	0.000112288	TRUE	2.65184	19.4733	0.000461208	0.000599876	TRUE	CENPN	Q96H22-5;Q96H22-4;Q96H22
CEP170P1	3.20988	20.1111	1.58829e-06	4.53728e-06	TRUE	NA	NA	NA	NA	NA	CEP170P1;CEP170	Q96L14;Q5SW79-2;Q5SW79-3;Q5SW79
CEP97	3.60906	20.3106	2.248e-06	6.0528e-06	TRUE	NA	NA	NA	NA	NA	CEP97	Q8IW35;Q8IW35-2
CEPT1	4.47387	20.7431	9.03008e-08	5.45883e-07	TRUE	4.80712	20.8161	5.50971e-07	1.8657e-06	TRUE	CEPT1	Q9Y6K0
CFAP20	3.60841	20.3103	1.40882e-05	2.67762e-05	TRUE	NA	NA	NA	NA	NA	CFAP20	Q9Y6A4
CFL1	1.2268	22.6558	0.034671	0.036502	TRUE	2.28864	22.861	0.0048387	0.00541185	TRUE	CFL1;CFL2	P23528;Q9Y281-3;Q9Y281
CHCHD3	5.12553	21.0689	0.000587461	0.000726188	TRUE	6.68559	21.7554	8.40046e-08	5.03003e-07	TRUE	CHCHD3	Q9NX63
CHD4	4.78037	20.8963	5.53948e-06	1.24472e-05	TRUE	5.02423	20.9247	4.59617e-05	7.30329e-05	TRUE	CHD4	Q14839;Q14839-2
CHTF18	2.35678	19.6845	0.00018539	0.000251755	TRUE	2.30879	19.3361	2.53612e-05	4.33879e-05	TRUE	CHTF18	Q8WVB6-3;Q8WVB6;Q8WVB6-2
CHUK	5.63074	21.3215	5.8306e-08	4.33492e-07	TRUE	5.8707	21.3479	7.03833e-06	1.45202e-05	TRUE	CHUK	O15111
CKAP2	2.52689	19.7696	0.0711842	0.0735387	FALSE	NA	NA	NA	NA	NA	CKAP2	Q8WWK9-6;Q8WWK9-5;Q8WWK9
CLIC1	NA	NA	NA	NA	NA	3.30584	20.0655	1.65558e-06	4.35866e-06	TRUE	CLIC1	O00299
CLINT1	5.98172	21.497	1.31282e-05	2.51557e-05	TRUE	4.19752	20.5113	0.000382031	0.00050424	TRUE	CLINT1	Q14677;Q14677-3;Q14677-2
CLTC	4.5196	20.7659	0.000267256	0.000350726	TRUE	5.22768	21.0264	2.78014e-07	1.11432e-06	TRUE	CLTC	Q00610-2;Q00610
CNOT1	6.41465	21.7134	3.01876e-06	7.4878e-06	TRUE	5.13344	20.9793	1.27101e-07	6.33567e-07	TRUE	CNOT1	A5YKK6-3;A5YKK6-2;A5YKK6;A5YKK6-4
CNOT3	4.56354	20.7879	1.01945e-05	2.04984e-05	TRUE	NA	NA	NA	NA	NA	CNOT3	O75175-3;O75175-2;O75175
CNOT6L	2.32148	19.6669	6.70068e-05	0.000100779	TRUE	NA	NA	NA	NA	NA	CNOT6L;CNOT6	Q96LI5;Q9ULM6
CNOT7	3.40929	20.2108	0.00348006	0.00391925	TRUE	4.01495	20.0186	3.54534e-05	5.81671e-05	TRUE	CNOT7	Q9UIV1-2;Q9UIV1
COG1	4.34877	20.2456	1.37909e-06	4.03814e-06	TRUE	5.03654	20.9308	8.92368e-07	2.74704e-06	TRUE	COG1	Q8WTW3
COPA	7.36948	22.1909	1.46255e-08	2.28326e-07	TRUE	7.40437	22.1148	4.4892e-09	1.1021e-07	TRUE	COPA	P53621;P53621-2
COPB1	9.47154	23.2419	5.72198e-09	1.37474e-07	TRUE	9.66507	23.2451	5.38743e-09	1.1501e-07	TRUE	COPB1	P53618
COPB2	NA	NA	NA	NA	NA	3.04222	19.6295	0.000142123	0.000200813	TRUE	COPB2	P35606-2;P35606
COPE	4.07111	20.1346	2.76946e-05	4.67506e-05	TRUE	4.88988	20.3685	1.8047e-05	3.21637e-05	TRUE	COPE	O14579-3;O14579-2;O14579
COPG1	5.60253	21.3074	1.1778e-07	6.60836e-07	TRUE	5.74449	21.2848	1.72672e-07	7.96076e-07	TRUE	COPG1	Q9Y678
COPG2	4.36815	20.6902	0.000417597	0.000526633	TRUE	4.63505	20.7301	7.01504e-05	0.000105333	TRUE	COPG2	Q9UBF2-2;Q9UBF2
CORO1A	4.34221	20.6772	0.000135486	0.000188915	TRUE	4.85287	20.839	0.00245542	0.0028334	TRUE	CORO1A	P31146
COX20	3.48587	20.2491	7.14017e-07	2.33928e-06	TRUE	3.26858	20.0469	2.29992e-06	5.63223e-06	TRUE	COX20	Q5RI15;Q5RI15-2
CPNE1	2.82701	19.9196	0.00167227	0.00195133	TRUE	NA	NA	NA	NA	NA	CPNE1	Q99829
CPSF1	5.00999	21.0111	2.34424e-07	1.08204e-06	TRUE	5.42838	21.1268	1.04561e-08	1.66311e-07	TRUE	CPSF1	Q10570
CPSF2	2.07836	19.5453	2.35567e-05	4.06494e-05	TRUE	NA	NA	NA	NA	NA	CPSF2	Q9P2I0
CPSF3L	3.45783	20.235	3.97144e-07	1.53137e-06	TRUE	3.46755	20.1464	2.2796e-07	9.40575e-07	TRUE	CPSF3L	Q5TA45-2;Q5TA45-4;Q5TA45-3;Q5TA45;Q5TA45-5
CPT1A	6.27157	21.6419	5.15317e-08	4.13668e-07	TRUE	6.38565	21.6054	4.1648e-09	1.05796e-07	TRUE	CPT1A	P50416-2;P50416
CRTAP	3.04723	20.0297	0.000367366	0.000468967	TRUE	3.43019	20.1277	0.000730114	0.000914504	TRUE	CRTAP	O75718
CSDE1	5.75006	21.3811	4.27186e-07	1.59428e-06	TRUE	6.00521	21.4152	1.74699e-07	8.01654e-07	TRUE	CSDE1	O75534-2;O75534;O75534-3;O75534-4
CSK	3.1026	19.7472	0.000151645	0.000209575	TRUE	3.53748	20.1813	3.71849e-07	1.38535e-06	TRUE	CSK	P41240
CSNK2A2	2.86194	19.9371	6.7731e-07	2.25049e-06	TRUE	3.12638	19.9758	7.14835e-06	1.47163e-05	TRUE	CSNK2A2	P19784
CSNK2A3	5.65692	21.3346	7.65918e-07	2.49189e-06	TRUE	6.42049	21.6228	1.16546e-07	6.25279e-07	TRUE	CSNK2A3;CSNK2A1	Q8NEV1;P68400;P68400-2
CTPS1	8.99135	23.0018	2.42719e-09	1.1665e-07	TRUE	9.15269	22.9889	8.20111e-09	1.41289e-07	TRUE	CTPS1	P17812;P17812-2
CYC1	3.78711	20.3997	2.94968e-07	1.27855e-06	TRUE	5.07749	20.9513	1.22535e-07	6.25564e-07	TRUE	CYC1	P08574
CYFIP1	7.51533	22.2638	1.0665e-08	1.92176e-07	TRUE	7.40737	22.1163	1.13034e-07	6.13258e-07	TRUE	CYFIP1	Q7L576;Q7L576-2;Q7L576-3
CYFIP2	3.70463	20.3584	1.80545e-06	5.04986e-06	TRUE	3.6694	20.2473	1.31116e-05	2.49044e-05	TRUE	CYFIP2	Q96F07-2;Q96F07
CYTH1	3.41968	20.216	0.000292801	0.000379993	TRUE	NA	NA	NA	NA	NA	CYTH1;CYTH2;CYTH3	Q15438-3;Q15438-2;Q15438;Q99418-2;O43739-2;Q99418;O43739
DAP3	1.91947	19.4659	0.000869971	0.00105454	TRUE	3.78359	20.3044	2.9294e-06	6.92081e-06	TRUE	DAP3	P51398-2;P51398-3;P51398
DARS	8.063	22.5376	4.90263e-09	1.35111e-07	TRUE	8.77219	22.7987	7.24545e-09	1.3176e-07	TRUE	DARS	P14868;P14868-2
DAZAP1	6.15492	21.5836	2.17917e-05	3.8166e-05	TRUE	5.31979	20.5405	5.74534e-07	1.9388e-06	TRUE	DAZAP1	Q96EP5-2;Q96EP5
DCAF10	2.94338	19.9778	6.83242e-06	1.48525e-05	TRUE	2.1608	19.2769	9.08194e-05	0.00013371	TRUE	DCAF10	Q5QP82-2;Q5QP82
DCAF13	4.60408	20.8082	2.2034e-06	5.94983e-06	TRUE	NA	NA	NA	NA	NA	DCAF13	Q9NV06;Q9NV06-2
DCAF7	3.32427	20.1683	0.0010869	0.00130234	TRUE	4.62094	20.723	1.58003e-07	7.45955e-07	TRUE	DCAF7	P61962;P61962-2
DCAF8	2.85441	19.9333	0.00757436	0.00830079	TRUE	3.39901	20.1121	0.000297358	0.000398915	TRUE	DCAF8	Q5TAQ9;Q5TAQ9-2
DCD	0.655081	23.1628	0.449667	0.452565	FALSE	1.44745	22.7223	0.31548	0.319054	FALSE	DCD	P81605-2;P81605
DCK	6.65952	21.8359	2.42757e-05	4.17363e-05	TRUE	6.68445	21.7548	1.67645e-07	7.80226e-07	TRUE	DCK	P27707
DCTN1	7.30826	22.1602	7.03063e-08	4.87977e-07	TRUE	6.73873	21.7819	2.59265e-07	1.04773e-06	TRUE	DCTN1	Q14203-3;Q14203-4;Q14203-6;Q14203;Q14203-5;Q14203-2
DDB1	8.49294	22.7526	3.74091e-09	1.19345e-07	TRUE	8.24044	22.5328	1.68833e-07	7.82048e-07	TRUE	DDB1	Q16531
DDOST	5.44737	21.2298	1.40009e-06	4.08687e-06	TRUE	5.86679	21.346	5.09865e-06	1.11017e-05	TRUE	DDOST	P39656-3;P39656;P39656-2
DDX1	2.31683	19.6645	4.82934e-05	7.59244e-05	TRUE	2.31625	19.5707	0.00205728	0.00240793	TRUE	DDX1	Q92499-3;Q92499-2;Q92499
DDX17	6.49415	21.7532	5.19132e-06	1.18065e-05	TRUE	6.20575	21.5155	1.84931e-07	8.40749e-07	TRUE	DDX17	Q92841-1;Q92841-3;Q92841-2;Q92841
DDX20	5.13113	21.0717	2.96039e-07	1.27855e-06	TRUE	5.36743	21.0963	1.12772e-08	1.67791e-07	TRUE	DDX20	Q9UHI6
DDX21	3.3392	20.1757	8.12963e-07	2.57347e-06	TRUE	4.65694	20.741	5.18965e-06	1.12749e-05	TRUE	DDX21;DDX50	Q9NR30-2;Q9NR30;Q9BQ39
DDX23	5.74749	21.3799	8.70229e-07	2.71802e-06	TRUE	5.27862	21.0519	1.61234e-05	2.94522e-05	TRUE	DDX23	Q9BUQ8
DDX39A	NA	NA	NA	NA	NA	5.57842	21.9484	0.00014402	0.000203201	TRUE	DDX39A;DDX39B	O00148;Q13838;Q13838-2;O00148-3;O00148-2
DDX3X	5.05491	21.0336	1.5909e-07	8.19051e-07	TRUE	5.60744	21.2163	9.91815e-08	5.5655e-07	TRUE	DDX3X;DDX3Y	O00571-2;O00571;O15523-2;O15523
DDX41	NA	NA	NA	NA	NA	3.10129	19.6531	0.00022019	0.000299898	TRUE	DDX41	Q9UJV9
DDX47	NA	NA	NA	NA	NA	3.24606	20.0356	1.54751e-06	4.15205e-06	TRUE	DDX47	Q9H0S4-2;Q9H0S4
DDX5	6.38344	24.193	6.25453e-05	9.56035e-05	TRUE	6.03128	23.6414	5.2507e-07	1.79658e-06	TRUE	DDX5	P17844;P17844-2
DDX51	3.33742	20.1748	5.69623e-05	8.77856e-05	TRUE	3.74285	20.284	1.1215e-05	2.16368e-05	TRUE	DDX51	Q8N8A6
DDX56	2.40823	19.7102	1.42143e-06	4.13627e-06	TRUE	3.9126	20.3689	2.08118e-07	8.88574e-07	TRUE	DDX56	Q9NY93-2;Q9NY93
DDX6	2.25504	19.4081	0.00052428	0.000654129	TRUE	3.84968	20.3374	2.91578e-07	1.14136e-06	TRUE	DDX6	P26196
DERA	2.89706	19.9547	2.38567e-06	6.29683e-06	TRUE	3.29536	20.0603	1.2824e-06	3.60837e-06	TRUE	DERA	Q9Y315
DERL1	NA	NA	NA	NA	NA	4.66654	20.2792	8.32675e-07	2.61242e-06	TRUE	DERL1	Q9BUN8-2;Q9BUN8
DGKA	2.89559	19.6644	0.000843146	0.00102468	TRUE	2.9585	19.596	5.92168e-06	1.2669e-05	TRUE	DGKA	P23743
DGKE	NA	NA	NA	NA	NA	2.54901	19.4322	1.51828e-05	2.79728e-05	TRUE	DGKE	P52429
DHCR24	NA	NA	NA	NA	NA	3.76628	20.2957	7.81362e-08	4.74374e-07	TRUE	DHCR24	Q15392-2;Q15392
DHCR7	1.89018	19.2622	0.0106838	0.0115731	TRUE	2.06818	19.4467	8.77779e-05	0.000129621	TRUE	DHCR7	Q9UBM7
DHFR	NA	NA	NA	NA	NA	3.62941	20.2273	1.17797e-07	6.25279e-07	TRUE	DHFR	P00374-2;P00374
DHX15	7.17615	22.0942	1.02845e-07	6.0552e-07	TRUE	7.60734	22.2162	1.62248e-08	1.91093e-07	TRUE	DHX15	O43143
DHX30	3.01223	20.0122	0.000326581	0.000419726	TRUE	4.01774	20.4214	0.0027068	0.003098	TRUE	DHX30	Q7L2E3-3;Q7L2E3;Q7L2E3-2
DHX9	6.35212	21.6822	1.88705e-08	2.32772e-07	TRUE	6.90285	21.864	3.95721e-07	1.43394e-06	TRUE	DHX9	Q08211
DIAPH1	8.60329	22.8078	1.59904e-08	2.30508e-07	TRUE	8.54156	22.6834	3.9806e-08	3.12716e-07	TRUE	DIAPH1	O60610-2;O60610-3;O60610
DIMT1	7.38755	22.1999	3.25924e-08	3.00743e-07	TRUE	7.47913	22.1521	1.31814e-08	1.87191e-07	TRUE	DIMT1	Q9UNQ2
DKC1	1.48159	19.2469	0.0132374	0.0142732	TRUE	4.06646	20.0392	0.00103724	0.00126845	TRUE	DKC1	O60832-2;O60832
DNA2	5.10784	21.06	7.55716e-06	1.60568e-05	TRUE	3.2953	19.7307	0.000117178	0.000168229	TRUE	DNA2	P51530-4;P51530;P51530-3;P51530-2
DNAJA1	5.66803	21.3401	0.000100511	0.000145113	TRUE	6.03963	21.4324	1.12016e-05	2.16368e-05	TRUE	DNAJA1	P31689;P31689-2
DNAJA2	4.2961	20.6542	7.46755e-06	1.59025e-05	TRUE	5.61513	21.2201	5.60143e-08	3.66707e-07	TRUE	DNAJA2	O60884
DNAJA3	7.05846	22.0354	6.6517e-07	2.22074e-06	TRUE	6.65492	21.74	3.72435e-07	1.38535e-06	TRUE	DNAJA3	Q96EY1-2;Q96EY1;Q96EY1-3
DNAJB12	NA	NA	NA	NA	NA	1.84829	19.1519	5.53297e-05	8.5565e-05	TRUE	DNAJB12	Q9NXW2;Q9NXW2-2
DNAJB6	3.91016	20.4612	0.000324843	0.000418372	TRUE	5.10854	20.9668	5.50346e-06	1.18258e-05	TRUE	DNAJB6;DNAJB3	O75190-2;O75190-3;O75190;Q8WWF6
DNAJC11	3.46259	20.2374	1.04816e-05	2.08962e-05	TRUE	4.35586	20.5905	3.97354e-07	1.43456e-06	TRUE	DNAJC11	Q9NVH1-3;Q9NVH1;Q9NVH1-2
DNAJC13	3.85362	20.4329	0.000235525	0.000312146	TRUE	4.52229	20.6737	2.95355e-05	4.97462e-05	TRUE	DNAJC13	O75165
DNAJC7	3.17963	19.778	0.00225895	0.00258758	TRUE	NA	NA	NA	NA	NA	DNAJC7	Q99615-2;Q99615
DNM2	6.66275	21.8375	1.23298e-07	6.75613e-07	TRUE	6.89314	21.8591	5.25167e-08	3.55665e-07	TRUE	DNM2	P50570-5;P50570-4;P50570;P50570-3;P50570-2
DNMT1	NA	NA	NA	NA	NA	2.02931	19.2243	0.00674433	0.00745826	TRUE	DNMT1	P26358-3;P26358;P26358-2
DNPEP	4.03412	24.24	0.00138476	0.00163622	TRUE	2.91538	24.1648	0.0283978	0.0300827	TRUE	DNPEP	Q9ULA0
DOCK10	7.77973	22.396	2.30008e-08	2.56569e-07	TRUE	7.35736	22.0913	1.23347e-07	6.25564e-07	TRUE	DOCK10	Q96BY6-3;Q96BY6
DOCK2	7.5944	22.3033	1.68279e-08	2.32772e-07	TRUE	8.27849	22.5518	4.03413e-09	1.05796e-07	TRUE	DOCK2	Q92608
DPM1	7.18533	22.0988	3.15458e-09	1.1665e-07	TRUE	7.13858	21.9819	6.95279e-06	1.4374e-05	TRUE	DPM1	O60762
DPYSL2	3.74061	22.2978	8.67029e-05	0.000127336	TRUE	1.72368	22.6205	0.0455616	0.0477497	TRUE	DPYSL2	Q16555-2;Q16555
DRG1	3.86392	20.4381	1.95693e-07	9.60021e-07	TRUE	4.08417	20.4547	8.28456e-06	1.66369e-05	TRUE	DRG1	Q9Y295
DSC1	1.51578	21.5832	0.0984593	0.100937	FALSE	0.857723	22.7706	0.218332	0.222178	FALSE	DSC1	Q08554-2;Q08554
DSG1	2.36079	22.818	0.0850149	0.0874412	FALSE	0.622072	24.765	0.225386	0.228882	FALSE	DSG1	Q02413
DSP	1.53882	24.4782	0.133545	0.136161	FALSE	-2.3709	24.7388	0.177319	0.181383	FALSE	DSP	P15924;P15924-3;P15924-2
DTX3L	3.53465	20.2734	2.61646e-06	6.73523e-06	TRUE	NA	NA	NA	NA	NA	DTX3L	Q8TDB6
DYNC1H1	10.0593	23.5357	7.97228e-09	1.69773e-07	TRUE	9.94486	23.385	1.95016e-08	2.0592e-07	TRUE	DYNC1H1	Q14204
DYNC1LI1	4.00492	20.1081	3.82615e-05	6.15997e-05	TRUE	4.19898	20.5121	4.91261e-07	1.7107e-06	TRUE	DYNC1LI1	Q9Y6G9
DYRK1A	3.73326	20.3727	9.82718e-06	1.99741e-05	TRUE	NA	NA	NA	NA	NA	DYRK1A;DYRK1B	Q13627-3;Q13627-4;Q13627-5;Q13627-2;Q13627;Q9Y463-2;Q9Y463-3;Q9Y463
EARS2	NA	NA	NA	NA	NA	3.83568	20.3304	0.00698606	0.00771689	TRUE	EARS2	Q5JPH6;Q5JPH6-2
ECHDC1	4.04968	20.531	4.05744e-07	1.55177e-06	TRUE	4.85666	20.8409	1.98836e-06	4.96838e-06	TRUE	ECHDC1	Q9NTX5-3;Q9NTX5-6;Q9NTX5-2;Q9NTX5
EEF1A1P5	3.99792	26.7757	2.2697e-05	3.95298e-05	TRUE	3.17374	27.807	0.0095401	0.0103986	TRUE	EEF1A1P5;EEF1A1	Q5VTE0;P68104;P68104-2
EEF1B2	NA	NA	NA	NA	NA	2.75223	19.7887	1.03634e-05	2.01922e-05	TRUE	EEF1B2	P24534
EEF1D	1.24918	20.8442	0.0770323	0.0794926	FALSE	1.66704	21.9839	0.193206	0.197223	FALSE	EEF1D	P29692-3;P29692;P29692-2
EEF1E1	4.32457	20.6684	1.26417e-07	6.88678e-07	TRUE	4.7577	20.7914	1.96769e-07	8.74329e-07	TRUE	EEF1E1	O43324-2;O43324
EEF1G	3.29415	23.2902	0.00479556	0.00535571	TRUE	8.20865	22.5169	1.01135e-07	5.63207e-07	TRUE	EEF1G	P26641;P26641-2
EEF2	3.61072	23.4377	0.000224132	0.000297889	TRUE	4.52165	23.76	0.000190547	0.000263545	TRUE	EEF2	P13639
EFTUD2	7.65632	22.3343	3.78292e-08	3.30712e-07	TRUE	7.64357	22.2344	5.58267e-08	3.66707e-07	TRUE	EFTUD2	Q15029-2;Q15029;Q15029-3
EIF2B4	3.1155	19.7523	2.07946e-05	3.67634e-05	TRUE	NA	NA	NA	NA	NA	EIF2B4	Q9UI10-3;Q9UI10;Q9UI10-2
EIF2B5	3.19696	20.1046	1.95734e-05	3.51346e-05	TRUE	3.86462	20.3449	1.00006e-05	1.96019e-05	TRUE	EIF2B5	Q13144
EIF2S3L	3.47418	20.2432	1.28809e-05	2.48341e-05	TRUE	4.5507	20.6879	8.17235e-06	1.64452e-05	TRUE	EIF2S3L;EIF2S3	Q2VIR3;P41091;Q2VIR3-2
EIF3A	NA	NA	NA	NA	NA	2.41152	19.6183	9.94328e-06	1.95286e-05	TRUE	EIF3A	Q14152-2;Q14152
EIF3B	3.41736	20.2148	1.03188e-06	3.13918e-06	TRUE	5.39348	21.1093	2.47479e-06	6.01545e-06	TRUE	EIF3B	P55884;P55884-2
EIF3C	2.80734	19.9098	2.99503e-06	7.46367e-06	TRUE	3.44523	20.1352	5.16801e-05	8.06834e-05	TRUE	EIF3C;EIF3CL	Q99613-2;Q99613;B5ME19
EIF3D	5.29745	21.1548	1.61502e-06	4.59963e-06	TRUE	5.40451	21.1148	6.93311e-06	1.43635e-05	TRUE	EIF3D	O15371-2;O15371-3;O15371
EIF3E	2.66091	19.8366	0.0162111	0.0173202	TRUE	NA	NA	NA	NA	NA	EIF3E	P60228
EIF3F	3.12872	20.0705	0.000126657	0.000177395	TRUE	4.86418	20.8447	4.23268e-08	3.24726e-07	TRUE	EIF3F	O00303
EIF3L	NA	NA	NA	NA	NA	3.63049	20.2278	2.33228e-05	4.04646e-05	TRUE	EIF3L	Q9Y262-2;Q9Y262
EIF4A1	6.91616	21.9642	1.24297e-08	2.07975e-07	TRUE	5.81553	25.4462	3.51245e-05	5.78729e-05	TRUE	EIF4A1	P60842;P60842-2
EIF4E	3.49589	20.2541	0.000303628	0.000392413	TRUE	NA	NA	NA	NA	NA	EIF4E	P06730;P06730-3;P06730-2
EIF4ENIF1	5.62404	21.3181	2.27944e-06	6.11971e-06	TRUE	3.74027	20.2827	6.84443e-05	0.000103404	TRUE	EIF4ENIF1	Q9NRA8-2;Q9NRA8;Q9NRA8-3
EIF5A2	NA	NA	NA	NA	NA	3.98033	20.4027	0.00036617	0.000485262	TRUE	EIF5A2;EIF5AL1;EIF5A	Q9GZV4;Q6IS14;P63241;P63241-2
EIF6	NA	NA	NA	NA	NA	1.64574	21.5281	0.0966922	0.0998441	FALSE	EIF6	P56537
ELAVL1	3.73797	21.834	0.000398485	0.000503209	TRUE	5.84162	21.3334	1.99476e-07	8.77813e-07	TRUE	ELAVL1	Q15717;Q15717-2
ELP3	3.99267	20.5025	0.000387431	0.00048991	TRUE	4.72288	20.774	4.41508e-08	3.33508e-07	TRUE	ELP3	Q9H9T3-2;Q9H9T3;Q9H9T3-4;Q9H9T3-5
EMD	5.71963	21.3659	4.38274e-07	1.61044e-06	TRUE	5.82916	21.3272	4.65485e-07	1.63252e-06	TRUE	EMD	P50402
ENO1	1.87927	23.8187	0.0394643	0.0413162	TRUE	2.55269	23.2703	0.0156529	0.0168174	TRUE	ENO1	P06733;P06733-2
EP400	4.64895	20.8306	8.06913e-08	5.10921e-07	TRUE	3.00819	19.9167	9.40796e-05	0.000138096	TRUE	EP400	Q96L91-3;Q96L91-5;Q96L91-2;Q96L91;Q96L91-4
EPB41L2	NA	NA	NA	NA	NA	3.03369	19.9294	2.41016e-07	9.82065e-07	TRUE	EPB41L2	O43491-2;O43491-3;O43491-4;O43491
EPHX2	2.08845	19.3415	0.0349028	0.0367047	TRUE	NA	NA	NA	NA	NA	EPHX2	P34913-3;P34913-2;P34913
EPRS	7.97918	22.4957	2.07082e-07	9.89978e-07	TRUE	8.50459	22.6649	3.27667e-08	2.72685e-07	TRUE	EPRS	P07814
ERAP1	6.57214	21.7922	3.29836e-07	1.37971e-06	TRUE	6.98004	21.9026	9.8113e-08	5.53718e-07	TRUE	ERAP1	Q9NZ08;Q9NZ08-2
ERCC2	NA	NA	NA	NA	NA	3.17127	19.6811	0.0020211	0.00237123	TRUE	ERCC2	P18074-2;P18074
ERGIC2	4.26069	20.2104	8.11009e-06	1.6887e-05	TRUE	4.41979	20.6225	1.11916e-07	6.10562e-07	TRUE	ERGIC2	Q96RQ1
ERH	NA	NA	NA	NA	NA	3.45073	20.1379	0.00181561	0.0021507	TRUE	ERH	P84090
ERLIN1	NA	NA	NA	NA	NA	3.32586	20.0755	8.24253e-07	2.60262e-06	TRUE	ERLIN1	O75477
ERLIN2	6.23369	21.623	5.89648e-06	1.31051e-05	TRUE	6.56892	21.697	2.25383e-08	2.2182e-07	TRUE	ERLIN2	O94905
ESYT1	NA	NA	NA	NA	NA	1.41249	18.9776	0.00022936	0.000311093	TRUE	ESYT1	Q9BSJ8;Q9BSJ8-2
ESYT2	6.53471	21.7735	1.18665e-08	2.05906e-07	TRUE	6.24917	21.5372	1.90946e-06	4.82001e-06	TRUE	ESYT2	A0FGR8-2;A0FGR8;A0FGR8-6;A0FGR8-5;A0FGR8-4
EWSR1	NA	NA	NA	NA	NA	3.40743	19.7756	0.000123766	0.000176143	TRUE	EWSR1	Q01844-2;Q01844-6;Q01844-3;Q01844;Q01844-5
EXOC2	1.7921	19.223	0.0507109	0.0528544	FALSE	4.11067	20.4679	0.000577047	0.000736879	TRUE	EXOC2	Q96KP1
EXOC4	5.04705	21.0296	8.96918e-07	2.79207e-06	TRUE	5.69221	21.2587	2.2073e-05	3.85003e-05	TRUE	EXOC4	Q96A65
EXOSC2	2.9176	19.9649	7.8344e-05	0.000116152	TRUE	3.13459	19.9799	0.00368828	0.0041775	TRUE	EXOSC2	Q13868-3;Q13868-2;Q13868
EXOSC4	2.37468	19.6935	1.20322e-05	2.3439e-05	TRUE	2.33971	19.5824	0.00364933	0.00413816	TRUE	EXOSC4	Q9NPD3
F10	9.2216	23.1169	2.88113e-07	1.27485e-06	TRUE	9.35624	23.0907	8.89777e-06	1.76875e-05	TRUE	F10	P00742
FABP3	1.05799	23.3993	0.0612536	0.063701	FALSE	1.27536	23.369	0.0691214	0.0717519	FALSE	FABP3	P05413
FABP5	-2.3812	19.4586	0.0022107	0.00253541	FALSE	-4.49263	20.2096	9.33555e-07	2.82948e-06	FALSE	FABP5	Q01469
FADS2	5.41087	21.2116	8.93954e-08	5.45883e-07	TRUE	6.47806	21.6516	8.59241e-07	2.67017e-06	TRUE	FADS2	O95864;O95864-3;O95864-4;O95864-2
FAF2	3.65435	19.9679	3.97635e-06	9.36141e-06	TRUE	4.51418	20.6697	0.000552692	0.000708543	TRUE	FAF2	Q96CS3
FAM120A	8.6437	22.828	1.43726e-09	1.1665e-07	TRUE	7.98164	22.4034	1.38692e-08	1.87191e-07	TRUE	FAM120A	Q9NZB2-4;Q9NZB2;Q9NZB2-6
FAM120C	NA	NA	NA	NA	NA	2.20434	19.5147	0.00209885	0.00245073	TRUE	FAM120C	Q9NX05
FAM207A	NA	NA	NA	NA	NA	2.94655	19.5912	9.93477e-06	1.95286e-05	TRUE	FAM207A	Q9NSI2-2;Q9NSI2
FAM208A	NA	NA	NA	NA	NA	1.51893	19.172	0.0601265	0.0626132	FALSE	FAM208A	Q9UK61-2;Q9UK61-3;Q9UK61-4;Q9UK61
FANCD2	2.31794	19.6651	0.000671475	0.000822447	TRUE	2.4865	19.6558	0.000216951	0.000296309	TRUE	FANCD2	Q9BXW9-3;Q9BXW9;Q9BXW9-1
FANCI	5.79197	21.4021	1.00545e-08	1.88422e-07	TRUE	6.18232	21.5037	1.20369e-07	6.25564e-07	TRUE	FANCI	Q9NVI1;Q9NVI1-2;Q9NVI1-1
FAR1	3.62771	19.9572	6.15107e-05	9.43298e-05	TRUE	3.66489	20.245	0.000547656	0.000703004	TRUE	FAR1	Q8WVX9
FARSA	8.38836	22.7003	3.0818e-07	1.30737e-06	TRUE	8.9547	22.8899	9.73848e-08	5.52785e-07	TRUE	FARSA	Q9Y285;Q9Y285-2
FARSB	2.65461	23.3866	0.0055379	0.00616272	TRUE	1.7751	23.8306	0.0975625	0.100637	FALSE	FARSB	Q9NSD9;Q9NSD9-2
FASN	6.40336	21.7078	2.0671e-05	3.66139e-05	TRUE	7.23902	22.0321	2.6955e-08	2.40635e-07	TRUE	FASN	P49327
FASTKD5	2.99932	20.0058	2.11109e-06	5.78389e-06	TRUE	NA	NA	NA	NA	NA	FASTKD5	Q7L8L6
FAU	2.81611	23.8595	0.0225585	0.0239109	TRUE	3.2035	23.9196	0.0022697	0.00264395	TRUE	FAU	P62861
FBL	8.06414	22.5382	4.21383e-09	1.23386e-07	TRUE	6.49431	25.4232	2.14421e-05	3.74915e-05	TRUE	FBL	P22087
FBLL1	6.17304	21.5926	6.10554e-08	4.4348e-07	TRUE	6.40492	21.615	9.51335e-08	5.43146e-07	TRUE	FBLL1	A6NHQ2
FERMT3	3.3545	20.1834	3.53851e-06	8.5896e-06	TRUE	5.66347	21.2443	5.14607e-07	1.77709e-06	TRUE	FERMT3	Q86UX7-2;Q86UX7
FIP1L1	7.12085	22.0665	7.22137e-09	1.64632e-07	TRUE	6.66484	21.745	6.18538e-08	3.94419e-07	TRUE	FIP1L1	Q6UN15-4;Q6UN15-3;Q6UN15-5;Q6UN15
FLII	3.55345	20.2828	7.21747e-07	2.35636e-06	TRUE	3.36922	20.0972	3.91467e-05	6.33843e-05	TRUE	FLII	Q13045-2;Q13045-3;Q13045
FLNA	5.8638	21.438	6.11332e-06	1.34781e-05	TRUE	6.0062	23.6722	0.000779882	0.000973118	TRUE	FLNA	P21333-2;P21333
FLNB	2.19221	19.6022	0.00038237	0.000485475	TRUE	4.54667	20.6859	1.31914e-05	2.49595e-05	TRUE	FLNB	O75369-5;O75369-4;O75369-6;O75369-3;O75369-2;O75369-9;O75369;O75369-8
FMNL1	NA	NA	NA	NA	NA	4.49098	20.6581	1.32093e-06	3.6851e-06	TRUE	FMNL1	O95466;O95466-2;O95466-3
FPGS	NA	NA	NA	NA	NA	3.98942	20.0083	1.6184e-06	4.29532e-06	TRUE	FPGS	Q05932-3;Q05932-2;Q05932-4;Q05932
FRG1	3.05106	20.0317	0.000119523	0.000168158	TRUE	3.02979	19.9275	0.000201288	0.000276842	TRUE	FRG1	Q14331
FRMD4A	3.28287	19.8193	6.58272e-06	1.44112e-05	TRUE	NA	NA	NA	NA	NA	FRMD4A	Q9P2Q2
FUBP3	8.37472	22.6935	4.89221e-07	1.76308e-06	TRUE	6.94601	21.8856	1.2204e-06	3.47372e-06	TRUE	FUBP3	Q96I24;Q96I24-2
FYCO1	NA	NA	NA	NA	NA	3.32144	19.7412	1.70686e-05	3.06424e-05	TRUE	FYCO1	Q9BQS8-3;Q9BQS8-2;Q9BQS8;Q9BQS8-4
GALK1	3.38463	20.1984	8.00704e-07	2.5519e-06	TRUE	4.79876	20.812	4.53807e-07	1.59727e-06	TRUE	GALK1	P51570;P51570-2
GANAB	4.28221	20.6472	4.00505e-05	6.37137e-05	TRUE	5.44328	21.1342	0.000171183	0.000238443	TRUE	GANAB	Q14697;Q14697-2
GAPDH	6.71361	24.8147	3.61708e-05	5.88403e-05	TRUE	3.69201	25.7256	0.00116402	0.00141119	TRUE	GAPDH	P04406-2;P04406
GART	4.17549	20.5939	3.67818e-07	1.4542e-06	TRUE	6.40839	21.6168	1.49628e-08	1.89578e-07	TRUE	GART	P22102
GBF1	NA	NA	NA	NA	NA	3.40747	20.1163	4.37891e-06	9.71317e-06	TRUE	GBF1	Q92538-3;Q92538-2;Q92538
GCAT	2.2646	19.412	0.000612279	0.000753884	TRUE	3.35444	19.7544	6.18139e-06	1.31959e-05	TRUE	GCAT	O75600;O75600-2
GCDH	6.47694	21.7446	4.14305e-07	1.57019e-06	TRUE	6.59626	21.7107	2.8137e-08	2.46702e-07	TRUE	GCDH	Q92947;Q92947-2
GCN1L1	2.04404	19.5281	0.00197542	0.00228514	TRUE	4.19679	20.511	4.93917e-08	3.46447e-07	TRUE	GCN1L1	Q92616
GFPT1	8.04892	22.5306	1.55954e-08	2.28326e-07	TRUE	8.1615	22.4933	1.22301e-09	8.95216e-08	TRUE	GFPT1	Q06210-2;Q06210
GLE1	6.41277	21.7125	1.58649e-06	4.53728e-06	TRUE	5.43075	21.128	3.05615e-07	1.16776e-06	TRUE	GLE1	Q53GS7;Q53GS7-2
GLUD1	5.081	21.0466	5.96432e-06	1.31806e-05	TRUE	NA	NA	NA	NA	NA	GLUD1;GLUD2	P00367-2;P00367-3;P00367;P49448
GMDS	3.8499	23.6794	0.00366119	0.00411829	TRUE	6.25392	20.9141	3.92186e-06	8.8535e-06	TRUE	GMDS	O60547-2;O60547
GNAS	3.3485	21.2828	2.29347e-05	3.97711e-05	TRUE	3.37874	22.0079	0.0016167	0.0019267	TRUE	GNAS	P63092-3;P63092-2;P63092;P63092-4;Q5JWF2-2;Q5JWF2
GNB2L1	3.91035	22.2628	0.0012876	0.0015272	TRUE	4.88098	22.8705	2.51044e-05	4.30989e-05	TRUE	GNB2L1	P63244
GNL3	6.32621	21.6692	7.07679e-07	2.33484e-06	TRUE	6.45469	21.6399	6.24657e-07	2.05155e-06	TRUE	GNL3	Q9BVP2-2;Q9BVP2
GNL3L	6.79575	21.904	3.06446e-08	3.00743e-07	TRUE	6.10508	21.4651	3.91368e-07	1.43392e-06	TRUE	GNL3L	Q9NVN8
GOLGA4	4.63852	20.8254	5.56558e-07	1.93299e-06	TRUE	NA	NA	NA	NA	NA	GOLGA4	Q13439-3;Q13439-4;Q13439;Q13439-5
GP2	0.661407	21.0643	0.187949	0.191007	FALSE	0.972807	21.4624	0.460696	0.464003	FALSE	GP2	P55259-4;P55259-2;P55259-3;P55259
GPAM	NA	NA	NA	NA	NA	1.17889	19.002	0.0702698	0.0728669	FALSE	GPAM	Q9HCL2
GRWD1	NA	NA	NA	NA	NA	3.31714	20.0711	7.98789e-07	2.54679e-06	TRUE	GRWD1	Q9BQ67
GSR	3.10165	24.1139	0.000160839	0.00022038	TRUE	2.58235	23.9285	0.00347832	0.0039488	TRUE	GSR	P00390-2;P00390-3;P00390;P00390-5;P00390-4
GSTM3	NA	NA	NA	NA	NA	3.41894	19.7802	3.50102e-05	5.77816e-05	TRUE	GSTM3	P21266
GSTP1	3.18186	20.097	0.00020918	0.000280403	TRUE	2.32954	21.926	0.0142319	0.0153242	TRUE	GSTP1	P09211
GTF2I	NA	NA	NA	NA	NA	2.35123	19.3531	0.00893614	0.00978293	TRUE	GTF2I	P78347-2;P78347-4;P78347-3;P78347
GTF3C1	0.873635	18.8556	0.0370007	0.0388673	TRUE	3.50689	20.166	1.8793e-05	3.3372e-05	TRUE	GTF3C1	Q12789-3;Q12789
GTF3C3	5.76766	21.39	1.20495e-06	3.60714e-06	TRUE	4.90443	20.8648	1.84228e-08	2.04043e-07	TRUE	GTF3C3	Q9Y5Q9;Q9Y5Q9-2
GTF3C5	4.23458	20.6234	5.56998e-07	1.93299e-06	TRUE	4.11011	20.4676	1.37095e-06	3.78166e-06	TRUE	GTF3C5	Q9Y5Q8-2;Q9Y5Q8;Q9Y5Q8-3
GTSE1	3.69858	19.9856	0.00020861	0.00028004	TRUE	4.49589	20.6605	1.76548e-06	4.58131e-06	TRUE	GTSE1	Q9NYZ3
GULP1	5.02952	21.0209	3.83878e-06	9.16313e-06	TRUE	6.20834	21.5167	8.7391e-08	5.16976e-07	TRUE	GULP1	Q9UBP9-3;Q9UBP9-4;Q9UBP9
H1FX	-0.453313	22.4647	0.837037	0.837037	FALSE	2.32	22.2704	0.0545202	0.0569562	FALSE	H1FX	Q92522
H2AFV	4.31294	20.6626	2.15688e-06	5.875e-06	TRUE	4.8186	20.8219	4.22894e-07	1.51012e-06	TRUE	H2AFV;H2AFZ	Q71UI9-2;Q71UI9;P0C0S5;Q71UI9-3;Q71UI9-4
H2AFY	2.15758	25.2376	0.0411419	0.0429766	TRUE	6.00139	24.0794	0.000153725	0.000215654	TRUE	H2AFY	O75367-2;O75367-3;O75367
HADH	NA	NA	NA	NA	NA	3.09199	19.6494	0.00504934	0.00561546	TRUE	HADH	Q16836;Q16836-3;Q16836-2
HADHA	6.1877	21.6	3.74443e-07	1.46826e-06	TRUE	6.61587	21.7205	1.76839e-06	4.58131e-06	TRUE	HADHA	P40939
HADHB	3.91324	20.4627	0.000303276	0.000392413	TRUE	5.15455	20.9899	3.15191e-06	7.35197e-06	TRUE	HADHB	P55084-2;P55084
HAL	NA	NA	NA	NA	NA	-2.38394	19.6045	0.00192701	0.00226821	FALSE	HAL	P42357-2;P42357
HAUS5	4.77837	20.8953	3.53404e-05	5.75896e-05	TRUE	2.80418	19.5342	1.99276e-05	3.51327e-05	TRUE	HAUS5	O94927
HAUS6	4.90279	20.9575	1.72252e-05	3.13399e-05	TRUE	3.40863	20.1169	8.70795e-07	2.69754e-06	TRUE	HAUS6	Q7Z4H7-3;Q7Z4H7;Q7Z4H7-2
HAUS8	4.44754	20.2851	0.000469029	0.000589115	TRUE	NA	NA	NA	NA	NA	HAUS8	Q9BT25-2;Q9BT25-3;Q9BT25
HAX1	6.86965	21.9409	2.38548e-08	2.58545e-07	TRUE	6.97381	21.8995	3.50046e-09	1.05796e-07	TRUE	HAX1	O00165-5;O00165;O00165-2;O00165-3
HBB	2.52298	19.7676	9.50708e-05	0.000138325	TRUE	4.37832	20.6017	0.00230075	0.00267694	TRUE	HBB	P68871
HCFC1	3.29256	19.8231	0.000104571	0.00015005	TRUE	NA	NA	NA	NA	NA	HCFC1	P51610-2;P51610;P51610-4
HDAC1	7.61134	22.3118	2.5404e-09	1.1665e-07	TRUE	7.5446	22.1849	1.64092e-09	8.95216e-08	TRUE	HDAC1	Q13547
HDAC6	3.67088	22.0013	0.000384406	0.0004874	TRUE	1.19436	22.7702	0.0813631	0.0842812	FALSE	HDAC6	Q9UBN7;Q9UBN7-2
HEATR1	4.72525	20.8687	1.62553e-06	4.61551e-06	TRUE	5.46728	21.1462	2.328e-08	2.24127e-07	TRUE	HEATR1	Q9H583
HEATR3	1.19169	19.102	0.00406421	0.00456067	TRUE	1.91516	19.3702	3.9795e-05	6.40656e-05	TRUE	HEATR3	Q7Z4Q2
HELZ	5.30285	21.1575	2.09716e-05	3.70064e-05	TRUE	1.63024	19.0647	0.00836644	0.00921059	TRUE	HELZ	P42694;P42694-2
HERC2	5.96875	21.4905	3.59368e-07	1.43901e-06	TRUE	NA	NA	NA	NA	NA	HERC2	O95714
HIGD1A	4.96789	20.9901	3.53077e-07	1.41989e-06	TRUE	4.85374	20.8394	4.6715e-08	3.37207e-07	TRUE	HIGD1A	Q9Y241
HIP1R	4.6747	20.8435	7.98627e-06	1.66662e-05	TRUE	3.56813	20.1966	8.72372e-05	0.000129016	TRUE	HIP1R	O75146
HIST1H1B	1.0607	25.3887	0.3984	0.402264	FALSE	1.88752	25.2971	0.129851	0.133802	FALSE	HIST1H1B	P16401
HIST1H1C	4.53859	20.7754	0.0052733	0.00587525	TRUE	4.81469	20.8199	0.000192061	0.000265265	TRUE	HIST1H1C	P16403
HIST1H1D	-0.443855	27.0818	0.800319	0.801174	FALSE	2.50426	25.5431	0.25181	0.255451	FALSE	HIST1H1D	P16402
HIST1H1E	5.72906	21.3706	0.00107246	0.00128668	TRUE	NA	NA	NA	NA	NA	HIST1H1E	P10412
HIST1H2AC	0.742481	21.6569	0.723135	0.726235	FALSE	NA	NA	NA	NA	NA	HIST1H2AC;HIST3H2A;HIST1H2AB	Q93077;Q7L7L0;P04908
HIST1H2AJ	2.71884	28.8631	0.0559293	0.0582286	FALSE	4.62918	28.9444	0.00410323	0.00462615	TRUE	HIST1H2AJ;HIST1H2AH;H2AFJ;HIST2H2AC;HIST2H2AA3;HIST1H2AD;HIST1H2AG;HIST1H2AA;H2AFX	Q99878;Q96KK5;Q9BTM1;Q16777;Q6FI13;P20671;P0C0S8;Q9BTM1-2;Q96QV6;P16104
HIST1H2BL	1.75569	30.6161	0.175967	0.179036	FALSE	3.58358	30.4215	0.0049605	0.00552918	TRUE	HIST1H2BL;HIST1H2BM;HIST1H2BN;HIST1H2BH;HIST2H2BF;HIST1H2BC;HIST1H2BD;H2BFS;HIST1H2BK;HIST1H2BA	Q99880;Q99879;Q99877;Q93079;Q5QNW6;P62807;P58876;P57053;O60814;Q5QNW6-2;Q96A08
HIST1H4A	3.48112	29.7979	0.0139084	0.0149452	TRUE	4.78668	30.0733	0.000506664	0.000653803	TRUE	HIST1H4A	P62805
HIST2H3A	2.29886	28.6897	0.0707435	0.0731641	FALSE	3.16509	28.9251	0.00443047	0.00496658	TRUE	HIST2H3A;H3F3A;HIST1H3A;HIST3H3	Q71DI3;P84243;P68431;Q16695
HJURP	4.07388	20.5431	7.88719e-07	2.52913e-06	TRUE	5.09597	20.9606	3.91733e-08	3.10228e-07	TRUE	HJURP	Q8NCD3-3;Q8NCD3-2;Q8NCD3
HLA-C	1.5161	19.1126	0.00061443	0.00075554	TRUE	NA	NA	NA	NA	NA	HLA-C;HLA-B;HLA-A	Q29960-2;Q29940;P30685;P30498;P30495;P30493;P30492;P30491;P30490;P30484;P30464;P18465;P18464;P10319;P30512;P30459;P30457;P30456;P30455;P30453;P30450;P30447;P30443;P18462;P16190;P16189;P16188;P13746;P10316;P10314;P05534;P04439;P01892;P01891;Q29960;P30510;P30508;P30504;P13746-2;Q95604
HLTF	7.49162	22.2519	2.43013e-08	2.58545e-07	TRUE	6.26205	21.5436	9.75147e-06	1.92288e-05	TRUE	HLTF	Q14527;Q14527-2
HMGCS1	NA	NA	NA	NA	NA	3.88088	20.353	0.00144121	0.00172805	TRUE	HMGCS1	Q01581
HNRNPA0	NA	NA	NA	NA	NA	5.14343	20.9843	4.32323e-05	6.90311e-05	TRUE	HNRNPA0	Q13151
HNRNPA1	1.72659	19.3694	0.0170077	0.0181299	TRUE	5.18909	21.0071	1.54442e-08	1.89578e-07	TRUE	HNRNPA1;HNRNPA1L2	P09651-3;Q32P51;P09651-2;P09651
HNRNPA2B1	1.55733	21.5433	0.194369	0.197317	FALSE	6.85022	21.8377	2.85033e-07	1.13321e-06	TRUE	HNRNPA2B1	P22626;P22626-2
HNRNPA3	3.48712	20.2497	0.0173392	0.0184623	TRUE	3.73377	20.2795	0.000734169	0.000918413	TRUE	HNRNPA3	P51991-2;P51991
Q99729-3	4.0453	20.5288	2.91103e-05	4.84484e-05	TRUE	4.29339	20.5593	1.08218e-06	3.14408e-06	TRUE	HNRNPAB	Q99729-3;Q99729-2
HNRNPC	8.26016	25.965	3.11982e-05	5.16479e-05	TRUE	10.2854	26.1364	6.0957e-07	2.02915e-06	TRUE	HNRNPC;HNRNPCL1;HNRNPCL2;HNRNPCL4;HNRNPCL3	P07910-4;P07910-2;P07910;P07910-3;O60812;B2RXH8;P0DMR1;B7ZW38
HNRNPD	8.45374	22.733	4.5651e-08	3.80077e-07	TRUE	8.51345	22.6693	2.65375e-08	2.40635e-07	TRUE	HNRNPD	Q14103-4;Q14103-3;Q14103-2;Q14103
HNRNPDL	4.14713	20.5797	6.43511e-05	9.75679e-05	TRUE	NA	NA	NA	NA	NA	HNRNPDL	O14979-3;O14979-2;O14979
HNRNPF	7.71588	22.3641	1.50681e-08	2.28326e-07	TRUE	7.92942	22.3773	5.50419e-07	1.8657e-06	TRUE	HNRNPF	P52597
HNRNPH1	9.20515	23.1087	5.28584e-09	1.3519e-07	TRUE	9.6003	23.2127	2.90381e-07	1.14136e-06	TRUE	HNRNPH1	P31943
HNRNPK	3.66156	20.3369	0.000190552	0.000257644	TRUE	6.79512	21.8101	1.28548e-07	6.37548e-07	TRUE	HNRNPK	P61978-3;P61978;P61978-2
HNRNPM	9.41256	23.2124	3.90593e-09	1.19345e-07	TRUE	9.16762	26.2528	3.59204e-05	5.87897e-05	TRUE	HNRNPM	P52272-2;P52272
HNRNPR	4.22312	25.249	0.00167645	0.00195378	TRUE	7.66933	22.2472	5.78898e-08	3.71554e-07	TRUE	HNRNPR	O43390;O43390-3;O43390-2;O43390-4
HNRNPU	4.47356	23.9614	0.00184803	0.0021484	TRUE	6.57921	23.3981	3.77256e-07	1.39115e-06	TRUE	HNRNPU	Q00839-2;Q00839
HNRNPUL2	NA	NA	NA	NA	NA	4.75851	20.316	7.33908e-07	2.35522e-06	TRUE	HNRNPUL2	Q1KMD3
HP1BP3	3.95124	20.4817	0.0267115	0.0282172	TRUE	2.37142	19.5983	0.142289	0.146312	FALSE	HP1BP3	Q5SSJ5-3;Q5SSJ5-2;Q5SSJ5
HPRT1	4.48054	20.2983	0.000106378	0.000152177	TRUE	2.93968	19.5884	0.0119623	0.0129515	TRUE	HPRT1	P00492
HPS6	2.30209	19.427	0.000601975	0.000742172	TRUE	NA	NA	NA	NA	NA	HPS6	Q86YV9
HSD17B10	3.32231	20.1673	0.00182536	0.00212468	TRUE	5.12152	20.9733	1.3299e-05	2.51146e-05	TRUE	HSD17B10	Q99714;Q99714-2
HSP90AA1	5.50409	23.8558	6.45099e-06	1.41559e-05	TRUE	4.87973	24.4134	0.0166811	0.0178831	TRUE	HSP90AA1	P07900;P07900-2
HSP90AB1	5.29656	26.3398	1.46496e-05	2.75637e-05	TRUE	5.51455	27.1165	0.0013345	0.00160402	TRUE	HSP90AB1	P08238
HSP90AB2P	3.12312	20.0677	0.000191469	0.000258511	TRUE	4.47245	20.6488	8.06103e-05	0.000119576	TRUE	HSP90AB2P	Q58FF8
HSP90B1	3.22015	20.1162	0.000257748	0.000339199	TRUE	5.41624	21.1207	6.28277e-05	9.58025e-05	TRUE	HSP90B1	P14625
HSPA14	3.34949	20.1809	0.000223179	0.000297098	TRUE	3.68638	20.2558	0.000742702	0.000927905	TRUE	HSPA14	Q0VDF9
HSPA1B	6.7156	24.4171	2.86712e-05	4.80589e-05	TRUE	4.68133	24.7773	0.00431287	0.00484027	TRUE	HSPA1B;HSPA1A	P0DMV9;P0DMV8;P0DMV8-2
HSPA4L	NA	NA	NA	NA	NA	2.8752	19.8502	3.32617e-05	5.54551e-05	TRUE	HSPA4L	O95757
HSPA5	7.2892	23.7821	4.50584e-06	1.05024e-05	TRUE	5.55128	24.5941	0.000614743	0.000781249	TRUE	HSPA5	P11021
HSPA8	8.20294	28.4927	2.02598e-07	9.73509e-07	TRUE	6.80342	29.0248	0.00116049	0.00140865	TRUE	HSPA8	P11142;P11142-2
HSPA9	3.12603	23.5052	0.00166576	0.00194615	TRUE	3.31584	23.0316	0.00107656	0.00131164	TRUE	HSPA9	P38646
HSPB1	NA	NA	NA	NA	NA	0.527551	20.7375	0.572295	0.574049	FALSE	HSPB1	P04792
HSPD1	4.46028	22.5628	0.00036966	0.000471028	TRUE	2.76542	23.287	0.00320185	0.00364336	TRUE	HSPD1	P10809
HSPE1	-1.82736	19.4198	0.00815278	0.00891383	FALSE	-1.98319	19.2059	0.010708	0.0116319	FALSE	HSPE1	P61604
HSPH1	NA	NA	NA	NA	NA	6.254	21.5396	1.22808e-07	6.25564e-07	TRUE	HSPH1	Q92598-2;Q92598-3;Q92598;Q92598-4
HUWE1	7.95816	22.4852	2.30283e-09	1.1665e-07	TRUE	7.6945	22.2598	1.54307e-08	1.89578e-07	TRUE	HUWE1	Q7Z6Z7-2;Q7Z6Z7-3;Q7Z6Z7
HYOU1	NA	NA	NA	NA	NA	5.35929	21.0922	2.73347e-06	6.54699e-06	TRUE	HYOU1	Q9Y4L1;Q9Y4L1-2
IARS	6.92603	21.9691	2.45576e-08	2.58545e-07	TRUE	7.72946	22.2773	1.84479e-08	2.04043e-07	TRUE	IARS	P41252
IDH2	4.78823	20.9002	1.73665e-07	8.74861e-07	TRUE	7.02292	21.924	4.19163e-09	1.05796e-07	TRUE	IDH2	P48735-2;P48735
IDI1	NA	NA	NA	NA	NA	2.00747	19.4163	0.00022582	0.000306715	TRUE	IDI1	Q13907;Q13907-2
IFT122	3.75541	20.3838	0.00142439	0.0016767	TRUE	NA	NA	NA	NA	NA	IFT122	Q9HBG6-7;Q9HBG6-10;Q9HBG6-8;Q9HBG6-9;Q9HBG6-4;Q9HBG6-3;Q9HBG6-6;Q9HBG6;Q9HBG6-5;Q9HBG6-11
IGF2BP1	NA	NA	NA	NA	NA	4.79736	20.8113	1.88872e-07	8.47242e-07	TRUE	IGF2BP1	Q9NZI8
IGF2R	2.27988	19.6461	2.6343e-06	6.74701e-06	TRUE	3.11165	19.9684	0.000265365	0.000357461	TRUE	IGF2R	P11717
IGHMBP2	3.74071	20.3765	1.27843e-05	2.47498e-05	TRUE	3.15278	19.989	0.000345645	0.000459301	TRUE	IGHMBP2	P38935
IGLL1	5.94787	21.4801	2.42989e-06	6.37131e-06	TRUE	4.039	20.0282	1.5174e-06	4.09364e-06	TRUE	IGLL1	P15814
IK	3.68243	20.3473	1.11103e-06	3.34739e-06	TRUE	4.06435	20.4448	7.14731e-07	2.3013e-06	TRUE	IK	Q13123
IKBKAP	3.39291	20.2026	2.30013e-05	3.97711e-05	TRUE	3.64007	20.2326	1.21176e-07	6.25564e-07	TRUE	IKBKAP	O95163
IKBKB	2.81142	19.9118	0.000138471	0.000192789	TRUE	3.05124	19.9382	0.000609043	0.000775721	TRUE	IKBKB	O14920;O14920-4;O14920-2;O14920-3
IKZF1	7.14952	22.0809	1.52346e-08	2.28326e-07	TRUE	6.57473	21.6999	6.20123e-07	2.04349e-06	TRUE	IKZF1	Q13422-5;Q13422-4;Q13422-3;Q13422-7;Q13422;Q13422-6;Q13422-2
IKZF2	6.11307	21.5627	6.16793e-08	4.44566e-07	TRUE	3.63697	20.2311	0.000795409	0.000988723	TRUE	IKZF2	Q9UKS7-4;Q9UKS7-7;Q9UKS7-2;Q9UKS7;Q9UKS7-3;Q9UKS7-6
ILF2	6.33465	22.6136	7.37003e-05	0.000109789	TRUE	6.86868	21.8469	3.98039e-09	1.05796e-07	TRUE	ILF2	Q12905
ILF3	6.52348	21.7679	3.95743e-05	6.31706e-05	TRUE	6.18002	21.5026	2.91479e-07	1.14136e-06	TRUE	ILF3	Q12906-5;Q12906-4;Q12906-2;Q12906-6;Q12906-3;Q12906;Q12906-7
IMMT	7.74555	22.3789	5.60491e-08	4.33492e-07	TRUE	8.34634	22.5857	2.82703e-09	1.05796e-07	TRUE	IMMT	Q16891-3;Q16891-2;Q16891-4;Q16891
IMPDH2	4.75419	20.8832	3.39787e-06	8.29116e-06	TRUE	3.49366	22.5922	0.00175026	0.00208082	TRUE	IMPDH2	P12268
Integrase-P31	NA	NA	NA	NA	NA	5.32746	21.0763	2.53845e-06	6.15497e-06	TRUE	Integrase-P31	Integrase-P31
INTS1	4.39904	20.7056	1.55665e-05	2.89976e-05	TRUE	2.41751	19.6213	3.14824e-05	5.26673e-05	TRUE	INTS1	Q8N201
INTS4	4.16795	20.5901	8.24709e-07	2.60186e-06	TRUE	3.63846	20.2318	6.15275e-07	2.04122e-06	TRUE	INTS4	Q96HW7;Q96HW7-4
INTS5	2.39217	19.7022	0.000385661	0.00048833	TRUE	NA	NA	NA	NA	NA	INTS5	Q6P9B9
INTS6	6.1323	21.5723	2.24933e-08	2.5393e-07	TRUE	5.54232	21.1837	9.95587e-05	0.00014527	TRUE	INTS6	Q9UL03-3;Q9UL03
INTS7	4.9591	20.9857	1.97202e-05	3.52631e-05	TRUE	4.13819	20.4817	4.09298e-06	9.15561e-06	TRUE	INTS7	Q9NVH2-3;Q9NVH2-2;Q9NVH2
IPO7	3.98261	20.0992	2.96373e-06	7.42517e-06	TRUE	4.57505	20.7001	1.83157e-06	4.6717e-06	TRUE	IPO7	O95373
IPO9	5.27879	21.1455	3.5602e-06	8.61642e-06	TRUE	5.47648	21.1508	3.23929e-05	5.40983e-05	TRUE	IPO9	Q96P70
IQGAP1	4.82142	20.9168	9.82545e-06	1.99741e-05	TRUE	4.88727	20.8562	1.61776e-05	2.94738e-05	TRUE	IQGAP1	P46940
IQSEC1	5.48638	21.2493	2.14846e-07	1.01672e-06	TRUE	4.85143	20.8383	1.01638e-05	1.98822e-05	TRUE	IQSEC1	Q6DN90-2;Q6DN90
IRAK1	4.15339	20.5828	8.62277e-07	2.70218e-06	TRUE	3.59164	20.2084	0.000193102	0.000266329	TRUE	IRAK1	P51617-4;P51617-2;P51617-3;P51617
ISOC1	4.52586	20.769	1.68518e-06	4.75605e-06	TRUE	3.41593	20.1205	0.00274321	0.00313601	TRUE	ISOC1	Q96CN7
ITCH	3.01106	20.0116	2.31804e-06	6.17046e-06	TRUE	NA	NA	NA	NA	NA	ITCH;WWP2;WWP1	Q96J02-3;Q96J02-2;Q96J02;O00308-3;Q9H0M0-6;O00308-2;Q9H0M0-3;O00308;Q9H0M0
ITK	4.21446	20.6134	0.000253381	0.000334392	TRUE	4.64817	20.7367	5.36788e-07	1.8303e-06	TRUE	ITK	Q08881
ITPR2	2.54473	19.7785	2.49957e-06	6.46989e-06	TRUE	2.85456	19.8399	0.00494852	0.0055221	TRUE	ITPR2	Q14571
JAK1	3.00997	20.0111	1.57952e-05	2.93654e-05	TRUE	4.11588	20.4705	1.65335e-07	7.73136e-07	TRUE	JAK1	P23458
JUP	1.68736	24.0321	0.115223	0.117737	FALSE	-1.84721	24.8679	0.133797	0.137724	FALSE	JUP	P14923
KARS	8.78153	22.8969	1.21309e-09	1.1665e-07	TRUE	8.6371	22.7311	1.62313e-09	8.95216e-08	TRUE	KARS	Q15046;Q15046-2
KDM1A	4.16869	20.5905	0.000210087	0.000281217	TRUE	NA	NA	NA	NA	NA	KDM1A	O60341;O60341-2
KEAP1	6.84419	21.9282	3.49673e-08	3.15042e-07	TRUE	6.1161	21.4706	5.18828e-08	3.55665e-07	TRUE	KEAP1	Q14145
KIAA1033	1.33673	19.1745	0.00853921	0.00932545	TRUE	1.09014	18.9576	0.0500113	0.0523015	FALSE	KIAA1033	Q2M389
KIF11	3.80843	20.4103	0.0065637	0.00724403	TRUE	4.19642	20.5108	3.52823e-06	8.13316e-06	TRUE	KIF11	P52732
KIF13B	3.80337	20.4078	3.56795e-06	8.61642e-06	TRUE	4.03509	20.4301	2.23502e-07	9.26073e-07	TRUE	KIF13B	Q9NQT8
KLHL12	2.06095	19.3305	0.000369986	0.000471028	TRUE	NA	NA	NA	NA	NA	KLHL12	Q53G59;Q53G59-2
KPNA2	3.10725	20.0597	3.20961e-05	5.28541e-05	TRUE	4.21196	20.5186	6.61307e-05	0.000100217	TRUE	KPNA2	P52292
KPNB1	5.17496	21.0936	7.66465e-08	5.04904e-07	TRUE	5.97667	21.4009	8.58317e-07	2.67017e-06	TRUE	KPNB1	Q14974;Q14974-2
KPRP	0.642548	22.6129	0.487699	0.490316	FALSE	-1.51629	24.3042	0.262015	0.265257	FALSE	KPRP	Q5T749
LANCL1	4.73447	20.8734	1.4389e-05	2.71825e-05	TRUE	4.55658	20.6909	0.000121877	0.000173959	TRUE	LANCL1	O43813
LARP1	5.21507	21.1137	1.25283e-06	3.71448e-06	TRUE	3.87579	19.9629	1.35993e-05	2.54371e-05	TRUE	LARP1	Q6PKG0-3;Q6PKG0
LARS	3.86686	20.4396	1.03397e-07	6.0552e-07	TRUE	6.60852	21.7168	5.06091e-08	3.49987e-07	TRUE	LARS	Q9P2J5;Q9P2J5-2
LAS1L	7.40961	22.2109	3.40622e-09	1.18209e-07	TRUE	6.16532	21.4952	9.68958e-09	1.58586e-07	TRUE	LAS1L	Q9Y4W2-2;Q9Y4W2;Q9Y4W2-3
LBR	7.6176	22.3149	1.57417e-07	8.1538e-07	TRUE	7.51267	22.1689	9.23273e-08	5.33326e-07	TRUE	LBR	Q14739
LCK	4.75955	20.8859	3.02338e-07	1.2995e-06	TRUE	6.72968	21.7774	4.61916e-08	3.36864e-07	TRUE	LCK	P06239;P06239-3;P06239-2
LCN1P1	-3.00932	20.0108	0.00145526	0.00170875	FALSE	NA	NA	NA	NA	NA	LCN1P1;LCN1	Q5VSP4;P31025
LCP1	4.15924	20.5857	4.61141e-06	1.07218e-05	TRUE	3.51583	20.1705	1.61357e-05	2.94522e-05	TRUE	LCP1	P13796;P13796-2
LDHA	3.52929	24.0631	2.63979e-05	4.48095e-05	TRUE	3.46187	23.6946	7.70304e-05	0.00011496	TRUE	LDHA	P00338;P00338-5;P00338-2;P00338-3;P00338-4
LDHB	6.88281	21.9475	3.0729e-08	3.00743e-07	TRUE	6.77253	21.7988	3.36455e-09	1.05796e-07	TRUE	LDHB	P07195
LGALS3BP	3.45243	20.2323	3.17549e-05	5.24768e-05	TRUE	3.57046	20.1978	0.000119844	0.000171806	TRUE	LGALS3BP	Q08380
LGALS9	3.0538	20.033	8.95906e-06	1.84093e-05	TRUE	3.18824	19.6879	7.21105e-06	1.47834e-05	TRUE	LGALS9	O00182-5;O00182-4;O00182-3;O00182-2;O00182-6;O00182
LMNB1	7.6721	22.3422	6.65984e-07	2.22074e-06	TRUE	8.58221	22.7037	2.93286e-08	2.50916e-07	TRUE	LMNB1	P20700
LMNB2	6.39337	21.7028	1.25666e-06	3.71448e-06	TRUE	5.53461	21.1799	1.84354e-05	3.27964e-05	TRUE	LMNB2	Q03252
LPCAT1	NA	NA	NA	NA	NA	1.2589	18.9161	0.000788458	0.000981325	TRUE	LPCAT1	Q8NF37
LPL	4.92077	20.9665	2.98399e-06	7.45599e-06	TRUE	5.14452	20.9848	4.74667e-05	7.4819e-05	TRUE	LPL	P06858
LPXN	3.19518	20.1037	1.79178e-05	3.24739e-05	TRUE	3.79399	20.3096	1.94357e-05	3.4389e-05	TRUE	LPXN	O60711;O60711-2
LRBA	6.17643	21.5943	3.29266e-08	3.00743e-07	TRUE	6.2296	21.5274	3.78234e-07	1.39115e-06	TRUE	LRBA	P50851-2;P50851
LRRC59	NA	NA	NA	NA	NA	1.83468	19.3299	6.35593e-05	9.66181e-05	TRUE	LRRC59	Q96AG4
LSM14B	3.39648	20.2044	0.000279837	0.000366212	TRUE	3.05859	19.9419	1.692e-05	3.0543e-05	TRUE	LSM14B	Q9BX40-2;Q9BX40
LSM4	1.53169	25.7407	0.0161565	0.0172816	TRUE	3.42787	24.733	0.177698	0.181581	FALSE	LSM4	Q9Y4Z0
LTA4H	2.45249	19.4871	6.32238e-05	9.617e-05	TRUE	4.48656	20.6559	3.03911e-06	7.13972e-06	TRUE	LTA4H	P09960-2;P09960;P09960-3;P09960-4
LTV1	3.60705	19.9489	1.12523e-05	2.21036e-05	TRUE	3.87921	20.3522	0.000153448	0.000215574	TRUE	LTV1	Q96GA3
LUC7L2	3.84232	20.4273	0.000124994	0.000175329	TRUE	1.94828	19.3867	0.00119365	0.00144355	TRUE	LUC7L2	Q96HJ9-2;Q9Y383-3;Q9Y383-2;Q9Y383
LUZP1	4.10406	20.5582	5.48688e-07	1.91836e-06	TRUE	NA	NA	NA	NA	NA	LUZP1	Q86V48-2;Q86V48-3;Q86V48
LYZ	3.34889	19.8457	0.000219967	0.000293602	TRUE	0.168229	22.6329	0.659746	0.660418	FALSE	LYZ	P61626
LZTS1	2.26575	19.4124	0.0658394	0.0683942	FALSE	NA	NA	NA	NA	NA	LZTS1	Q9Y250-2;Q9Y250;Q9Y250-5;Q9Y250-4;Q9Y250-3
MADD	4.33415	20.6732	1.43194e-05	2.71055e-05	TRUE	4.06096	20.4431	5.33878e-05	8.32172e-05	TRUE	MADD	Q8WXG6-6;Q8WXG6-8;Q8WXG6-5;Q8WXG6-4;Q8WXG6-3;Q8WXG6-2;Q8WXG6-7;Q8WXG6
MAGED1	7.43068	22.2215	1.81899e-06	5.06822e-06	TRUE	6.19829	21.5117	2.18666e-06	5.36824e-06	TRUE	MAGED1	Q9Y5V3;Q9Y5V3-2
MALT1	2.47549	19.7439	2.80003e-05	4.71029e-05	TRUE	NA	NA	NA	NA	NA	MALT1	Q9UDY8-2;Q9UDY8
Q9NYL2-2	2.98165	19.9969	1.06888e-05	2.12191e-05	TRUE	2.24897	19.3122	4.19031e-05	6.70177e-05	TRUE	MAP3K20	Q9NYL2-2
MAP3K4	2.60339	19.8078	3.25789e-06	8.01219e-06	TRUE	NA	NA	NA	NA	NA	MAP3K4	Q9Y6R4-2;Q9Y6R4
MAP7D1	8.39729	22.7048	2.1482e-09	1.1665e-07	TRUE	7.95332	22.3892	2.64607e-09	1.05796e-07	TRUE	MAP7D1	Q3KQU3-4;Q3KQU3;Q3KQU3-2
MAPKAP1	5.22199	21.1171	1.64811e-08	2.32772e-07	TRUE	5.03823	20.9317	1.28047e-05	2.44159e-05	TRUE	MAPKAP1	Q9BPZ7-3;Q9BPZ7-2;Q9BPZ7;Q9BPZ7-5;Q9BPZ7-4;Q9BPZ7-6
MAPKBP1	3.67561	20.3439	8.2582e-06	1.71533e-05	TRUE	2.63087	19.728	1.26854e-06	3.57962e-06	TRUE	MAPKBP1	O60336-2;O60336-3;O60336-6;O60336;O60336-5
MARCHF7	3.3386	20.1754	0.00984481	0.0106766	TRUE	1.96254	19.3938	0.000972589	0.00119685	TRUE	MARCHF7	Q9H992-2;Q9H992
MARS	7.10695	22.0596	8.01296e-08	5.10921e-07	TRUE	7.35613	22.0906	1.75816e-06	4.5796e-06	TRUE	MARS	P56192;P56192-2
MAT2A	4.27906	23.3314	0.00124202	0.00147508	TRUE	3.17555	23.9806	0.00183155	0.00216696	TRUE	MAT2A	P31153;P31153-2
MAT2B	1.1404	21.7947	0.0835634	0.0860428	FALSE	0.807373	21.4808	0.353412	0.356681	FALSE	MAT2B	Q9NZL9-5;Q9NZL9-3;Q9NZL9-4;Q9NZL9-2;Q9NZL9
MATR3	7.53264	22.2724	9.69437e-09	1.88422e-07	TRUE	7.78482	22.305	1.42633e-08	1.87191e-07	TRUE	MATR3	P43243;P43243-2
MATRIX-p17	NA	NA	NA	NA	NA	5.97273	21.3989	3.74933e-06	8.56243e-06	TRUE	MATRIX-p17	MATRIX-p17
MBNL1	4.13774	20.575	9.13732e-05	0.000133776	TRUE	3.82125	20.3232	1.66571e-05	3.02291e-05	TRUE	MBNL1	Q9NR56-3;Q9NR56-4;Q9NR56-7;Q9NR56-6;Q9NR56-2;Q9NR56-5;Q9NR56
MCCC1	NA	NA	NA	NA	NA	2.71201	19.7686	4.08142e-06	9.15058e-06	TRUE	MCCC1	Q96RQ3
MCCC2	2.43373	19.4796	0.000936228	0.00112756	TRUE	3.16834	19.9967	4.77518e-05	7.51479e-05	TRUE	MCCC2	Q9HCC0-2;Q9HCC0
mCherry-T2A	NA	NA	NA	NA	NA	4.50577	20.6655	0.000168828	0.000235831	TRUE	mCherry-T2A	mCherry-T2A
MCM10	5.25479	21.1335	6.67137e-06	1.45713e-05	TRUE	4.17137	20.4983	4.84615e-05	7.61427e-05	TRUE	MCM10	Q7L590-2;Q7L590
MCM2	2.16607	19.3725	0.000198535	0.000267281	TRUE	4.05409	20.4396	0.0019445	0.0022841	TRUE	MCM2	P49736
MCM3	4.45615	21.6576	0.000113873	0.000161176	TRUE	4.19674	23.0692	0.000140679	0.000199346	TRUE	MCM3	P25205;P25205-2
MCM3AP	5.5615	21.2869	5.87998e-07	2.01078e-06	TRUE	4.26399	20.5446	1.23406e-06	3.50245e-06	TRUE	MCM3AP	O60318
MCM4	5.65968	21.336	1.91285e-08	2.32772e-07	TRUE	6.15854	21.4918	2.62519e-08	2.40635e-07	TRUE	MCM4	P33991
MCM5	4.27677	25.6951	0.000458143	0.000576989	TRUE	3.49125	25.8173	0.00371585	0.00420388	TRUE	MCM5	P33992
MCM6	5.18552	21.0989	5.87524e-07	2.01078e-06	TRUE	5.53955	21.1824	4.71616e-06	1.04073e-05	TRUE	MCM6	Q14566
MCM7	10.7635	23.8879	3.27104e-10	1.02165e-07	TRUE	11.1364	23.9808	2.1999e-09	1.05796e-07	TRUE	MCM7	P33993;P33993-3
MCRS1	2.12881	19.3576	5.38258e-05	8.375e-05	TRUE	2.44953	19.3924	0.000324487	0.000432356	TRUE	MCRS1	Q96EZ8-4;Q96EZ8-3;Q96EZ8;Q96EZ8-2
MDH1	2.22329	19.6178	3.35872e-05	5.49236e-05	TRUE	NA	NA	NA	NA	NA	MDH1	P40925-2;P40925;P40925-3
MDH2	NA	NA	NA	NA	NA	2.18252	19.5038	2.95843e-05	4.97462e-05	TRUE	MDH2	P40926
MDN1	5.04011	21.0262	2.9305e-07	1.27855e-06	TRUE	4.26645	20.5458	5.80628e-05	8.92295e-05	TRUE	MDN1	Q9NU22
MED12	3.95842	20.4853	5.33819e-06	1.20818e-05	TRUE	2.53568	19.6804	0.000114765	0.000165491	TRUE	MED12	Q93074-3;Q93074;Q93074-2
MED23	2.15089	19.5816	3.85301e-06	9.16313e-06	TRUE	3.00192	19.9135	0.00239267	0.0027675	TRUE	MED23	Q9ULK4-2;Q9ULK4-4;Q9ULK4-5;Q9ULK4-3;Q9ULK4
MELK	3.85133	20.0467	3.30777e-06	8.09238e-06	TRUE	NA	NA	NA	NA	NA	MELK	Q14680-3;Q14680-4;Q14680-5;Q14680-2;Q14680-8;Q14680-7;Q14680-6;Q14680
MIF	-0.493462	23.7894	0.44796	0.451332	FALSE	-0.0255979	23.9719	0.975796	0.975796	FALSE	MIF	P14174
MKRN2	4.05115	20.5317	6.30518e-05	9.60643e-05	TRUE	3.30649	20.0658	0.00054723	0.000703004	TRUE	MKRN2	Q9H000-2;Q9H000
MKRN3	5.16414	20.5718	8.85967e-05	0.000129914	TRUE	NA	NA	NA	NA	NA	MKRN3	Q13064
MMS19	3.24528	20.1288	2.4893e-05	4.24858e-05	TRUE	3.59804	20.2116	1.65219e-05	3.00454e-05	TRUE	MMS19	Q96T76-5;Q96T76-9;Q96T76;Q96T76-8
MMTAG2	1.8152	22.5066	0.0372288	0.0390632	TRUE	1.41627	22.1093	0.151471	0.155265	FALSE	MMTAG2	Q9BU76-3;Q9BU76-4;Q9BU76;Q9BU76-2
MND1	4.94773	20.98	1.4076e-05	2.67762e-05	TRUE	5.10715	20.9662	1.42473e-08	1.87191e-07	TRUE	MND1	Q9BWT6
MOB1A	2.70573	19.859	5.41493e-05	8.40031e-05	TRUE	NA	NA	NA	NA	NA	MOB1A;MOB1B	Q9H8S9;Q7L9L4;Q7L9L4-2
MOV10	8.51324	22.7627	3.81184e-08	3.30712e-07	TRUE	7.55121	22.1882	4.80838e-08	3.397e-07	TRUE	MOV10	Q9HCE1;Q9HCE1-2
MPHOSPH8	NA	NA	NA	NA	NA	2.12357	19.262	0.00124835	0.00150784	TRUE	MPHOSPH8	Q99549;Q99549-2
MRPL10	3.06687	20.0396	6.05094e-07	2.05425e-06	TRUE	3.36148	20.0933	4.85441e-07	1.69645e-06	TRUE	MRPL10	Q7Z7H8;Q7Z7H8-2
MRPL15	2.56346	19.5315	2.84109e-05	4.77078e-05	TRUE	2.59142	19.7083	6.83043e-05	0.000103351	TRUE	MRPL15	Q9P015
MRPL2	NA	NA	NA	NA	NA	2.37462	19.3624	0.000106283	0.000153938	TRUE	MRPL2	Q5T653
MRPL37	3.15871	20.0855	4.36299e-06	1.01948e-05	TRUE	2.13139	19.2651	2.7582e-05	4.66992e-05	TRUE	MRPL37	Q9BZE1
MRPL4	4.03561	20.1204	2.1472e-06	5.86568e-06	TRUE	4.00378	20.4145	6.05207e-07	2.02147e-06	TRUE	MRPL4	Q9BYD3-2;Q9BYD3
MRPS10	3.73895	20.3756	3.8804e-05	6.22591e-05	TRUE	4.16455	20.4949	1.06772e-05	2.07214e-05	TRUE	MRPS10	P82664
MRPS14	4.23367	20.623	2.90248e-06	7.33052e-06	TRUE	4.79225	20.8087	1.44836e-06	3.95081e-06	TRUE	MRPS14	O60783
MRPS15	NA	NA	NA	NA	NA	2.94975	19.5925	1.0966e-05	2.12399e-05	TRUE	MRPS15	P82914
MRPS17	5.0701	21.0412	4.01782e-06	9.43534e-06	TRUE	5.60132	21.2132	7.78086e-06	1.58195e-05	TRUE	MRPS17	Q9Y2R5
MRPS2	3.29454	20.1534	6.84744e-06	1.48525e-05	TRUE	3.60959	19.8564	3.0374e-05	5.09868e-05	TRUE	MRPS2	Q9Y399
MRPS21	1.63818	19.3252	0.00467401	0.00523243	TRUE	2.01339	19.4193	0.028672	0.0303251	TRUE	MRPS21	P82921
MRPS22	5.95043	21.4813	3.30592e-08	3.00743e-07	TRUE	6.44797	21.6366	5.64453e-08	3.67081e-07	TRUE	MRPS22	P82650;P82650-2
MRPS23	2.56976	19.791	1.99207e-05	3.55537e-05	TRUE	3.17131	19.6811	2.60903e-05	4.44032e-05	TRUE	MRPS23	Q9Y3D9
MRPS27	4.50298	20.7576	4.83632e-07	1.74985e-06	TRUE	4.89234	20.8587	2.93843e-08	2.50916e-07	TRUE	MRPS27	Q92552;Q92552-2
MRPS28	3.81314	20.4127	9.27967e-05	0.000135226	TRUE	4.21182	20.5185	2.49428e-05	4.29281e-05	TRUE	MRPS28	Q9Y2Q9
MRPS31	3.98822	20.5002	8.44296e-05	0.000124388	TRUE	4.47305	20.6491	4.10776e-06	9.16777e-06	TRUE	MRPS31	Q92665
MRPS34	5.76912	21.3907	2.56182e-07	1.16526e-06	TRUE	6.21719	21.5212	1.86147e-08	2.04043e-07	TRUE	MRPS34	P82930
MRPS5	2.9158	19.964	7.69868e-06	1.62837e-05	TRUE	NA	NA	NA	NA	NA	MRPS5	P82675;P82675-2
MRPS9	4.95177	20.982	2.30555e-07	1.07797e-06	TRUE	4.10173	20.4634	6.38819e-06	1.35198e-05	TRUE	MRPS9	P82933
MSI2	NA	NA	NA	NA	NA	2.06393	19.4445	0.00898372	0.00982407	TRUE	MSI2	Q96DH6-3;Q96DH6-2;Q96DH6
MSL2	2.67172	19.842	5.38967e-05	8.375e-05	TRUE	2.59889	19.712	6.93854e-05	0.000104584	TRUE	MSL2	Q9HCI7-2;Q9HCI7
MSN	4.25594	20.6341	5.27834e-06	1.19753e-05	TRUE	3.92563	20.3754	0.000927429	0.0011427	TRUE	MSN;RDX;EZR	P26038;P35241;P15311;P35241-5;P35241-3;P35241-4
MTA1	3.39059	20.2014	0.00016523	0.000226015	TRUE	2.8198	19.8225	0.000196068	0.000270041	TRUE	MTA1	Q13330-3;Q13330
MTA2	5.75442	21.3833	3.7768e-07	1.47453e-06	TRUE	5.20263	21.0139	4.32175e-07	1.5266e-06	TRUE	MTA2	O94776;O94776-2
MTCH1	4.58521	20.7987	0.000285893	0.000373094	TRUE	5.95628	21.3907	2.19314e-07	9.12571e-07	TRUE	MTCH1	Q9NZJ7-2;Q9NZJ7
MTCH2	4.02641	20.5193	3.68559e-05	5.98509e-05	TRUE	3.39039	19.7687	1.49188e-05	2.76942e-05	TRUE	MTCH2	Q9Y6C9
MTCL1	2.68087	19.8466	0.016266	0.0173591	TRUE	2.86914	19.5602	9.07223e-05	0.00013371	TRUE	MTCL1	Q9Y4B5-2;Q9Y4B5-3;Q9Y4B5
MT-CO2	3.33827	20.1753	0.0089435	0.00973294	TRUE	4.94784	20.8865	1.12206e-06	3.24078e-06	TRUE	MT-CO2	P00403
MTHFD1	2.92333	19.6755	1.00027e-05	2.02376e-05	TRUE	4.67636	20.7508	9.12285e-05	0.000134111	TRUE	MTHFD1	P11586
MTPAP	4.55583	20.784	1.70021e-07	8.61133e-07	TRUE	5.73065	21.2779	1.47111e-07	7.08151e-07	TRUE	MTPAP	Q9NVV4-2;Q9NVV4
MYBBP1A	5.85092	21.4316	5.91616e-06	1.31051e-05	TRUE	6.63779	21.7315	1.35149e-05	2.5376e-05	TRUE	MYBBP1A	Q9BQG0;Q9BQG0-2
MYH9	2.02763	21.4955	0.0949926	0.0974897	FALSE	3.84935	23.9843	0.00491465	0.00549054	TRUE	MYH9	P35579;P35579-2
MYO18A	NA	NA	NA	NA	NA	1.09954	18.8524	0.214235	0.218235	FALSE	MYO18A	Q92614-2;Q92614-3;Q92614-4;Q92614
MYO1B	4.9111	20.9617	0.000167116	0.00022793	TRUE	4.42667	20.6259	0.000577888	0.000736994	TRUE	MYO1B	O43795-2;O43795
MYO1G	10.3749	23.6936	1.08242e-09	1.1665e-07	TRUE	10.3284	23.5768	6.0667e-10	8.95216e-08	TRUE	MYO1G	B0I1T2;B0I1T2-4
MYO7B	7.12961	22.0709	3.90056e-05	6.24757e-05	TRUE	3.7948	19.9305	0.00307005	0.00350149	TRUE	MYO7B	Q6PIF6;Q6PIF6-2
MYO9B	4.38901	20.7006	0.000154138	0.000212393	TRUE	5.19057	21.0079	4.91716e-05	7.71349e-05	TRUE	MYO9B	Q13459-2;Q13459
NAA15	5.57077	21.2915	1.42389e-05	2.70079e-05	TRUE	5.83119	21.3282	1.23473e-05	2.36355e-05	TRUE	NAA15	Q9BXJ9;Q9BXJ9-4
NACA	3.10413	20.0582	0.00264625	0.00300549	TRUE	4.80248	20.8138	4.00652e-06	9.02386e-06	TRUE	NACA	Q13765;E9PAV3-2;E9PAV3
NAMPT	5.62745	21.3198	8.29288e-06	1.71533e-05	TRUE	5.18487	21.005	7.83119e-06	1.58889e-05	TRUE	NAMPT	P43490
NAP1L1	5.76948	21.3909	1.71925e-05	3.13399e-05	TRUE	6.25207	21.5386	1.76405e-05	3.15537e-05	TRUE	NAP1L1	P55209-2;P55209;P55209-3
NAPRT	2.43274	19.4792	0.0496942	0.0518524	FALSE	NA	NA	NA	NA	NA	NAPRT	Q6XQN6-3;Q6XQN6;Q6XQN6-2
NAT10	6.79121	21.9017	1.3056e-08	2.14622e-07	TRUE	7.08773	21.9564	2.87563e-09	1.05796e-07	TRUE	NAT10	Q9H0A0;Q9H0A0-2
NCAPD2	1.65198	19.3321	0.000555219	0.00068906	TRUE	5.82981	21.3275	6.41322e-09	1.23486e-07	TRUE	NCAPD2	Q15021
NCAPD3	4.23217	20.6222	1.64511e-05	3.04038e-05	TRUE	4.67274	20.2817	0.000247319	0.000334068	TRUE	NCAPD3	P42695
NCAPG	NA	NA	NA	NA	NA	2.31213	19.3374	0.0105	0.0114186	TRUE	NCAPG	Q9BPX3
NCAPG2	5.42863	21.2204	7.55254e-08	5.02441e-07	TRUE	5.28184	21.0535	2.15456e-07	9.09875e-07	TRUE	NCAPG2	Q86XI2;Q86XI2-2
NCAPH	7.50037	22.2563	2.04776e-08	2.45994e-07	TRUE	7.54863	22.1869	4.21888e-08	3.24726e-07	TRUE	NCAPH	Q15003
NCKAP1L	4.59077	20.8015	4.79991e-06	1.1105e-05	TRUE	5.38017	21.1027	3.08442e-06	7.22888e-06	TRUE	NCKAP1L	P55160-2;P55160
NCL	3.78459	26.9114	0.00644189	0.00711798	TRUE	6.10709	26.9394	0.000911015	0.00112389	TRUE	NCL	P19338
NDUFA11	2.8839	19.9481	2.59224e-05	4.41623e-05	TRUE	3.26919	20.0472	1.91917e-06	4.82001e-06	TRUE	NDUFA11	Q86Y39;Q86Y39-2
NDUFA13	4.94576	20.979	3.09871e-07	1.30788e-06	TRUE	4.94023	20.8827	9.43148e-06	1.86352e-05	TRUE	NDUFA13	Q9P0J0;Q9P0J0-2
NDUFA9	5.717	21.3646	3.26707e-08	3.00743e-07	TRUE	6.09219	21.4587	1.20893e-06	3.46115e-06	TRUE	NDUFA9	Q16795
NDUFB10	3.25527	20.1338	0.000170144	0.000231722	TRUE	3.68059	20.2529	2.39568e-05	4.14183e-05	TRUE	NDUFB10	O96000-2;O96000
NDUFB4	3.69987	19.9861	4.93137e-06	1.13531e-05	TRUE	NA	NA	NA	NA	NA	NDUFB4	O95168-2;O95168
NDUFS1	5.36521	21.1887	2.13519e-05	3.76065e-05	TRUE	5.43791	21.1315	1.2931e-05	2.4609e-05	TRUE	NDUFS1	P28331-3;P28331-4;P28331-5;P28331;P28331-2
NDUFS2	2.43709	19.481	2.15932e-05	3.78892e-05	TRUE	NA	NA	NA	NA	NA	NDUFS2	O75306-2;O75306
NDUFS3	4.59168	20.802	2.20366e-05	3.8523e-05	TRUE	5.05934	20.9422	3.23473e-06	7.50947e-06	TRUE	NDUFS3	O75489
NEK7	4.07118	20.5417	1.49847e-05	2.81376e-05	TRUE	5.42304	21.1241	1.9116e-08	2.04043e-07	TRUE	NEK7	Q8TDX7
NGLY1	3.2913	20.1518	3.71021e-05	6.01465e-05	TRUE	2.80556	19.8154	0.00018983	0.000262924	TRUE	NGLY1	Q96IV0-3;Q96IV0-2;Q96IV0
NIPSNAP1	2.48758	19.7499	1.2846e-05	2.4818e-05	TRUE	3.66588	20.2455	5.69312e-05	8.77653e-05	TRUE	NIPSNAP1	Q9BPW8
NISCH	2.74857	19.8804	1.02351e-05	2.0536e-05	TRUE	2.49222	19.6587	4.93476e-06	1.08168e-05	TRUE	NISCH	Q9Y2I1-2;Q9Y2I1
NNT	1.99124	19.5017	1.10784e-05	2.18997e-05	TRUE	3.21302	20.0191	0.0024213	0.00279732	TRUE	NNT	Q13423
NOC2L	4.4637	20.738	3.20757e-05	5.28541e-05	TRUE	5.36172	21.0934	2.02683e-07	8.77813e-07	TRUE	NOC2L	Q9Y3T9
NOC3L	2.68765	19.8499	2.98833e-05	4.96466e-05	TRUE	3.84916	20.3372	3.36524e-05	5.59201e-05	TRUE	NOC3L	Q8WTT2
NOL10	3.28992	19.8221	0.000152728	0.00021076	TRUE	2.7837	19.8044	0.00118709	0.00143739	TRUE	NOL10	Q9BSC4-2;Q9BSC4;Q9BSC4-4
NOL9	3.44869	19.8856	0.000105889	0.000151709	TRUE	4.89325	20.8592	6.95004e-05	0.000104584	TRUE	NOL9	Q5SY16
NONO	NA	NA	NA	NA	NA	4.74558	20.7854	6.94032e-07	2.25675e-06	TRUE	NONO	Q15233-2;Q15233
NOP14	1.62659	19.3194	0.00106044	0.00127389	TRUE	1.62239	19.2238	0.00335412	0.00381221	TRUE	NOP14	P78316-2;P78316
NOP2	NA	NA	NA	NA	NA	4.77932	20.8022	2.32292e-05	4.04452e-05	TRUE	NOP2	P46087-3;P46087-2;P46087;P46087-4
NOP56	7.45589	22.2341	1.83829e-07	9.11366e-07	TRUE	8.73823	22.7817	2.04515e-08	2.13653e-07	TRUE	NOP56	O00567
NOP58	9.17772	23.095	2.78273e-09	1.1665e-07	TRUE	9.38355	23.1044	3.16361e-09	1.05796e-07	TRUE	NOP58	Q9Y2X3
NPEPPS	4.01211	20.5122	1.29001e-06	3.80107e-06	TRUE	2.67723	19.4835	1.15099e-05	2.21189e-05	TRUE	NPEPPS	P55786-2;P55786
NSF	NA	NA	NA	NA	NA	3.2234	20.0243	1.37158e-05	2.55576e-05	TRUE	NSF	P46459-2;P46459
NSL1	4.0619	20.1309	2.68111e-06	6.82664e-06	TRUE	3.64249	19.8696	1.51115e-05	2.78938e-05	TRUE	NSL1	Q96IY1-2;Q96IY1
NSUN2	4.4669	20.7396	2.43717e-06	6.37131e-06	TRUE	5.23117	21.0282	3.79114e-06	8.6138e-06	TRUE	NSUN2	Q08J23-3;Q08J23-2;Q08J23
NT5DC1	2.46857	19.7404	0.000214543	0.000286771	TRUE	2.26167	19.5434	0.000120503	0.000172247	TRUE	NT5DC1	Q5TFE4
NUBP2	NA	NA	NA	NA	NA	1.31376	18.9381	0.0244047	0.0259085	TRUE	NUBP2	Q9Y5Y2
NUDT16L1	3.55852	20.2854	0.000166163	0.000226961	TRUE	-1.6229	19.0617	0.0396901	0.0416407	FALSE	NUDT16L1	Q9BRJ7;Q9BRJ7-2
NUDT21	2.78411	19.8982	1.05126e-05	2.09136e-05	TRUE	1.25463	20.7973	0.0136307	0.014693	TRUE	NUDT21	O43809
NUP107	7.00234	22.0073	3.24236e-08	3.00743e-07	TRUE	6.31955	21.5723	2.07332e-07	8.88574e-07	TRUE	NUP107	P57740;P57740-2;P57740-3
NUP133	6.6738	21.843	3.36073e-07	1.38521e-06	TRUE	6.4137	21.6194	2.0912e-06	5.19888e-06	TRUE	NUP133	Q8WUM0
NUP160	4.14684	20.5795	1.64435e-05	3.04038e-05	TRUE	NA	NA	NA	NA	NA	NUP160	Q12769
NUP188	4.72603	20.8691	5.5711e-06	1.24697e-05	TRUE	3.80302	20.3141	8.05474e-05	0.000119576	TRUE	NUP188	Q5SRE5-2;Q5SRE5
NUP205	7.35109	22.1817	7.7512e-07	2.50676e-06	TRUE	7.24152	22.0333	5.77492e-08	3.71554e-07	TRUE	NUP205	Q92621
NUP210	2.91775	19.965	0.00406324	0.00456067	TRUE	4.39095	20.169	0.000824614	0.00102373	TRUE	NUP210	Q8TEM1;Q8TEM1-2
NUP214	7.75275	22.3825	7.19786e-08	4.95911e-07	TRUE	7.40624	22.1157	2.24872e-08	2.2182e-07	TRUE	NUP214	P35658-2;P35658-4;P35658;P35658-3;P35658-5
NUP88	6.24798	21.6301	1.38592e-07	7.42059e-07	TRUE	6.13175	21.4785	2.27311e-08	2.2182e-07	TRUE	NUP88	Q99567
NUP93	8.66575	22.839	3.08428e-08	3.00743e-07	TRUE	8.64006	22.7326	1.39941e-09	8.95216e-08	TRUE	NUP93	Q8N1F7;Q8N1F7-2
NUP98	2.60789	19.8101	0.0399004	0.0417262	TRUE	4.64572	20.7354	2.90889e-08	2.50916e-07	TRUE	NUP98	P52948-6;P52948-5;P52948;P52948-2
OGFR	2.88963	19.662	0.00245512	0.0027952	TRUE	3.94722	20.3862	4.43614e-05	7.0719e-05	TRUE	OGFR	Q9NZT2-2;Q9NZT2
OSBPL8	1.72488	19.1961	0.000492869	0.00061711	TRUE	3.28659	20.0559	6.23815e-06	1.32594e-05	TRUE	OSBPL8	Q9BZF1-3;Q9BZF1-2;Q9BZF1
OSTC	2.70414	19.8582	0.000112193	0.000159522	TRUE	3.02744	19.9263	8.53394e-05	0.0001264	TRUE	OSTC	Q9NRP0;Q9NRP0-2
OTUD4	3.20485	20.1085	1.97289e-06	5.45309e-06	TRUE	NA	NA	NA	NA	NA	OTUD4	Q01804-5;Q01804-3;Q01804
P4HA1	8.47773	22.745	2.96679e-09	1.1665e-07	TRUE	8.37602	22.6006	1.34312e-09	8.95216e-08	TRUE	P4HA1	P13674;P13674-3;P13674-2
PA2G4	NA	NA	NA	NA	NA	3.75274	20.2889	3.49676e-05	5.77816e-05	TRUE	PA2G4	Q9UQ80-2;Q9UQ80
PABPC1	8.4875	22.7499	5.01917e-07	1.8019e-06	TRUE	8.60787	22.7165	1.45501e-06	3.95795e-06	TRUE	PABPC1	P11940-2;P11940
PABPC4	6.50905	21.7606	3.988e-07	1.53146e-06	TRUE	6.99661	21.9109	3.79814e-06	8.6138e-06	TRUE	PABPC4	Q13310-2;Q13310;Q13310-3
PAICS	1.79541	22.7147	0.00700995	0.00770026	TRUE	3.14921	22.93	0.00262761	0.00301791	TRUE	PAICS	P22234;P22234-2
PAN2	2.60246	19.8073	0.00676262	0.00744604	TRUE	NA	NA	NA	NA	NA	PAN2	Q504Q3-2;Q504Q3-3;Q504Q3
PARK7	2.06621	22.0454	0.00244505	0.00278712	TRUE	4.40788	20.6165	0.000331307	0.000440844	TRUE	PARK7	Q99497
PARP1	5.26137	21.1368	7.71792e-08	5.04904e-07	TRUE	5.31962	21.0724	1.35862e-06	3.76883e-06	TRUE	PARP1	P09874
PCBP1	6.39003	21.7011	1.4507e-06	4.18247e-06	TRUE	7.09094	21.958	1.46783e-07	7.08151e-07	TRUE	PCBP1	Q15365
PCBP2	6.5107	21.7615	7.56074e-08	5.02441e-07	TRUE	7.30288	22.064	2.43176e-07	9.8677e-07	TRUE	PCBP2;PCBP3	Q15366-7;Q15366-8;Q15366-4;Q15366-5;Q15366-6;Q15366-3;Q15366;Q15366-2;P57721-2;P57721-3;P57721-5;P57721-4;P57721
PCID2	NA	NA	NA	NA	NA	4.13308	20.0658	1.88297e-06	4.79036e-06	TRUE	PCID2	Q5JVF3-3;Q5JVF3-2;Q5JVF3;Q5JVF3-4
PCM1	4.60244	20.8073	3.87327e-06	9.16478e-06	TRUE	4.71336	20.7693	1.87797e-07	8.47242e-07	TRUE	PCM1	Q15154-2;Q15154
PCNA	6.75189	21.8821	6.27915e-08	4.49127e-07	TRUE	6.31004	21.5676	3.762e-08	3.00348e-07	TRUE	PCNA	P12004
PDCD2L	NA	NA	NA	NA	NA	3.41504	20.1201	0.000673981	0.000850706	TRUE	PDCD2L	Q9BRP1
PDHB	3.42465	20.2184	1.98758e-06	5.47752e-06	TRUE	5.63584	21.2305	2.79076e-06	6.66796e-06	TRUE	PDHB	P11177-2;P11177;P11177-3
PDK1	1.85329	19.4328	0.00229392	0.00262442	TRUE	2.12	19.4726	0.00157642	0.00188326	TRUE	PDK1	Q15118;Q15118-2
PDK3	3.02195	20.0171	0.000319549	0.000412421	TRUE	3.10124	19.9632	1.50227e-06	4.064e-06	TRUE	PDK3	Q15120;Q15120-2
PDS5A	0.901563	18.8667	0.00681917	0.00749949	TRUE	3.3688	20.097	0.000395718	0.000519513	TRUE	PDS5A	Q29RF7
PDS5B	7.50457	22.2584	3.26315e-08	3.00743e-07	TRUE	7.8528	22.339	1.22054e-07	6.25564e-07	TRUE	PDS5B	Q9NTI5-2;Q9NTI5
PEX5	2.51611	19.7642	1.93967e-05	3.49514e-05	TRUE	NA	NA	NA	NA	NA	PEX5	P50542-2;P50542-3;P50542;P50542-4
PFKL	7.64155	22.3269	1.76562e-08	2.32772e-07	TRUE	6.97549	21.9003	7.73192e-08	4.74374e-07	TRUE	PFKL	P17858;P17858-2
PFKM	NA	NA	NA	NA	NA	4.19218	20.5087	4.69491e-05	7.43122e-05	TRUE	PFKM	P08237-2;P08237;P08237-3
PFKP	10.2868	23.6495	1.43415e-08	2.27762e-07	TRUE	10.3423	23.5837	3.3725e-08	2.78302e-07	TRUE	PFKP	Q01813;Q01813-2
PFN1	4.39647	20.7044	2.01021e-07	9.70911e-07	TRUE	NA	NA	NA	NA	NA	PFN1	P07737
PGAM5	8.23672	24.4104	1.82283e-06	5.06822e-06	TRUE	9.83502	23.3301	3.7506e-09	1.05796e-07	TRUE	PGAM5	Q96HS1;Q96HS1-2
PGK1	NA	NA	NA	NA	NA	2.77695	19.8011	3.08553e-05	5.17063e-05	TRUE	PGK1	P00558-2;P00558
PHB	6.46235	21.7373	5.17696e-08	4.13668e-07	TRUE	6.81556	21.8204	1.24808e-08	1.82928e-07	TRUE	PHB	P35232;P35232-2
PHB2	6.78718	21.8997	4.52138e-07	1.65489e-06	TRUE	7.3438	22.0845	5.41523e-06	1.17131e-05	TRUE	PHB2	Q99623-2;Q99623
PHGDH	4.58247	20.7974	1.57507e-07	8.1538e-07	TRUE	5.63689	21.231	4.7615e-06	1.04838e-05	TRUE	PHGDH	O43175
PHKB	5.59841	21.3053	4.83684e-07	1.74985e-06	TRUE	6.41877	21.622	5.31577e-08	3.5754e-07	TRUE	PHKB	Q93100-4;Q93100-3;Q93100-2;Q93100
PHKG2	3.34124	20.1767	7.7584e-07	2.50676e-06	TRUE	3.68457	20.2549	5.34023e-06	1.15764e-05	TRUE	PHKG2	P15735-2;P15735
PHLDB3	3.83955	20.4259	2.96099e-07	1.27855e-06	TRUE	4.03003	20.4276	3.89263e-05	6.31829e-05	TRUE	PHLDB3	Q6NSJ2-2;Q6NSJ2
PI4KA	1.47151	19.0947	0.00036077	0.000461175	TRUE	NA	NA	NA	NA	NA	PI4KA	P42356
PIK3R4	4.95054	20.9814	1.24129e-06	3.69234e-06	TRUE	4.41142	20.6183	3.54217e-05	5.81671e-05	TRUE	PIK3R4	Q99570
PIP	NA	NA	NA	NA	NA	4.10297	20.0538	0.0370958	0.0389605	TRUE	PIP	P12273
PKM	3.56471	23.8012	0.000106876	0.000152656	TRUE	4.28142	23.1326	3.46625e-05	5.74006e-05	TRUE	PKM	P14618;P14618-2;P14618-3
PLEC	7.47711	22.2447	2.6804e-09	1.1665e-07	TRUE	4.99419	20.9097	1.10451e-06	3.19949e-06	TRUE	PLEC	Q15149-7;Q15149-8;Q15149-9;Q15149-5;Q15149-4;Q15149-6;Q15149-3;Q15149-2;Q15149
PLK1	NA	NA	NA	NA	NA	2.44875	19.637	0.00207935	0.00243086	TRUE	PLK1	P53350
PML	2.93434	19.9733	1.76658e-06	4.97083e-06	TRUE	NA	NA	NA	NA	NA	PML	P29590-4;P29590-2;P29590-5;P29590-9;P29590-3;P29590-8;P29590;P29590-14;P29590-10;P29590-12;P29590-13;P29590-11
PNPLA6	4.08111	20.5467	5.1268e-07	1.81962e-06	TRUE	3.25573	20.0404	0.000713791	0.000896346	TRUE	PNPLA6	Q8IY17-5;Q8IY17-2;Q8IY17-3;Q8IY17;Q8IY17-4
POLA1	3.17123	20.0917	3.64854e-07	1.44859e-06	TRUE	2.98901	19.9071	0.0004014	0.000525566	TRUE	POLA1	P09884
POLA2	3.30411	20.1582	3.98348e-05	6.34782e-05	TRUE	3.95907	20.3921	6.20014e-06	1.32073e-05	TRUE	POLA2	Q14181;Q14181-2
POLD1	5.16632	21.0893	9.5766e-05	0.00013912	TRUE	3.69251	20.2588	0.000888501	0.00110026	TRUE	POLD1	P28340
POLD3	4.52512	20.7687	1.11492e-07	6.40415e-07	TRUE	4.5425	20.6838	3.23284e-08	2.71338e-07	TRUE	POLD3	Q15054-3;Q15054-2;Q15054
POLE	3.1533	20.0828	0.000543061	0.000674865	TRUE	2.13154	19.4783	0.0201327	0.0214894	TRUE	POLE	Q07864
POLR1B	1.84316	19.2434	0.00290505	0.00327956	TRUE	NA	NA	NA	NA	NA	POLR1B	Q9H9Y6-4;Q9H9Y6-5;Q9H9Y6-2;Q9H9Y6;Q9H9Y6-3
POLR1C	NA	NA	NA	NA	NA	3.24392	19.7101	6.4659e-06	1.36256e-05	TRUE	POLR1C	O15160-2;O15160
POLR2A	6.35169	21.682	7.79618e-07	2.51031e-06	TRUE	5.91717	21.3712	1.0839e-08	1.66311e-07	TRUE	POLR2A	P24928
POLR2B	7.34776	22.18	2.89801e-07	1.27485e-06	TRUE	7.14344	21.9843	2.51214e-08	2.34945e-07	TRUE	POLR2B	P30876
POLR2H	4.83833	20.9253	6.98939e-06	1.50208e-05	TRUE	5.13847	20.9818	1.63461e-08	1.91093e-07	TRUE	POLR2H	P52434-5;P52434-3;P52434-2;P52434
POP1	2.73346	19.8728	4.11649e-06	9.64289e-06	TRUE	3.11304	19.6578	6.01541e-05	9.20115e-05	TRUE	POP1	Q99575
PPAT	3.20309	20.6403	1.84859e-05	3.34388e-05	TRUE	3.90088	19.9729	1.36307e-05	2.54474e-05	TRUE	PPAT	Q06203
PPIA	5.44241	21.2273	1.1467e-07	6.47266e-07	TRUE	3.6174	22.5316	0.00529278	0.00587953	TRUE	PPIA	P62937
PPP1CA	5.72363	21.3679	2.73307e-08	2.84543e-07	TRUE	6.08905	21.4571	1.40033e-08	1.87191e-07	TRUE	PPP1CA	P62136-3;P62136;P62136-2
PPP1CB	NA	NA	NA	NA	NA	1.93672	19.3809	0.000113151	0.000163404	TRUE	PPP1CB	P62140
PPP1CC	2.27816	19.6452	0.000493293	0.00061711	TRUE	2.54454	19.6848	0.00161913	0.00192726	TRUE	PPP1CC	P36873;P36873-2
PPP1R15B	2.62486	19.8186	4.0186e-05	6.38208e-05	TRUE	NA	NA	NA	NA	NA	PPP1R15B	Q5SWA1
PPP2CA	2.22637	19.6193	0.00139309	0.00164399	TRUE	NA	NA	NA	NA	NA	PPP2CA;PPP2CB	P67775-2;P67775;P62714
PPP2R1A	4.16773	20.59	2.40058e-05	4.13482e-05	TRUE	3.64573	20.2354	0.000388872	0.00051258	TRUE	PPP2R1A	P30153
PPP6C	6.92517	21.9687	3.4009e-07	1.38521e-06	TRUE	6.44357	21.6344	1.11409e-08	1.67791e-07	TRUE	PPP6C	O00743-2;O00743;O00743-3
PPP6R1	6.22122	21.6167	2.60114e-07	1.17743e-06	TRUE	6.50993	21.6675	3.51824e-06	8.1292e-06	TRUE	PPP6R1	Q9UPN7
PPP6R2	3.79307	20.4027	5.91366e-06	1.31051e-05	TRUE	3.54746	20.1863	2.6601e-06	6.41823e-06	TRUE	PPP6R2	O75170-6;O75170-2;O75170-4;O75170-3;O75170-5;O75170
PPP6R3	6.38799	21.7001	3.93072e-07	1.52194e-06	TRUE	5.15003	20.9876	3.92441e-05	6.33843e-05	TRUE	PPP6R3	Q5H9R7-6;Q5H9R7-2;Q5H9R7;Q5H9R7-5;Q5H9R7-3;Q5H9R7-4
PPT1	4.50336	20.7578	1.21796e-05	2.36279e-05	TRUE	5.0059	20.9155	1.48803e-07	7.12801e-07	TRUE	PPT1	P50897-2;P50897
PRAME	1.01943	19.0158	0.0287397	0.0303256	TRUE	2.21929	19.3003	0.0173505	0.0185803	TRUE	PRAME	P78395
PRDX1	1.62717	23.2789	0.0697902	0.0722579	FALSE	1.27099	23.3616	0.0856284	0.088606	FALSE	PRDX1	Q06830
PRDX2	NA	NA	NA	NA	NA	-0.475002	20.2453	0.614359	0.615613	FALSE	PRDX2	P32119
PRDX3	1.02083	19.0165	0.00660017	0.00727571	TRUE	NA	NA	NA	NA	NA	PRDX3	P30048-2;P30048
PRKACB	2.7524	19.8823	0.00268814	0.00304938	TRUE	3.23965	19.7084	3.36546e-05	5.59201e-05	TRUE	PRKACB;PRKACA	P22694-4;P22694-3;P22694;P22694-5;P22694-7;P22694-6;P22694-9;P22694-2;P22694-8;P22694-10;P17612-2;P17612
PRKAG1	NA	NA	NA	NA	NA	4.29092	20.558	1.78072e-06	4.58131e-06	TRUE	PRKAG1;PRKAG2	P54619-2;P54619;P54619-3;Q9UGJ0-2;Q9UGJ0-3;Q9UGJ0
PRKAR1A	4.68127	20.8468	0.000535268	0.00066695	TRUE	4.15107	20.4881	0.0020539	0.00240684	TRUE	PRKAR1A	P10644-2;P10644
PRKD2	2.61344	19.8128	6.94716e-05	0.000104152	TRUE	3.54177	20.1835	0.00020219	0.000277693	TRUE	PRKD2	Q9BZL6;Q9BZL6-2
PRKDC	11.7489	24.3806	5.51666e-10	1.07833e-07	TRUE	11.5034	24.1643	4.83691e-09	1.13092e-07	TRUE	PRKDC	P78527;P78527-2
PRKRIR	NA	NA	NA	NA	NA	2.28234	19.3255	0.00479689	0.00537121	TRUE	PRKRIR	O43422-2;O43422
PRMT1	4.61629	22.1714	3.79041e-06	9.08342e-06	TRUE	6.22916	21.5272	2.93183e-06	6.92081e-06	TRUE	PRMT1	Q99873-3;Q99873-2;Q99873-4;Q99873
PRMT5	2.36338	19.6878	2.55534e-06	6.59602e-06	TRUE	4.89242	20.8588	1.66845e-05	3.02291e-05	TRUE	PRMT5	O14744-5;O14744;O14744-3;O14744-2
Protease	NA	NA	NA	NA	NA	5.06725	20.9462	1.04185e-07	5.74772e-07	TRUE	Protease	Protease
PRPF19	6.0499	21.5311	7.35175e-08	5.01091e-07	TRUE	6.43885	21.632	1.89795e-08	2.04043e-07	TRUE	PRPF19	Q9UMS4
PRPF4	2.32423	19.6682	4.96565e-06	1.1388e-05	TRUE	NA	NA	NA	NA	NA	PRPF4	O43172-2;O43172
PRPF6	5.6854	21.3488	6.39573e-07	2.15753e-06	TRUE	6.28748	21.5563	2.81937e-07	1.12546e-06	TRUE	PRPF6	O94906-2;O94906
PRPF8	7.11986	22.066	4.98775e-08	4.06393e-07	TRUE	7.06068	21.9429	2.44271e-08	2.32887e-07	TRUE	PRPF8	Q6P2Q9
PRPS2	5.32239	21.1673	5.04077e-06	1.152e-05	TRUE	5.62822	21.2267	1.59688e-07	7.50304e-07	TRUE	PRPS2;PRPS1;PRPS1L1	P11908;P11908-2;P60891-2;P60891;P21108
PRPSAP1	2.23459	19.6234	6.57981e-05	9.944e-05	TRUE	3.10551	19.9653	0.000146968	0.000207062	TRUE	PRPSAP1	Q14558;Q14558-2
PRRC2A	4.8432	20.9277	0.00284638	0.0032172	TRUE	NA	NA	NA	NA	NA	PRRC2A	P48634-2;P48634-3;P48634;P48634-4
PRSS3	-0.114198	26.1641	0.785514	0.787194	FALSE	0.676747	25.8423	0.346645	0.350212	FALSE	PRSS3	P35030-5;P35030-3;P35030-2;P35030-4;P35030
PSD4	5.75984	21.386	1.74921e-08	2.32772e-07	TRUE	4.40944	20.6173	1.14791e-06	3.30572e-06	TRUE	PSD4	Q8NDX1-2;Q8NDX1
PSMA4	3.18141	20.0968	8.28325e-06	1.71533e-05	TRUE	3.19067	20.0079	8.09692e-06	1.63268e-05	TRUE	PSMA4	P25789
PSMA5	NA	NA	NA	NA	NA	3.92324	20.3742	2.9502e-07	1.14136e-06	TRUE	PSMA5	P28066
PSMA6	4.21224	20.6122	5.29493e-07	1.86517e-06	TRUE	1.79342	21.9256	0.00721552	0.00796139	TRUE	PSMA6	P60900-2;P60900
PSMA7	4.2838	20.648	3.4679e-07	1.40061e-06	TRUE	3.21462	21.6765	0.00258175	0.0029722	TRUE	PSMA7;PSMA8	O14818-2;Q8TAA3-2;O14818;Q8TAA3-5;Q8TAA3;O14818-4
PSMC1	5.65309	21.3327	5.83991e-08	4.33492e-07	TRUE	6.35718	21.5912	6.67075e-08	4.19915e-07	TRUE	PSMC1	P62191-2;P62191
PSMC2	6.74137	21.8768	4.00709e-08	3.44463e-07	TRUE	7.41034	22.1177	1.44103e-08	1.87191e-07	TRUE	PSMC2	P35998;P35998-2
PSMC3	3.84467	20.4285	2.44109e-06	6.37131e-06	TRUE	4.58574	20.7054	6.17843e-07	2.04283e-06	TRUE	PSMC3	P17980
PSMC4	5.0128	21.0125	2.64249e-07	1.19039e-06	TRUE	6.86136	21.8433	5.33297e-09	1.1501e-07	TRUE	PSMC4	P43686;P43686-2
PSMC5	6.93715	21.9747	1.1209e-07	6.40415e-07	TRUE	7.88536	22.3553	3.39977e-09	1.05796e-07	TRUE	PSMC5	P62195-2;P62195
PSMC6	4.64199	20.8271	5.48231e-07	1.91836e-06	TRUE	5.8743	21.3497	2.96473e-07	1.14171e-06	TRUE	PSMC6	P62333
PSMD1	4.51284	20.7625	1.1963e-05	2.33528e-05	TRUE	5.9929	21.409	1.3745e-07	6.74882e-07	TRUE	PSMD1	Q99460-2;Q99460
PSMD11	NA	NA	NA	NA	NA	4.43194	20.6285	5.95607e-07	1.9962e-06	TRUE	PSMD11	O00231;O00231-2
PSMD14	4.15586	20.5841	2.68792e-07	1.19933e-06	TRUE	5.83389	21.3295	4.52908e-08	3.36864e-07	TRUE	PSMD14	O00487
PSMD2	6.52782	21.77	3.1473e-08	3.00743e-07	TRUE	7.24898	22.0371	1.53276e-08	1.89578e-07	TRUE	PSMD2	Q13200-3;Q13200;Q13200-2
PSMD3	11.5925	24.3024	5.75419e-10	1.07833e-07	TRUE	12.1072	24.4662	1.36659e-10	8.95216e-08	TRUE	PSMD3	O43242;O43242-2
PSMD5	1.31499	19.0321	0.0141826	0.0152223	TRUE	2.51928	19.4203	0.00413572	0.00465742	TRUE	PSMD5	Q16401-2;Q16401
PSMD6	NA	NA	NA	NA	NA	4.16024	20.4927	6.58609e-06	1.38491e-05	TRUE	PSMD6	Q15008;Q15008-4;Q15008-3;Q15008-2
PTCD3	4.28451	20.6484	2.88936e-05	4.833e-05	TRUE	4.17233	20.4987	1.90364e-06	4.81798e-06	TRUE	PTCD3	Q96EY7
PTDSS1	1.95392	19.4831	0.00216185	0.00248546	TRUE	1.83244	19.3288	0.0101614	0.0110626	TRUE	PTDSS1	P48651-3;P48651-2;P48651
PTGES3	NA	NA	NA	NA	NA	5.08667	20.9559	2.52315e-05	4.32414e-05	TRUE	PTGES3	Q15185-3;Q15185-4;Q15185
PTMA	1.08745	22.9605	0.417253	0.420846	FALSE	0.674222	22.2448	0.56438	0.566688	FALSE	PTMA	P06454-2;P06454
PTPN22	4.13586	20.574	4.36191e-07	1.6091e-06	TRUE	NA	NA	NA	NA	NA	PTPN22	Q9Y2R2-6;Q9Y2R2-2;Q9Y2R2-3;Q9Y2R2-4;Q9Y2R2
PUM1	4.44157	20.7269	0.00243751	0.0027819	TRUE	NA	NA	NA	NA	NA	PUM1	Q14671-2;Q14671;Q14671-3;Q14671-4
PUM2	4.51709	20.7647	3.34626e-05	5.49115e-05	TRUE	NA	NA	NA	NA	NA	PUM2	Q8TB72-2;Q8TB72-4;Q8TB72-3;Q8TB72
PURA	12.4484	24.7303	1.18461e-08	2.05906e-07	TRUE	12.934	24.8796	5.23884e-08	3.55665e-07	TRUE	PURA	Q00577
PURB	14.2027	30.3898	0.000569227	0.000705511	TRUE	14.0897	32.0588	6.26648e-06	1.32909e-05	TRUE	PURB	Q96QR8
PURG	4.99523	21.0037	1.53255e-07	8.02233e-07	TRUE	4.7895	20.8073	3.19376e-07	1.21561e-06	TRUE	PURG	Q9UJV8-2;Q9UJV8
PYCR1	2.01349	19.5129	0.000871259	0.00105474	TRUE	NA	NA	NA	NA	NA	PYCR1;PYCR2	P32322-2;P32322;Q96C36;P32322-3
PYGB	5.48115	21.2467	8.07004e-08	5.10921e-07	TRUE	5.5908	21.208	3.40222e-06	7.87968e-06	TRUE	PYGB	P11216
QARS	6.53501	21.7736	2.22976e-07	1.04989e-06	TRUE	6.96733	21.8962	3.85014e-09	1.05796e-07	TRUE	QARS	P47897-2;P47897
RAB10	3.41472	20.2135	5.47521e-06	1.23324e-05	TRUE	5.32107	21.0731	9.07016e-06	1.79937e-05	TRUE	RAB10;RAB1A;RAB1B;RAB1C;RAB13;RAB8B;RAB8A;RAB15	P61026;P62820-3;P62820-2;Q9H0U4;Q92928;P51153;P62820;Q92930;P61006-2;P61006;P59190-2;P59190
RAB5B	NA	NA	NA	NA	NA	3.44961	20.1374	0.000214527	0.000293406	TRUE	RAB5B;RAB5A;RAB5C	P61020-2;P20339-2;P61020;P20339;P51148;P51148-2
RAB7A	NA	NA	NA	NA	NA	3.13498	19.9801	0.00658823	0.00729385	TRUE	RAB7A	P51149
RABGGTA	2.96901	19.9906	5.82928e-06	1.30049e-05	TRUE	3.31026	20.0677	1.54837e-05	2.84738e-05	TRUE	RABGGTA	Q92696
RAC2	NA	NA	NA	NA	NA	4.49032	20.6577	0.000102396	0.000148669	TRUE	RAC2;RAC1;RAC3	P15153;P63000;P60763;P63000-2
RAD17	NA	NA	NA	NA	NA	2.34273	19.3497	2.02234e-05	3.55903e-05	TRUE	RAD17	O75943-3;O75943-4;O75943-2;O75943
RALY	8.41468	26.5107	6.25425e-05	9.56035e-05	TRUE	10.5059	23.6655	1.34904e-09	8.95216e-08	TRUE	RALY	Q9UKM9-2;Q9UKM9
RAN	2.5133	22.6789	0.0156964	0.0168086	TRUE	1.81445	23.8874	0.16425	0.168189	FALSE	RAN	P62826
RANBP2	5.88008	21.4462	5.97238e-07	2.03495e-06	TRUE	5.64007	21.2326	1.17609e-07	6.25279e-07	TRUE	RANBP2;RGPD3;RGPD4;RGPD5;RGPD8	P49792;A6NKT7;Q7Z3J3;Q99666;O14715
RAP2C	NA	NA	NA	NA	NA	3.57412	20.1996	5.59584e-05	8.64011e-05	TRUE	RAP2C	Q9Y3L5
RARS	7.77166	22.3919	1.55869e-08	2.28326e-07	TRUE	8.16484	22.495	2.62527e-09	1.05796e-07	TRUE	RARS	P54136;P54136-2
RARS2	3.01738	20.0148	1.61594e-05	2.9983e-05	TRUE	2.35918	19.3563	0.00268451	0.00307966	TRUE	RARS2	Q5T160
RASAL3	7.49416	22.2532	5.12234e-09	1.3519e-07	TRUE	7.20932	22.0172	1.02388e-06	3.0411e-06	TRUE	RASAL3	Q86YV0;Q86YV0-2
RASGRP1	3.48978	20.251	0.0013335	0.00157763	TRUE	NA	NA	NA	NA	NA	RASGRP1	O95267-2;O95267;O95267-4;O95267-5;O95267-3
RB1	7.59538	22.3038	1.00118e-08	1.88422e-07	TRUE	7.79489	22.31	7.14263e-08	4.43928e-07	TRUE	RB1	P06400
RBBP4	4.74714	23.2172	5.51608e-05	8.52899e-05	TRUE	3.76107	23.47	2.54626e-05	4.34856e-05	TRUE	RBBP4	Q09028-3;Q09028;Q09028-4;Q09028-2
RBM14	8.07878	22.5455	3.80584e-08	3.30712e-07	TRUE	7.53591	22.1805	3.46105e-08	2.78587e-07	TRUE	RBM14	Q96PK6
RBM25	2.5932	19.8027	0.000245339	0.000324693	TRUE	2.8248	19.825	1.97005e-05	3.47948e-05	TRUE	RBM25	P49756
RBM39	8.00774	22.51	1.69962e-09	1.1665e-07	TRUE	8.42561	22.6254	4.73875e-08	3.37207e-07	TRUE	RBM39	Q14498-3;Q14498-2;Q14498
RBM7	3.93857	20.4754	1.19576e-05	2.33528e-05	TRUE	3.71996	19.9006	3.64249e-06	8.35731e-06	TRUE	RBM7	Q9Y580
RBMX	4.12971	23.9326	0.0221661	0.0235216	TRUE	5.11475	23.1002	0.00192257	0.00226646	TRUE	RBMX;RBMXL1	P38159;P38159-3;P38159-2;Q96E39
RCC2	4.79572	20.904	0.000637313	0.00078265	TRUE	3.8156	19.9388	6.19396e-05	9.45952e-05	TRUE	RCC2	Q9P258
RCN2	6.12472	21.5685	7.41553e-06	1.58277e-05	TRUE	6.06469	21.4449	0.00255479	0.0029446	TRUE	RCN2	Q14257;Q14257-2
RFC1	8.58001	22.7961	2.21915e-08	2.53578e-07	TRUE	8.31129	22.5682	1.34148e-08	1.87191e-07	TRUE	RFC1	P35251-2;P35251
RFC2	4.50594	20.7591	2.45419e-05	4.19631e-05	TRUE	4.54929	20.6872	0.000485393	0.000629545	TRUE	RFC2	P35250-2;P35250
RFC3	6.33649	21.6744	1.33475e-08	2.15632e-07	TRUE	6.43264	21.6289	1.75195e-06	4.57557e-06	TRUE	RFC3	P40938-2;P40938
RFC4	4.39465	20.7034	9.73661e-05	0.000141008	TRUE	6.06593	21.4455	7.06221e-07	2.28881e-06	TRUE	RFC4	P35249;P35249-2
RFC5	7.74671	22.3795	1.08732e-07	6.28899e-07	TRUE	7.98691	22.406	1.05266e-06	3.07651e-06	TRUE	RFC5	P40937-2;P40937
RFX1	3.08167	20.047	0.0011302	0.00135116	TRUE	3.60825	20.2167	2.14377e-06	5.31612e-06	TRUE	RFX1	P22670
RHOT1	1.96367	19.488	0.000148554	0.00020591	TRUE	1.84724	19.3362	0.00185929	0.00219714	TRUE	RHOT1	Q8IXI2-4;Q8IXI2;Q8IXI2-5;Q8IXI2-2;Q8IXI2-7;Q8IXI2-3
RHOT2	NA	NA	NA	NA	NA	3.18858	19.688	0.000208511	0.000285975	TRUE	RHOT2	Q8IXI1
RICTOR	6.82928	21.9208	1.4702e-07	7.82717e-07	TRUE	6.50375	21.6645	1.13795e-07	6.13995e-07	TRUE	RICTOR	Q6R327;Q6R327-3
RIF1	3.15491	20.0836	0.00133143	0.00157718	TRUE	NA	NA	NA	NA	NA	RIF1	Q5UIP0-2;Q5UIP0
RLTPR	7.03564	22.0239	6.89756e-06	1.48917e-05	TRUE	6.65912	21.7421	2.01587e-07	8.77813e-07	TRUE	RLTPR	Q6F5E8-2;Q6F5E8
Rnase-p15	NA	NA	NA	NA	NA	4.80441	20.8148	7.48097e-05	0.000111987	TRUE	Rnase-p15	Rnase-p15
RNF213	8.34296	22.6776	5.48654e-08	4.28407e-07	TRUE	7.50827	22.1667	8.90736e-08	5.20657e-07	TRUE	RNF213	Q63HN8;Q63HN8-4
RNF219	8.83249	22.9224	2.77652e-08	2.8589e-07	TRUE	7.21476	22.02	1.50942e-05	2.78938e-05	TRUE	RNF219	Q5W0B1
RNPEP	2.59919	19.8057	6.68254e-05	0.000100668	TRUE	2.55377	19.6895	2.18406e-06	5.36824e-06	TRUE	RNPEP	Q9H4A4
RNPS1	3.60429	20.3083	7.31969e-05	0.000109213	TRUE	4.59524	20.7102	0.000486096	0.000629545	TRUE	RNPS1	Q15287-3;Q15287-2;Q15287
RPL10	4.45246	20.7324	0.000333646	0.000427669	TRUE	6.47286	21.649	1.44168e-07	7.02908e-07	TRUE	RPL10	P27635
RPL10A	5.57514	23.5002	3.48431e-05	5.6878e-05	TRUE	5.17519	23.7097	7.77921e-05	0.000115921	TRUE	RPL10A	P62906
RPL11	4.1682	22.1725	3.84631e-05	6.18181e-05	TRUE	6.74264	21.7839	2.05865e-07	8.86664e-07	TRUE	RPL11	P62913-2;P62913
RPL13	1.81007	23.3581	0.114252	0.116872	FALSE	2.18609	24.8065	0.0874627	0.0904088	FALSE	RPL13	P26373;P26373-2
RPL13A	2.82746	19.9198	7.9704e-06	1.66662e-05	TRUE	4.23766	20.5314	5.96599e-05	9.13978e-05	TRUE	RPL13A;RPL13AP3	P40429;Q6NVV1
RPL14	5.15905	21.0856	9.02747e-07	2.80091e-06	TRUE	2.94925	23.4313	0.0086647	0.00949636	TRUE	RPL14	P50914
RPL15	3.27769	20.145	2.17948e-06	5.91935e-06	TRUE	4.91215	20.8687	1.01515e-07	5.63207e-07	TRUE	RPL15	P61313;P61313-2
RPL17	3.62189	20.3171	2.91104e-05	4.84484e-05	TRUE	4.89071	20.8579	3.66844e-07	1.37497e-06	TRUE	RPL17	P18621;P18621-3;P18621-2
RPL18	3.21781	23.5784	2.6539e-05	4.49675e-05	TRUE	3.12502	24.0567	0.000787572	0.000981325	TRUE	RPL18	Q07020-2;Q07020
RPL18A	2.19694	21.0062	0.0091801	0.00997883	TRUE	3.04728	22.4124	0.00842669	0.00925616	TRUE	RPL18A	Q02543
RPL19	NA	NA	NA	NA	NA	3.39867	19.772	6.46132e-06	1.36256e-05	TRUE	RPL19	P84098
RPL21	2.9573	25.0113	0.0072735	0.00798041	TRUE	7.69262	22.2589	2.18615e-07	9.12571e-07	TRUE	RPL21	P46778
RPL22	1.52569	25.2825	0.0146308	0.0156855	TRUE	2.58441	25.2782	0.000541141	0.000696461	TRUE	RPL22	P35268
RPL23	8.37661	22.6944	9.85366e-07	3.03713e-06	TRUE	8.73917	22.7822	1.80614e-07	8.24944e-07	TRUE	RPL23	P62829
RPL23A	2.79158	23.0915	0.000817326	0.000995883	TRUE	3.324	23.4804	0.00599901	0.00664901	TRUE	RPL23A	P62750
RPL24	7.01276	25.4518	0.00022322	0.000297098	TRUE	6.17369	23.744	1.02868e-06	3.04265e-06	TRUE	RPL24	P83731
RPL26L1	3.35139	20.1818	3.74979e-05	6.05785e-05	TRUE	4.30935	20.5673	2.93081e-06	6.92081e-06	TRUE	RPL26L1;RPL26	Q9UNX3;P61254
RPL27	6.63022	21.8212	6.0306e-09	1.41267e-07	TRUE	7.47421	22.1497	5.17565e-07	1.77709e-06	TRUE	RPL27	P61353
RPL27A	3.76508	22.9491	0.0107627	0.0116451	TRUE	2.44483	24.1315	0.0472813	0.0494992	TRUE	RPL27A	P46776
RPL28	5.79661	21.4044	2.89361e-05	4.833e-05	TRUE	6.14736	21.4863	1.37846e-06	3.79172e-06	TRUE	RPL28	P46779-4;P46779-5;P46779;P46779-2;P46779-3
RPL30	4.73091	23.6216	0.000158362	0.000217893	TRUE	2.64447	24.61	0.0238944	0.0253942	TRUE	RPL30	P62888
RPL31	3.4819	20.2471	0.000298011	0.000386219	TRUE	4.39957	20.6124	0.000120365	0.000172247	TRUE	RPL31	P62899;P62899-3;P62899-2
RPL32	3.40509	19.8682	0.00475339	0.00531495	TRUE	2.04228	21.3509	0.0568886	0.0593673	FALSE	RPL32	P62910
RPL35	NA	NA	NA	NA	NA	4.2921	20.5586	1.78802e-05	3.19244e-05	TRUE	RPL35	P42766
RPL35A	NA	NA	NA	NA	NA	4.74976	20.7875	1.26333e-06	3.5752e-06	TRUE	RPL35A	P18077
RPL36	2.61903	21.0696	0.00600624	0.00666018	TRUE	1.23775	22.2538	0.387088	0.390267	FALSE	RPL36	Q9Y3U8
RPL38	9.79062	23.4014	1.23485e-08	2.07975e-07	TRUE	7.70453	26.5086	1.67582e-05	3.03068e-05	TRUE	RPL38	P63173
RPL4	7.56843	22.2903	5.09915e-06	1.16251e-05	TRUE	4.85912	23.7512	0.000479658	0.000623048	TRUE	RPL4	P36578
RPL5	NA	NA	NA	NA	NA	5.69955	20.6924	1.12995e-05	2.17571e-05	TRUE	RPL5	P46777
RPL6	2.87955	22.323	0.00118393	0.00141138	TRUE	2.66135	22.9116	0.000398958	0.000523066	TRUE	RPL6	Q02878
RPL7	2.13982	22.719	0.00309261	0.0034871	TRUE	2.7836	23.7878	0.196887	0.200772	FALSE	RPL7	P18124
RPL7A	3.80087	23.1629	0.0021228	0.00244657	TRUE	3.32716	23.9512	0.00954085	0.0103986	TRUE	RPL7A	P62424
RPLP0	5.46755	21.2399	1.66564e-05	3.06734e-05	TRUE	7.67325	22.2492	4.50331e-08	3.36864e-07	TRUE	RPLP0;RPLP0P6	P05388;P05388-2;Q8NHW5
RPLP2	0.157611	20.854	0.77692	0.779415	FALSE	2.02876	21.2988	0.0310819	0.0327494	TRUE	RPLP2	P05387
RPN1	6.68802	21.8501	2.43752e-07	1.11959e-06	TRUE	7.639	22.2321	6.01931e-09	1.20632e-07	TRUE	RPN1	P04843
RPN2	6.48767	21.75	4.17266e-07	1.57019e-06	TRUE	6.85307	21.8391	2.33557e-06	5.70529e-06	TRUE	RPN2	P04844-2;P04844
RPP30	4.4645	20.7384	7.69188e-05	0.00011422	TRUE	3.51349	20.1693	3.97963e-05	6.40656e-05	TRUE	RPP30	P78346;P78346-2
RPS10	4.85001	20.9311	4.32826e-07	1.60299e-06	TRUE	5.95871	21.3919	8.80975e-07	2.7205e-06	TRUE	RPS10	P46783
RPS11	6.12454	24.0521	0.00274873	0.00311057	TRUE	7.67082	22.248	6.81192e-06	1.41626e-05	TRUE	RPS11	P62280
RPS13	4.13037	23.926	0.0138308	0.0148788	TRUE	6.74624	21.7857	3.03659e-06	7.13972e-06	TRUE	RPS13	P62277
RPS14	5.57218	23.7171	0.000253167	0.000334392	TRUE	8.31743	22.5713	5.99761e-09	1.20632e-07	TRUE	RPS14	P62263
RPS15A	5.66615	21.3392	1.84657e-06	5.11904e-06	TRUE	6.26141	21.5433	5.73513e-09	1.19828e-07	TRUE	RPS15A	P62244
RPS16	5.60733	24.6608	0.00198257	0.00229059	TRUE	7.06509	25.9826	7.37209e-05	0.000110525	TRUE	RPS16	P62249
RPS17	4.92795	20.4773	2.28591e-06	6.11971e-06	TRUE	5.22552	21.0253	3.92037e-05	6.33843e-05	TRUE	RPS17	P08708
RPS18	6.37323	24.006	0.000283089	0.00036995	TRUE	5.3666	26.1737	4.02408e-05	6.45693e-05	TRUE	RPS18	P62269
RPS19	3.20229	21.5915	0.0241223	0.0255397	TRUE	5.87974	21.3524	9.39272e-06	1.85961e-05	TRUE	RPS19	P39019
RPS2	8.35777	22.685	3.74508e-07	1.46826e-06	TRUE	8.75884	22.792	4.34151e-08	3.30493e-07	TRUE	RPS2	P15880
RPS20	4.07492	22.4879	0.00628521	0.00695306	TRUE	NA	NA	NA	NA	NA	RPS20	P60866;P60866-2
RPS23	6.51918	21.7657	3.73022e-06	8.9621e-06	TRUE	6.65968	21.7424	6.78907e-07	2.21491e-06	TRUE	RPS23	P62266
RPS24	4.23285	23.669	0.000291388	0.000378683	TRUE	6.47812	21.6516	0.000249282	0.000336257	TRUE	RPS24	P62847-2;P62847-3;P62847;P62847-4
RPS25	2.76775	26.2878	0.00242694	0.00277323	TRUE	4.54308	25.6173	0.000427598	0.000557638	TRUE	RPS25	P62851
RPS26	4.71589	20.8641	1.03659e-05	2.07097e-05	TRUE	5.32161	21.0734	9.94634e-05	0.00014527	TRUE	RPS26	P62854
RPS27A	6.41846	24.8928	1.45778e-05	2.74837e-05	TRUE	4.89919	26.7057	0.00180055	0.00213543	TRUE	RPS27A;UBA52;UBB;UBC	P62979;P62987;P0CG47;P0CG48
RPS27L	8.55083	22.7815	4.59679e-09	1.30521e-07	TRUE	9.05521	22.9402	1.41277e-09	8.95216e-08	TRUE	RPS27L;RPS27	Q71UM5;P42677
RPS28	3.48891	19.9017	0.000108998	0.000155214	TRUE	3.76847	20.2968	0.00291945	0.00333361	TRUE	RPS28	P62857
RPS3	5.85762	25.5541	3.3068e-05	5.43591e-05	TRUE	6.33217	25.7208	3.02714e-07	1.16119e-06	TRUE	RPS3	P23396;P23396-2
RPS3A	5.38074	24.285	0.00205049	0.00236614	TRUE	7.79167	22.3084	1.24858e-07	6.25564e-07	TRUE	RPS3A	P61247
RPS4X	2.9126	23.2636	0.00123859	0.00147467	TRUE	6.39081	21.608	1.87235e-08	2.04043e-07	TRUE	RPS4X	P62701
RPS5	NA	NA	NA	NA	NA	3.64597	20.2356	0.00763663	0.00841657	TRUE	RPS5	P46782
RPS6	4.39567	22.2539	0.000502605	0.000627921	TRUE	5.59464	23.0228	0.000116932	0.000168229	TRUE	RPS6	P62753
RPS7	NA	NA	NA	NA	NA	2.24169	19.5334	0.0111617	0.0121114	TRUE	RPS7	P62081
RPS8	4.08153	24.1014	0.000793005	0.000968769	TRUE	4.32142	24.2127	6.63331e-06	1.39186e-05	TRUE	RPS8	P62241
RPS9	3.18201	24.9975	0.000327001	0.000419726	TRUE	6.31929	24.6445	2.77688e-05	4.69345e-05	TRUE	RPS9	P46781
RPSA	0.692451	21.8027	0.175979	0.179036	FALSE	0.967309	23.0215	0.0299131	0.0315517	TRUE	RPSA	P08865
RPTOR	4.35982	20.686	1.66717e-05	3.06734e-05	TRUE	4.81501	20.8201	2.54174e-08	2.35471e-07	TRUE	RPTOR	Q8N122;Q8N122-3
RQCD1	4.97434	20.9933	7.00411e-07	2.31903e-06	TRUE	3.95481	20.39	4.01019e-07	1.43723e-06	TRUE	RQCD1	Q92600-3;Q92600;Q92600-2
RTCB	4.47058	20.7414	9.94295e-06	2.01657e-05	TRUE	4.00652	20.4158	1.06489e-06	3.10304e-06	TRUE	RTCB	Q9Y3I0
RT-p51	NA	NA	NA	NA	NA	5.21969	20.5005	8.95909e-07	2.74932e-06	TRUE	RT-p51	RT-p51
RUNX1	10.2641	23.6382	2.40223e-08	2.58545e-07	TRUE	9.78915	23.3072	8.73445e-10	8.95216e-08	TRUE	RUNX1	Q01196-8;Q01196;Q01196-9;Q01196-10;Q01196-2;Q01196-7;Q01196-3;Q01196-4
RUNX3	3.10333	20.0578	1.21513e-05	2.3622e-05	TRUE	2.22743	19.3036	0.00115438	0.00140297	TRUE	RUNX3	Q13761;Q13761-2
RUVBL1	7.50378	22.258	2.09052e-08	2.47952e-07	TRUE	8.01354	22.4193	4.13071e-09	1.05796e-07	TRUE	RUVBL1	Q9Y265;Q9Y265-2
RUVBL2	5.60537	23.8748	2.29463e-05	3.97711e-05	TRUE	6.8028	23.5689	5.44947e-05	8.46737e-05	TRUE	RUVBL2	Q9Y230;Q9Y230-2
S100A9	NA	NA	NA	NA	NA	4.0206	20.0208	0.00101261	0.00123989	TRUE	S100A9	P06702
SAMD1	3.46288	20.2376	1.44e-06	4.16445e-06	TRUE	2.59281	19.709	1.35512e-05	2.53956e-05	TRUE	SAMD1	Q6SPF0
SAMM50	NA	NA	NA	NA	NA	3.86999	19.9606	0.000235409	0.000318858	TRUE	SAMM50	Q9Y512
SAP30	3.16827	19.7734	2.0261e-05	3.60238e-05	TRUE	3.85603	19.955	1.23971e-05	2.36848e-05	TRUE	SAP30	O75446
SAR1B	NA	NA	NA	NA	NA	3.59771	20.2114	1.55963e-05	2.86272e-05	TRUE	SAR1B;SAR1A	Q9Y6B6;Q9NR31
SARS	3.07631	20.0443	1.00216e-05	2.02376e-05	TRUE	3.24655	19.7112	0.000223135	0.000303488	TRUE	SARS	P49591
SCAMP3	NA	NA	NA	NA	NA	2.44305	19.3898	0.00132099	0.00158972	TRUE	SCAMP3	O14828-2;O14828
SCAPER	4.72769	20.87	1.19011e-06	3.57414e-06	TRUE	NA	NA	NA	NA	NA	SCAPER	Q9BY12-2;Q9BY12
SCD	NA	NA	NA	NA	NA	5.02929	20.4243	8.06839e-07	2.56413e-06	TRUE	SCD	O00767
SCFD1	1.54484	19.1241	0.000918496	0.00110763	TRUE	1.91806	19.1798	3.99222e-05	6.41631e-05	TRUE	SCFD1	Q8WVM8
SCO1	4.90662	20.9594	2.60048e-05	4.42223e-05	TRUE	6.44923	21.6372	7.50101e-06	1.53139e-05	TRUE	SCO1	O75880
SDHA	5.97187	23.9902	0.00219202	0.00251706	TRUE	3.54096	25.6162	0.0218069	0.023226	TRUE	SDHA	P31040;P31040-2;P31040-3
SEC13	5.24816	21.1302	4.63297e-05	7.30823e-05	TRUE	6.4988	21.662	2.15763e-06	5.3236e-06	TRUE	SEC13	P55735;P55735-2;P55735-3
SEC16A	8.69247	22.8524	1.14477e-09	1.1665e-07	TRUE	8.3439	22.5845	8.50838e-09	1.44056e-07	TRUE	SEC16A	O15027-5;O15027;O15027-2;O15027-4;O15027-3
SEC23A	3.24524	20.1287	4.2727e-07	1.59428e-06	TRUE	3.44188	19.7893	5.76338e-05	8.87091e-05	TRUE	SEC23A;SEC23B	Q15436;Q15437
SENP1	6.36406	21.6882	9.48979e-07	2.93463e-06	TRUE	5.30657	21.0659	7.32156e-06	1.49787e-05	TRUE	SENP1	Q9P0U3-2;Q9P0U3
SENP3	5.68742	21.3498	4.58206e-07	1.67058e-06	TRUE	5.29806	21.0616	5.16605e-07	1.77709e-06	TRUE	SENP3	Q9H4L4
SEPTIN1	NA	NA	NA	NA	NA	3.419	20.1221	2.39592e-06	5.8382e-06	TRUE	SEPTIN1	Q8WYJ6
SEPTIN6	5.63921	21.3257	4.97085e-06	1.1388e-05	TRUE	5.30774	21.0664	1.63256e-06	4.32123e-06	TRUE	SEPTIN6	Q14141-2;Q14141-4;Q14141;Q14141-3
SEPTIN9	5.28919	21.1507	3.05846e-07	1.30737e-06	TRUE	5.18313	21.0041	2.15677e-06	5.3236e-06	TRUE	SEPTIN9	Q9UHD8-4;Q9UHD8-9;Q9UHD8-3;Q9UHD8-8;Q9UHD8-7;Q9UHD8-2;Q9UHD8-5;Q9UHD8
SERPINB12	NA	NA	NA	NA	NA	1.26377	22.6033	0.144142	0.147907	FALSE	SERPINB12	Q96P63;Q96P63-2
SERPINB3	NA	NA	NA	NA	NA	-2.51253	19.4176	0.0621479	0.0646497	FALSE	SERPINB3	P29508-2;P29508
SET	2.90034	21.671	0.0113978	0.012318	TRUE	NA	NA	NA	NA	NA	SET;SETSIP	Q01105-3;Q01105-4;Q01105-2;Q01105;P0DME0
SF3B1	4.93927	20.9758	2.6765e-07	1.19933e-06	TRUE	4.40257	20.6139	9.93921e-07	2.9848e-06	TRUE	SF3B1	O75533
SF3B3	6.57108	22.4317	7.40656e-06	1.58277e-05	TRUE	5.94359	23.5174	0.00041352	0.000540715	TRUE	SF3B3	Q15393
SFPQ	NA	NA	NA	NA	NA	3.97933	20.0043	2.60659e-06	6.3046e-06	TRUE	SFPQ	P23246-2;P23246
SFXN1	4.62616	20.8192	2.37019e-06	6.27365e-06	TRUE	4.29677	20.561	0.000525087	0.000676686	TRUE	SFXN1	Q9H9B4
SFXN3	NA	NA	NA	NA	NA	2.49884	19.662	0.0286884	0.0303251	TRUE	SFXN3	Q9BWM7
SFXN4	4.46902	20.2937	8.40897e-06	1.73551e-05	TRUE	4.60225	20.7137	3.43973e-08	2.78587e-07	TRUE	SFXN4	Q6P4A7;Q6P4A7-3;Q6P4A7-2
SHMT1	2.61244	19.8123	0.000462844	0.000582127	TRUE	NA	NA	NA	NA	NA	SHMT1	P34896-4;P34896-2;P34896
SHMT2	3.13933	20.0758	3.25503e-06	8.01219e-06	TRUE	NA	NA	NA	NA	NA	SHMT2	P34897-3;P34897;P34897-2
SIN3A	4.38442	20.2599	1.55124e-05	2.89544e-05	TRUE	5.47743	21.1513	1.50849e-05	2.78938e-05	TRUE	SIN3A	Q96ST3
SIPA1L2	4.51801	20.7651	2.7741e-05	4.67506e-05	TRUE	2.94504	19.8851	0.000240244	0.000324959	TRUE	SIPA1L2	Q9P2F8
SKIV2L	3.12263	20.0674	5.35431e-06	1.20891e-05	TRUE	3.17184	19.9985	1.8176e-06	4.64813e-06	TRUE	SKIV2L	Q15477
SKIV2L2	7.89997	22.4561	1.89508e-09	1.1665e-07	TRUE	7.69595	22.2605	1.42939e-08	1.87191e-07	TRUE	SKIV2L2	P42285
SKP2	3.58692	20.2996	1.77641e-05	3.22578e-05	TRUE	NA	NA	NA	NA	NA	SKP2	Q13309-2;Q13309
SLC25A1	6.37141	21.6918	1.53062e-07	8.02233e-07	TRUE	6.55925	21.6922	1.58848e-06	4.23883e-06	TRUE	SLC25A1	P53007
SLC25A10	7.8385	22.4254	5.1625e-07	1.82538e-06	TRUE	7.37206	22.0986	1.80818e-08	2.04043e-07	TRUE	SLC25A10	Q9UBX3;Q9UBX3-2
SLC25A11	8.4783	22.7453	5.89787e-08	4.33492e-07	TRUE	8.90028	22.8627	3.41982e-08	2.78587e-07	TRUE	SLC25A11	Q02978;Q02978-2
SLC25A12	7.41707	22.2147	9.69037e-08	5.78336e-07	TRUE	7.82183	22.3235	1.55627e-09	8.95216e-08	TRUE	SLC25A12	O75746;O75746-2
SLC25A13	4.46142	20.7368	2.31336e-06	6.17046e-06	TRUE	4.81538	20.8203	0.000154119	0.000215899	TRUE	SLC25A13	Q9UJS0;Q9UJS0-2
SLC25A19	5.15347	21.0829	3.91827e-07	1.52194e-06	TRUE	NA	NA	NA	NA	NA	SLC25A19	Q9HC21-2;Q9HC21
SLC25A22	4.42293	20.7176	3.85226e-06	9.16313e-06	TRUE	4.83917	20.8322	1.89346e-06	4.80459e-06	TRUE	SLC25A22	Q9H936
SLC25A24	NA	NA	NA	NA	NA	2.74755	19.7864	4.38181e-06	9.71317e-06	TRUE	SLC25A24	Q6NUK1
SLC25A25	NA	NA	NA	NA	NA	4.05307	20.4391	2.30264e-07	9.42164e-07	TRUE	SLC25A25	Q6KCM7;Q6KCM7-4;Q6KCM7-5;Q6KCM7-2;Q6KCM7-3;Q6KCM7-6
SLC25A3	8.3951	22.7037	2.45526e-08	2.58545e-07	TRUE	9.18489	23.005	2.62126e-09	1.05796e-07	TRUE	SLC25A3	Q00325-2;Q00325
SLC25A32	2.69766	19.8549	6.05005e-05	9.29327e-05	TRUE	2.94385	19.8845	1.35404e-06	3.76678e-06	TRUE	SLC25A32	Q9H2D1
SLC25A36	4.32576	20.669	3.49041e-06	8.49485e-06	TRUE	4.39045	20.6078	5.52063e-08	3.66301e-07	TRUE	SLC25A36;SLC25A33	Q96CQ1-2;Q96CQ1-3;Q96CQ1;Q9BSK2
SLC25A4	3.33904	20.1756	5.15276e-05	8.06159e-05	TRUE	3.76585	20.2955	2.71406e-06	6.5164e-06	TRUE	SLC25A4	P12235
SLC25A40	1.76701	19.2129	0.000325053	0.000418372	TRUE	1.9521	19.1934	0.00312048	0.00355489	TRUE	SLC25A40	Q8TBP6
SLC25A5	11.2274	24.1198	2.87167e-10	1.02165e-07	TRUE	11.0485	23.9368	2.8244e-10	8.95216e-08	TRUE	SLC25A5	P05141
SLC25A6	8.76576	22.889	2.526e-09	1.1665e-07	TRUE	8.91252	22.8688	7.50016e-10	8.95216e-08	TRUE	SLC25A6	P12236
SLC27A4	2.08425	19.3398	8.26334e-05	0.000121933	TRUE	NA	NA	NA	NA	NA	SLC27A4	Q6P1M0
SLC2A1	2.79612	19.9042	0.0015316	0.00179165	TRUE	2.94837	19.8868	0.00127344	0.00153626	TRUE	SLC2A1	P11166
SLU7	2.45203	19.7321	0.000101183	0.000145636	TRUE	2.87224	19.5615	7.85679e-06	1.5908e-05	TRUE	SLU7	O95391
SMARCA4	3.39077	20.2015	1.0693e-06	3.23204e-06	TRUE	3.84897	20.3371	5.54615e-06	1.18915e-05	TRUE	SMARCA4	P51532-5;P51532-2;P51532-3;P51532-4;P51532
SMARCA5	5.1656	21.0889	2.80757e-08	2.85945e-07	TRUE	5.5296	21.1774	8.96321e-08	5.20821e-07	TRUE	SMARCA5	O60264
SMARCAD1	2.9073	19.9598	9.65661e-06	1.9713e-05	TRUE	NA	NA	NA	NA	NA	SMARCAD1	Q9H4L7-3;Q9H4L7;Q9H4L7-2
SMARCAL1	4.03937	20.5258	3.72326e-05	6.02538e-05	TRUE	3.23956	20.0324	9.68427e-05	0.000141728	TRUE	SMARCAL1	Q9NZC9
SMARCB1	3.51044	20.2613	0.00011257	0.000159816	TRUE	3.10129	19.6531	6.7784e-06	1.41325e-05	TRUE	SMARCB1	Q12824-2;Q12824
SMC2	7.69918	22.3557	5.7516e-08	4.33492e-07	TRUE	8.21927	22.5222	4.63102e-08	3.36864e-07	TRUE	SMC2	O95347;O95347-2
SMC4	7.86055	22.4364	5.60082e-09	1.37474e-07	TRUE	8.52892	22.677	2.1188e-07	9.00718e-07	TRUE	SMC4	Q9NTJ3;Q9NTJ3-2
SMG5	4.14764	20.5799	0.000127101	0.000177752	TRUE	NA	NA	NA	NA	NA	SMG5	Q9UPR3
SMG7	4.8544	20.9333	0.000107357	0.00015311	TRUE	3.69869	19.8921	7.65486e-05	0.000114415	TRUE	SMG7	Q92540-2;Q92540;Q92540-5;Q92540-4
SNRNP200	8.63104	22.8216	1.88387e-09	1.1665e-07	TRUE	8.61457	22.7199	4.23183e-08	3.24726e-07	TRUE	SNRNP200	O75643
SNRPA1	2.48805	28.0701	0.0076556	0.00838002	TRUE	3.4716	27.951	0.00238617	0.00276323	TRUE	SNRPA1	P09661
SNRPB	6.11506	21.5636	3.02069e-06	7.4878e-06	TRUE	5.40151	21.1133	4.73823e-08	3.37207e-07	TRUE	SNRPB;SNRPN	P14678-2;P63162;P14678;P63162-2;P14678-3
SNRPD1	7.5685	22.2904	1.62287e-07	8.30945e-07	TRUE	7.39258	22.1089	1.77694e-06	4.58131e-06	TRUE	SNRPD1	P62314
SNRPD2	4.26968	20.641	4.65758e-05	7.33471e-05	TRUE	4.58181	21.2898	1.70135e-05	3.05993e-05	TRUE	SNRPD2	P62316-2;P62316
SNRPD3	4.36662	23.7902	2.67566e-06	6.82664e-06	TRUE	5.29376	24.4934	0.00152494	0.00182398	TRUE	SNRPD3	P62318-2;P62318
SNRPE	5.51793	21.2651	6.78395e-08	4.7437e-07	TRUE	5.84899	21.3371	2.17827e-08	2.2182e-07	TRUE	SNRPE	P62304
SON	5.27486	21.1436	6.84769e-06	1.48525e-05	TRUE	7.20768	22.0164	1.4459e-07	7.02908e-07	TRUE	SON	P18583-6;P18583-2;P18583-10;P18583-3;P18583-4;P18583-7;P18583;P18583-5;P18583-9;P18583-8
SORL1	NA	NA	NA	NA	NA	1.82286	19.1417	4.98436e-05	7.80644e-05	TRUE	SORL1	Q92673
SPATA5	NA	NA	NA	NA	NA	3.68932	20.2572	0.000316814	0.00042328	TRUE	SPATA5	Q8NB90;Q8NB90-3;Q8NB90-2
SPATA5L1	3.74705	20.3796	5.11143e-07	1.81962e-06	TRUE	1.51767	19.0196	0.0188181	0.0201082	TRUE	SPATA5L1	Q9BVQ7-3;Q9BVQ7-2;Q9BVQ7
SPTAN1	NA	NA	NA	NA	NA	4.66591	20.7455	6.50206e-08	4.11937e-07	TRUE	SPTAN1	Q13813-3;Q13813;Q13813-2
SPTBN1	NA	NA	NA	NA	NA	5.39406	21.1096	8.15406e-07	2.583e-06	TRUE	SPTBN1	Q01082;Q01082-3;Q01082-2
SPTLC1	3.45186	20.2321	7.87606e-05	0.000116586	TRUE	4.30534	20.1347	4.70332e-05	7.43122e-05	TRUE	SPTLC1	O15269;O15269-2
SQRDL	4.74019	20.8762	0.00141459	0.00166726	TRUE	4.69342	20.7593	0.000693536	0.000873144	TRUE	SQRDL	Q9Y6N5
SQSTM1	4.56053	20.7864	6.76428e-05	0.000101573	TRUE	3.67961	20.2524	4.62705e-05	7.34049e-05	TRUE	SQSTM1	Q13501-2;Q13501
SRP14	1.46064	19.2364	5.44218e-05	8.42863e-05	TRUE	2.12262	19.4739	0.00063032	0.000797647	TRUE	SRP14	P37108
SRP68	2.53356	19.7729	2.36345e-06	6.27352e-06	TRUE	7.89038	22.3578	7.91954e-09	1.38875e-07	TRUE	SRP68	Q9UHB9-2;Q9UHB9;Q9UHB9-3;Q9UHB9-4
SRRM1	NA	NA	NA	NA	NA	4.36333	22.3765	0.000556625	0.000712655	TRUE	SRRM1	Q8IYB3-2;Q8IYB3
SRRM2	4.27861	24.9407	0.00192295	0.00222995	TRUE	4.9349	24.4862	0.000617977	0.000784049	TRUE	SRRM2	Q9UQ35;Q9UQ35-2
SRSF1	2.15816	24.1094	0.195421	0.19817	FALSE	6.01677	21.421	0.000123764	0.000176143	TRUE	SRSF1	Q07955-3;Q07955;Q07955-2
SRSF10	5.80994	21.4111	6.39317e-08	4.53818e-07	TRUE	6.36132	21.5932	6.16314e-09	1.21044e-07	TRUE	SRSF10;SRSF12	O75494-5;O75494-4;O75494-6;O75494-3;O75494-2;O75494;Q8WXF0
SRSF3	0.816815	22.8043	0.237964	0.241051	FALSE	1.7826	22.2432	0.0596462	0.0621789	FALSE	SRSF3	P84103-2;P84103
SRSF6	NA	NA	NA	NA	NA	4.89574	20.8604	0.000148278	0.000208609	TRUE	SRSF6	Q13247-3;Q13247
SRSF7	2.46102	23.816	0.0258011	0.0272862	TRUE	3.69838	23.2269	0.000486583	0.000629545	TRUE	SRSF7	Q16629-3;Q16629-2;Q16629-4;Q16629
SSBP1	9.14955	23.0809	3.08356e-07	1.30737e-06	TRUE	9.46629	23.1457	2.94878e-09	1.05796e-07	TRUE	SSBP1	Q04837
SSR1	NA	NA	NA	NA	NA	3.82842	20.3268	1.30942e-06	3.6634e-06	TRUE	SSR1	P43307-2;P43307
SSR4	6.02643	21.5193	5.92177e-08	4.33492e-07	TRUE	6.31382	21.5695	4.75749e-09	1.13092e-07	TRUE	SSR4	P51571
SSRP1	5.36786	21.1901	7.73453e-06	1.63226e-05	TRUE	7.05389	21.9395	2.16686e-07	9.09875e-07	TRUE	SSRP1	Q08945
STAT1	3.86858	20.4404	2.30053e-05	3.97711e-05	TRUE	4.84295	20.8341	1.06164e-05	2.06442e-05	TRUE	STAT1	P42224-2;P42224
STAU2	7.3798	22.196	1.37118e-06	4.02759e-06	TRUE	5.49856	21.1619	0.000117135	0.000168229	TRUE	STAU2	Q9NUL3-6;Q9NUL3-8;Q9NUL3-3;Q9NUL3-7;Q9NUL3-2;Q9NUL3;Q9NUL3-4
STIL	5.60038	21.3063	3.81349e-05	6.15015e-05	TRUE	4.1774	20.5013	7.55397e-06	1.539e-05	TRUE	STIL	Q15468;Q15468-2
STIP1	NA	NA	NA	NA	NA	3.69008	20.2576	0.000220019	0.000299898	TRUE	STIP1	P31948-3;P31948;P31948-2
STRAP	NA	NA	NA	NA	NA	3.62428	19.8623	0.000614975	0.000781249	TRUE	STRAP	Q9Y3F4;Q9Y3F4-2
STT3A	2.39564	19.7039	1.85757e-05	3.35365e-05	TRUE	5.03502	20.9301	3.11184e-06	7.27577e-06	TRUE	STT3A	P46977;P46977-2
STT3B	5.75194	21.3821	1.38214e-07	7.42059e-07	TRUE	6.40247	21.6138	1.35914e-07	6.70689e-07	TRUE	STT3B	Q8TCJ2
SUCLA2	7.35128	22.1818	3.0219e-08	3.00743e-07	TRUE	6.87088	21.848	1.05633e-08	1.66311e-07	TRUE	SUCLA2	Q9P2R7-2;Q9P2R7
SUCLG1	4.96803	20.9901	1.21903e-07	6.75613e-07	TRUE	4.43468	20.1864	1.60692e-06	4.27642e-06	TRUE	SUCLG1	P53597
SUDS3	4.06405	20.5381	2.4474e-05	4.19235e-05	TRUE	4.52264	20.6739	8.79264e-06	1.75495e-05	TRUE	SUDS3	Q9H7L9
SUGP2	7.70567	22.359	5.33834e-09	1.3519e-07	TRUE	7.6549	22.24	2.40084e-09	1.05796e-07	TRUE	SUGP2	Q8IX01-4;Q8IX01;Q8IX01-3
SUPT16H	0.816089	24.189	0.338155	0.341803	FALSE	7.55216	22.1887	1.55336e-07	7.3691e-07	TRUE	SUPT16H	Q9Y5B9
SYNCRIP	5.69578	21.354	1.31361e-07	7.11476e-07	TRUE	6.39141	21.6083	9.44722e-08	5.42524e-07	TRUE	SYNCRIP	O60506-4;O60506-3;O60506-2;O60506;O60506-5
SYNRG	2.33737	19.4411	2.44162e-05	4.19011e-05	TRUE	NA	NA	NA	NA	NA	SYNRG	Q9UMZ2-4;Q9UMZ2-8;Q9UMZ2-3;Q9UMZ2-7;Q9UMZ2-5;Q9UMZ2
TAB1	1.57867	19.1376	0.0313832	0.0330777	TRUE	NA	NA	NA	NA	NA	TAB1	Q15750-2;Q15750
TAF1	4.6747	20.8435	1.97475e-07	9.63721e-07	TRUE	4.5618	20.6935	3.78245e-07	1.39115e-06	TRUE	TAF1;TAF1L	P21675-10;P21675-11;P21675-8;P21675-6;P21675-7;Q8IZX4;P21675-3;P21675-5;P21675-9;P21675;P21675-2;P21675-12;P21675-4
TAF5L	3.70808	20.3602	1.70832e-05	3.12027e-05	TRUE	NA	NA	NA	NA	NA	TAF5L	O75529-2;O75529
TAMM41	3.78459	20.3984	4.75234e-06	1.10221e-05	TRUE	4.37579	20.6005	1.30811e-06	3.6634e-06	TRUE	TAMM41	Q96BW9-3;Q96BW9
TARDBP	NA	NA	NA	NA	NA	3.68242	20.2538	5.3985e-05	8.40147e-05	TRUE	TARDBP	Q13148-4;Q13148
TARS	3.26129	19.8106	2.00972e-05	3.58005e-05	TRUE	4.41772	20.6214	1.5353e-06	4.1306e-06	TRUE	TARS	P26639;P26639-2
TBC1D15	NA	NA	NA	NA	NA	3.18057	20.0029	2.05825e-05	3.61574e-05	TRUE	TBC1D15	Q8TC07-2;Q8TC07-3;Q8TC07
TBCD	NA	NA	NA	NA	NA	2.86711	19.8461	2.92498e-07	1.14136e-06	TRUE	TBCD	Q9BTW9-5;Q9BTW9;Q9BTW9-4;Q9BTW9-3
TBL1XR1	4.28483	20.6485	0.000160875	0.00022038	TRUE	3.41884	20.122	7.72054e-07	2.46957e-06	TRUE	TBL1XR1	Q9BZK7
TBL3	2.11364	19.5629	0.0115923	0.0125139	TRUE	NA	NA	NA	NA	NA	TBL3	Q12788
TCERG1	6.69556	21.8539	4.2877e-07	1.59428e-06	TRUE	6.35047	21.5878	4.18734e-09	1.05796e-07	TRUE	TCERG1	O14776-2;O14776
TCF7	4.73887	20.8756	0.00149168	0.00174713	TRUE	3.37995	19.7646	0.000904372	0.0011171	TRUE	TCF7;LEF1;TCF7L2;TCF7L1	P36402-10;P36402-14;P36402-16;P36402-8;P36402-6;P36402-2;P36402-9;P36402-13;P36402-15;P36402-12;P36402-4;P36402-7;P36402-5;P36402;P36402-11;P36402-3;Q9UJU2-3;Q9UJU2-7;Q9NQB0-17;Q9UJU2-5;Q9UJU2-6;Q9UJU2;Q9NQB0-14;Q9NQB0-15;Q9NQB0-10;Q9NQB0-12;Q9NQB0-9;Q9NQB0-4;Q9NQB0-6;Q9NQB0-11;Q9NQB0-2;Q9NQB0-13;Q9NQB0-16;Q9HCS4;Q9NQB0-8;Q9NQB0-7;Q9NQB0-5;Q9NQB0-3;Q9NQB0
TCOF1	NA	NA	NA	NA	NA	1.65429	20.644	0.0626578	0.065111	FALSE	TCOF1	Q13428-2;Q13428-8;Q13428-6;Q13428-7;Q13428;Q13428-3;Q13428-4
TCP1	9.43209	23.2222	4.58364e-08	3.80077e-07	TRUE	9.99748	23.4113	9.69523e-10	8.95216e-08	TRUE	TCP1	P17987
TDRKH	NA	NA	NA	NA	NA	2.36793	19.3598	0.00933002	0.0101914	TRUE	TDRKH	Q9Y2W6
TECR	6.11783	21.565	8.99452e-06	1.84417e-05	TRUE	5.27633	21.0507	0.000352341	0.000467567	TRUE	TECR	Q9NZ01
TELO2	5.12922	21.0707	4.15764e-07	1.57019e-06	TRUE	4.93472	20.8799	4.84715e-06	1.06485e-05	TRUE	TELO2	Q9Y4R8
TFB2M	3.55477	20.2835	1.02946e-06	3.13918e-06	TRUE	3.59625	20.2107	6.65456e-06	1.39334e-05	TRUE	TFB2M	Q9H5Q4
TFIP11	2.19687	19.6046	0.000227082	0.000301382	TRUE	3.59102	20.2081	0.0013535	0.00162486	TRUE	TFIP11	Q9UBB9
TFRC	5.73693	21.3746	1.00483e-08	1.88422e-07	TRUE	5.92186	21.3735	1.44873e-08	1.87191e-07	TRUE	TFRC	P02786
TGM1	NA	NA	NA	NA	NA	-2.80011	19.5326	0.000141488	0.000200203	FALSE	TGM1	P22735
THEM6	3.19153	19.7827	1.30359e-05	2.503e-05	TRUE	2.65702	19.7411	1.04145e-06	3.05374e-06	TRUE	THEM6	Q8WUY1
THEMIS	5.09666	21.0544	6.87569e-06	1.48788e-05	TRUE	4.83834	20.8317	1.88947e-07	8.47242e-07	TRUE	THEMIS	Q8N1K5-2;Q8N1K5;Q8N1K5-4;Q8N1K5-3
THOC2	3.90033	20.4563	1.68029e-05	3.08108e-05	TRUE	3.09098	19.9581	1.01575e-06	3.03182e-06	TRUE	THOC2	Q8NI27
THRAP3	2.52899	21.8277	0.0387293	0.0405922	TRUE	5.16399	20.9946	3.80209e-05	6.19179e-05	TRUE	THRAP3	Q9Y2W1
TICRR	2.71373	19.863	8.11968e-07	2.57347e-06	TRUE	2.7752	19.8002	4.02923e-06	9.05423e-06	TRUE	TICRR	Q7Z2Z1-2;Q7Z2Z1
TIMELESS	1.69376	19.1836	0.000103712	0.000149046	TRUE	NA	NA	NA	NA	NA	TIMELESS	Q9UNS1-2;Q9UNS1
TIMM23	6.17077	21.5915	3.41499e-07	1.38521e-06	TRUE	6.36468	21.5949	1.78214e-06	4.58131e-06	TRUE	TIMM23;TIMM23B	O14925;Q5SRD1
TIMM50	NA	NA	NA	NA	NA	3.2704	19.7207	5.15785e-05	8.06531e-05	TRUE	TIMM50	Q3ZCQ8-3;Q3ZCQ8;Q3ZCQ8-2
TIMMDC1	NA	NA	NA	NA	NA	3.50538	19.8147	0.00498713	0.00555257	TRUE	TIMMDC1	Q9NPL8
TKT	5.79745	21.4048	1.2319e-07	6.75613e-07	TRUE	4.71775	20.7715	2.29494e-07	9.42164e-07	TRUE	TKT	P29401;P29401-2
TM7SF2	2.34411	19.4438	0.000123501	0.000173494	TRUE	NA	NA	NA	NA	NA	TM7SF2	O76062
TMCO1	3.4295	20.2209	1.95161e-05	3.5099e-05	TRUE	4.51038	20.2167	9.62058e-07	2.9069e-06	TRUE	TMCO1	Q9UM00-2;Q9UM00
TMED10	6.61096	21.8116	8.564e-08	5.27926e-07	TRUE	7.00515	21.9152	7.59177e-09	1.35548e-07	TRUE	TMED10	P49755
TMED9	5.63967	21.326	3.74585e-08	3.30712e-07	TRUE	5.56915	20.6402	5.08213e-06	1.10903e-05	TRUE	TMED9	Q9BVK6
TMEM201	4.3551	20.6837	3.41038e-07	1.38521e-06	TRUE	3.49054	19.8088	9.46936e-05	0.00013879	TRUE	TMEM201	Q5SNT2;Q5SNT2-2
TMEM33	6.65699	21.8346	1.19675e-07	6.67472e-07	TRUE	6.8043	21.8147	1.9935e-07	8.77813e-07	TRUE	TMEM33	P57088
TMPO	NA	NA	NA	NA	NA	3.02225	19.6215	0.000717289	0.000899589	TRUE	TMPO	P42166;P42167-3;P42167-2;P42167
TNRC6A	3.81158	20.4119	7.00794e-05	0.000104895	TRUE	NA	NA	NA	NA	NA	TNRC6A;TNRC6C	Q8NDV7-2;Q8NDV7-6;Q8NDV7-5;Q8NDV7;Q9HCJ0;Q9HCJ0-2
TOMM22	2.48402	19.7481	0.00113129	0.00135116	TRUE	3.51064	19.8168	0.000267754	0.000360185	TRUE	TOMM22	Q9NS69
TOP2A	NA	NA	NA	NA	NA	5.23994	21.0325	6.3898e-05	9.69827e-05	TRUE	TOP2A;TOP2B	P11388;P11388-2;P11388-3;P11388-4;Q02880-2;Q02880
TRA2A	NA	NA	NA	NA	NA	3.37146	19.7612	0.00235634	0.0027352	TRUE	TRA2A	Q13595-2;Q13595-4;Q13595-3;Q13595
TRA2B	2.65793	19.8351	9.95501e-07	3.05831e-06	TRUE	2.98401	19.9046	1.33631e-05	2.51873e-05	TRUE	TRA2B	P62995-3;P62995
TRAP1	4.60781	20.81	2.18694e-06	5.92243e-06	TRUE	5.12632	20.9757	1.02505e-06	3.0411e-06	TRUE	TRAP1	Q12931-2;Q12931
TRBC1	6.15522	21.5837	1.51151e-06	4.34444e-06	TRUE	5.60445	21.2148	2.68893e-06	6.47189e-06	TRUE	TRBC1;TRBC2	P01850;A0A5B9
TRIM25	3.98867	20.5005	4.87766e-06	1.12571e-05	TRUE	3.86648	20.3458	2.61739e-05	4.44684e-05	TRUE	TRIM25	Q14258
TRIM28	7.77801	22.3951	9.97522e-09	1.88422e-07	TRUE	7.5823	22.2037	2.00622e-07	8.77813e-07	TRUE	TRIM28	Q13263;Q13263-2
TRIP13	4.92064	20.9664	1.49191e-07	7.89785e-07	TRUE	4.99286	20.909	6.77251e-06	1.41325e-05	TRUE	TRIP13	Q15645
TRO	5.01381	21.013	0.000115081	0.00016264	TRUE	4.69281	20.759	0.000208875	0.000286074	TRUE	TRO	Q12816-2;Q12816;Q12816-5;Q12816-3;Q12816-4
TROAP	NA	NA	NA	NA	NA	1.47095	19.001	0.00385452	0.00435574	TRUE	TROAP	Q12815
TRRAP	4.17078	20.5915	6.95542e-06	1.49821e-05	TRUE	4.53812	20.6816	3.63573e-05	5.93071e-05	TRUE	TRRAP	Q9Y4A5-2;Q9Y4A5
TTC27	NA	NA	NA	NA	NA	2.365	19.5951	0.00420596	0.00472569	TRUE	TTC27	Q6P3X3
TTC37	1.99896	19.5056	7.79649e-06	1.64164e-05	TRUE	2.15078	19.488	1.02415e-05	1.99944e-05	TRUE	TTC37	Q6PGP7
TTF2	4.59976	20.806	1.01306e-05	2.04137e-05	TRUE	5.60284	21.214	1.74495e-06	4.56944e-06	TRUE	TTF2	Q9UNY4;Q9UNY4-2
TTI1	2.6486	19.8304	3.95406e-05	6.31706e-05	TRUE	NA	NA	NA	NA	NA	TTI1	O43156
TUBA1A	6.89603	21.9541	6.39142e-05	9.70625e-05	TRUE	5.7744	21.2998	0.00145302	0.00174008	TRUE	TUBA1A;TUBA3C;TUBA3E	Q71U36-2;Q71U36;Q13748;Q13748-2;Q6PEY2
TUBA1B	8.54091	28.6381	6.36038e-06	1.39898e-05	TRUE	8.4734	28.1967	3.92875e-07	1.43392e-06	TRUE	TUBA1B	P68363;P68363-2
TUBA1C	4.46857	20.7404	0.00623447	0.00690508	TRUE	4.3875	20.6063	0.0166149	0.0178315	TRUE	TUBA1C	Q9BQE3
TUBA4A	4.83664	20.9244	1.12112e-05	2.20692e-05	TRUE	5.67012	21.2476	3.85296e-05	6.26425e-05	TRUE	TUBA4A	P68366-2;P68366
TUBB	8.85854	27.7853	6.58444e-07	2.21133e-06	TRUE	8.04972	27.8089	4.2709e-07	1.51957e-06	TRUE	TUBB	P07437
TUBB2B	3.79974	20.406	0.0787134	0.0811381	FALSE	4.03633	20.4307	0.00561779	0.00623352	TRUE	TUBB2B;TUBB2A	Q9BVA1;Q13885
TUBB4B	9.71238	23.3623	1.7944e-09	1.1665e-07	TRUE	9.75418	23.2897	7.03584e-09	1.30362e-07	TRUE	TUBB4B;TUBB4A	P68371;P04350
TUBB6	NA	NA	NA	NA	NA	3.09327	19.9592	0.00192867	0.00226821	TRUE	TUBB6	Q9BUF5
TUBB8	NA	NA	NA	NA	NA	4.26559	20.5454	0.00416535	0.00468542	TRUE	TUBB8	Q3ZCM7
TUBG1	6.45764	21.7349	1.71292e-08	2.32772e-07	TRUE	6.81796	21.8216	7.59429e-08	4.69031e-07	TRUE	TUBG1;TUBG2	P23258;Q9NRH3
TUBGCP2	4.98232	20.9973	2.22275e-05	3.87843e-05	TRUE	4.97206	20.8986	1.70022e-05	3.05993e-05	TRUE	TUBGCP2	Q9BSJ2;Q9BSJ2-4;Q9BSJ2-3
TUBGCP3	4.68584	20.849	7.2898e-05	0.00010894	TRUE	5.13547	20.4668	1.99734e-06	4.97814e-06	TRUE	TUBGCP3	Q96CW5-2;Q96CW5;Q96CW5-3
TUBGCP4	2.8026	19.9074	1.69463e-05	3.10131e-05	TRUE	3.12468	19.9749	1.59558e-05	2.92324e-05	TRUE	TUBGCP4	Q9UGJ1-2;Q9UGJ1
TUBGCP5	2.0145	19.5134	0.0027118	0.00307249	TRUE	1.84217	19.3337	0.00861449	0.00945188	TRUE	TUBGCP5	Q96RT8-2;Q96RT8
TUFM	7.50851	22.2604	3.71038e-09	1.19345e-07	TRUE	8.27471	22.5499	2.28145e-08	2.2182e-07	TRUE	TUFM	P49411
TXN	-1.85736	19.2491	0.103877	0.106375	FALSE	NA	NA	NA	NA	NA	TXN	P10599-2;P10599
TXNL1	3.39043	19.8623	0.000259453	0.000340964	TRUE	3.51915	20.1722	0.00032041	0.000427503	TRUE	TXNL1	O43396
TYMS	1.50392	19.2581	0.00976687	0.0106044	TRUE	0.601072	18.653	0.0334224	0.03514	TRUE	TYMS	P04818-2;P04818
U2AF1	NA	NA	NA	NA	NA	1.82891	19.1441	0.000895516	0.00110755	TRUE	U2AF1;U2AF1L4	P0DN76;Q01081-3;Q8WU68-3;Q8WU68-2;Q8WU68;Q01081-2;Q01081
U2AF2	1.5651	19.1322	0.000485297	0.000608733	TRUE	1.9276	19.1836	0.00218739	0.00255109	TRUE	U2AF2	P26368-2;P26368
UBA1	1.53594	19.2741	0.00600531	0.00666018	TRUE	2.33628	19.5807	0.00261711	0.00300938	TRUE	UBA1	P22314-2;P22314
UBAP2L	5.91985	21.466	3.29727e-06	8.08782e-06	TRUE	5.88024	21.3527	1.55735e-06	4.16707e-06	TRUE	UBAP2L	Q14157-4;Q14157-1;Q14157-3;Q14157;Q14157-5
UBE2S	6.39082	21.0624	4.89321e-05	7.67996e-05	TRUE	NA	NA	NA	NA	NA	UBE2S	Q16763
UBE3A	5.40841	21.2103	3.31854e-07	1.38199e-06	TRUE	4.96928	20.8972	1.63807e-06	4.32416e-06	TRUE	UBE3A	Q05086-2;Q05086-3;Q05086
UBR1	3.5745	20.2934	3.86792e-06	9.16478e-06	TRUE	3.26993	20.0475	1.40567e-05	2.61433e-05	TRUE	UBR1	Q8IWV7;Q8IWV7-2
UBR4	8.9683	22.9903	2.18215e-09	1.1665e-07	TRUE	8.92189	22.8735	2.21166e-08	2.2182e-07	TRUE	UBR4	Q5T4S7-3;Q5T4S7-4;Q5T4S7;Q5T4S7-2
UBR5	7.4591	22.2357	4.08624e-08	3.48073e-07	TRUE	7.54252	22.1838	1.94802e-07	8.69525e-07	TRUE	UBR5	O95071-2;O95071
UCK2	6.19989	21.6061	1.88603e-07	9.30108e-07	TRUE	6.03415	21.4297	9.29846e-07	2.82696e-06	TRUE	UCK2	Q9BZX2;Q9BZX2-2
UCKL1	2.46154	19.7369	4.28372e-05	6.78014e-05	TRUE	4.03731	20.4312	1.2103e-07	6.25564e-07	TRUE	UCKL1	Q9NWZ5-4;Q9NWZ5;Q9NWZ5-3;Q9NWZ5-2
UFL1	5.2233	21.1178	1.1201e-05	2.20692e-05	TRUE	5.92727	21.3762	2.87896e-06	6.84537e-06	TRUE	UFL1	O94874;O94874-3;O94874-2
UPF1	7.71315	22.3627	9.07953e-06	1.85754e-05	TRUE	6.47624	21.6507	6.72137e-07	2.20013e-06	TRUE	UPF1	Q92900-2;Q92900
UQCR10	3.86124	20.4367	9.00469e-08	5.45883e-07	TRUE	4.25516	20.5402	2.83881e-06	6.76628e-06	TRUE	UQCR10	Q9UDW1
UQCRC1	5.25107	21.1317	2.19078e-08	2.53427e-07	TRUE	4.92191	20.8735	5.84673e-07	1.96626e-06	TRUE	UQCRC1	P31930
UQCRC2	8.52856	22.7704	1.84625e-08	2.32772e-07	TRUE	9.20852	23.0168	1.05667e-07	5.79691e-07	TRUE	UQCRC2	P22695
URB1	NA	NA	NA	NA	NA	2.35212	19.3534	0.00404259	0.00456302	TRUE	URB1	O60287
URB2	1.89681	19.2648	0.00088424	0.00106908	TRUE	2.87413	19.8496	0.000171069	0.000238443	TRUE	URB2	Q14146
USMG5	3.80919	20.0298	6.03005e-05	9.27776e-05	TRUE	3.97051	20.3978	0.000102494	0.000148669	TRUE	USMG5	Q96IX5
USP11	3.51542	20.2638	0.00105121	0.00126442	TRUE	3.54941	20.1873	3.99131e-07	1.4357e-06	TRUE	USP11	P51784
USP14	NA	NA	NA	NA	NA	3.09657	19.9609	0.000455705	0.000593505	TRUE	USP14	P54578-2;P54578-3;P54578
USP20	3.4898	20.251	0.000269748	0.000353502	TRUE	NA	NA	NA	NA	NA	USP20	Q9Y2K6
USP5	NA	NA	NA	NA	NA	1.47459	19.0024	0.0180205	0.0192768	TRUE	USP5	P45974-2;P45974
USP7	3.1837	20.098	0.000147847	0.000205233	TRUE	2.66141	19.4771	0.000101644	0.000147874	TRUE	USP7	Q93009-3;Q93009
UTP15	5.22428	21.1183	7.68804e-06	1.62837e-05	TRUE	5.75337	21.2893	3.94254e-07	1.43392e-06	TRUE	UTP15	Q8TED0-3;Q8TED0;Q8TED0-2
UTP18	1.97594	19.2965	0.00876054	0.00955602	TRUE	NA	NA	NA	NA	NA	UTP18	Q9Y5J1
VANGL1	3.99536	20.5038	5.27585e-05	8.22541e-05	TRUE	2.48943	19.4084	2.08325e-05	3.65312e-05	TRUE	VANGL1	Q8TAA9-2;Q8TAA9
VAV3	3.40794	20.2101	0.000188892	0.000255768	TRUE	4.37146	20.1612	0.000305786	0.000409103	TRUE	VAV3	Q9UKW4-2;Q9UKW4;Q9UKW4-4;Q9UKW4-3
VCP	3.5198	20.266	2.80852e-06	7.1124e-06	TRUE	NA	NA	NA	NA	NA	VCP	P55072
VDAC1	4.0814	20.5468	2.46746e-06	6.40446e-06	TRUE	2.67374	19.7494	0.000390752	0.000514368	TRUE	VDAC1	P21796
VDAC2	3.5021	20.2572	0.000254048	0.0003348	TRUE	3.60032	20.2127	4.70694e-05	7.43122e-05	TRUE	VDAC2	P45880-2;P45880;P45880-1
VDAC3	NA	NA	NA	NA	NA	3.76439	20.2948	3.61391e-05	5.90493e-05	TRUE	VDAC3	Q9Y277;Q9Y277-2
VIF	NA	NA	NA	NA	NA	5.67922	20.6843	0.000108893	0.000157486	TRUE	VIF	VIF
VIM	4.73452	26.4409	0.00214935	0.00247413	TRUE	1.29688	27.3045	0.220832	0.22449	FALSE	VIM	P08670
VPRBP	3.67882	20.3455	5.15357e-05	8.06159e-05	TRUE	1.47751	19.1513	2.37966e-05	4.12139e-05	TRUE	VPRBP	Q9Y4B6-3;Q9Y4B6-2;Q9Y4B6
VPS13C	7.81866	22.4155	3.01419e-09	1.1665e-07	TRUE	7.46492	22.145	2.67168e-08	2.40635e-07	TRUE	VPS13C	Q709C8-4;Q709C8-2;Q709C8-3;Q709C8
VPS16	2.62375	19.5556	4.30759e-05	6.80643e-05	TRUE	NA	NA	NA	NA	NA	VPS16	Q9H269-2;Q9H269
VPS28	NA	NA	NA	NA	NA	3.69792	19.8917	0.000101016	0.000147177	TRUE	VPS28	Q9UK41;Q9UK41-2
VPS51	7.17958	22.0959	8.17586e-08	5.14146e-07	TRUE	7.18804	22.0066	3.20852e-06	7.46627e-06	TRUE	VPS51	Q9UID3;Q9UID3-2
VPS52	5.03087	21.0216	6.45036e-08	4.54435e-07	TRUE	4.94315	20.8842	2.95118e-07	1.14136e-06	TRUE	VPS52	Q8N1B4-2;Q8N1B4
VWA8	0.364468	18.6519	0.0665587	0.0689883	FALSE	NA	NA	NA	NA	NA	VWA8	A3KMH1-2;A3KMH1-3;A3KMH1
WAPAL	6.26856	21.6404	9.15623e-08	5.49961e-07	TRUE	6.23989	21.5325	1.21704e-06	3.47372e-06	TRUE	WAPAL	Q7Z5K2;Q7Z5K2-2;Q7Z5K2-3
WARS	1.84741	19.2451	9.22163e-05	0.00013459	TRUE	3.0473	19.9362	7.14763e-07	2.3013e-06	TRUE	WARS	P23381-2;P23381
WDR1	6.05299	21.5326	7.23502e-06	1.55131e-05	TRUE	4.39345	20.17	0.000182324	0.000253601	TRUE	WDR1	O75083;O75083-3
WDR26	NA	NA	NA	NA	NA	2.65204	19.4734	0.000304499	0.000407938	TRUE	WDR26	Q9H7D7-2;Q9H7D7
WDR37	3.16233	19.7711	0.000159063	0.000218536	TRUE	3.86061	20.3429	1.04176e-06	3.05374e-06	TRUE	WDR37	Q9Y2I8;Q9Y2I8-2;Q9Y2I8-3
WDR5	NA	NA	NA	NA	NA	2.60661	19.7159	7.1818e-06	1.47542e-05	TRUE	WDR5	P61964
WDR6	6.42498	21.7186	7.94263e-06	1.66662e-05	TRUE	4.10292	20.464	0.000657508	0.000830982	TRUE	WDR6	Q9NNW5
WDR62	5.4271	21.2197	3.59402e-06	8.65706e-06	TRUE	3.67351	19.882	2.88628e-05	4.86997e-05	TRUE	WDR62	O43379;O43379-4
WDR77	3.94001	20.4761	7.12631e-07	2.33928e-06	TRUE	3.41079	20.118	2.74192e-07	1.10351e-06	TRUE	WDR77	Q9BQA1-2;Q9BQA1
WRAP73	1.18081	18.9784	0.000656841	0.000805576	TRUE	0.619006	18.6602	0.0312687	0.0329109	TRUE	WRAP73	Q9P2S5
WRNIP1	1.84156	19.2427	0.00192186	0.00222995	TRUE	3.98527	20.4052	9.20564e-07	2.81618e-06	TRUE	WRNIP1	Q96S55-2;Q96S55;Q96S55-4;Q96S55-3
XDH	3.42113	19.8746	0.000149125	0.000206397	TRUE	3.80784	20.3165	4.41674e-06	9.76856e-06	TRUE	XDH	P47989
XP32	2.6038	19.5476	0.116742	0.119159	FALSE	-0.40345	21.7207	0.534062	0.536795	FALSE	XP32	Q5T750
XPO1	2.05043	19.5313	0.0659666	0.0684504	FALSE	NA	NA	NA	NA	NA	XPO1	O14980
XPOT	5.29116	21.1517	1.00545e-06	3.07879e-06	TRUE	5.81545	21.3203	9.88845e-07	2.97867e-06	TRUE	XPOT	O43592
XRCC3	3.19092	20.1016	7.97375e-06	1.66662e-05	TRUE	2.89596	19.571	7.86322e-05	0.000116995	TRUE	XRCC3	O43542
XRCC6	4.45968	20.736	0.000196647	0.00026512	TRUE	6.21457	21.5199	1.91453e-06	4.82001e-06	TRUE	XRCC6	P12956;P12956-2
XRN1	1.99048	19.5014	0.0136756	0.0147288	TRUE	NA	NA	NA	NA	NA	XRN1	Q8IZH2-2;Q8IZH2
XRN2	4.94886	20.9806	3.24767e-07	1.3646e-06	TRUE	3.49263	20.1589	6.33576e-05	9.64607e-05	TRUE	XRN2	Q9H0D6-2;Q9H0D6
YARS	NA	NA	NA	NA	NA	2.88931	19.8572	1.91343e-05	3.39168e-05	TRUE	YARS	P54577
YBX3	6.19478	21.6035	2.70357e-06	6.86517e-06	TRUE	6.74243	21.7838	3.2637e-07	1.23743e-06	TRUE	YBX3	P16989-3;P16989;P16989-2
YME1L1	5.4755	21.2439	1.77975e-07	8.87033e-07	TRUE	5.78168	21.3034	2.80497e-08	2.46702e-07	TRUE	YME1L1	Q96TA2-3;Q96TA2-2;Q96TA2
YTHDF2	7.79118	22.4017	3.41268e-07	1.38521e-06	TRUE	6.9518	21.8885	1.8888e-08	2.04043e-07	TRUE	YTHDF2	Q9Y5A9;Q9Y5A9-2
YWHAE	1.05763	20.8785	0.0905335	0.0930153	FALSE	3.04432	19.6303	0.000983708	0.00120901	TRUE	YWHAE;YWHAB;YWHAQ;YWHAH	P62258;P62258-2;P31946-2;P27348;Q04917;P31946
YWHAG	4.75265	20.8824	2.14541e-07	1.01672e-06	TRUE	4.64208	20.7336	5.4652e-06	1.17811e-05	TRUE	YWHAG	P61981
YWHAZ	5.15034	21.0813	5.20948e-08	4.13668e-07	TRUE	2.78847	22.3345	0.000377261	0.000498615	TRUE	YWHAZ	P63104;P63104-2
ZADH2	2.22644	19.6193	5.60422e-05	8.651e-05	TRUE	1.92777	19.1837	0.000137523	0.000195156	TRUE	ZADH2	Q8N4Q0
ZAP70	2.42694	19.4769	0.00113198	0.00135116	TRUE	5.58167	21.2034	2.49274e-08	2.34945e-07	TRUE	ZAP70	P43403
ZC3HAV1	5.7787	21.3955	1.98515e-07	9.63777e-07	TRUE	6.36683	21.596	1.81323e-06	4.64813e-06	TRUE	ZC3HAV1	Q7Z2W4;Q7Z2W4-2;Q7Z2W4-3
ZCCHC8	6.67551	21.8439	7.37944e-09	1.64632e-07	TRUE	5.79629	21.3107	3.55641e-07	1.33808e-06	TRUE	ZCCHC8	Q6NZY4-2;Q6NZY4
ZKSCAN1	NA	NA	NA	NA	NA	3.71809	20.2716	5.94388e-05	9.12014e-05	TRUE	ZKSCAN1	P17029
ZMYM3	2.64006	19.8261	1.35023e-05	2.57788e-05	TRUE	3.10799	19.9666	0.00179499	0.00213142	TRUE	ZMYM3	Q14202-2;Q14202
ZNF101	1.20199	19.1071	0.00522	0.00582279	TRUE	NA	NA	NA	NA	NA	ZNF101	Q8IZC7-2;Q8IZC7
ZNF148	2.57485	19.7935	1.06902e-06	3.23204e-06	TRUE	3.95919	19.9963	0.00187274	0.00221037	TRUE	ZNF148	Q9UQR1
ZNF281	6.98521	21.9987	4.71573e-08	3.876e-07	TRUE	6.13464	20.8664	0.00109137	0.00132804	TRUE	ZNF281	Q9Y2X9-2;Q9Y2X9
ZNF326	5.53748	21.2749	1.73731e-08	2.32772e-07	TRUE	5.70099	21.2631	1.58908e-08	1.90302e-07	TRUE	ZNF326	Q5BKZ1
ZNF507	2.79347	19.6235	0.000178841	0.000243214	TRUE	NA	NA	NA	NA	NA	ZNF507	Q8TCN5-2;Q8TCN5
ZNF888	3.69347	20.3529	1.79381e-06	5.03235e-06	TRUE	NA	NA	NA	NA	NA	ZNF888;ZNF320;ZNF468;ZNF765;ZNF813;ZNF761;ZNF28;ZNF845	P0CJ79;A2RRD8;Q5VIY5;Q7L2R6;Q6ZN06;Q86XN6-2;P17035;Q86XN6;Q96IR2
ZW10	1.95982	19.29	0.000354312	0.000453539	TRUE	2.67665	19.4832	1.16894e-05	2.24198e-05	TRUE	ZW10	O43264-2;O43264

## Sheet: PURB, Inf-vs-Mock
Unique.names	logFC_PURB.HIV-vs-PURB.mock	AveExpr_PURB.HIV-vs-PURB.mock	P.Value_PURB.HIV-vs-PURB.mock	adj.P.Val_PURB.HIV-vs-PURB.mock	Gene.names	Protein IDs
AATF	3.12996	20.5538	2.02057e-06	0.000164528	AATF	Q9NY61
ABCB10	-0.378318	25.4491	0.240004	0.417519	ABCB10	Q9NRK6
ABCD3	0.262316	26.1406	0.338132	0.518568	ABCD3	P28288;P28288-2
ACACA	-0.524564	23.7867	0.143586	0.29156	ACACA	Q13085-3;Q13085-2;Q13085;Q13085-4
ACADM	0.843521	22.5683	0.0574204	0.152491	ACADM	P11310;P11310-2
ACAP1	-0.804742	23.1582	0.169619	0.329994	ACAP1	Q15027
ACLY	1.39998	22.507	0.031228	0.0955049	ACLY	P53396-2;P53396;P53396-3
ACOT8	-0.145382	22.4761	0.659973	0.791213	ACOT8	O14734
ACTA1	0.976554	24.5903	0.343234	0.519556	ACTA1;ACTC1;ACTG2;ACTA2	P68133;P68032;P63267;P62736
ACTB	1.07106	29.7359	0.00364786	0.0181125	ACTB;ACTG1	P60709;P63261
ACTL6A	0.90395	21.8154	0.377528	0.556218	ACTL6A	O96019-2;O96019
ACTR2	-3.05604	20.2112	2.92362e-05	0.000478543	ACTR2	P61160;P61160-2
ACTR3	-0.174271	23.3229	0.611118	0.752421	ACTR3	P61158
ADA	-3.06565	23.7701	3.05982e-05	0.000486327	ADA	P00813
ADCK3	-2.00674	19.9921	0.00028626	0.00244073	ADCK3	Q8NI60-3;Q8NI60
ADRBK1	-0.77532	21.5618	0.483934	0.650829	ADRBK1;ADRBK2	P25098;P35626
AFG3L2	0.483356	22.1993	0.174427	0.33635	AFG3L2	Q9Y4W6
AGK	-0.00145167	23.433	0.994691	0.997573	AGK	Q53H12
AGO3	-1.01863	20.773	0.0728831	0.181171	AGO3;AGO2;AGO1;AGO4	Q9H9G7-2;Q9UKV8-2;Q9UL18;Q9UKV8;Q9H9G7;Q9HCK5
AIFM1	-0.978582	22.9356	0.0351353	0.105306	AIFM1	O95831-3;O95831;O95831-2;O95831-5
AIMP1	0.511088	24.994	0.0462779	0.128088	AIMP1	Q12904;Q12904-2
AIMP2	1.20034	23.4372	0.0385966	0.11123	AIMP2	Q13155
AKAP8	-0.670929	22.0868	0.0416452	0.117435	AKAP8	O43823
AKAP8L	-0.549725	25.5988	0.350542	0.527574	AKAP8L	Q9ULX6;Q9ULX6-2
AKAP9	-3.13311	20.5553	3.68776e-05	0.000568891	AKAP9	Q99996-5;Q99996-3;Q99996-2;Q99996;Q99996-6
ALDH18A1	-0.127482	24.1819	0.744741	0.852875	ALDH18A1	P54886-2;P54886
ALDH1A2	-2.39248	23.3043	0.0846728	0.203571	ALDH1A2	O94788-4;O94788-3;O94788;O94788-2
ALMS1	-5.29783	21.6377	1.05765e-05	0.000277368	ALMS1	Q8TCU4-3;Q8TCU4-2;Q8TCU4
AMBRA1	-0.169429	21.5818	0.771019	0.870612	AMBRA1	Q9C0C7-6;Q9C0C7-4;Q9C0C7-2;Q9C0C7-3;Q9C0C7;Q9C0C7-5
ANAPC1	-0.575631	20.6046	0.102955	0.231263	ANAPC1	Q9H1A4
ANKHD1	-3.34264	24.0339	0.00799063	0.0337982	ANKHD1	Q8IWZ3;Q8IWZ3-4;Q8IWZ3-6
ANKRD28	-0.338397	23.4602	0.671969	0.800109	ANKRD28	O15084;O15084-4;O15084-1;O15084-2
ANXA1	-2.0508	19.8091	0.0046476	0.0215723	ANXA1	P04083
AP1G2	-2.16605	22.4815	0.0365356	0.107657	AP1G2	O75843
AP1M1	-1.16813	24.5765	0.0149823	0.0550303	AP1M1	Q9BXS5;Q9BXS5-2
AP2M1	-1.8772	23.8639	0.0364633	0.107657	AP2M1	Q96CW1-2;Q96CW1
AP3B1	-0.262076	25.9107	0.304306	0.481473	AP3B1	O00203-3;O00203
AP3D1	0.356802	26.4073	0.288342	0.464624	AP3D1	O14617;O14617-5;O14617-3;O14617-4;O14617-2
AP3M1	-0.384072	21.6791	0.13029	0.272802	AP3M1	Q9Y2T2
APOB	-0.601079	21.4745	0.619449	0.758673	APOB	P04114
APRT	2.92053	20.449	6.49163e-05	0.000829685	APRT	P07741-2;P07741
ARAF	-0.309054	23.0261	0.357043	0.534909	ARAF;RAF1;BRAF	P10398;P04049;P04049-2;P15056
ARCN1	0.806525	22.9388	0.0646787	0.165158	ARCN1	P48444;P48444-2
ARF3	0.8735	21.3626	0.0191448	0.068309	ARF3;ARF5;ARF1	P61204-2;P84085;P84077;P61204
ARFGAP2	2.51217	19.9936	0.00141519	0.00858113	ARFGAP2	Q8N6H7-3;Q8N6H7-2;Q8N6H7
ARFGEF2	-0.280796	21.8343	0.673142	0.800596	ARFGEF2	Q9Y6D5
ARHGAP31	-0.809458	19.7521	0.121528	0.258586	ARHGAP31	Q2M1Z3
ARHGDIA	0.365692	21.6575	0.40947	0.585995	ARHGDIA	P52565
ARHGDIB	2.4848	19.9827	0.00125297	0.00772279	ARHGDIB	P52566
ARHGEF1	3.78711	20.8823	2.50478e-05	0.000453019	ARHGEF1	Q92888-2;Q92888;Q92888-3;Q92888-4
ARHGEF18	-0.0783511	20.9513	0.916939	0.961869	ARHGEF18	Q6ZSZ5-2;Q6ZSZ5
ARHGEF2	-0.585229	28.0398	0.0399886	0.113989	ARHGEF2	Q92974-3;Q92974-2;Q92974
ARHGEF6	-2.40233	20.1899	0.00274156	0.014901	ARHGEF6	Q15052;Q15052-2
ARPC4	1.32323	21.5345	0.0922187	0.214021	ARPC4	P59998;P59998-2;P59998-3
ASB3	0.0366977	19.4241	0.882852	0.943088	ASB3	Q9Y575-2;Q9Y575;Q9Y575-3
ASPM	-1.57043	22.6695	0.0510327	0.139048	ASPM	Q8IZT6;Q8IZT6-2
ATAD3A	-0.489243	27.0121	0.310201	0.488187	ATAD3A	Q9NVI7-2;Q9NVI7;Q9NVI7-3
ATAD3B	-0.729356	21.5581	0.204207	0.377136	ATAD3B	Q5T9A4;Q5T9A4-3
ATF6B	-1.45807	23.3673	0.106788	0.236515	ATF6B	Q99941-2;Q99941
ATP1A1	-0.0163251	25.7592	0.941656	0.969747	ATP1A1	P05023-3;P05023-4;P05023;P05023-2
ATP2A2	0.218056	25.0092	0.421018	0.594935	ATP2A2	P16615-5;P16615-2;P16615-3;P16615;P16615-4
ATP2A3	1.43338	19.7055	0.0593245	0.155968	ATP2A3	Q93084-4;Q93084-2;Q93084-3;Q93084-7;Q93084;Q93084-6;Q93084-5
ATP5A1	0.161891	29.3593	0.498859	0.662969	ATP5A1	P25705;P25705-2;P25705-3
ATP5B	0.406663	28.7239	0.236725	0.415243	ATP5B	P06576
ATP5C1	0.161937	28.1359	0.528518	0.68781	ATP5C1	P36542;P36542-2
ATP5I	-0.214582	23.7696	0.421389	0.594935	ATP5I	P56385
ATP5J2	-0.0802362	23.869	0.925246	0.963792	ATP5J2	P56134-3;P56134;P56134-4;P56134-2
ATP5L	-0.00509633	24.8469	0.986541	0.992216	ATP5L	O75964
ATP5O	0.149855	23.6347	0.624212	0.763169	ATP5O	P48047
ATRIP	2.85597	20.1312	0.000379368	0.00301483	ATRIP	Q8WXE1-5;Q8WXE1-3;Q8WXE1-2;Q8WXE1
ATXN2	-4.35381	20.7303	0.00011255	0.00119258	ATXN2	Q99700-2;Q99700-5;Q99700-4;Q99700
ATXN2L	-1.14728	23.2954	0.238834	0.416867	ATXN2L	Q8WWM7-6;Q8WWM7-8;Q8WWM7-5;Q8WWM7-4;Q8WWM7-9;Q8WWM7-2;Q8WWM7;Q8WWM7-3
BAG2	-0.167089	27.9113	0.753226	0.857909	BAG2	O95816;O95816-2
BAG6	0.490638	23.3744	0.321065	0.503434	BAG6	P46379-4;P46379-5;P46379-2;P46379;P46379-3
BAZ1A	0.114365	20.8481	0.817905	0.896464	BAZ1A	Q9NRL2-2;Q9NRL2
BCL11B	-1.00271	26.6983	0.00815099	0.0342016	BCL11B	Q9C0K0-2;Q9C0K0
BDH1	-0.188919	23.1852	0.533258	0.690603	BDH1	Q02338
BLMH	0.374563	22.3259	0.270312	0.447958	BLMH	Q13867
BOLA2	3.53273	20.7551	8.12486e-06	0.000266343	BOLA2	Q9H3K6;Q9H3K6-2
BRCA2	-4.43095	21.2042	0.000140491	0.00139033	BRCA2	P51587
BTAF1	-0.786166	22.3417	0.143998	0.29156	BTAF1	O14981
BTN1A1	-0.139656	22.568	0.809208	0.892874	BTN1A1	Q13410
BUB3	-0.491702	23.6006	0.241968	0.418852	BUB3	O43684-2;O43684
C11orf98	1.8285	19.903	0.000285776	0.00244073	C11orf98	E9PRG8
C19orf52	-0.933832	22.3761	0.0542647	0.145958	C19orf52	Q9BSF4
C2orf47	4.10377	20.6303	6.79696e-06	0.000237667	C2orf47	Q8WWC4
CACYBP	1.18548	23.606	0.0255065	0.0832569	CACYBP	Q9HB71;Q9HB71-3
CAD	-0.558821	29.9552	0.0293972	0.0912358	CAD	P27708
CALML5	1.59493	22.6198	0.429482	0.602308	CALML5	Q9NZT1
CALR	4.20376	21.0907	5.971e-07	0.000115347	CALR	P27797
CALU	1.48406	23.7557	0.0634072	0.163025	CALU	O43852;O43852-3;O43852-2;O43852-4;O43852-13;O43852-14;O43852-15;O43852-11;O43852-10;O43852-5;O43852-6
CAMK2G	-1.83497	21.4258	0.000103781	0.00112074	CAMK2G;CAMK2B;CAMK2A;CAMK2D	Q13555-10;Q13555-3;Q13555-5;Q13555-4;Q13555-7;Q13555-9;Q13555-2;Q13555-8;Q13555;Q13555-6;Q13554-7;Q9UQM7;Q13557-8;Q13557-12;Q13554-4;Q9UQM7-2;Q13557-9;Q13557-10;Q13554-6;Q13557-5;Q13557;Q13554-3;Q13557-3;Q13557-6;Q13554-8;Q13554-5;Q13557-4;Q13557-11;Q13554-2;Q13554
CAND1	-0.366547	25.3537	0.252082	0.432788	CAND1	Q86VP6;Q86VP6-2
CA-p24	3.90729	20.9424	8.48838e-07	0.000115347	CA-p24	CA-p24
CAPN1	0.0116841	25.2987	0.974635	0.984015	CAPN1	P07384
CAPZA1	-0.555882	26.6886	0.391018	0.568901	CAPZA1	P52907
CAPZA2	-0.360974	23.8882	0.426861	0.600238	CAPZA2	P47755;P47755-2
CAPZB	-0.797889	22.9762	0.0714357	0.178845	CAPZB	P47756-2;P47756
CASC5	-0.903046	26.4483	0.0223541	0.0756435	CASC5	Q8NG31-2;Q8NG31;Q8NG31-3;Q8NG31-4
CBFA2T3	-0.868169	20.105	0.169873	0.329994	CBFA2T3	O75081-2;O75081-4;O75081
CBFB	-0.796048	25.2271	0.0326229	0.0991924	CBFB	Q13951;Q13951-2
CBWD1	-0.394849	20.7021	0.387182	0.565673	CBWD1;CBWD5;CBWD3;CBWD2;CBWD6	Q9BRT8-4;Q5RIA9-3;Q5JTY5-2;Q9BRT8-3;Q9BRT8;Q8IUF1;Q5RIA9;Q5JTY5;Q4V339
CCAR2	0.513081	24.7764	0.434105	0.605554	CCAR2	Q8N163-2;Q8N163
CCDC88A	-1.26762	19.6226	0.00380938	0.018371	CCDC88A	Q3V6T2-5;Q3V6T2-4;Q3V6T2-2;Q3V6T2-3;Q3V6T2
CCP110	-2.99312	20.4853	0.028008	0.0879653	CCP110	O43303-2;O43303
CCT2	4.68963	23.5075	0.000221107	0.0019995	CCT2	P78371;P78371-2
CCT3	0.690427	25.9128	0.0544587	0.146105	CCT3	P49368-2;P49368
CCT4	0.742398	24.2856	0.0271303	0.0862415	CCT4	P50991-2;P50991
CCT5	0.327983	23.5676	0.211554	0.387972	CCT5	P48643-2;P48643
CCT6A	0.723642	24.1746	0.0617455	0.161524	CCT6A	P40227-2;P40227
CCT7	0.955149	21.224	0.0854426	0.203703	CCT7	Q99832-3;Q99832;Q99832-2;Q99832-4
CCT8	0.293686	24.507	0.738917	0.848985	CCT8	P50990-2;P50990;P50990-3
CD3E	-2.85577	20.4167	9.38955e-06	0.000273601	CD3E	P07766
CDC45	-0.289263	23.3525	0.482184	0.649912	CDC45	O75419-2;O75419;O75419-3
CDCA7L	1.06644	19.4154	0.023098	0.0771651	CDCA7L	Q96GN5-5;Q96GN5-4;Q96GN5-2;Q96GN5
CDIPT	-0.443876	20.5993	0.493214	0.659085	CDIPT	O14735-3;O14735
CDK1	0.0223338	27.1125	0.939002	0.968548	CDK1	P06493;P06493-2
CDK6	1.21079	25.4226	0.0163894	0.0592845	CDK6	Q00534
CDKAL1	0.614107	21.362	0.0526407	0.143057	CDKAL1	Q5VV42-2;Q5VV42
CEBPZ	2.66229	20.5654	0.00366381	0.0181125	CEBPZ	Q03701
CENPN	0.450872	20.7678	0.334203	0.515855	CENPN	Q96H22-5;Q96H22-4;Q96H22
CEP170P1	-2.79092	20.3842	9.017e-06	0.000272745	CEP170P1;CEP170	Q96L14;Q5SW79-2;Q5SW79-3;Q5SW79
CEP97	-3.19009	20.5838	7.85161e-06	0.000265688	CEP97	Q8IW35;Q8IW35-2
CEPT1	0.11233	23.0998	0.647017	0.779923	CEPT1	Q9Y6K0
CFAP20	-3.18945	20.5835	2.449e-05	0.000450703	CFAP20	Q9Y6A4
CFL1	0.60867	23.6373	0.273218	0.449225	CFL1;CFL2	P23528;Q9Y281-3;Q9Y281
CHCHD3	1.33914	24.3649	0.115077	0.247232	CHCHD3	Q9NX63
CHD4	0.0229329	23.3616	0.964517	0.980917	CHD4	Q14839;Q14839-2
CHTF18	-0.273005	20.8174	0.498163	0.662969	CHTF18	Q8WVB6-3;Q8WVB6;Q8WVB6-2
CHUK	0.0190334	24.2101	0.960695	0.98032	CHUK	O15111
CLIC1	2.66595	20.3217	1.29452e-05	0.000308625	CLIC1	O00299
CLINT1	-2.00512	23.549	0.0223488	0.0756435	CLINT1	Q14677;Q14677-3;Q14677-2
CLTC	0.48715	23.333	0.432641	0.60496	CLTC	Q00610-2;Q00610
CNOT1	-1.50213	24.2334	0.00760162	0.0324151	CNOT1	A5YKK6-3;A5YKK6-2;A5YKK6;A5YKK6-4
CNOT3	-4.14458	21.0611	1.463e-05	0.000314338	CNOT3	O75175-3;O75175-2;O75175
CNOT6L	-1.90251	19.94	0.000307696	0.00258071	CNOT6L;CNOT6	Q96LI5;Q9ULM6
CNOT7	0.377302	22.13	0.685098	0.809513	CNOT7	Q9UIV1-2;Q9UIV1
COG1	0.456477	23.2028	0.184744	0.350445	COG1	Q8WTW3
COPA	-0.186038	25.8463	0.424949	0.598351	COPA	P53621;P53621-2
COPB1	-0.0273999	28.0277	0.913526	0.961172	COPB1	P53618
COPB2	2.39489	19.9467	0.000483828	0.00356952	COPB2	P35606-2;P35606
COPE	0.580035	22.9413	0.257683	0.435408	COPE	O14579-3;O14579-2;O14579
COPG1	-0.0789706	24.1329	0.76568	0.865515	COPG1	Q9Y678
COPG2	0.0459735	22.9609	0.949735	0.971264	COPG2	Q9UBF2-2;Q9UBF2
CORO1A	0.289729	23.0569	0.775314	0.871969	CORO1A	P31146
COX20	-0.438212	21.8366	0.109464	0.239224	COX20	Q5RI15;Q5RI15-2
CPNE1	-2.40805	20.1928	0.00303579	0.0157024	CPNE1	Q99829
CPSF1	0.197471	23.6785	0.41578	0.591796	CPSF1	Q10570
CPSF2	0.472006	20.7662	0.277916	0.453397	CPSF2	Q9P2I0
CPSF3L	-0.211202	21.922	0.332927	0.515855	CPSF3L	Q5TA45-2;Q5TA45-4;Q5TA45-3;Q5TA45;Q5TA45-5
CPT1A	-0.106849	24.788	0.635583	0.771674	CPT1A	P50416-2;P50416
CRTAP	0.162035	21.6981	0.799799	0.888017	CRTAP	O75718
CSDE1	0.0342288	24.337	0.910783	0.959248	CSDE1	O75534-2;O75534;O75534-3;O75534-4
CSK	0.221801	21.7976	0.536165	0.691804	CSK	P41240
CSNK2A2	0.0435127	21.4535	0.862538	0.928317	CSNK2A2	P19784
CSNK2A3	0.542648	24.4981	0.130121	0.272802	CSNK2A3;CSNK2A1	Q8NEV1;P68400;P68400-2
CTPS1	-0.0595848	27.5314	0.800744	0.888017	CTPS1	P17812;P17812-2
CYC1	1.06946	22.8917	0.00280888	0.0150333	CYC1	P08574
CYFIP1	-0.328886	25.9207	0.253825	0.434167	CYFIP1	Q7L576;Q7L576-2;Q7L576-3
CYFIP2	-0.256158	22.1464	0.443438	0.613676	CYFIP2	Q96F07-2;Q96F07
CYTH1	-3.00071	20.4891	0.000470768	0.00355457	CYTH1;CYTH2;CYTH3	Q15438-3;Q15438-2;Q15438;Q99418-2;O43739-2;Q99418;O43739
DAP3	1.64319	21.3109	0.00371069	0.0181893	DAP3	P51398-2;P51398-3;P51398
DARS	0.488272	26.8769	0.0730647	0.181194	DARS	P14868;P14868-2
DAZAP1	-1.06349	24.2993	0.133917	0.278728	DAZAP1	Q96EP5-2;Q96EP5
DCAF10	-1.01094	21.1088	0.0189392	0.0678063	DCAF10	Q5QP82-2;Q5QP82
DCAF13	-4.18512	21.0813	3.65338e-06	0.0001742	DCAF13	Q9NV06;Q9NV06-2
DCAF7	1.07574	22.432	0.0989333	0.225868	DCAF7	P61962;P61962-2
DCAF8	0.323677	21.5861	0.696754	0.820309	DCAF8	Q5TAQ9;Q5TAQ9-2
DCK	-0.195991	25.1313	0.731774	0.846341	DCK	P27707
DCTN1	-0.790453	25.4828	0.0410998	0.116524	DCTN1	Q14203-3;Q14203-4;Q14203-6;Q14203;Q14203-5;Q14203-2
DDB1	-0.473428	26.826	0.152184	0.302925	DDB1	Q16531
DDOST	0.1985	24.1164	0.64141	0.776055	DDOST	P39656-3;P39656;P39656-2
DDX1	-0.221504	20.7759	0.642476	0.776448	DDX1	Q92499-3;Q92499-2;Q92499
DDX17	-0.50932	24.8093	0.272881	0.449225	DDX17	Q92841-1;Q92841-3;Q92841-2;Q92841
DDX20	0.0153764	23.7086	0.949968	0.971264	DDX20	Q9UHI6
DDX21	1.09682	22.4574	0.0101052	0.0407705	DDX21;DDX50	Q9NR30-2;Q9NR30;Q9BQ39
DDX23	-0.689793	23.9724	0.156362	0.308315	DDX23	Q9BUQ8
DDX39A	5.68513	21.8313	8.71215e-07	0.000115347	DDX39A;DDX39B	O00148;Q13838;Q13838-2;O00148-3;O00148-2
DDX3X	0.331605	23.7905	0.22064	0.399053	DDX3X;DDX3Y	O00571-2;O00571;O15523-2;O15523
DDX41	2.45397	19.9704	0.000507467	0.00364612	DDX41	Q9UJV9
DDX47	2.60617	20.2919	1.34781e-05	0.000309831	DDX47	Q9H0S4-2;Q9H0S4
DDX5	-0.216701	26.7017	0.484562	0.650839	DDX5	P17844;P17844-2
DDX51	0.184507	21.9995	0.655452	0.787941	DDX51	Q8N8A6
DDX56	1.28345	21.6198	0.000522165	0.0037262	DDX56	Q9NY93-2;Q9NY93
DDX6	1.36334	21.6532	0.00832061	0.0347742	DDX6	P26196
DERA	0.177375	21.5556	0.460442	0.630131	DERA	Q9Y315
DERL1	-0.0408972	23.0216	0.921095	0.962379	DERL1	Q9BUN8-2;Q9BUN8
DGKA	-0.175822	21.3879	0.738512	0.848985	DGKA	P23743
DGKE	1.90168	19.7494	0.000323783	0.0026744	DGKE	P52429
DHCR24	3.1264	20.552	2.04853e-06	0.000164528	DHCR24	Q15392-2;Q15392
DHCR7	-0.0532956	20.4384	0.919788	0.962379	DHCR7	Q9UBM7
DHFR	2.98952	20.4835	2.79142e-06	0.000171545	DHFR	P00374-2;P00374
DHX15	0.210271	25.8511	0.461323	0.630131	DHX15	O43143
DHX30	0.784585	21.9743	0.371871	0.549426	DHX30	Q7L2E3-3;Q7L2E3;Q7L2E3-2
DHX9	0.329811	25.0868	0.285032	0.461675	DHX9	Q08211
DIAPH1	-0.282654	27.0318	0.3556	0.533654	DIAPH1	O60610-2;O60610-3;O60610
DIMT1	-0.129339	25.8927	0.617844	0.758033	DIMT1	Q9UNQ2
DKC1	2.35651	20.994	0.0195887	0.0694185	DKC1	O60832-2;O60832
DNA2	-2.0409	22.8613	0.00734421	0.031704	DNA2	P51530-4;P51530;P51530-3;P51530-2
DNAJA1	0.150676	24.3132	0.833504	0.906058	DNAJA1	P31689;P31689-2
DNAJA2	1.09811	23.415	0.0139179	0.0521425	DNAJA2	O60884
DNAJA3	-0.624469	25.316	0.145517	0.292989	DNAJA3	Q96EY1-2;Q96EY1;Q96EY1-3
DNAJB12	1.20431	19.4705	0.00286377	0.0151961	DNAJB12	Q9NXW2;Q9NXW2-2
DNAJB6	0.977451	22.9687	0.13488	0.279624	DNAJB6;DNAJB3	O75190-2;O75190-3;O75190;Q8WWF6
DNAJC11	0.67235	22.3686	0.0657762	0.167474	DNAJC11	Q9NVH1-3;Q9NVH1;Q9NVH1-2
DNAJC13	0.447736	22.6473	0.453773	0.623047	DNAJC13	O75165
DNAJC7	-2.77104	20.0972	0.00294017	0.0153485	DNAJC7	Q99615-2;Q99615
DNM2	0.00945955	25.2373	0.973685	0.984003	DNM2	P50570-5;P50570-4;P50570;P50570-3;P50570-2
DNMT1	1.38199	19.5416	0.0255543	0.0832569	DNMT1	P26358-3;P26358;P26358-2
DNPEP	-0.761949	25.9398	0.466718	0.635828	DNPEP	Q9ULA0
DOCK10	-0.643285	26.0279	0.057734	0.152937	DOCK10	Q96BY6-3;Q96BY6
DOCK2	0.463161	26.3958	0.08857	0.209257	DOCK2	Q92608
DPM1	-0.267665	25.6213	0.550733	0.703677	DPM1	O60762
DPYSL2	-0.985481	23.739	0.112613	0.245594	DPYSL2	Q16555-2;Q16555
DRG1	-0.000679559	22.4334	0.998208	0.99916	DRG1	Q9Y295
DTX3L	-0.731501	21.9216	0.132217	0.275736	DTX3L	Q8TDB6
DYNC1H1	-0.335319	28.4614	0.269406	0.447958	DYNC1H1	Q14204
DYNC1LI1	-0.0190221	22.5555	0.956199	0.976683	DYNC1LI1	Q9Y6G9
DYRK1A	-0.497725	22.1786	0.370438	0.548081	DYRK1A;DYRK1B	Q13627-3;Q13627-4;Q13627-5;Q13627-2;Q13627;Q9Y463-2;Q9Y463-3;Q9Y463
EARS2	3.19579	20.5867	0.00951548	0.0386889	EARS2	Q5JPH6;Q5JPH6-2
ECHDC1	0.586052	22.9125	0.0848049	0.203571	ECHDC1	Q9NTX5-3;Q9NTX5-6;Q9NTX5-2;Q9NTX5
EEF1A1P5	0.491808	29.0842	0.138135	0.285243	EEF1A1P5;EEF1A1	Q5VTE0;P68104;P68104-2
EEF1B2	2.11234	20.0449	7.10496e-05	0.00086926	EEF1B2	P24534
EEF1E1	0.212207	23.0005	0.374551	0.552607	EEF1E1	O43324-2;O43324
EEF1G	2.38014	25.3675	0.000634433	0.00433	EEF1G	P26641;P26641-2
EEF2	0.650375	25.632	0.0852585	0.203703	EEF2	P13639
EFTUD2	-0.233671	26.1093	0.427435	0.60024	EFTUD2	Q15029-2;Q15029;Q15029-3
EIF2B4	-2.70691	20.0715	8.79706e-05	0.00100306	EIF2B4	Q9UI10-3;Q9UI10;Q9UI10-2
EIF2B5	0.446736	21.9901	0.241726	0.418852	EIF2B5	Q13144
EIF2S3L	0.855592	22.4718	0.0599156	0.157129	EIF2S3L;EIF2S3	Q2VIR3;P41091;Q2VIR3-2
EIF3A	1.77163	19.8746	0.000169808	0.00161935	EIF3A	Q14152-2;Q14152
EIF3B	1.75519	22.8648	0.00128453	0.00783414	EIF3B	P55884;P55884-2
EIF3C	0.416969	21.5856	0.27022	0.447958	EIF3C;EIF3CL	Q99613-2;Q99613;B5ME19
EIF3D	-0.113866	23.8103	0.790814	0.882515	EIF3D	O15371-2;O15371-3;O15371
EIF3E	-2.24195	20.1097	0.0263102	0.0850854	EIF3E	P60228
EIF3F	1.51453	22.4558	0.00523323	0.0241835	EIF3F	O00303
EIF3L	2.99061	20.4841	4.75092e-05	0.000673475	EIF3L	Q9Y262-2;Q9Y262
EIF4A1	2.22279	26.5974	0.000204615	0.00188282	EIF4A1	P60842;P60842-2
EIF4E	-3.07693	20.5272	0.000459931	0.00354756	EIF4E	P06730;P06730-3;P06730-2
EIF4ENIF1	-2.10469	23.1415	0.0031441	0.0160886	EIF4ENIF1	Q9NRA8-2;Q9NRA8;Q9NRA8-3
EIF5A2	3.34044	20.659	0.000486599	0.00356952	EIF5A2;EIF5AL1;EIF5A	Q9GZV4;Q6IS14;P63241;P63241-2
ELAVL1	0.797595	23.7917	0.0727656	0.181171	ELAVL1	Q15717;Q15717-2
ELP3	0.509281	22.8171	0.381255	0.559352	ELP3	Q9H9T3-2;Q9H9T3;Q9H9T3-4;Q9H9T3-5
EMD	-0.111396	24.2337	0.733462	0.847359	EMD	P50402
ENO1	-0.339054	24.6525	0.499913	0.662969	ENO1	P06733;P06733-2
EP400	-1.86168	22.2879	0.000986965	0.00639091	EP400	Q96L91-3;Q96L91-5;Q96L91-2;Q96L91;Q96L91-4
EPB41L2	2.3938	20.1857	1.02588e-05	0.000275937	EPB41L2	O43491-2;O43491-3;O43491-4;O43491
EPHX2	-1.67985	19.6607	0.059296	0.155968	EPHX2	P34913-3;P34913-2;P34913
EPRS	0.304489	26.7012	0.397214	0.573147	EPRS	P07814
ERAP1	0.186973	25.2354	0.560945	0.71256	ERAP1	Q9NZ08;Q9NZ08-2
ERCC2	2.52394	19.9984	0.00357496	0.0178578	ERCC2	P18074-2;P18074
ERGIC2	-0.0539873	22.7903	0.851629	0.921939	ERGIC2	Q96RQ1
ERH	-2.01433	22.3032	0.119296	0.254352	ERH	P84090
ERLIN1	2.68597	20.3318	8.44888e-06	0.000268572	ERLIN1	O75477
ERLIN2	0.114303	24.8607	0.783415	0.87722	ERLIN2	O94905
ESYT1	0.765164	19.2948	0.02004	0.0703074	ESYT1	Q9BSJ8;Q9BSJ8-2
ESYT2	-0.50646	24.8513	0.161719	0.31709	ESYT2	A0FGR8-2;A0FGR8;A0FGR8-6;A0FGR8-5;A0FGR8-4
EWSR1	-0.734406	21.997	0.274138	0.450032	EWSR1	Q01844-2;Q01844-6;Q01844-3;Q01844;Q01844-5
EXOC2	2.08728	21.6246	0.0723396	0.180677	EXOC2	Q96KP1
EXOC4	0.424235	23.829	0.389174	0.567793	EXOC4	Q96A65
EXOSC2	-0.00392997	21.4854	0.995524	0.997573	EXOSC2	Q13868-3;Q13868-2;Q13868
EXOSC4	-0.255893	20.8165	0.619812	0.758673	EXOSC4	Q9NPD3
F10	-0.0862797	27.7483	0.897585	0.953003	F10	P00742
FADS2	0.846267	24.4038	0.031129	0.0954806	FADS2	O95864;O95864-3;O95864-4;O95864-2
FAF2	0.628534	22.6117	0.430818	0.603375	FAF2	Q96CS3
FAM120A	-0.882987	26.772	0.00617736	0.0274579	FAM120A	Q9NZB2-4;Q9NZB2;Q9NZB2-6
FAM120C	-2.37174	21.1462	0.0255565	0.0832569	FAM120C	Q9NX05
FAM207A	2.30257	19.9098	0.00013241	0.00133556	FAM207A	Q9NSI2-2;Q9NSI2
FANCD2	-0.0523626	20.8616	0.909528	0.958889	FANCD2	Q9BXW9-3;Q9BXW9;Q9BXW9-1
FANCI	0.16943	24.4465	0.486546	0.652019	FANCI	Q9NVI1;Q9NVI1-2;Q9NVI1-1
FAR1	-0.194114	22.0914	0.776094	0.871969	FAR1	Q8WVX9
FARSA	0.345415	27.1309	0.412787	0.588399	FARSA	Q9Y285;Q9Y285-2
FARSB	-0.566848	24.4941	0.450193	0.620546	FARSB	Q9NSD9;Q9NSD9-2
FASN	0.614736	25.2805	0.276771	0.452937	FASN	P49327
FASTKD5	-2.58036	20.279	1.29313e-05	0.000308625	FASTKD5	Q7L8L6
FAU	0.126398	25.3945	0.900451	0.954115	FAU	P62861
FBL	0.349153	26.8085	0.128469	0.271155	FBL	P22087
FBLL1	0.0109635	24.7483	0.966856	0.981732	FBLL1	A6NHQ2
FERMT3	2.08804	22.9683	0.000365028	0.00292301	FERMT3	Q86UX7-2;Q86UX7
FIP1L1	-0.676932	25.3522	0.0265233	0.0850854	FIP1L1	Q6UN15-4;Q6UN15-3;Q6UN15-5;Q6UN15
FLII	-0.405156	21.9207	0.253875	0.434167	FLII	Q13045-2;Q13045-3;Q13045
FLNA	0.676417	24.7718	0.18719	0.353807	FLNA	P21333-2;P21333
FLNB	2.13354	21.8288	0.00216185	0.0122583	FLNB	O75369-5;O75369-4;O75369-6;O75369-3;O75369-2;O75369-9;O75369;O75369-8
FMNL1	3.85109	20.9143	3.25234e-06	0.000171545	FMNL1	O95466;O95466-2;O95466-3
FPGS	3.34209	20.3256	1.85664e-05	0.000367474	FPGS	Q05932-3;Q05932-2;Q05932-4;Q05932
FRG1	-0.242196	21.4998	0.616272	0.757012	FRG1	Q14331
FRMD4A	-2.86138	20.1333	4.32845e-05	0.000621993	FRMD4A	Q9P2Q2
FUBP3	-1.64963	26.1197	0.00910641	0.0374613	FUBP3	Q96I24;Q96I24-2
FYCO1	2.67412	20.0584	9.16512e-05	0.00102279	FYCO1	Q9BQS8-3;Q9BQS8-2;Q9BQS8;Q9BQS8-4
GALK1	1.19321	22.551	0.0023177	0.0129323	GALK1	P51570;P51570-2
GANAB	0.940143	23.3221	0.207874	0.383233	GANAB	Q14697;Q14697-2
GAPDH	-0.727277	27.8716	0.0368185	0.107884	GAPDH	P04406-2;P04406
GART	2.01198	23.7513	9.31982e-05	0.0010291	GART	P22102
GBF1	2.76758	20.3726	1.78114e-05	0.00035931	GBF1	Q92538-3;Q92538-2;Q92538
GCAT	0.85111	21.2703	0.0935329	0.215512	GCAT	O75600;O75600-2
GCDH	-0.10161	24.996	0.73574	0.848122	GCDH	Q92947;Q92947-2
GCN1L1	1.93183	21.5798	0.00243512	0.013374	GCN1L1	Q92616
GFPT1	-0.108341	26.5646	0.63427	0.770972	GFPT1	Q06210-2;Q06210
GLE1	-1.20295	24.3811	0.0163076	0.0591927	GLE1	Q53GS7;Q53GS7-2
GLUD1	-4.66204	21.3198	5.98816e-06	0.000224342	GLUD1;GLUD2	P00367-2;P00367-3;P00367;P49448
GMDS	-0.106825	24.6628	0.823562	0.898977	GMDS	O60547-2;O60547
GNAS	0.27501	23.1582	0.525797	0.686876	GNAS	P63092-3;P63092-2;P63092;P63092-4;Q5JWF2-2;Q5JWF2
GNB2L1	0.477566	24.5204	0.179347	0.34394	GNB2L1	P63244
GNL3	-0.09245	24.8498	0.801262	0.888017	GNL3	Q9BVP2-2;Q9BVP2
GNL3L	-0.911598	24.9098	0.0159509	0.0580988	GNL3L	Q9NVN8
GOLGA4	-4.21956	21.0986	1.42981e-06	0.000149987	GOLGA4	Q13439-3;Q13439-4;Q13439;Q13439-5
GRWD1	2.67725	20.3274	9.81489e-06	0.000275937	GRWD1	Q9BQ67
GSR	-0.572459	25.4422	0.284609	0.461675	GSR	P00390-2;P00390-3;P00390;P00390-5;P00390-4
GSTM3	2.77496	20.0988	0.000139893	0.00139033	GSTM3	P21266
GSTP1	0.693042	22.0982	0.18804	0.354137	GSTP1	P09211
GTF2I	1.70391	19.6703	0.02321	0.0772929	GTF2I	P78347-2;P78347-4;P78347-3;P78347
GTF3C1	2.40196	20.895	0.00225419	0.0127033	GTF3C1	Q12789-3;Q12789
GTF3C3	-1.08416	23.7954	0.00908508	0.0374613	GTF3C3	Q9Y5Q9;Q9Y5Q9-2
GTF3C5	-0.345391	22.6317	0.247223	0.42654	GTF3C5	Q9Y5Q8-2;Q9Y5Q8;Q9Y5Q8-3
GTSE1	0.584228	22.6111	0.228466	0.406064	GTSE1	Q9NYZ3
GULP1	0.957891	24.0783	0.0259373	0.0842359	GULP1	Q9UBP9-3;Q9UBP9-4;Q9UBP9
H2AFV	0.28474	23.0251	0.359849	0.536195	H2AFV;H2AFZ	Q71UI9-2;Q71UI9;P0C0S5;Q71UI9-3;Q71UI9-4
H2AFY	0.575539	26.1285	0.32586	0.50819	H2AFY	O75367-2;O75367-3;O75367
HADH	2.44801	19.968	0.0075763	0.0324151	HADH	Q16836;Q16836-3;Q16836-2
HADHA	0.207248	24.8611	0.599521	0.740751	HADHA	P40939
HADHB	1.02039	22.9932	0.115249	0.247232	HADHB	P55084-2;P55084
HAUS5	-2.20255	22.4672	0.00782466	0.0332311	HAUS5	O94927
HAUS6	-1.71509	22.6151	0.00456038	0.0213379	HAUS6	Q7Z4H7-3;Q7Z4H7;Q7Z4H7-2
HAUS8	-4.03895	20.6044	0.000474394	0.00355457	HAUS8	Q9BT25-2;Q9BT25-3;Q9BT25
HAX1	-0.116769	25.3811	0.596964	0.740207	HAX1	O00165-5;O00165;O00165-2;O00165-3
HBB	1.63442	21.91	0.0891504	0.209911	HBB	P68871
HCFC1	-0.889274	21.5763	0.192424	0.359809	HCFC1	P51610-2;P51610;P51610-4
HDAC1	-0.287664	26.0373	0.167846	0.327269	HDAC1	Q13547
HDAC6	-0.895375	23.4528	0.0286169	0.0896092	HDAC6	Q9UBN7;Q9UBN7-2
HEATR1	0.521097	23.5556	0.0936831	0.215512	HEATR1	Q9H583
HEATR3	0.502537	20.0128	0.153006	0.303409	HEATR3	Q7Z4Q2
HELZ	-3.90097	22.3123	0.00125262	0.00772279	HELZ	P42694;P42694-2
HERC2	-3.89569	23.5646	0.000845186	0.00564713	HERC2	O95714
HIGD1A	-0.335076	23.3702	0.202254	0.374303	HIGD1A	Q9Y241
HIP1R	-1.32749	22.5808	0.0230585	0.0771651	HIP1R	O75146
HIST1H1C	0.0551747	23.136	0.961944	0.98064	HIST1H1C	P16403
HIST1H1E	-0.885866	24.0774	0.595401	0.739721	HIST1H1E	P10412
HIST1H2AJ	0.909119	30.7407	0.439067	0.610105	HIST1H2AJ;HIST1H2AH;H2AFJ;HIST2H2AC;HIST2H2AA3;HIST1H2AD;HIST1H2AG;HIST1H2AA;H2AFX	Q99878;Q96KK5;Q9BTM1;Q16777;Q6FI13;P20671;P0C0S8;Q9BTM1-2;Q96QV6;P16104
HIST1H2BL	0.591975	31.8536	0.561082	0.71256	HIST1H2BL;HIST1H2BM;HIST1H2BN;HIST1H2BH;HIST2H2BF;HIST1H2BC;HIST1H2BD;H2BFS;HIST1H2BK;HIST1H2BA	Q99880;Q99879;Q99877;Q93079;Q5QNW6;P62807;P58876;P57053;O60814;Q5QNW6-2;Q96A08
HIST1H4A	0.800852	32.0025	0.293231	0.469618	HIST1H4A	P62805
HIST2H3A	0.541217	30.1734	0.542256	0.695668	HIST2H3A;H3F3A;HIST1H3A;HIST3H3	Q71DI3;P84243;P68431;Q16695
HJURP	0.80117	23.0443	0.0135293	0.0510511	HJURP	Q8NCD3-3;Q8NCD3-2;Q8NCD3
HLA-C	-1.10751	19.4318	0.0062588	0.0277024	HLA-C;HLA-B;HLA-A	Q29960-2;Q29940;P30685;P30498;P30495;P30493;P30492;P30491;P30490;P30484;P30464;P18465;P18464;P10319;P30512;P30459;P30457;P30456;P30455;P30453;P30450;P30447;P30443;P18462;P16190;P16189;P16188;P13746;P10316;P10314;P05534;P04439;P01892;P01891;Q29960;P30510;P30508;P30504;P13746-2;Q95604
HLTF	-1.45049	25.3362	0.0125656	0.0481071	HLTF	Q14527;Q14527-2
HMGCS1	0.709392	22.0524	0.546651	0.699313	HMGCS1	Q01581
HNRNPA0	4.50354	21.2405	4.09031e-05	0.00060433	HNRNPA0	Q13151
HNRNPA1	3.24158	21.9172	0.00062604	0.0043205	HNRNPA1;HNRNPA1L2	P09651-3;Q32P51;P09651-2;P09651
HNRNPA2B1	2.81342	23.7924	0.0205929	0.071409	HNRNPA2B1	P22626;P22626-2
HNRNPA3	0.025728	22.0698	0.982466	0.989909	HNRNPA3	P51991-2;P51991
Q99729-3	0.0271658	22.6287	0.945178	0.970148	HNRNPAB	Q99729-3;Q99729-2
HNRNPC	0.028145	30.1728	0.909324	0.958889	HNRNPC;HNRNPCL1;HNRNPCL2;HNRNPCL4;HNRNPCL3	P07910-4;P07910-2;P07910;P07910-3;O60812;B2RXH8;P0DMR1;B7ZW38
HNRNPD	-0.161209	26.9429	0.602946	0.744106	HNRNPD	Q14103-4;Q14103-3;Q14103-2;Q14103
HNRNPDL	-0.452896	22.6037	0.542475	0.695668	HNRNPDL	O14979-3;O14979-2;O14979
HNRNPF	-0.00738599	26.282	0.983303	0.989909	HNRNPF	P52597
HNRNPH1	0.174226	27.8621	0.640849	0.776055	HNRNPH1	P31943
HNRNPK	2.91263	23.6877	0.000635672	0.00433	HNRNPK	P61978-3;P61978;P61978-2
HNRNPM	0.498679	28.2317	0.101399	0.228748	HNRNPM	P52272-2;P52272
HNRNPR	-0.350222	26.1933	0.340919	0.518666	HNRNPR	O43390;O43390-3;O43390-2;O43390-4
HNRNPU	0.809512	26.2193	0.17105	0.331055	HNRNPU	Q00839-2;Q00839
HNRNPUL2	4.11118	20.6332	6.48002e-06	0.000234398	HNRNPUL2	Q1KMD3
HP1BP3	-1.80075	21.6207	0.359331	0.536185	HP1BP3	Q5SSJ5-3;Q5SSJ5-2;Q5SSJ5
HPRT1	-1.75805	22.1635	0.130808	0.273342	HPRT1	P00492
HPS6	-1.8935	19.7462	0.00179835	0.0105981	HPS6	Q86YV9
HSD17B10	1.57829	22.6813	0.0541665	0.145958	HSD17B10	Q99714;Q99714-2
HSP90AA1	0.668424	26.4553	0.0820367	0.198764	HSP90AA1	P07900;P07900-2
HSP90AB1	0.75829	29.431	0.0264376	0.0850854	HSP90AB1	P08238
HSP90AB2P	1.12841	22.2571	0.0845929	0.203571	HSP90AB2P	Q58FF8
HSP90B1	1.97516	22.7775	0.0165081	0.0595085	HSP90B1	P14625
HSPA14	0.115959	21.9773	0.86283	0.928317	HSPA14	Q0VDF9
HSPA1B	-0.112674	27.1107	0.776376	0.871969	HSPA1B;HSPA1A	P0DMV9;P0DMV8;P0DMV8-2
HSPA4L	2.23531	20.1064	0.000152471	0.00148095	HSPA4L	O95757
HSPA5	-0.184373	27.3982	0.552703	0.705065	HSPA5	P11021
HSPA8	-0.295056	32.5103	0.418947	0.593084	HSPA8	P11142;P11142-2
HSPA9	-0.506067	24.8789	0.437194	0.609052	HSPA9	P38646
HSPD1	-0.250593	24.7313	0.646398	0.779923	HSPD1	P10809
HSPH1	5.61412	21.7958	2.56929e-07	0.000115347	HSPH1	Q92598-2;Q92598-3;Q92598;Q92598-4
HUWE1	-0.484591	26.2857	0.0679293	0.172537	HUWE1	Q7Z6Z7-2;Q7Z6Z7-3;Q7Z6Z7
HYOU1	4.7194	21.3485	3.18977e-06	0.000171545	HYOU1	Q9Y4L1;Q9Y4L1-2
IARS	0.582505	25.7871	0.0485551	0.133686	IARS	P41252
IDH2	2.01376	24.3649	6.71663e-05	0.000838779	IDH2	P48735-2;P48735
IDI1	1.36759	19.6726	0.00239583	0.0132975	IDI1	Q13907;Q13907-2
IFT122	-3.33645	20.657	0.00189209	0.0109055	IFT122	Q9HBG6-7;Q9HBG6-10;Q9HBG6-8;Q9HBG6-9;Q9HBG6-4;Q9HBG6-3;Q9HBG6-6;Q9HBG6;Q9HBG6-5;Q9HBG6-11
IGF2BP1	4.15748	21.0675	8.79673e-07	0.000115347	IGF2BP1	Q9NZI8
IGF2R	0.610839	21.1551	0.158529	0.312001	IGF2R	P11717
IGHMBP2	-0.808852	21.9061	0.12957	0.272802	IGHMBP2	P38935
IGLL1	-2.13723	23.6628	0.00327432	0.016593	IGLL1	P15814
IK	0.161004	22.3327	0.538383	0.693814	IK	Q13123
IKBKAP	0.0262296	21.9758	0.9334	0.966213	IKBKAP	O95163
IKBKB	0.0188992	21.3907	0.971638	0.982882	IKBKB	O14920;O14920-4;O14920-2;O14920-3
IKZF1	-0.795723	25.3215	0.0359839	0.10663	IKZF1	Q13422-5;Q13422-4;Q13422-3;Q13422-7;Q13422;Q13422-6;Q13422-2
IKZF2	-2.69702	23.3344	0.00226455	0.0127033	IKZF2	Q9UKS7-4;Q9UKS7-7;Q9UKS7-2;Q9UKS7;Q9UKS7-3;Q9UKS7-6
ILF2	-0.62703	25.5311	0.237508	0.415243	ILF2	Q12905
ILF3	-0.564382	24.8111	0.365949	0.54374	ILF3	Q12906-5;Q12906-4;Q12906-2;Q12906-6;Q12906-3;Q12906;Q12906-7
IMMT	0.379869	26.5053	0.180676	0.345857	IMMT	Q16891-3;Q16891-2;Q16891-4;Q16891
IMPDH2	0.951359	23.7997	0.0737573	0.18205	IMPDH2	P12268
Integrase-P31	4.68757	21.3326	3.27064e-06	0.000171545	Integrase-P31	Integrase-P31
INTS1	-2.20245	21.8676	0.000852561	0.00566036	INTS1	Q8N201
INTS4	-0.750412	22.3626	0.0217535	0.0743305	INTS4	Q96HW7;Q96HW7-4
INTS5	-1.97321	19.9754	0.00109399	0.00687182	INTS5	Q6P9B9
INTS6	-0.810903	24.2967	0.181315	0.346447	INTS6	Q9UL03-3;Q9UL03
INTS7	-1.04183	23.008	0.0491646	0.134306	INTS7	Q9NVH2-3;Q9NVH2-2;Q9NVH2
IPO7	0.379358	22.7722	0.269721	0.447958	IPO7	O95373
IPO9	-0.0232302	23.837	0.96502	0.980917	IPO9	Q96P70
IQGAP1	-0.155077	23.3137	0.749035	0.854063	IQGAP1	P46940
IQSEC1	-0.855873	23.6283	0.0541567	0.145958	IQSEC1	Q6DN90-2;Q6DN90
IRAK1	-0.782666	22.3319	0.116995	0.249955	IRAK1	P51617-4;P51617-2;P51617-3;P51617
ISOC1	-1.33085	22.4302	0.0869162	0.206279	ISOC1	Q96CN7
ITCH	-2.5921	20.2848	1.55722e-05	0.0003203	ITCH;WWP2;WWP1	Q96J02-3;Q96J02-2;Q96J02;O00308-3;Q9H0M0-6;O00308-2;Q9H0M0-3;O00308;Q9H0M0
ITK	0.212786	22.8907	0.707005	0.830513	ITK	Q08881
ITPR2	0.0889057	21.159	0.889752	0.948526	ITPR2	Q14571
JAK1	0.884986	22.0223	0.0151843	0.0554994	JAK1	P23458
KARS	-0.365354	27.1687	0.104649	0.233568	KARS	Q15046;Q15046-2
KDM1A	-3.74972	20.8636	0.000225956	0.00202588	KDM1A	O60341;O60341-2
KEAP1	-0.949015	24.9395	0.00757621	0.0324151	KEAP1	Q14145
KIAA1033	-0.467522	19.6728	0.411477	0.588064	KIAA1033	Q2M389
KIF11	0.16707	22.4618	0.860265	0.927588	KIF11	P52732
KIF13B	0.0107947	22.3786	0.967721	0.981732	KIF13B	Q9NQT8
KLHL12	-0.796676	20.3756	0.19023	0.357619	KLHL12	Q53G59;Q53G59-2
KPNA2	0.88378	22.119	0.0987952	0.225868	KPNA2	P52292
KPNB1	0.58078	24.0352	0.0918333	0.213599	KPNB1	Q14974;Q14974-2
LANCL1	-0.398812	23.1049	0.499537	0.662969	LANCL1	O43813
LARP1	-1.56764	23.1578	0.00664108	0.0291485	LARP1	Q6PKG0-3;Q6PKG0
LARS	2.52073	23.697	1.90587e-05	0.000370232	LARS	Q9P2J5;Q9P2J5-2
LAS1L	-1.46522	25.2468	0.000246993	0.00215913	LAS1L	Q9Y4W2-2;Q9Y4W2;Q9Y4W2-3
LBR	-0.325854	26.0245	0.339166	0.518638	LBR	Q14739
LCK	1.74921	24.204	0.000455518	0.00353954	LCK	P06239;P06239-3;P06239-2
LCP1	-0.864327	22.2969	0.0438324	0.122614	LCP1	P13796;P13796-2
LDHA	-0.529629	25.6266	0.0384855	0.111216	LDHA	P00338;P00338-5;P00338-2;P00338-3;P00338-4
LDHB	-0.331207	25.287	0.183276	0.348922	LDHB	P07195
LGALS3BP	-0.102891	21.9708	0.829992	0.903176	LGALS3BP	Q08380
LGALS9	-0.0939248	21.586	0.764175	0.865515	LGALS9	O00182-5;O00182-4;O00182-3;O00182-2;O00182-6;O00182
LMNB1	0.68919	26.5865	0.107097	0.236515	LMNB1	P20700
LMNB2	-1.07968	24.4233	0.0632031	0.162899	LMNB2	Q03252
LPCAT1	0.611573	19.2334	0.0530576	0.143818	LPCAT1	Q8NF37
LPL	0.00282551	23.492	0.995671	0.997573	LPL	P06858
LPXN	0.377885	21.9539	0.345101	0.52163	LPXN	O60711;O60711-2
LRBA	-0.167758	24.6624	0.553163	0.705065	LRBA	P50851-2;P50851
LRRC59	1.19479	19.5862	0.00143924	0.00867681	LRRC59	Q96AG4
LSM14B	-0.558821	21.6869	0.285191	0.461675	LSM14B	Q9BX40-2;Q9BX40
LSM4	-0.186954	26.4768	0.810311	0.892874	LSM4	Q9Y4Z0
LTA4H	1.80278	22.1143	0.0028808	0.0151961	LTA4H	P09960-2;P09960;P09960-3;P09960-4
LTV1	0.0590762	22.2045	0.916267	0.961869	LTV1	Q96GA3
LUC7L2	-2.11496	21.3546	0.00561536	0.0255001	LUC7L2	Q96HJ9-2;Q9Y383-3;Q9Y383-2;Q9Y383
LUZP1	-1.3293	22.3415	0.0225624	0.0761027	LUZP1	Q86V48-2;Q86V48-3;Q86V48
LYZ	0.710363	22.266	0.195513	0.36364	LYZ	P61626
MADD	-0.494111	22.6569	0.330328	0.512594	MADD	Q8WXG6-6;Q8WXG6-8;Q8WXG6-5;Q8WXG6-4;Q8WXG6-3;Q8WXG6-2;Q8WXG6-7;Q8WXG6
MAGED1	-1.45332	25.2738	0.0204221	0.071172	MAGED1	Q9Y5V3;Q9Y5V3-2
MALT1	-2.05652	20.017	0.000146661	0.00143783	MALT1	Q9UDY8-2;Q9UDY8
Q9NYL2-2	-0.957695	21.1684	0.0273172	0.0865688	MAP3K20	Q9NYL2-2
MAP3K4	-0.850887	20.9605	0.0645175	0.165158	MAP3K4	Q9Y6R4-2;Q9Y6R4
MAP7D1	-0.664902	26.6347	0.0144373	0.0535149	MAP7D1	Q3KQU3-4;Q3KQU3;Q3KQU3-2
MAPKAP1	-0.40468	23.5895	0.290122	0.466775	MAPKAP1	Q9BPZ7-3;Q9BPZ7-2;Q9BPZ7;Q9BPZ7-5;Q9BPZ7-4;Q9BPZ7-6
MAPKBP1	-1.26566	21.6126	0.00367775	0.0181125	MAPKBP1	O60336-2;O60336-3;O60336-6;O60336;O60336-5
MARCHF7	-1.59699	21.1099	0.124275	0.263895	MARCHF7	Q9H992-2;Q9H992
MARS	0.0282538	25.6909	0.943862	0.969747	MARS	P56192;P56192-2
MAT2A	-0.347448	25.3609	0.422066	0.595091	MAT2A	P31153;P31153-2
MATR3	0.0312586	26.1181	0.895606	0.95283	MATR3	P43243;P43243-2
MATRIX-p17	5.33284	21.6552	3.52721e-06	0.0001742	MATRIX-p17	MATRIX-p17
MBNL1	-0.537411	22.4388	0.316207	0.496559	MBNL1	Q9NR56-3;Q9NR56-4;Q9NR56-7;Q9NR56-6;Q9NR56-2;Q9NR56-5;Q9NR56
MCCC1	2.07212	20.0248	5.52522e-05	0.000762625	MCCC1	Q96RQ3
MCCC2	0.50331	21.3159	0.32305	0.50579	MCCC2	Q9HCC0-2;Q9HCC0
mCherry-T2A	3.86588	20.9217	0.000191477	0.00179339	mCherry-T2A	mCherry-T2A
MCM10	-1.30435	23.1724	0.0331762	0.100293	MCM10	Q7L590-2;Q7L590
MCM2	1.67494	21.733	0.107018	0.236515	MCM2	P49736
MCM3	0.105408	24.002	0.827019	0.900875	MCM3	P25205;P25205-2
MCM3AP	-1.51843	23.3721	0.00242681	0.013374	MCM3AP	O60318
MCM4	0.27794	24.3685	0.231223	0.408339	MCM4	P33991
MCM5	-0.397969	27.6982	0.45034	0.620546	MCM5	P33992
MCM6	0.13311	23.8219	0.728088	0.843441	MCM6	Q14566
MCM7	0.151991	29.4093	0.502194	0.663274	MCM7	P33993;P33993-3
MCRS1	0.0819859	20.75	0.8375	0.909459	MCRS1	Q96EZ8-4;Q96EZ8-3;Q96EZ8;Q96EZ8-2
MDH1	-1.80432	19.8909	0.000235502	0.00207598	MDH1	P40925-2;P40925;P40925-3
MDH2	1.54264	19.7601	0.000484856	0.00356952	MDH2	P40926
MDN1	-0.994583	23.1126	0.0487395	0.133842	MDN1	Q9NU22
MED12	-1.64367	21.7064	0.00309681	0.0159243	MED12	Q93074-3;Q93074;Q93074-2
MED23	0.630104	21.0357	0.293062	0.469618	MED23	Q9ULK4-2;Q9ULK4-4;Q9ULK4-5;Q9ULK4-3;Q9ULK4
MELK	-3.42983	20.3607	1.94873e-05	0.000371676	MELK	Q14680-3;Q14680-4;Q14680-5;Q14680-2;Q14680-8;Q14680-7;Q14680-6;Q14680
MKRN2	-0.965584	22.1382	0.144781	0.292069	MKRN2	Q9H000-2;Q9H000
MKRN3	-4.73733	20.8837	7.73577e-05	0.000932739	MKRN3	Q13064
MMS19	0.131829	21.881	0.728183	0.843441	MMS19	Q96T76-5;Q96T76-9;Q96T76;Q96T76-8
MMTAG2	-0.653948	22.8405	0.302199	0.478862	MMTAG2	Q9BU76-3;Q9BU76-4;Q9BU76;Q9BU76-2
MND1	-0.0615058	23.4868	0.873742	0.93526	MND1	Q9BWT6
MOB1A	-0.351214	21.1877	0.502778	0.663274	MOB1A;MOB1B	Q9H8S9;Q7L9L4;Q7L9L4-2
MOV10	-1.18296	26.4916	0.00588441	0.0263325	MOV10	Q9HCE1;Q9HCE1-2
MPHOSPH8	1.47959	19.5806	0.00554433	0.025287	MPHOSPH8	Q99549;Q99549-2
MRPL10	0.073686	21.6735	0.722405	0.84336	MRPL10	Q7Z7H8;Q7Z7H8-2
MRPL15	-0.185124	21.0144	0.610146	0.752107	MRPL15	Q9P015
MRPL2	1.72729	19.6797	0.00106086	0.0067039	MRPL2	Q5T653
MRPL37	-1.25568	21.2262	0.0067015	0.0292911	MRPL37	Q9BZE1
MRPL4	-0.244913	22.4506	0.39675	0.573147	MRPL4	Q9BYD3-2;Q9BYD3
MRPS10	0.204673	22.4111	0.639496	0.775528	MRPS10	P82664
MRPS14	0.337651	22.9723	0.32617	0.50819	MRPS14	O60783
MRPS15	-0.442075	21.4386	0.337427	0.518568	MRPS15	P82914
MRPS17	0.310296	23.7951	0.503048	0.663274	MRPS17	Q9Y2R5
MRPS2	0.0866916	21.899	0.803857	0.8895	MRPS2	Q9Y399
MRPS21	0.15428	20.2851	0.841025	0.912343	MRPS21	P82921
MRPS22	0.27662	24.6585	0.285994	0.462262	MRPS22	P82650;P82650-2
MRPS23	0.376531	21.2902	0.283201	0.461302	MRPS23	Q9Y3D9
MRPS27	0.168431	23.157	0.482633	0.649912	MRPS27	Q92552;Q92552-2
MRPS28	0.177757	22.4718	0.728463	0.843441	MRPS28	Q9Y2Q9
MRPS31	0.263906	22.69	0.582437	0.732116	MRPS31	Q92665
MRPS34	0.227147	24.4525	0.402825	0.578717	MRPS34	P82930
MRPS5	-2.49684	20.2372	2.84806e-05	0.000474225	MRPS5	P82675;P82675-2
MRPS9	-1.07096	22.9861	0.0113575	0.0447896	MRPS9	P82933
MSI2	1.42404	19.7008	0.0308301	0.0951198	MSI2	Q96DH6-3;Q96DH6-2;Q96DH6
MSL2	-0.293754	21.0947	0.416625	0.591907	MSL2	Q9HCI7-2;Q9HCI7
MSN	-0.551243	22.5501	0.412833	0.588399	MSN;RDX;EZR	P26038;P35241;P15311;P35241-5;P35241-3;P35241-4
MTA1	-0.791717	21.5645	0.14842	0.297122	MTA1	Q13330-3;Q13330
MTA2	-0.772711	23.9379	0.037967	0.110325	MTA2	O94776;O94776-2
MTCH1	1.15014	23.7301	0.0936484	0.215512	MTCH1	Q9NZJ7-2;Q9NZJ7
MTCH2	-0.864386	22.2505	0.107761	0.237482	MTCH2	Q9Y6C9
MTCL1	-0.036755	21.236	0.971045	0.982882	MTCL1	Q9Y4B5-2;Q9Y4B5-3;Q9Y4B5
MT-CO2	1.38864	22.6024	0.149253	0.298204	MT-CO2	P00403
MTHFD1	1.52174	22.4166	0.0393272	0.11275	MTHFD1	P11586
MTPAP	0.953903	23.6026	0.00700195	0.0304774	MTPAP	Q9NVV4-2;Q9NVV4
MYBBP1A	0.565945	24.7037	0.342005	0.519195	MYBBP1A	Q9BQG0;Q9BQG0-2
MYH9	3.09013	23.9153	0.000505842	0.00364612	MYH9	P35579;P35579-2
MYO1B	-0.70535	23.1282	0.406908	0.583124	MYO1B	O43795-2;O43795
MYO1G	-0.267464	28.811	0.231822	0.408709	MYO1G	B0I1T2;B0I1T2-4
MYO7B	-3.56317	24.2742	0.0129776	0.0491463	MYO7B	Q6PIF6;Q6PIF6-2
MYO9B	0.580635	23.2491	0.396265	0.573147	MYO9B	Q13459-2;Q13459
NAA15	0.0394976	24.1603	0.943738	0.969747	NAA15	Q9BXJ9;Q9BXJ9-4
NACA	1.47743	22.4127	0.0619935	0.161769	NACA	Q13765;E9PAV3-2;E9PAV3
NAMPT	-0.663498	23.8655	0.211546	0.387972	NAMPT	P43490
NAP1L1	0.261663	24.4701	0.677272	0.802886	NAP1L1	P55209-2;P55209;P55209-3
NAT10	0.0755956	25.3988	0.722765	0.84336	NAT10	Q9H0A0;Q9H0A0-2
NCAPD2	3.95691	22.2002	5.74525e-06	0.000224342	NCAPD2	Q15021
NCAPD3	0.212205	22.8869	0.725302	0.843441	NCAPD3	P42695
NCAPG	1.6648	19.6547	0.0273983	0.0865688	NCAPG	Q9BPX3
NCAPG2	-0.367718	23.8146	0.182398	0.347882	NCAPG2	Q86XI2;Q86XI2-2
NCAPH	-0.172659	25.9838	0.523452	0.68552	NCAPH	Q15003
NCKAP1L	0.568471	23.4448	0.187707	0.354137	NCKAP1L	P55160-2;P55160
NCL	1.06191	29.3983	0.334888	0.515855	NCL	P19338
NDUFA11	0.164368	21.5359	0.58038	0.730875	NDUFA11	Q86Y39;Q86Y39-2
NDUFA13	-0.226462	23.4023	0.545338	0.698485	NDUFA13	Q9P0J0;Q9P0J0-2
NDUFA9	0.154263	24.3639	0.626968	0.765646	NDUFA9	Q16795
NDUFB10	0.204391	21.9273	0.668537	0.797829	NDUFB10	O96000-2;O96000
NDUFB4	-0.280669	22.1736	0.534332	0.691038	NDUFB4	O95168-2;O95168
NDUFS1	-0.148226	23.8609	0.792299	0.883232	NDUFS1	P28331-3;P28331-4;P28331-5;P28331;P28331-2
NDUFS2	0.328171	21.1267	0.45323	0.623047	NDUFS2	O75306-2;O75306
NDUFS3	0.246729	23.2849	0.587051	0.734267	NDUFS3	O75489
NEK7	1.13094	23.2065	0.0127708	0.0485382	NEK7	Q8TDX7
NGLY1	-0.706665	21.5078	0.143719	0.29156	NGLY1	Q96IV0-3;Q96IV0-2;Q96IV0
NIPSNAP1	0.957376	21.5361	0.037465	0.109169	NIPSNAP1	Q9BPW8
NISCH	-0.477269	21.0797	0.108587	0.238765	NISCH	Q9Y2I1-2;Q9Y2I1
NNT	1.00085	21.0615	0.139588	0.286948	NNT	Q13423
NOC2L	0.677101	23.3721	0.139781	0.286948	NOC2L	Q9Y3T9
NOC3L	0.940583	21.7278	0.0430303	0.120692	NOC3L	Q8WTT2
NOL10	-0.737509	21.4276	0.265697	0.445233	NOL10	Q9BSC4-2;Q9BSC4;Q9BSC4-4
NOL9	1.23147	22.7495	0.0934326	0.215512	NOL9	Q5SY16
NONO	3.31054	22.2668	0.00102534	0.00651865	NONO	Q15233-2;Q15233
NOP14	-0.225121	20.0838	0.598841	0.740751	NOP14	P78316-2;P78316
NOP2	4.13943	21.0585	2.80284e-05	0.000474222	NOP2	P46087-3;P46087-2;P46087;P46087-4
NOP56	1.06141	26.5564	0.0127096	0.0484815	NOP56	O00567
NOP58	-0.0150986	27.74	0.946404	0.970457	NOP58	Q9Y2X3
NPEPPS	-1.56325	21.9566	0.0024934	0.0136228	NPEPPS	P55786-2;P55786
NSF	2.58352	20.2805	5.06816e-05	0.000708867	NSF	P46459-2;P46459
NSL1	-0.658144	22.313	0.100996	0.228689	NSL1	Q96IY1-2;Q96IY1
NSUN2	0.543349	23.3084	0.187045	0.353807	NSUN2	Q08J23-3;Q08J23-2;Q08J23
NT5DC1	-0.427824	20.8245	0.299972	0.477729	NT5DC1	Q5TFE4
NUBP2	-0.455955	19.8072	0.568316	0.718269	NUBP2	Q9Y5Y2
NUDT16L1	-3.13955	20.5586	0.000217024	0.00197964	NUDT16L1	Q9BRJ7;Q9BRJ7-2
NUDT21	-0.306636	21.2006	0.292949	0.469618	NUDT21	O43809
NUP107	-0.903718	25.1203	0.0142887	0.0531521	NUP107	P57740;P57740-2;P57740-3
NUP133	-0.481023	25.0031	0.262321	0.441216	NUP133	Q8WUM0
NUP160	-3.72787	20.8527	2.57572e-05	0.000457954	NUP160	Q12769
NUP188	-1.14394	22.7239	0.0403224	0.114629	NUP188	Q5SRE5-2;Q5SRE5
NUP205	-0.330496	25.7557	0.38679	0.565673	NUP205	Q92621
NUP210	1.24818	21.9868	0.219824	0.398264	NUP210	Q8TEM1;Q8TEM1-2
NUP214	-0.567436	26.0388	0.0815654	0.19852	NUP214	P35658-2;P35658-4;P35658;P35658-3;P35658-5
NUP88	-0.337152	24.6492	0.239505	0.417343	NUP88	Q99567
NUP93	-0.246623	27.1123	0.351208	0.527818	NUP93	Q8N1F7;Q8N1F7-2
NUP98	1.81691	22.0862	0.103851	0.232718	NUP98	P52948-6;P52948-5;P52948;P52948-2
OGFR	0.844504	21.9583	0.226429	0.404641	OGFR	Q9NZT2-2;Q9NZT2
OSBPL8	1.33042	21.1033	0.00937874	0.0384309	OSBPL8	Q9BZF1-3;Q9BZF1-2;Q9BZF1
OSTC	0.102369	21.3251	0.807175	0.892231	OSTC	Q9NRP0;Q9NRP0-2
OTUD4	-2.78589	20.3817	9.10017e-06	0.000272745	OTUD4	Q01804-5;Q01804-3;Q01804
P4HA1	-0.32263	26.8862	0.149529	0.298204	P4HA1	P13674;P13674-3;P13674-2
PA2G4	3.11285	20.5452	7.12644e-05	0.00086926	PA2G4	Q9UQ80-2;Q9UQ80
PABPC1	-0.100549	27.007	0.845957	0.916745	PABPC1	P11940-2;P11940
PABPC4	0.266642	25.2122	0.563481	0.714742	PABPC4	Q13310-2;Q13310;Q13310-3
PAICS	0.764874	24.0585	0.240753	0.418129	PAICS	P22234;P22234-2
PAN2	-2.1835	20.0805	0.0122351	0.047186	PAN2	Q504Q3-2;Q504Q3-3;Q504Q3
PARK7	-0.385463	22.9495	0.564906	0.714821	PARK7	Q99497
PARP1	-0.162676	23.7498	0.593124	0.73894	PARP1	P09874
PCBP1	0.479993	25.1998	0.249717	0.430136	PCBP1	Q15365
PCBP2	0.571251	25.3661	0.113659	0.245753	PCBP2;PCBP3	Q15366-7;Q15366-8;Q15366-4;Q15366-5;Q15366-6;Q15366-3;Q15366;Q15366-2;P57721-2;P57721-3;P57721-5;P57721-4;P57721
PCID2	-0.0387205	22.4874	0.926122	0.963792	PCID2	Q5JVF3-3;Q5JVF3-2;Q5JVF3;Q5JVF3-4
PCM1	-0.110006	23.1173	0.737296	0.848983	PCM1	Q15154-2;Q15154
PCNA	-0.662768	24.9903	0.0367147	0.107881	PCNA	P12004
PDCD2L	-0.119595	21.7938	0.892602	0.950598	PDCD2L	Q9BRP1
PDHB	1.99026	22.9896	0.000905794	0.00597596	PDHB	P11177-2;P11177;P11177-3
PDK1	0.0457823	20.446	0.929107	0.964706	PDK1	Q15118;Q15118-2
PDK3	-0.141632	21.5209	0.74213	0.850813	PDK3	Q15120;Q15120-2
PDS5A	2.23594	20.8233	0.00863693	0.0359529	PDS5A	Q29RF7
PDS5B	0.127309	26.138	0.67589	0.802886	PDS5B	Q9NTI5-2;Q9NTI5
PEX5	-2.09714	20.0373	9.09334e-05	0.00102279	PEX5	P50542-2;P50542-3;P50542;P50542-4
PFKL	-0.886988	25.7679	0.012347	0.0474433	PFKL	P17858;P17858-2
PFKM	3.55229	20.7649	5.83877e-05	0.000785239	PFKM	P08237-2;P08237;P08237-3
PFKP	-0.165397	28.7739	0.61629	0.757012	PFKP	Q01813;Q01813-2
PFN1	0.515407	23.0951	0.219758	0.398264	PFN1	P07737
PGAM5	-0.408543	28.3882	0.146372	0.294146	PGAM5	Q96HS1;Q96HS1-2
PGK1	-0.605147	21.2771	0.254554	0.434167	PGK1	P00558-2;P00558
PHB	0.132278	25.0983	0.599326	0.740751	PHB	P35232;P35232-2
PHB2	0.335693	25.5248	0.506268	0.666343	PHB2	Q99623-2;Q99623
PHGDH	0.833496	23.569	0.0547573	0.146532	PHGDH	O43175
PHKB	0.599428	24.4679	0.0709692	0.178102	PHKB	Q93100-4;Q93100-3;Q93100-2;Q93100
PHKG2	0.122411	21.9723	0.655741	0.787941	PHKG2	P15735-2;P15735
PHLDB3	-0.0304496	22.3941	0.933851	0.966213	PHLDB3	Q6NSJ2-2;Q6NSJ2
PI4KA	-1.06291	19.4139	0.00583234	0.0263325	PI4KA	P42356
PIK3R4	-0.760044	23.1403	0.115122	0.247232	PIK3R4	Q99570
PIP	3.45898	20.3724	0.0447944	0.124972	PIP	P12273
PKM	-0.437643	25.4284	0.139269	0.286948	PKM	P14618;P14618-2;P14618-3
PLEC	-2.70385	24.695	4.02658e-05	0.000603412	PLEC	Q15149-7;Q15149-8;Q15149-9;Q15149-5;Q15149-4;Q15149-6;Q15149-3;Q15149-2;Q15149
PLK1	1.80886	19.8932	0.00630969	0.0278104	PLK1	P53350
PML	0.329563	21.5865	0.403281	0.578717	PML	P29590-4;P29590-2;P29590-5;P29590-9;P29590-3;P29590-8;P29590;P29590-14;P29590-10;P29590-12;P29590-13;P29590-11
PNPLA6	-1.0463	22.1278	0.0764018	0.186385	PNPLA6	Q8IY17-5;Q8IY17-2;Q8IY17-3;Q8IY17;Q8IY17-4
POLA1	-0.403141	21.5395	0.349109	0.526172	POLA1	P09884
POLA2	0.434033	22.0909	0.271763	0.448238	POLA2	Q14181;Q14181-2
POLD1	-1.69473	22.8888	0.0623683	0.162343	POLD1	P28340
POLD3	-0.203536	22.9932	0.340542	0.518666	POLD3	Q15054-3;Q15054-2;Q15054
POLE	-1.24269	21.1018	0.147206	0.295256	POLE	Q07864
POLR1B	-1.43456	19.5626	0.00944873	0.038567	POLR1B	Q9H9Y6-4;Q9H9Y6-5;Q9H9Y6-2;Q9H9Y6;Q9H9Y6-3
POLR1C	0.000307696	21.5853	0.999417	0.999417	POLR1C	O15160-2;O15160
POLR2A	-0.655442	24.5938	0.0733838	0.181556	POLR2A	P24928
POLR2B	-0.425245	25.705	0.224986	0.403293	POLR2B	P30876
POLR2H	0.0792128	23.4477	0.819551	0.896464	POLR2H	P52434-5;P52434-3;P52434-2;P52434
POP1	0.151228	21.3638	0.628733	0.766154	POP1	Q99575
PPAT	0.260449	22.0894	0.386663	0.565673	PPAT	Q06203
PPIA	0.264345	24.1444	0.692099	0.815744	PPIA	P62937
PPP1CA	0.144491	24.3657	0.502237	0.663274	PPP1CA	P62136-3;P62136;P62136-2
PPP1CB	0.316796	20.2064	0.499292	0.662969	PPP1CB	P62140
PPP1CC	0.0454577	20.8707	0.933975	0.966213	PPP1CC	P36873;P36873-2
PPP1R15B	-2.2059	20.0917	0.000122403	0.00124661	PPP1R15B	Q5SWA1
PPP2CA	-1.8074	19.8925	0.0038178	0.018371	PPP2CA;PPP2CB	P67775-2;P67775;P62714
PPP2R1A	-0.742916	22.3661	0.225291	0.403293	PPP2R1A	P30153
PPP6C	-0.702521	25.1437	0.0490176	0.134254	PPP6C	O00743-2;O00743;O00743-3
PPP6R1	0.0677821	24.8249	0.870457	0.934606	PPP6R1	Q9UPN7
PPP6R2	-0.46653	22.1296	0.17684	0.340376	PPP6R2	O75170-6;O75170-2;O75170-4;O75170-3;O75170-5;O75170
PPP6R3	-1.45889	24.2284	0.0212089	0.0729448	PPP6R3	Q5H9R7-6;Q5H9R7-2;Q5H9R7;Q5H9R7-5;Q5H9R7-3;Q5H9R7-4
PPT1	0.281619	23.214	0.441674	0.612852	PPT1	P50897-2;P50897
PRAME	0.971501	19.9778	0.230928	0.408339	PRAME	P78395
PRDX3	-0.601863	19.2897	0.0690547	0.17455	PRDX3	P30048-2;P30048
PRKACB	0.258883	21.4258	0.719388	0.841291	PRKACB;PRKACA	P22694-4;P22694-3;P22694;P22694-5;P22694-7;P22694-6;P22694-9;P22694-2;P22694-8;P22694-10;P17612-2;P17612
PRKAG1	3.65103	20.8143	5.0521e-06	0.000220819	PRKAG1;PRKAG2	P54619-2;P54619;P54619-3;Q9UGJ0-2;Q9UGJ0-3;Q9UGJ0
PRKAR1A	-0.751132	22.8755	0.461335	0.630131	PRKAR1A	P10644-2;P10644
PRKD2	0.707404	21.537	0.177456	0.340936	PRKD2	Q9BZL6;Q9BZL6-2
PRKDC	-0.466432	30.0855	0.101155	0.228689	PRKDC	P78527;P78527-2
PRKRIR	1.63502	19.6428	0.0148687	0.0549201	PRKRIR	O43422-2;O43422
PRMT1	0.0348388	24.5606	0.922938	0.963345	PRMT1	Q99873-3;Q99873-2;Q99873-4;Q99873
PRMT5	2.30811	22.0872	0.000663083	0.00448757	PRMT5	O14744-5;O14744;O14744-3;O14744-2
Protease	4.42736	21.2025	4.68173e-07	0.000115347	Protease	Protease
PRPF19	0.168029	24.7037	0.503304	0.663274	PRPF19	Q9UMS4
PRPF4	-1.90526	19.9414	6.56471e-05	0.000829685	PRPF4	O43172-2;O43172
PRPF6	0.381163	24.4458	0.26554	0.445233	PRPF6	O94906-2;O94906
PRPF8	-0.280103	25.5496	0.300573	0.477729	PRPF8	Q6P2Q9
PRPS2	0.0849054	23.9347	0.823548	0.898977	PRPS2;PRPS1;PRPS1L1	P11908;P11908-2;P60891-2;P60891;P21108
PRPSAP1	0.649993	21.1294	0.141893	0.290714	PRPSAP1	Q14558;Q14558-2
PRRC2A	-4.42424	21.2009	0.0030387	0.0157024	PRRC2A	P48634-2;P48634-3;P48634;P48634-4
PSD4	-1.57132	23.544	0.000548189	0.0038455	PSD4	Q8NDX1-2;Q8NDX1
PSMA4	-0.211669	21.6454	0.509772	0.670114	PSMA4	P25789
PSMA5	3.28335	20.6304	2.78387e-06	0.000171545	PSMA5	P28066
PSMA6	-0.202809	22.6806	0.456475	0.625937	PSMA6	P60900-2;P60900
PSMA7	0.366491	23.0369	0.254954	0.434167	PSMA7;PSMA8	O14818-2;Q8TAA3-2;O14818;Q8TAA3-5;Q8TAA3;O14818-4
PSMC1	0.483168	24.4645	0.0892678	0.209911	PSMC1	P62191-2;P62191
PSMC2	0.448041	25.5352	0.113297	0.245706	PSMC2	P35998;P35998-2
PSMC3	0.520147	22.6745	0.109026	0.238765	PSMC3	P17980
PSMC4	1.62763	24.3964	0.00030998	0.00258071	PSMC4	P43686;P43686-2
PSMC5	0.727286	25.8706	0.0264467	0.0850854	PSMC5	P62195-2;P62195
PSMC6	1.01139	23.7175	0.0101998	0.0408381	PSMC6	P62333
PSMD1	1.25914	23.7122	0.0118377	0.045822	PSMD1	Q99460-2;Q99460
PSMD11	2.80246	22.0802	0.00156203	0.00936324	PSMD11	O00231;O00231-2
PSMD14	1.45711	23.4542	0.000544268	0.0038455	PSMD14	O00487
PSMD2	0.50023	25.3477	0.0705903	0.177576	PSMD2	Q13200-3;Q13200;Q13200-2
PSMD3	0.293718	30.3092	0.183694	0.349086	PSMD3	O43242;O43242-2
PSMD5	0.987114	20.3705	0.214709	0.392386	PSMD5	Q16401-2;Q16401
PSMD6	3.52035	20.7489	1.14143e-05	0.00029204	PSMD6	Q15008;Q15008-4;Q15008-3;Q15008-2
PTCD3	-0.333104	22.6878	0.439113	0.610105	PTCD3	Q96EY7
PTDSS1	-0.342399	20.3525	0.574404	0.725089	PTDSS1	P48651-3;P48651-2;P48651
PTGES3	4.44679	21.2122	2.71537e-05	0.000466954	PTGES3	Q15185-3;Q15185-4;Q15185
PTPN22	-3.71689	20.8472	1.94084e-06	0.000164528	PTPN22	Q9Y2R2-6;Q9Y2R2-2;Q9Y2R2-3;Q9Y2R2-4;Q9Y2R2
PUM1	-4.02261	21.0001	0.00279557	0.0150333	PUM1	Q14671-2;Q14671;Q14671-3;Q14671-4
PUM2	-1.19893	22.7872	0.152858	0.303409	PUM2	Q8TB72-2;Q8TB72-4;Q8TB72-3;Q8TB72
PURA	0.26473	31.1505	0.534912	0.691038	PURA	Q00577
PURB	0.0762191	37.5929	0.876713	0.937484	PURB	Q96QR8
PURG	-0.426655	23.3517	0.12524	0.265408	PURG	Q9UJV8-2;Q9UJV8
PYCR1	-1.59452	19.786	0.00322787	0.0164371	PYCR1;PYCR2	P32322-2;P32322;Q96C36;P32322-3
PYGB	-0.111269	23.9953	0.747244	0.852948	PYGB	P11216
QARS	0.211391	25.2105	0.450768	0.620546	QARS	P47897-2;P47897
RAB10	1.68543	22.8272	0.00454379	0.0213379	RAB10;RAB1A;RAB1B;RAB1C;RAB13;RAB8B;RAB8A;RAB15	P61026;P62820-3;P62820-2;Q9H0U4;Q92928;P51153;P62820;Q92930;P61006-2;P61006;P59190-2;P59190
RAB5B	2.80972	20.3936	0.000388639	0.00306528	RAB5B;RAB5A;RAB5C	P61020-2;P20339-2;P61020;P20339;P51148;P51148-2
RAB7A	2.49509	20.2363	0.0115808	0.0454991	RAB7A	P51149
RABGGTA	0.120327	21.599	0.700507	0.823803	RABGGTA	Q92696
RAC2	3.85043	20.914	0.000121317	0.00124661	RAC2;RAC1;RAC3	P15153;P63000;P60763;P63000-2
RAD17	1.69541	19.6669	0.000553547	0.0038455	RAD17	O75943-3;O75943-4;O75943-2;O75943
RALY	0.176731	28.7664	0.539112	0.6939	RALY	Q9UKM9-2;Q9UKM9
RAN	0.731734	24.3651	0.416987	0.591907	RAN	P62826
RANBP2	-0.460931	24.2194	0.174222	0.33635	RANBP2;RGPD3;RGPD4;RGPD5;RGPD8	P49792;A6NKT7;Q7Z3J3;Q99666;O14715
RAP2C	2.93423	20.4559	0.00011849	0.00123065	RAP2C	Q9Y3L5
RARS	0.17226	26.4276	0.473875	0.642241	RARS	P54136;P54136-2
RARS2	-0.886558	21.2326	0.11623	0.248827	RARS2	Q5T160
RASAL3	-0.505763	25.8111	0.170522	0.330643	RASAL3	Q86YV0;Q86YV0-2
RASGRP1	-3.07082	20.5242	0.00191967	0.011004	RASGRP1	O95267-2;O95267;O95267-4;O95267-5;O95267-3
RB1	-0.0214181	26.1545	0.937739	0.968197	RB1	P06400
RBBP4	-0.743715	25.2826	0.0290752	0.0905041	RBBP4	Q09028-3;Q09028;Q09028-4;Q09028-2
RBM14	-0.763791	26.2667	0.0311051	0.0954806	RBM14	Q96PK6
RBM25	0.0106772	21.1683	0.978052	0.986516	RBM25	P49756
RBM39	0.196945	26.676	0.443027	0.613676	RBM39	Q14498-3;Q14498-2;Q14498
RBM7	-0.443628	22.3309	0.277765	0.453397	RBM7	Q9Y580
RBMX	-0.467205	25.8275	0.724068	0.843441	RBMX;RBMXL1	P38159;P38159-3;P38159-2;Q96E39
RCC2	-1.20514	22.8835	0.222817	0.401607	RCC2	Q9P258
RCN2	-0.280955	24.5541	0.814537	0.894711	RCN2	Q14257;Q14257-2
RFC1	-0.489646	26.905	0.102599	0.230957	RFC1	P35251-2;P35251
RFC2	-0.177574	22.987	0.80167	0.888017	RFC2	P35250-2;P35250
RFC3	-0.124782	24.8439	0.713585	0.836176	RFC3	P40938-2;P40938
RFC4	1.45036	23.6896	0.0255139	0.0832569	RFC4	P35249;P35249-2
RFC5	0.0192778	26.3262	0.963049	0.980814	RFC5	P40937-2;P40937
RFX1	0.305647	21.8043	0.58346	0.732116	RFX1	P22670
RHOT1	-0.337359	20.3648	0.417983	0.59252	RHOT1	Q8IXI2-4;Q8IXI2;Q8IXI2-5;Q8IXI2-2;Q8IXI2-7;Q8IXI2-3
RHOT2	2.5446	20.0066	0.000551881	0.0038455	RHOT2	Q8IXI1
RICTOR	-0.54645	25.1259	0.113857	0.245753	RICTOR	Q6R327;Q6R327-3
RIF1	-2.73594	20.3567	0.0018604	0.0107821	RIF1	Q5UIP0-2;Q5UIP0
RLTPR	-0.597448	25.3067	0.266746	0.445568	RLTPR	Q6F5E8-2;Q6F5E8
Rnase-p15	4.16453	21.071	8.03835e-05	0.000947442	Rnase-p15	Rnase-p15
RNF213	-1.05562	26.385	0.0117524	0.045822	RNF213	Q63HN8;Q63HN8-4
RNF219	-1.83866	26.483	0.0118202	0.045822	RNF219	Q5W0B1
RNPEP	-0.266343	21.0358	0.398091	0.573622	RNPEP	Q9H4A4
RNPS1	0.770026	22.5591	0.299959	0.477729	RNPS1	Q15287-3;Q15287-2;Q15287
RPL10	1.79947	23.922	0.0229745	0.0771651	RPL10	P27635
RPL10A	-0.0778497	25.755	0.787391	0.87963	RPL10A	P62906
RPL11	0.771269	24.7059	0.106978	0.236515	RPL11	P62913-2;P62913
RPL13A	1.18928	21.9919	0.0267025	0.0853605	RPL13A;RPL13AP3	P40429;Q6NVV1
RPL14	0.376047	23.9169	0.357456	0.534909	RPL14	P50914
RPL15	1.41353	22.5543	0.000916589	0.00600939	RPL15	P61313;P61313-2
RPL17	1.04789	22.7157	0.0219597	0.0747912	RPL17	P18621;P18621-3;P18621-2
RPL18	0.313756	25.0861	0.337871	0.518568	RPL18	Q07020-2;Q07020
RPL18A	1.39928	22.868	0.0456106	0.126911	RPL18A	Q02543
RPL19	2.75135	20.0893	6.49029e-05	0.000829685	RPL19	P84098
RPL21	0.22716	25.9279	0.580071	0.730875	RPL21	P46778
RPL22	0.397676	26.3079	0.326521	0.50819	RPL22	P35268
RPL23	0.141628	27.0172	0.765288	0.865515	RPL23	P62829
RPL23A	0.52767	24.8149	0.395616	0.573147	RPL23A	P62750
RPL24	-0.501519	27.0179	0.161508	0.31709	RPL24	P83731
RPL26L1	0.737032	22.2897	0.0862941	0.205266	RPL26L1;RPL26	Q9UNX3;P61254
RPL27	0.623059	25.5116	0.0850361	0.203659	RPL27	P61353
RPL27A	0.394928	25.0928	0.378242	0.556488	RPL27A	P46776
RPL28	0.129824	24.4313	0.816812	0.896271	RPL28	P46779-4;P46779-5;P46779;P46779-2;P46779-3
RPL30	-0.182279	25.9596	0.78356	0.87722	RPL30	P62888
RPL31	0.696749	22.4001	0.294262	0.47055	RPL31	P62899;P62899-3;P62899-2
RPL32	0.13174	22.0514	0.872503	0.934998	RPL32	P62910
RPL35	3.65221	20.8149	2.96523e-05	0.000478543	RPL35	P42766
RPL35A	4.10987	21.0437	2.84595e-06	0.000171545	RPL35A	P18077
RPL36	0.366209	22.6259	0.51734	0.679212	RPL36	Q9Y3U8
RPL38	0.0106043	28.3657	0.96863	0.981732	RPL38	P63173
RPL4	-0.507131	25.8847	0.364739	0.542711	RPL4	P36578
RPL5	5.05222	21.0097	1.35865e-05	0.000309831	RPL5	P46777
RPL6	0.373976	23.7255	0.358327	0.535449	RPL6	Q02878
RPL7	1.1989	24.2381	0.00527953	0.0242905	RPL7	P18124
RPL7A	0.423995	25.3391	0.256084	0.434779	RPL7A	P62424
RPLP0	1.98478	25.0297	0.00377241	0.0183652	RPLP0;RPLP0P6	P05388;P05388-2;Q8NHW5
RPLP2	1.25302	21.623	0.142204	0.290783	RPLP2	P05387
RPN1	0.73005	25.6229	0.0353586	0.105618	RPN1	P04843
RPN2	0.144474	25.1297	0.735461	0.848122	RPN2	P04844-2;P04844
RPP30	-1.17194	22.4483	0.0628544	0.162617	RPP30	P78346;P78346-2
RPS10	0.887771	23.8637	0.0289258	0.090307	RPS10	P46783
RPS11	-0.545933	26.2927	0.276096	0.452539	RPS11	P62280
RPS13	0.0728216	25.0587	0.908003	0.958889	RPS13	P62277
RPS14	0.0994081	26.6166	0.774605	0.871969	RPS14	P62263
RPS15A	0.374331	24.4231	0.270921	0.448238	RPS15A	P62244
RPS16	0.157064	27.6067	0.725217	0.843441	RPS16	P62249
RPS17	0.079168	23.5427	0.888571	0.948231	RPS17	P08708
RPS18	0.195356	27.354	0.595867	0.739721	RPS18	P62269
RPS19	0.972258	23.7425	0.390464	0.568884	RPS19	P39019
RPS2	0.180148	27.0177	0.647581	0.779923	RPS2	P15880
RPS20	-5.60027	21.7889	1.23156e-05	0.000307596	RPS20	P60866;P60866-2
RPS23	-0.0804272	25.0488	0.860384	0.927588	RPS23	P62266
RPS24	-0.598797	25.1264	0.477502	0.645489	RPS24	P62847-2;P62847-3;P62847;P62847-4
RPS25	0.0898339	27.7803	0.866401	0.931203	RPS25	P62851
RPS26	0.384797	23.4781	0.542187	0.695668	RPS26	P62854
RPS27A	0.925955	28.6287	0.104046	0.232718	RPS27A;UBA52;UBB;UBC	P62979;P62987;P0CG47;P0CG48
RPS27L	0.283457	27.2624	0.229657	0.406943	RPS27L;RPS27	Q71UM5;P42677
RPS28	0.0611691	22.0929	0.948523	0.971264	RPS28	P62857
RPS3	0.276666	28.6849	0.33462	0.515855	RPS3	P23396;P23396-2
RPS3A	-0.360436	26.3208	0.486683	0.652019	RPS3A	P61247
RPS4X	-0.0438735	24.7616	0.899665	0.954115	RPS4X	P62701
RPS5	3.00608	20.4918	0.0112522	0.0445416	RPS5	P46782
RPS6	0.681473	24.8562	0.310145	0.488187	RPS6	P62753
RPS7	1.6018	19.7897	0.0327662	0.0993403	RPS7	P62081
RPS8	0.103778	26.2578	0.811909	0.893696	RPS8	P62241
RPS9	0.303892	26.0087	0.198824	0.369144	RPS9	P46781
RPSA	1.30519	22.6921	0.0040854	0.0193918	RPSA	P08865
RPTOR	0.23427	23.0468	0.529135	0.68781	RPTOR	Q8N122;Q8N122-3
RQCD1	-1.24046	22.9239	0.0035211	0.0176729	RQCD1	Q92600-3;Q92600;Q92600-2
RTCB	-0.684985	22.6979	0.0990461	0.225868	RTCB	Q9Y3I0
RT-p51	4.57236	20.8177	4.33041e-06	0.000197504	RT-p51	RT-p51
RUNX1	-0.695881	28.486	0.0393829	0.11275	RUNX1	Q01196-8;Q01196;Q01196-9;Q01196-10;Q01196-2;Q01196-7;Q01196-3;Q01196-4
RUNX3	-1.10426	21.2314	0.0354951	0.105618	RUNX3	Q13761;Q13761-2
RUVBL1	0.288828	26.218	0.250851	0.431382	RUVBL1	Q9Y265;Q9Y265-2
RUVBL2	0.0456223	26.2035	0.901668	0.954286	RUVBL2	Q9Y230;Q9Y230-2
S100A9	3.37327	20.3381	0.00124814	0.00772279	S100A9	P06702
SAMD1	-1.09099	21.4872	0.00457676	0.0213379	SAMD1	Q6SPF0
SAMM50	3.22266	20.2778	0.000362738	0.00292301	SAMM50	Q9Y512
SAP30	0.449036	21.973	0.262458	0.441216	SAP30	O75446
SAR1B	2.95782	20.4677	4.19093e-05	0.000610595	SAR1B;SAR1A	Q9Y6B6;Q9NR31
SARS	-0.0547785	21.6242	0.897187	0.953003	SARS	P49591
SCAMP3	1.79572	19.7071	0.00387415	0.018557	SCAMP3	O14828-2;O14828
SCAPER	-0.894261	23.0739	0.113367	0.245706	SCAPER	Q9BY12-2;Q9BY12
SCD	1.25375	22.9528	0.0460183	0.127707	SCD	O00767
SCFD1	0.156039	20.1848	0.658788	0.790697	SCFD1	Q8WVM8
SCO1	1.32169	24.1373	0.0468761	0.129403	SCO1	O75880
SDHA	0.283211	27.1814	0.56464	0.714821	SDHA	P31040;P31040-2;P31040-3
SEC13	1.02972	24.3328	0.112873	0.245652	SEC13	P55735;P55735-2;P55735-3
SEC16A	-0.569487	26.9775	0.0324497	0.0989527	SEC16A	O15027-5;O15027;O15027-2;O15027-4;O15027-3
SEC23A	-0.0283765	21.8037	0.927998	0.964706	SEC23A;SEC23B	Q15436;Q15437
SENP1	-1.27842	24.2947	0.0206262	0.071409	SENP1	Q9P0U3-2;Q9P0U3
SENP3	-0.610281	23.9521	0.0883772	0.209257	SENP3	Q9H4L4
SEPTIN1	2.77911	20.3783	1.46831e-05	0.000314338	SEPTIN1	Q8WYJ6
SEPTIN6	-0.552393	23.9328	0.228774	0.406064	SEPTIN6	Q14141-2;Q14141-4;Q14141;Q14141-3
SEPTIN9	-0.326992	23.6955	0.338975	0.518638	SEPTIN9	Q9UHD8-4;Q9UHD8-9;Q9UHD8-3;Q9UHD8-8;Q9UHD8-7;Q9UHD8-2;Q9UHD8-5;Q9UHD8
SF3B1	-0.757619	23.1303	0.0267718	0.0853605	SF3B1	O75533
SF3B3	0.0502833	25.806	0.825224	0.899854	SF3B3	Q15393
SFPQ	3.33201	20.3216	2.28938e-05	0.00042885	SFPQ	P23246-2;P23246
SFXN1	-0.550309	22.9208	0.393397	0.57157	SFXN1	Q9H9B4
SFXN3	1.85895	19.9183	0.0580811	0.153469	SFXN3	Q9BWM7
SFXN4	-0.0798464	22.9831	0.776082	0.871969	SFXN4	Q6P4A7;Q6P4A7-3;Q6P4A7-2
SHMT1	-2.19348	20.0855	0.00102089	0.00651865	SHMT1	P34896-4;P34896-2;P34896
SHMT2	-2.72036	20.349	1.44141e-05	0.000314338	SHMT2	P34897-3;P34897;P34897-2
SIN3A	0.879925	23.4743	0.134769	0.279624	SIN3A	Q96ST3
SIPA1L2	-1.79389	22.1909	0.0107298	0.0426346	SIPA1L2	Q9P2F8
SKIV2L	-0.171711	21.6066	0.527776	0.68781	SKIV2L	Q15477
SKIV2L2	-0.424949	26.2573	0.0906811	0.212124	SKIV2L2	P42285
SKP2	-3.16795	20.5728	3.78797e-05	0.000575881	SKP2	Q13309-2;Q13309
SLC25A1	-0.0330821	24.9247	0.92976	0.964706	SLC25A1	P53007
SLC25A10	-0.687364	26.0646	0.090997	0.212124	SLC25A10	Q9UBX3;Q9UBX3-2
SLC25A11	0.201061	27.1486	0.531344	0.689626	SLC25A11	Q02978;Q02978-2
SLC25A12	0.183842	26.0788	0.490137	0.655808	SLC25A12	O75746;O75746-2
SLC25A13	0.133035	23.0977	0.813525	0.894537	SLC25A13	Q9UJS0;Q9UJS0-2
SLC25A19	-2.92846	22.9912	0.00181745	0.0106486	SLC25A19	Q9HC21-2;Q9HC21
SLC25A22	0.195311	23.0904	0.588737	0.734346	SLC25A22	Q9H936
SLC25A24	2.10766	20.0426	5.76986e-05	0.000785239	SLC25A24	Q6NUK1
SLC25A25	3.41318	20.6954	2.1958e-06	0.000164528	SLC25A25	Q6KCM7;Q6KCM7-4;Q6KCM7-5;Q6KCM7-2;Q6KCM7-3;Q6KCM7-6
SLC25A3	0.568859	27.2493	0.0567605	0.151506	SLC25A3	Q00325-2;Q00325
SLC25A32	0.025266	21.2801	0.935003	0.966323	SLC25A32	Q9H2D1
SLC25A36	-0.156233	22.8174	0.587273	0.734267	SLC25A36;SLC25A33	Q96CQ1-2;Q96CQ1-3;Q96CQ1;Q9BSK2
SLC25A4	0.205882	22.0118	0.583138	0.732116	SLC25A4	P12235
SLC25A40	-0.053638	20.3204	0.915802	0.961869	SLC25A40	Q8TBP6
SLC25A5	-0.399826	29.5973	0.0762801	0.186385	SLC25A5	P05141
SLC25A6	-0.074161	27.2985	0.714217	0.836176	SLC25A6	P12236
SLC27A4	-0.0439418	20.6498	0.920469	0.962379	SLC27A4	Q6P1M0
SLC2A1	-0.0686772	21.3316	0.919902	0.962379	SLC2A1	P11166
SLU7	0.191845	21.0986	0.595435	0.739721	SLU7	O95391
SMARCA4	0.237279	22.0792	0.433103	0.60496	SMARCA4	P51532-5;P51532-2;P51532-3;P51532-4;P51532
SMARCA5	0.143081	23.8069	0.524538	0.686086	SMARCA5	O60264
SMARCAD1	-2.48833	20.2329	3.3108e-05	0.000518362	SMARCAD1	Q9H4L7-3;Q9H4L7;Q9H4L7-2
SMARCAL1	-1.02074	22.0988	0.0681337	0.172638	SMARCAL1	Q9NZC9
SMARCB1	-0.637512	21.8252	0.223388	0.401945	SMARCB1	Q12824-2;Q12824
SMC2	0.299164	26.4186	0.340834	0.518666	SMC2	O95347;O95347-2
SMC4	0.447451	26.6541	0.193621	0.361272	SMC4	Q9NTJ3;Q9NTJ3-2
SMG5	-3.72867	20.8531	0.000159388	0.00153393	SMG5	Q9UPR3
SMG7	-1.38407	22.8706	0.0894472	0.209911	SMG7	Q92540-2;Q92540;Q92540-5;Q92540-4
SNRNP200	-0.237398	27.0822	0.369452	0.547395	SNRNP200	O75643
SNRPA1	0.24527	29.5005	0.471671	0.640911	SNRPA1	P09661
SNRPB	-0.934469	24.2176	0.0384781	0.111216	SNRPB;SNRPN	P14678-2;P63162;P14678;P63162-2;P14678-3
SNRPD1	-0.396846	25.9399	0.368694	0.547043	SNRPD1	P62314
SNRPD2	0.677487	23.1782	0.136714	0.282867	SNRPD2	P62316-2;P62316
SNRPD3	0.510018	26.2922	0.256143	0.434779	SNRPD3	P62318-2;P62318
SNRPE	0.110136	24.1428	0.633459	0.77088	SNRPE	P62304
SON	1.71189	24.7006	0.00428784	0.020261	SON	P18583-6;P18583-2;P18583-10;P18583-3;P18583-4;P18583-7;P18583;P18583-5;P18583-9;P18583-8
SORL1	1.17554	19.459	0.00294095	0.0153485	SORL1	Q92673
SPATA5	3.04944	20.5135	0.000492415	0.0035871	SPATA5	Q8NB90;Q8NB90-3;Q8NB90-2
SPATA5L1	-2.45774	21.3338	0.00275993	0.0149235	SPATA5L1	Q9BVQ7-3;Q9BVQ7-2;Q9BVQ7
SPTAN1	4.02602	21.0018	6.57295e-07	0.000115347	SPTAN1	Q13813-3;Q13813;Q13813-2
SPTBN1	4.75417	21.3659	1.38382e-06	0.000149987	SPTBN1	Q01082;Q01082-3;Q01082-2
SPTLC1	0.625113	22.2717	0.266338	0.445568	SPTLC1	O15269;O15269-2
SQRDL	-0.267696	23.1761	0.800877	0.888017	SQRDL	Q9Y6N5
SQSTM1	-1.10184	22.5794	0.0828834	0.200333	SQSTM1	Q13501-2;Q13501
SRP14	0.441063	20.251	0.234602	0.412223	SRP14	P37108
SRP68	5.1359	23.6713	3.02288e-07	0.000115347	SRP68	Q9UHB9-2;Q9UHB9;Q9UHB9-3;Q9UHB9-4
SRRM1	-2.0269	23.9104	0.00802264	0.0337982	SRRM1	Q8IYB3-2;Q8IYB3
SRRM2	-0.747246	26.7701	0.345825	0.521972	SRRM2	Q9UQ35;Q9UQ35-2
SRSF1	-0.346961	24.5391	0.726119	0.843441	SRSF1	Q07955-3;Q07955;Q07955-2
SRSF10	0.330464	24.545	0.164589	0.322114	SRSF10;SRSF12	O75494-5;O75494-4;O75494-6;O75494-3;O75494-2;O75494;Q8WXF0
SRSF6	-1.09646	23.5187	0.283879	0.461675	SRSF6	Q13247-3;Q13247
SRSF7	-0.0977958	25.0613	0.902432	0.954286	SRSF7	Q16629-3;Q16629-2;Q16629-4;Q16629
SSBP1	0.0958161	27.7673	0.79952	0.888017	SSBP1	Q04837
SSR1	3.18853	20.583	5.45794e-06	0.000224342	SSR1	P43307-2;P43307
SSR4	0.0664657	24.6295	0.763334	0.865515	SSR4	P51571
SSRP1	1.4651	24.6702	0.0106209	0.0423623	SSRP1	Q08945
STAT1	0.753448	22.8151	0.129993	0.272802	STAT1	P42224-2;P42224
STAU2	-2.10217	24.8985	0.0150035	0.0550303	STAU2	Q9NUL3-6;Q9NUL3-8;Q9NUL3-3;Q9NUL3-7;Q9NUL3-2;Q9NUL3;Q9NUL3-4
STIL	-1.6439	23.3482	0.0215068	0.0737275	STIL	Q15468;Q15468-2
STIP1	3.05019	20.5139	0.000363764	0.00292301	STIP1	P31948-3;P31948;P31948-2
STRAP	2.97695	20.1796	0.000951042	0.00619654	STRAP	Q9Y3F4;Q9Y3F4-2
STT3A	2.41845	22.1747	0.000252186	0.00218631	STT3A	P46977;P46977-2
STT3B	0.429604	24.5366	0.156112	0.308315	STT3B	Q8TCJ2
SUCLA2	-0.701321	25.5704	0.0237367	0.078797	SUCLA2	Q9P2R7-2;Q9P2R7
SUCLG1	-0.761715	23.2332	0.0335995	0.101281	SUCLG1	P53597
SUDS3	0.237665	22.7527	0.588318	0.734346	SUDS3	Q9H7L9
SUGP2	-0.271695	26.1396	0.219056	0.398264	SUGP2	Q8IX01-4;Q8IX01;Q8IX01-3
SUPT16H	1.4443	25.1789	0.0201703	0.0705289	SUPT16H	Q9Y5B9
SYNCRIP	0.474706	24.5029	0.125979	0.266434	SYNCRIP	O60506-4;O60506-3;O60506-2;O60506;O60506-5
SYNRG	-1.92877	19.7603	0.000288513	0.00244073	SYNRG	Q9UMZ2-4;Q9UMZ2-8;Q9UMZ2-3;Q9UMZ2-7;Q9UMZ2-5;Q9UMZ2
TAB1	-1.17007	19.4568	0.0747399	0.183183	TAB1	Q15750-2;Q15750
TAF1	-0.333831	23.0776	0.214411	0.392386	TAF1;TAF1L	P21675-10;P21675-11;P21675-8;P21675-6;P21675-7;Q8IZX4;P21675-3;P21675-5;P21675-9;P21675;P21675-2;P21675-12;P21675-4
TAF5L	-3.28912	20.6333	2.66153e-05	0.000465324	TAF5L	O75529-2;O75529
TAMM41	0.370275	22.5395	0.257758	0.435408	TAMM41	Q96BW9-3;Q96BW9
TARDBP	3.04253	20.51	0.000104702	0.00112074	TARDBP	Q13148-4;Q13148
TARS	0.925133	22.3966	0.0355417	0.105618	TARS	P26639;P26639-2
TBC1D15	2.54068	20.2591	7.98245e-05	0.000947442	TBC1D15	Q8TC07-2;Q8TC07-3;Q8TC07
TBCD	2.22722	20.1024	1.50201e-05	0.000315122	TBCD	Q9BTW9-5;Q9BTW9;Q9BTW9-4;Q9BTW9-3
TBL1XR1	-1.08691	22.3112	0.0697918	0.175989	TBL1XR1	Q9BZK7
TBL3	-1.69467	19.8361	0.0252934	0.0832569	TBL3	Q12788
TCERG1	-0.566007	24.9824	0.0908663	0.212124	TCERG1	O14776-2;O14776
TCF7	-1.58728	22.6738	0.193895	0.361272	TCF7;LEF1;TCF7L2;TCF7L1	P36402-10;P36402-14;P36402-16;P36402-8;P36402-6;P36402-2;P36402-9;P36402-13;P36402-15;P36402-12;P36402-4;P36402-7;P36402-5;P36402;P36402-11;P36402-3;Q9UJU2-3;Q9UJU2-7;Q9NQB0-17;Q9UJU2-5;Q9UJU2-6;Q9UJU2;Q9NQB0-14;Q9NQB0-15;Q9NQB0-10;Q9NQB0-12;Q9NQB0-9;Q9NQB0-4;Q9NQB0-6;Q9NQB0-11;Q9NQB0-2;Q9NQB0-13;Q9NQB0-16;Q9HCS4;Q9NQB0-8;Q9NQB0-7;Q9NQB0-5;Q9NQB0-3;Q9NQB0
TCP1	0.34447	28.1741	0.256675	0.43498	TCP1	P17987
TDRKH	1.72395	19.6784	0.0208449	0.0719285	TDRKH	Q9Y2W6
TECR	-1.06243	24.1564	0.202316	0.374303	TECR	Q9NZ01
TELO2	-0.415429	23.4913	0.254439	0.434167	TELO2	Q9Y4R8
TFB2M	-0.179453	22.0349	0.531847	0.689626	TFB2M	Q9H5Q4
TFIP11	1.17323	21.3533	0.105855	0.235759	TFIP11	Q9UBB9
TFRC	-0.035997	24.2887	0.858528	0.927493	TFRC	P02786
THEM6	-0.74759	21.3049	0.0275556	0.0868042	THEM6	Q8WUY1
THEMIS	-0.479239	23.4268	0.219689	0.398264	THEMIS	Q8N1K5-2;Q8N1K5;Q8N1K5-4;Q8N1K5-3
THOC2	-1.03027	21.955	0.0197555	0.0695421	THOC2	Q8NI27
THRAP3	0.781046	23.2005	0.260541	0.439402	THRAP3	Q9Y2W1
TICRR	-0.159453	21.2038	0.473669	0.642241	TICRR	Q7Z2Z1-2;Q7Z2Z1
TIMELESS	-1.26696	19.4956	0.00210002	0.0119724	TIMELESS	Q9UNS1-2;Q9UNS1
TIMM23	-0.0270066	24.7271	0.943575	0.969747	TIMM23;TIMM23B	O14925;Q5SRD1
TIMM50	2.62308	20.038	0.00020196	0.00187483	TIMM50	Q3ZCQ8-3;Q3ZCQ8;Q3ZCQ8-2
TIMMDC1	2.85805	20.132	0.00712097	0.0308673	TIMMDC1	Q9NPL8
TKT	-1.30062	23.7169	0.00182722	0.0106486	TKT	P29401;P29401-2
TM7SF2	-1.91731	19.7557	0.000678289	0.00456106	TM7SF2	O76062
TMCO1	0.852515	22.3403	0.0627243	0.162617	TMCO1	Q9UM00-2;Q9UM00
TMED10	0.173264	25.2674	0.498502	0.662969	TMED10	P49755
TMED9	-0.298883	24.0899	0.341163	0.518666	TMED9	Q9BVK6
TMEM201	-1.09292	22.4877	0.0196543	0.0694185	TMEM201	Q5SNT2;Q5SNT2-2
TMEM33	-0.0736137	25.19	0.809556	0.892874	TMEM33	P57088
TMPO	2.37493	19.9387	0.00162463	0.00968318	TMPO	P42166;P42167-3;P42167-2;P42167
TNRC6A	-3.39262	20.6851	0.00010066	0.00109992	TNRC6A;TNRC6C	Q8NDV7-2;Q8NDV7-6;Q8NDV7-5;Q8NDV7;Q9HCJ0;Q9HCJ0-2
TOMM22	0.798255	21.3731	0.225281	0.403293	TOMM22	Q9NS69
TOP2A	4.60006	21.2888	6.14835e-05	0.000806203	TOP2A;TOP2B	P11388;P11388-2;P11388-3;P11388-4;Q02880-2;Q02880
TRA2A	1.12859	21.3401	0.309189	0.488187	TRA2A	Q13595-2;Q13595-4;Q13595-3;Q13595
TRA2B	0.105148	21.2803	0.692099	0.815744	TRA2B	P62995-3;P62995
TRAP1	0.297581	23.3264	0.379473	0.557518	TRAP1	Q12931-2;Q12931
TRBC1	-0.771692	24.3392	0.096912	0.222452	TRBC1;TRBC2	P01850;A0A5B9
TRIM25	-0.343112	22.3869	0.400282	0.575989	TRIM25	Q14258
TRIM28	-0.416637	26.1395	0.209411	0.38539	TRIM28	Q13263;Q13263-2
TRIP13	-0.14871	23.4161	0.667175	0.797114	TRIP13	Q15645
TRO	-0.541927	23.3127	0.478282	0.645711	TRO	Q12816-2;Q12816;Q12816-5;Q12816-3;Q12816-4
TROAP	-1.9621	20.4664	0.0342497	0.102945	TROAP	Q12815
TRRAP	0.146413	22.8138	0.747148	0.852948	TRRAP	Q9Y4A5-2;Q9Y4A5
TTC27	1.72512	19.8513	0.0117054	0.0458172	TTC27	Q6P3X3
TTC37	-0.0691033	20.5342	0.757776	0.860497	TTC37	Q6PGP7
TTF2	0.782155	23.5606	0.100984	0.228689	TTF2	Q9UNY4;Q9UNY4-2
TTI1	-2.22964	20.1036	0.000115565	0.00121228	TTI1	O43156
TUBA1A	-1.34255	24.7946	0.271602	0.448238	TUBA1A;TUBA3C;TUBA3E	Q71U36-2;Q71U36;Q13748;Q13748-2;Q6PEY2
TUBA1B	-0.602548	32.671	0.300235	0.477729	TUBA1B	P68363;P68363-2
TUBA1C	-0.301996	22.8874	0.85443	0.924018	TUBA1C	Q9BQE3
TUBA4A	0.612556	23.7127	0.310411	0.488187	TUBA4A	P68366-2;P68366
TUBB	-0.508246	32.0242	0.237154	0.415243	TUBB	P07437
TUBB2B	0.0156628	22.3774	0.993714	0.997573	TUBB2B;TUBB2A	Q9BVA1;Q13885
TUBB4B	-0.179121	28.1926	0.469713	0.639078	TUBB4B;TUBB4A	P68371;P04350
TUBB6	2.45338	20.2155	0.00378158	0.0183652	TUBB6	Q9BUF5
TUBB8	3.6257	20.8016	0.00535282	0.0245201	TUBB8	Q3ZCM7
TUBG1	0.139402	25.0971	0.584894	0.733039	TUBG1;TUBG2	P23258;Q9NRH3
TUBGCP2	-0.231181	23.4365	0.662402	0.793219	TUBGCP2	Q9BSJ2;Q9BSJ2-4;Q9BSJ2-3
TUBGCP3	0.221272	23.3442	0.712028	0.835479	TUBGCP3	Q96CW5-2;Q96CW5;Q96CW5-3
TUBGCP4	0.101155	21.423	0.746824	0.852948	TUBGCP4	Q9UGJ1-2;Q9UGJ1
TUBGCP5	-0.393256	20.3877	0.527919	0.68781	TUBGCP5	Q96RT8-2;Q96RT8
TUFM	0.545282	26.351	0.0571317	0.152109	TUFM	P49411
TXNL1	-0.102566	21.9091	0.872606	0.934998	TXNL1	O43396
TYMS	-1.13121	19.6212	0.0820447	0.198764	TYMS	P04818-2;P04818
U2AF1	1.18158	19.4614	0.00957119	0.0387652	U2AF1;U2AF1L4	P0DN76;Q01081-3;Q8WU68-3;Q8WU68-2;Q8WU68;Q01081-2;Q01081
U2AF2	0.123771	20.2072	0.787208	0.87963	U2AF2	P26368-2;P26368
UBA1	0.579415	20.3955	0.334396	0.515855	UBA1	P22314-2;P22314
UBAP2L	-0.260529	24.3594	0.560537	0.71256	UBAP2L	Q14157-4;Q14157-1;Q14157-3;Q14157;Q14157-5
UBE2S	1.16729	25.3419	0.221985	0.400796	UBE2S	Q16763
UBE3A	-0.660056	23.6482	0.0746702	0.183183	UBE3A	Q05086-2;Q05086-3;Q05086
UBR1	-0.525493	21.8816	0.143411	0.29156	UBR1	Q8IWV7;Q8IWV7-2
UBR4	-0.267334	27.4044	0.302106	0.478862	UBR4	Q5T4S7-3;Q5T4S7-4;Q5T4S7;Q5T4S7-2
UBR5	-0.137511	25.9602	0.666102	0.79674	UBR5	O95071-2;O95071
UCK2	-0.386661	24.5764	0.267589	0.446265	UCK2	Q9BZX2;Q9BZX2-2
UCKL1	1.35484	21.7088	0.00176495	0.0104601	UCKL1	Q9NWZ5-4;Q9NWZ5;Q9NWZ5-3;Q9NWZ5-2
UFL1	0.483047	24.0346	0.326029	0.50819	UFL1	O94874;O94874-3;O94874-2
UPF1	-1.45783	25.554	0.0394463	0.11275	UPF1	Q92900-2;Q92900
UQCR10	0.173	22.5175	0.523108	0.68552	UQCR10	Q9UDW1
UQCRC1	-0.550087	23.5458	0.0629385	0.162617	UQCRC1	P31930
UQCRC2	0.459044	27.3279	0.191136	0.358679	UQCRC2	P22695
URB1	-0.352775	20.8112	0.677363	0.802886	URB1	O60287
URB2	0.746025	20.9246	0.153749	0.304306	URB2	Q14146
USMG5	-0.0517584	22.3401	0.925642	0.963792	USMG5	Q96IX5
USP11	-0.186932	21.9918	0.75537	0.859418	USP11	P51784
USP14	2.45668	20.2171	0.00101952	0.00651865	USP14	P54578-2;P54578-3;P54578
USP20	-3.07083	20.5242	0.000347071	0.00284435	USP20	Q9Y2K6
USP5	0.82726	19.3197	0.108969	0.238765	USP5	P45974-2;P45974
USP7	-0.750652	21.4533	0.166989	0.326205	USP7	Q93009-3;Q93009
UTP15	0.308161	23.9482	0.465045	0.634372	UTP15	Q8TED0-3;Q8TED0;Q8TED0-2
UTP18	-1.56735	19.6157	0.0196095	0.0694185	UTP18	Q9Y5J1
VANGL1	-1.73429	21.8715	0.014108	0.0526666	VANGL1	Q8TAA9-2;Q8TAA9
VAV3	0.738501	22.2731	0.28821	0.464624	VAV3	Q9UKW4-2;Q9UKW4;Q9UKW4-4;Q9UKW4-3
VCP	-3.10084	20.5392	1.02484e-05	0.000275937	VCP	P55072
VDAC1	-1.62858	21.8369	0.00589907	0.0263325	VDAC1	P21796
VDAC2	-0.122704	22.0106	0.819237	0.896464	VDAC2	P45880-2;P45880;P45880-1
VDAC3	3.1245	20.551	6.12014e-05	0.000806203	VDAC3	Q9Y277;Q9Y277-2
VIF	5.03189	21.0015	8.78769e-05	0.00100306	VIF	VIF
VIM	-0.982564	28.3806	0.143587	0.29156	VIM	P08670
VPRBP	-2.42224	21.0375	0.000417215	0.00326611	VPRBP	Q9Y4B6-3;Q9Y4B6-2;Q9Y4B6
VPS13C	-0.574666	26.1011	0.0419171	0.117885	VPS13C	Q709C8-4;Q709C8-2;Q709C8-3;Q709C8
VPS16	-2.19695	19.8676	0.000231664	0.00205945	VPS16	Q9H269-2;Q9H269
VPS28	3.0506	20.209	0.000173203	0.00163684	VPS28	Q9UK41;Q9UK41-2
VPS51	-0.212465	25.6432	0.628845	0.766154	VPS51	Q9UID3;Q9UID3-2
VPS52	-0.30865	23.4464	0.228689	0.406064	VPS52	Q8N1B4-2;Q8N1B4
WAPAL	-0.249596	24.7136	0.475285	0.643322	WAPAL	Q7Z5K2;Q7Z5K2-2;Q7Z5K2-3
WARS	0.968595	21.0088	0.0089862	0.037259	WARS	P23381-2;P23381
WDR1	-1.88456	23.869	0.0248207	0.0821352	WDR1	O75083;O75083-3
WDR26	2.00472	19.7907	0.00125891	0.00772279	WDR26	Q9H7D7-2;Q9H7D7
WDR37	0.485189	22.0154	0.228571	0.406064	WDR37	Q9Y2I8;Q9Y2I8-2;Q9Y2I8-3
WDR5	1.96672	19.9721	8.39067e-05	0.000977979	WDR5	P61964
WDR6	-2.54298	23.7233	0.0101935	0.0408381	WDR6	Q9NNW5
WDR62	-1.98195	23.2041	0.00587448	0.0263325	WDR62	O43379;O43379-4
WDR77	-0.750144	22.1348	0.0137141	0.051563	WDR77	Q9BQA1-2;Q9BQA1
WRAP73	-0.800531	19.3607	0.0743211	0.183011	WRAP73	Q9P2S5
WRNIP1	1.91241	21.5692	0.00288276	0.0151961	WRNIP1	Q96S55-2;Q96S55;Q96S55-4;Q96S55-3
XDH	0.173635	22.0873	0.679874	0.804952	XDH	P47989
XPOT	0.303365	24.0127	0.396002	0.573147	XPOT	O43592
XRCC3	-0.523318	21.5514	0.191565	0.358842	XRCC3	O43542
XRCC6	1.53396	23.7965	0.0371932	0.108679	XRCC6	P12956;P12956-2
XRN1	-1.57152	19.7745	0.030404	0.0940821	XRN1	Q8IZH2-2;Q8IZH2
XRN2	-1.67716	22.6801	0.00335518	0.0169211	XRN2	Q9H0D6-2;Q9H0D6
YARS	-0.193292	21.2865	0.685269	0.809513	YARS	P54577
YBX3	0.326724	24.928	0.447583	0.618597	YBX3	P16989-3;P16989;P16989-2
YME1L1	0.085255	24.0879	0.740439	0.849804	YME1L1	Q96TA2-3;Q96TA2-2;Q96TA2
YTHDF2	-1.0603	25.8308	0.017127	0.0615283	YTHDF2	Q9Y5A9;Q9Y5A9-2
YWHAE	-0.179769	21.479	0.75796	0.860497	YWHAE;YWHAB;YWHAQ;YWHAH	P62258;P62258-2;P31946-2;P27348;Q04917;P31946
YWHAG	-0.331494	23.1567	0.32961	0.512238	YWHAG	P61981
YWHAZ	-0.333953	23.5532	0.242369	0.418854	YWHAZ	P63104;P63104-2
ZADH2	-0.527034	20.5854	0.144251	0.29156	ZADH2	Q8N4Q0
ZAP70	2.92344	22.7612	0.000472203	0.00355457	ZAP70	P43403
ZC3HAV1	0.367199	24.5321	0.342768	0.519556	ZC3HAV1	Q7Z2W4;Q7Z2W4-2;Q7Z2W4-3
ZCCHC8	-1.10014	24.6953	0.00401749	0.0191561	ZCCHC8	Q6NZY4-2;Q6NZY4
ZKSCAN1	1.50963	21.6896	0.0647093	0.165158	ZKSCAN1	P17029
ZMYM3	0.24701	21.3334	0.669294	0.797829	ZMYM3	Q14202-2;Q14202
ZNF101	-0.783023	19.3803	0.0412623	0.116669	ZNF101	Q8IZC7-2;Q8IZC7
ZNF148	1.15598	21.6071	0.100655	0.228689	ZNF148	Q9UQR1
ZNF281	-1.07892	25.1234	0.233484	0.410947	ZNF281	Q9Y2X9-2;Q9Y2X9
ZNF326	-0.0574128	24.0786	0.777347	0.872126	ZNF326	Q5BKZ1
ZNF507	-2.38488	19.9427	0.000472603	0.00355457	ZNF507	Q8TCN5-2;Q8TCN5
ZNF888	-3.27451	20.626	5.93403e-06	0.000224342	ZNF888;ZNF320;ZNF468;ZNF765;ZNF813;ZNF761;ZNF28;ZNF845	P0CJ79;A2RRD8;Q5VIY5;Q7L2R6;Q6ZN06;Q86XN6-2;P17035;Q86XN6;Q96IR2
ZW10	0.478097	20.7791	0.218583	0.398264	ZW10	O43264-2;O43264
