# Supplementary material for: Incorporation of genome-bound cellular proteins into HIV-1 particles regulates viral infection
Source: Cell Rep. 2026 Apr 7;45(4):117090. doi: 10.1016/j.celrep.2026.117090 (PMC13124994; doi:10.1016/j.celrep.2026.117090)
Supplement: Table S5. The PURA and PURB iCLIP — This table reports the RNA sequencing results of the iCLIP2 analysis of PURA-EGFP and PURB-EGFP in mock and HIV-1 infected cells. [file mmc6.xlsx]

## Sheet: HIV_PURA
chromosome	region_begin	region_end	strand	windows_in_region	region_length	padj_min	padj_mean	padj_max	log2FoldChange_min	log2FoldChange_mean	log2FoldChange_max	regionStartId	gene_id	gene_name	gene_type	gene_region	Nr_of_region	Total_nr_of_region	window_number	unique_ids
1	956993	957025	-	1	32	0.00503302	0.00503302	0.00503302	4.235822854715549	4.235822854715549	4.235822854715549	ENSG00000188976:CDS0003W00643	ENSG00000188976	NOC2L|ENSG00000188976	protein_coding	CDS	3	19	643	ENSG00000188976:CDS0003W00643
1	1218497	1218633	-	6	136	4.063603598466277e-6	9.722497103135774e-4	0.00420553	2.389682295034869	3.018019420195536	3.7156315958557147	ENSG00000078808:CDS0006W00079	ENSG00000078808	SDF4|ENSG00000078808	protein_coding	CDS	6	7	79	ENSG00000078808:CDS0006W00079, ENSG00000078808:CDS0006W00080, ENSG00000078808:CDS0006W00081, ENSG00000078808:CDS0006W00082, ENSG00000078808:CDS0006W00083, ENSG00000078808:CDS0006W00084
1	1223283	1223357	-	3	74	6.986028677052815e-6	1.7087023658249393e-4	2.5871251716834057e-4	2.3171949942058423	2.7844047380593544	3.122738066193653	ENSG00000078808:CDS0005W00319	ENSG00000078808	SDF4|ENSG00000078808	protein_coding	CDS	5	7	319	ENSG00000078808:CDS0005W00319, ENSG00000078808:CDS0005W00320, ENSG00000078808:CDS0005W00321
1	1223831	1223968	-	6	137	2.1077740725386615e-5	8.928452979062674e-4	0.00217023	2.53775	3.763173857746775	4.77406	ENSG00000078808:CDS0004W00347	ENSG00000078808	SDF4|ENSG00000078808	protein_coding	CDS	4	7	347	ENSG00000078808:CDS0004W00347, ENSG00000078808:CDS0004W00348, ENSG00000078808:CDS0004W00349, ENSG00000078808:CDS0004W00350, ENSG00000078808:CDS0004W00351, ENSG00000078808:CDS0004W00352
1	1401079	1401149	+	2	70	0.00486424	0.00506574	0.00526723	4.273207654561159	4.3067	4.3402	ENSG00000224870:exon0001W00079	ENSG00000224870	MRPL20-AS1|ENSG00000224870	lncRNA	exon	1	1	79	ENSG00000224870:exon0001W00079, ENSG00000224870:exon0001W00080
1	1401159	1401249	+	2	90	0.00370526	0.00412831	0.00455135	4.833366856687579	4.8643612059189385	4.895355555150298	ENSG00000224870:exon0001W00083	ENSG00000224870	MRPL20-AS1|ENSG00000224870	lncRNA	exon	1	1	83	ENSG00000224870:exon0001W00083, ENSG00000224870:exon0001W00085
1	1401419	1401509	+	3	90	5.30650225274477e-4	0.00265646	0.00397304	4.8757307871491555	5.027505702029406	5.204239718895776	ENSG00000224870:exon0001W00096	ENSG00000224870	MRPL20-AS1|ENSG00000224870	lncRNA	exon	1	1	96	ENSG00000224870:exon0001W00096, ENSG00000224870:exon0001W00097, ENSG00000224870:exon0001W00098
1	1401948	1401998	-	1	50	5.559744959911078e-5	5.559744959911078e-5	5.559744959911078e-5	2.921080595518656	2.921080595518656	2.921080595518656	ENSG00000242485:exon0003W00003	ENSG00000242485	MRPL20|ENSG00000242485	protein_coding	exon	3	3	3	ENSG00000242485:exon0003W00003
1	1402048	1402306	-	10	258	6.703906781550061e-10	7.514864090261994e-5	7.0259769290202e-4	2.4587063627118857	2.7972592592617906	3.0776712427683446	ENSG00000242485:exon0003W00008	ENSG00000242485	MRPL20|ENSG00000242485	protein_coding	exon	3	3	8	ENSG00000242485:exon0003W00008, ENSG00000242485:CDS0003W00010, ENSG00000242485:CDS0003W00011, ENSG00000242485:CDS0003W00012, ENSG00000242485:CDS0003W00013, ENSG00000242485:CDS0003W00014, ENSG00000242485:CDS0003W00015, ENSG00000242485:CDS0003W00016, ENSG00000242485:CDS0003W00017, ENSG00000242485:exon0003W00019
1	1405779	1405886	-	4	107	9.650542653508881e-13	2.4318828010357263e-10	7.742448110717904e-10	3.2054213815507584	3.589879318473389	3.891343433427462	ENSG00000242485:CDS0002W00196	ENSG00000242485	MRPL20|ENSG00000242485	protein_coding	CDS	2	3	196	ENSG00000242485:CDS0002W00196, ENSG00000242485:CDS0002W00197, ENSG00000242485:CDS0002W00198, ENSG00000242485:CDS0002W00199
1	1544902	1544952	-	1	50	2.779822044316083e-4	2.779822044316083e-4	2.779822044316083e-4	2.1542728712056807	2.1542728712056807	2.1542728712056807	ENSG00000160075:CDS0003W00161	ENSG00000160075	SSU72|ENSG00000160075	protein_coding	CDS	3	5	161	ENSG00000160075:CDS0003W00161
1	1637841	1637883	-	1	42	0.00884935	0.00884935	0.00884935	2.888674824900206	2.888674824900206	2.888674824900206	ENSG00000248333:CDS0020W00127	ENSG00000248333	CDK11B|ENSG00000248333	protein_coding	CDS	20	27	127	ENSG00000248333:CDS0020W00127
1	1649558	1649637	-	3	79	2.3281192417907705e-4	0.00160893	0.00404627	4.959976448137292	5.1967325425233515	5.368901444801677	ENSG00000248333:CDS0006W00712	ENSG00000248333	CDK11B|ENSG00000248333	protein_coding	CDS	6	27	712	ENSG00000248333:CDS0006W00712, ENSG00000248333:CDS0006W00713, ENSG00000248333:CDS0006W00714
1	1652438	1652566	-	5	128	2.9348510124702304e-4	0.00218316	0.00525269	2.5409797564493335	3.132657306242869	3.4100003984036356	ENSG00000248333:CDS0005W00856	ENSG00000248333	CDK11B|ENSG00000248333	protein_coding	CDS	5	27	856	ENSG00000248333:CDS0005W00856, ENSG00000248333:CDS0005W00857, ENSG00000248333:CDS0005W00858, ENSG00000248333:CDS0005W00859, ENSG00000248333:CDS0005W00860
1	1655368	1655458	-	3	90	4.3362330110930996e-4	0.00379893	0.00878265	2.8335824397997276	3.0245473730914525	3.14041	ENSG00000248333:CDS0004W01002	ENSG00000248333	CDK11B|ENSG00000248333	protein_coding	CDS	4	27	1002	ENSG00000248333:CDS0004W01002, ENSG00000248333:CDS0004W01003, ENSG00000248333:CDS0004W01004
1	2403281	2403371	+	3	90	1.6300665683735804e-4	0.00182229	0.0038064	2.0641101445468975	2.649151835381254	2.9765723783223694	ENSG00000157916:exon0008W00576	ENSG00000157916	RER1|ENSG00000157916	protein_coding	exon	8	8	576	ENSG00000157916:exon0008W00576, ENSG00000157916:exon0008W00577, ENSG00000157916:exon0008W00578
1	2403481	2403551	+	2	70	0.00619132	0.00659358	0.00699583	2.1276620982052594	2.268746587987546	2.4098310777698324	ENSG00000157916:exon0008W00586	ENSG00000157916	RER1|ENSG00000157916	protein_coding	exon	8	8	586	ENSG00000157916:exon0008W00586, ENSG00000157916:exon0008W00587
1	3780358	3780448	-	3	90	9.038225998220427e-4	0.00282691	0.00444335	2.4072893436028777	3.0037268729232554	3.333155016884939	ENSG00000130764:exon0008W00091	ENSG00000130764	LRRC47|ENSG00000130764	protein_coding	exon	8	8	91	ENSG00000130764:exon0008W00091, ENSG00000130764:exon0008W00092, ENSG00000130764:exon0008W00093
1	3780458	3780548	-	3	90	5.750845757711982e-5	3.332853231612329e-4	6.873342699979068e-4	2.1743232561156898	2.579125209327586	2.9203499206684453	ENSG00000130764:exon0008W00096	ENSG00000130764	LRRC47|ENSG00000130764	protein_coding	exon	8	8	96	ENSG00000130764:exon0008W00096, ENSG00000130764:exon0008W00097, ENSG00000130764:exon0008W00098
1	3823483	3823533	-	1	50	0.00953561	0.00953561	0.00953561	2.961185197372033	2.961185197372033	2.961185197372033	ENSG00000116198:CDS0023W00572	ENSG00000116198	CEP104|ENSG00000116198	protein_coding	CDS	23	26	572	ENSG00000116198:CDS0023W00572
1	3826389	3826436	-	1	47	0.00302417	0.00302417	0.00302417	2.8208530624794017	2.8208530624794017	2.8208530624794017	ENSG00000116198:CDS0021W00717	ENSG00000116198	CEP104|ENSG00000116198	protein_coding	CDS	21	26	717	ENSG00000116198:CDS0021W00717
1	3826707	3826744	-	1	37	0.00183682	0.00183682	0.00183682	3.1857747183083935	3.1857747183083935	3.1857747183083935	ENSG00000116198:CDS0020W00733	ENSG00000116198	CEP104|ENSG00000116198	protein_coding	CDS	20	26	733	ENSG00000116198:CDS0020W00733
1	3829265	3829373	-	4	108	8.647594515679627e-5	0.00128558	0.00472985	3.2774635380934702	3.596606742338904	3.807479132776927	ENSG00000116198:CDS0018W00862	ENSG00000116198	CEP104|ENSG00000116198	protein_coding	CDS	18	26	862	ENSG00000116198:CDS0018W00862, ENSG00000116198:CDS0018W00863, ENSG00000116198:CDS0018W00864, ENSG00000116198:CDS0018W00865
1	3829790	3829880	-	3	90	3.7878511198517615e-4	0.0027089	0.00675337	2.1460159660774556	2.3627228368526634	2.5033713663431865	ENSG00000116198:CDS0017W00888	ENSG00000116198	CEP104|ENSG00000116198	protein_coding	CDS	17	26	888	ENSG00000116198:CDS0017W00888, ENSG00000116198:CDS0017W00889, ENSG00000116198:CDS0017W00890
1	3839063	3839119	-	2	56	0.00357484	0.00401403	0.00445322	3.8108679372157033	4.074154815791551	4.337441694367398	ENSG00000116198:CDS0013W01352	ENSG00000116198	CEP104|ENSG00000116198	protein_coding	CDS	13	26	1352	ENSG00000116198:CDS0013W01352, ENSG00000116198:CDS0013W01353
1	3839647	3839757	-	4	110	5.3623445479532994e-5	9.692026005812509e-4	0.00223471	2.0506846795095144	3.184172792733558	4.484766976250272	ENSG00000116198:CDS0012W01381	ENSG00000116198	CEP104|ENSG00000116198	protein_coding	CDS	12	26	1381	ENSG00000116198:CDS0012W01381, ENSG00000116198:CDS0012W01382, ENSG00000116198:CDS0012W01383, ENSG00000116198:CDS0012W01384
1	6185146	6185356	-	9	210	1.1797075424356881e-7	7.19708061255795e-4	0.00631001	2.0879940823615786	2.43207	2.767685528774799	ENSG00000285629:intron0002W01288	ENSG00000285629	?|ENSG00000285629	protein_coding	intron	2	4	1288	ENSG00000285629:intron0002W01288, ENSG00000285629:intron0002W01289, ENSG00000285629:intron0002W01290, ENSG00000285629:intron0002W01291, ENSG00000285629:intron0002W01292, ENSG00000285629:intron0002W01293, ENSG00000285629:intron0002W01294, ENSG00000285629:intron0002W01295, ENSG00000285629:intron0002W01296
1	6185159	6185349	-	8	190	1.1563362485170404e-7	7.268606028387983e-5	4.374802702531584e-4	2.199156731879595	2.442623911457653	2.7294717238394597	ENSG00000116251:exon0007W00008	ENSG00000116251	RPL22|ENSG00000116251	protein_coding	exon	7	7	8	ENSG00000116251:exon0007W00008, ENSG00000116251:exon0007W00009, ENSG00000116251:exon0007W00010, ENSG00000116251:exon0007W00011, ENSG00000116251:exon0007W00012, ENSG00000116251:exon0007W00013, ENSG00000116251:exon0007W00014, ENSG00000116251:exon0007W00015
1	6185379	6186249	-	41	870	4.692330862670569e-15	1.0092934395800426e-4	0.00208297	2.0595527642221025	2.9636228722419538	4.49421	ENSG00000116251:exon0007W00019	ENSG00000116251	RPL22|ENSG00000116251	protein_coding	exon	7	7	19	ENSG00000116251:exon0007W00019, ENSG00000116251:exon0007W00020, ENSG00000116251:exon0007W00021, ENSG00000116251:exon0007W00022, ENSG00000116251:exon0007W00023, ENSG00000116251:exon0007W00024, ENSG00000116251:exon0007W00026, ENSG00000116251:exon0007W00027, ENSG00000116251:exon0007W00028, ENSG00000116251:exon0007W00029, ENSG00000116251:exon0007W00030, ENSG00000116251:exon0007W00031, ENSG00000116251…
1	6185386	6186236	-	41	850	7.995497177947616e-15	1.8882455900973025e-4	0.00254773	2.0559832616228526	3.0039412550124043	4.570660339467709	ENSG00000285629:intron0002W01300	ENSG00000285629	?|ENSG00000285629	protein_coding	intron	2	4	1300	ENSG00000285629:intron0002W01300, ENSG00000285629:intron0002W01301, ENSG00000285629:intron0002W01302, ENSG00000285629:intron0002W01303, ENSG00000285629:intron0002W01304, ENSG00000285629:intron0002W01305, ENSG00000285629:intron0002W01306, ENSG00000285629:intron0002W01307, ENSG00000285629:intron0002W01308, ENSG00000285629:intron0002W01309, ENSG00000285629:intron0002W01310, ENSG00000285629:intron000…
1	6186259	6186429	-	7	170	1.0499064453207295e-13	8.761558260273295e-5	6.075578156617454e-4	2.258671278239041	3.138134098143856	3.956571251116144	ENSG00000116251:exon0007W00063	ENSG00000116251	RPL22|ENSG00000116251	protein_coding	exon	7	7	63	ENSG00000116251:exon0007W00063, ENSG00000116251:exon0007W00064, ENSG00000116251:exon0007W00065, ENSG00000116251:exon0007W00066, ENSG00000116251:exon0007W00067, ENSG00000116251:exon0007W00068, ENSG00000116251:exon0007W00069
1	6186266	6186416	-	6	150	2.553435804372877e-13	2.1445195607498165e-9	1.2858958266823626e-8	2.7561191624699966	3.131750929285678	3.5342154956593284	ENSG00000285629:intron0002W01344	ENSG00000285629	?|ENSG00000285629	protein_coding	intron	2	4	1344	ENSG00000285629:intron0002W01344, ENSG00000285629:intron0002W01345, ENSG00000285629:intron0002W01346, ENSG00000285629:intron0002W01347, ENSG00000285629:intron0002W01348, ENSG00000285629:intron0002W01349
1	6186754	6186816	-	2	62	0.00121713	0.00443539	0.00765365	4.898099271245684	5.035523281900726	5.172947292555769	ENSG00000116251:CDS0007W00088	ENSG00000116251	RPL22|ENSG00000116251	protein_coding	CDS	7	7	88	ENSG00000116251:CDS0007W00088, ENSG00000116251:CDS0007W00089
1	6186766	6186816	-	1	50	8.845521884258423e-4	8.845521884258423e-4	8.845521884258423e-4	5.237075552112187	5.237075552112187	5.237075552112187	ENSG00000285629:intron0002W01369	ENSG00000285629	?|ENSG00000285629	protein_coding	intron	2	4	1369	ENSG00000285629:intron0002W01369
1	6193006	6193054	-	1	48	0.00616421	0.00616421	0.00616421	2.853565395917392	2.853565395917392	2.853565395917392	ENSG00000116251:CDS0006W00399	ENSG00000116251	RPL22|ENSG00000116251	protein_coding	CDS	6	7	399	ENSG00000116251:CDS0006W00399
1	6193009	6193054	-	1	45	0.00646804	0.00646804	0.00646804	2.8223522538531998	2.8223522538531998	2.8223522538531998	ENSG00000285629:CDS0002W01681	ENSG00000285629	?|ENSG00000285629	protein_coding	CDS	2	5	1681	ENSG00000285629:CDS0002W01681
1	6197651	6197806	-	5	155	2.668521055706769e-14	7.98093946038269e-7	3.9904564669773375e-6	2.1911961396205806	3.1432568244592782	3.460595734160185	ENSG00000116251:CDS0005W00631	ENSG00000116251	RPL22|ENSG00000116251	protein_coding	CDS	5	7	631	ENSG00000116251:CDS0005W00631, ENSG00000116251:CDS0005W00632, ENSG00000116251:CDS0005W00633, ENSG00000116251:CDS0005W00634, ENSG00000116251:exon0005W00636
1	6197651	6197757	-	4	106	1.1899668051151434e-14	2.5276446326808497e-4	0.00101106	3.2360435353684296	3.712979872600445	4.714551306241301	ENSG00000285629:CDS0001W01913	ENSG00000285629	?|ENSG00000285629	protein_coding	CDS	1	5	1913	ENSG00000285629:CDS0001W01913, ENSG00000285629:exon0001W01915, ENSG00000285629:exon0001W01916, ENSG00000285629:exon0001W01917
1	6199561	6199573	-	1	12	6.25520925907798e-7	6.25520925907798e-7	6.25520925907798e-7	2.3160667695030637	2.3160667695030637	2.3160667695030637	ENSG00000116251:CDS0005W00726	ENSG00000116251	RPL22|ENSG00000116251	protein_coding	CDS	5	7	726	ENSG00000116251:CDS0005W00726
1	6199595	6199645	-	1	50	1.9037475570170117e-6	1.9037475570170117e-6	1.9037475570170117e-6	2.0222099324276304	2.0222099324276304	2.0222099324276304	ENSG00000116251:intron0004W00730	ENSG00000116251	RPL22|ENSG00000116251	protein_coding	intron	4	6	730	ENSG00000116251:intron0004W00730
1	6223892	6224022	-	5	130	8.09605225457825e-5	0.00133287	0.00478557	2.174985361439983	2.3714148900277006	2.6541589251781543	ENSG00000116237:exon0006W00136	ENSG00000116237	ICMT|ENSG00000116237	protein_coding	exon	6	6	136	ENSG00000116237:exon0006W00136, ENSG00000116237:exon0006W00137, ENSG00000116237:exon0006W00138, ENSG00000116237:exon0006W00139, ENSG00000116237:exon0006W00140
1	6224292	6224342	-	1	50	0.00217601	0.00217601	0.00217601	2.6092595870023922	2.6092595870023922	2.6092595870023922	ENSG00000116237:exon0006W00156	ENSG00000116237	ICMT|ENSG00000116237	protein_coding	exon	6	6	156	ENSG00000116237:exon0006W00156
1	6224792	6224862	-	2	70	0.00268355	0.00304474	0.00340592	2.4316245869539976	2.478745981106092	2.525867375258186	ENSG00000116237:exon0006W00181	ENSG00000116237	ICMT|ENSG00000116237	protein_coding	exon	6	6	181	ENSG00000116237:exon0006W00181, ENSG00000116237:exon0006W00182
1	6232041	6232119	-	3	78	0.00160417	0.00460501	0.00840266	2.486792198003077	2.8419506496901077	3.1071506711570636	ENSG00000116237:CDS0005W00542	ENSG00000116237	ICMT|ENSG00000116237	protein_coding	CDS	5	6	542	ENSG00000116237:CDS0005W00542, ENSG00000116237:CDS0005W00543, ENSG00000116237:CDS0005W00544
1	6523746	6523796	-	1	50	0.00442328	0.00442328	0.00442328	5.039453296228286	5.039453296228286	5.039453296228286	ENSG00000162408:exon0012W00121	ENSG00000162408	NOL9|ENSG00000162408	protein_coding	exon	12	12	121	ENSG00000162408:exon0012W00121
1	6524666	6524716	-	1	50	0.00711059	0.00711059	0.00711059	3.76798	3.76798	3.76798	ENSG00000162408:exon0012W00167	ENSG00000162408	NOL9|ENSG00000162408	protein_coding	exon	12	12	167	ENSG00000162408:exon0012W00167
1	6545044	6545174	-	5	130	1.222193459128089e-4	0.00174851	0.0036573	2.24729	3.351268341951944	5.747875078368782	ENSG00000162408:CDS0004W01186	ENSG00000162408	NOL9|ENSG00000162408	protein_coding	CDS	4	12	1186	ENSG00000162408:CDS0004W01186, ENSG00000162408:CDS0004W01187, ENSG00000162408:CDS0004W01188, ENSG00000162408:CDS0004W01189, ENSG00000162408:CDS0004W01190
1	6622394	6622444	+	1	50	0.00795178	0.00795178	0.00795178	3.0139807981969557	3.0139807981969557	3.0139807981969557	ENSG00000116273:exon0004W00435	ENSG00000116273	PHF13|ENSG00000116273	protein_coding	exon	4	4	435	ENSG00000116273:exon0004W00435
1	6622794	6622864	+	2	70	0.00636633	0.0066877	0.00700908	2.841263402646925	3.0142992311534584	3.187335059659992	ENSG00000116273:exon0004W00455	ENSG00000116273	PHF13|ENSG00000116273	protein_coding	exon	4	4	455	ENSG00000116273:exon0004W00455, ENSG00000116273:exon0004W00456
1	6623694	6623744	+	1	50	0.00828152	0.00828152	0.00828152	4.121694616225351	4.121694616225351	4.121694616225351	ENSG00000116273:exon0004W00500	ENSG00000116273	PHF13|ENSG00000116273	protein_coding	exon	4	4	500	ENSG00000116273:exon0004W00500
1	6637277	6637340	-	2	63	4.533498233531829e-5	4.0656848594295184e-4	7.678019895505854e-4	2.1223217086877995	2.4955468945802686	2.8687720804727372	ENSG00000007923:CDS0017W00157	ENSG00000007923	DNAJC11|ENSG00000007923	protein_coding	CDS	17	19	157	ENSG00000007923:CDS0017W00157, ENSG00000007923:CDS0017W00158
1	6637446	6637504	-	2	58	1.871659634047271e-4	0.00177331	0.00335946	3.7144591562551614	3.788625976283943	3.862792796312725	ENSG00000007923:CDS0016W00165	ENSG00000007923	DNAJC11|ENSG00000007923	protein_coding	CDS	16	19	165	ENSG00000007923:CDS0016W00165, ENSG00000007923:CDS0016W00166
1	6667768	6667810	-	1	42	0.00882713	0.00882713	0.00882713	2.37728	2.37728	2.37728	ENSG00000007923:CDS0006W01675	ENSG00000007923	DNAJC11|ENSG00000007923	protein_coding	CDS	6	19	1675	ENSG00000007923:CDS0006W01675
1	7777159	7777318	+	7	159	1.7101772684526938e-5	4.4150454502472024e-4	0.00165172	2.2438679704863698	3.2029329680726963	3.6675958727126887	ENSG00000049245:CDS0004W00294	ENSG00000049245	VAMP3|ENSG00000049245	protein_coding	CDS	4	6	294	ENSG00000049245:CDS0004W00294, ENSG00000049245:CDS0004W00295, ENSG00000049245:CDS0004W00296, ENSG00000049245:CDS0004W00297, ENSG00000049245:CDS0004W00298, ENSG00000049245:CDS0004W00299, ENSG00000049245:CDS0004W00300
1	7780942	7781012	+	2	70	0.00574997	0.00600094	0.0062519	2.6284028414455367	2.8203548238854586	3.0123068063253804	ENSG00000049245:exon0006W00485	ENSG00000049245	VAMP3|ENSG00000049245	protein_coding	exon	6	6	485	ENSG00000049245:exon0006W00485, ENSG00000049245:exon0006W00486
1	7961662	7961712	+	1	50	1.6776773170852828e-4	1.6776773170852828e-4	1.6776773170852828e-4	2.0337100470394054	2.0337100470394054	2.0337100470394054	ENSG00000116288:exon0002W00370	ENSG00000116288	PARK7|ENSG00000116288	protein_coding	exon	2	11	370	ENSG00000116288:exon0002W00370
1	7961722	7961793	+	3	71	2.830642107773627e-4	0.00113184	0.00217238	2.2611033532154243	2.749516878841623	3.045343712808817	ENSG00000116288:exon0002W00373	ENSG00000116288	PARK7|ENSG00000116288	protein_coding	exon	2	11	373	ENSG00000116288:exon0002W00373, ENSG00000116288:exon0002W00374, ENSG00000116288:exon0002W00375
1	7962762	7962855	+	3	93	3.393751597707563e-10	6.085164654237576e-9	1.4770725249669973e-8	2.784897234972624	2.9791628981923224	3.2845221506128377	ENSG00000116288:exon0004W00425	ENSG00000116288	PARK7|ENSG00000116288	protein_coding	exon	4	11	425	ENSG00000116288:exon0004W00425, ENSG00000116288:CDS0004W00427, ENSG00000116288:CDS0004W00428
1	7965323	7965425	+	4	102	1.308532377672559e-14	2.8421328547736882e-8	1.1368356773166008e-7	2.8104891006155555	3.344310200009397	3.787664879091952	ENSG00000116288:CDS0005W00552	ENSG00000116288	PARK7|ENSG00000116288	protein_coding	CDS	5	11	552	ENSG00000116288:CDS0005W00552, ENSG00000116288:CDS0005W00553, ENSG00000116288:CDS0005W00554, ENSG00000116288:CDS0005W00555
1	7969344	7969404	+	2	60	1.2093579989108093e-14	1.1120712518622502e-11	2.2229331457255896e-11	2.9097339429648397	3.3115035288579624	3.713273114751085	ENSG00000116288:CDS0007W00753	ENSG00000116288	PARK7|ENSG00000116288	protein_coding	CDS	7	11	753	ENSG00000116288:CDS0007W00753, ENSG00000116288:CDS0007W00754
1	7970844	7970943	+	2	99	2.8195813026778796e-11	1.4847013888931023e-4	2.969402495828074e-4	2.8873548443960506	3.9443433141786954	5.00133	ENSG00000116288:intron0007W00828	ENSG00000116288	PARK7|ENSG00000116288	protein_coding	intron	7	10	828	ENSG00000116288:intron0007W00828, ENSG00000116288:CDS0008W00830
1	7977651	7977738	+	3	87	1.050468617484769e-9	2.6396759110969303e-9	5.228101726857622e-9	2.322295563862249	2.4303932343637156	2.528678610048754	ENSG00000116288:CDS0010W01166	ENSG00000116288	PARK7|ENSG00000116288	protein_coding	CDS	10	11	1166	ENSG00000116288:CDS0010W01166, ENSG00000116288:CDS0010W01167, ENSG00000116288:CDS0010W01168
1	7984863	7984933	+	2	70	4.953512122669835e-7	9.619790037350163e-7	1.428606795203049e-6	2.472386190682907	2.930193393373833	3.388000596064759	ENSG00000116288:CDS0011W01526	ENSG00000116288	PARK7|ENSG00000116288	protein_coding	CDS	11	11	1526	ENSG00000116288:CDS0011W01526, ENSG00000116288:CDS0011W01527
1	8656252	8656297	-	1	45	0.00631083	0.00631083	0.00631083	2.992359998086833	2.992359998086833	2.992359998086833	ENSG00000142599:CDS0007W15194	ENSG00000142599	RERE|ENSG00000142599	protein_coding	CDS	7	36	15194	ENSG00000142599:CDS0007W15194
1	9573345	9573412	+	2	67	2.7085975946326064e-8	4.666503484927658e-7	9.062147210392056e-7	2.6152218924364945	2.6840470721694283	2.7528722519023625	ENSG00000171612:CDS0005W01695	ENSG00000171612	SLC25A33|ENSG00000171612	protein_coding	CDS	5	7	1695	ENSG00000171612:CDS0005W01695, ENSG00000171612:CDS0005W01696
1	9579953	9580003	+	1	50	0.00296752	0.00296752	0.00296752	3.11876	3.11876	3.11876	ENSG00000171612:CDS0006W02025	ENSG00000171612	SLC25A33|ENSG00000171612	protein_coding	CDS	6	7	2025	ENSG00000171612:CDS0006W02025
1	9582298	9582348	+	1	50	0.00734165	0.00734165	0.00734165	2.1634032612583094	2.1634032612583094	2.1634032612583094	ENSG00000171612:CDS0007W02142	ENSG00000171612	SLC25A33|ENSG00000171612	protein_coding	CDS	7	7	2142	ENSG00000171612:CDS0007W02142
1	9850275	9850385	-	4	110	5.1203828443805104e-5	9.474668631138084e-4	0.00198305	2.349607028141434	2.855536734479022	3.336965883461903	ENSG00000178585:exon0008W00101	ENSG00000178585	CTNNBIP1|ENSG00000178585	protein_coding	exon	8	8	101	ENSG00000178585:exon0008W00101, ENSG00000178585:exon0008W00102, ENSG00000178585:exon0008W00103, ENSG00000178585:exon0008W00104
1	9871988	9872058	-	2	70	0.00135939	0.00199894	0.00263849	2.535796521163254	2.698306268924143	2.8608160166850327	ENSG00000178585:CDS0006W01186	ENSG00000178585	CTNNBIP1|ENSG00000178585	protein_coding	CDS	6	8	1186	ENSG00000178585:CDS0006W01186, ENSG00000178585:CDS0006W01187
1	9926452	9926702	-	10	250	4.023847985487892e-6	0.00184436	0.00522436	2.1726653831346896	3.8794537598752314	4.946360418927632	ENSG00000162441:exon0008W00218	ENSG00000162441	LZIC|ENSG00000162441	protein_coding	exon	8	9	218	ENSG00000162441:exon0008W00218, ENSG00000162441:exon0008W00219, ENSG00000162441:exon0008W00220, ENSG00000162441:exon0008W00221, ENSG00000162441:exon0008W00222, ENSG00000162441:exon0008W00223, ENSG00000162441:exon0008W00224, ENSG00000162441:exon0008W00225, ENSG00000162441:exon0008W00227, ENSG00000162441:exon0008W00228
1	9929892	9929962	-	2	70	0.00347364	0.00534467	0.0072157	2.751814678958146	3.0292549947629057	3.306695310567665	ENSG00000162441:exon0008W00390	ENSG00000162441	LZIC|ENSG00000162441	protein_coding	exon	8	9	390	ENSG00000162441:exon0008W00390, ENSG00000162441:exon0008W00391
1	9929992	9930322	-	15	330	4.7134051512248185e-11	5.219575987475753e-4	0.00383144	2.1524219736609282	3.0723509720802165	4.0959681401184955	ENSG00000162441:exon0008W00395	ENSG00000162441	LZIC|ENSG00000162441	protein_coding	exon	8	9	395	ENSG00000162441:exon0008W00395, ENSG00000162441:exon0008W00396, ENSG00000162441:exon0008W00397, ENSG00000162441:exon0008W00398, ENSG00000162441:exon0008W00399, ENSG00000162441:exon0008W00400, ENSG00000162441:exon0008W00401, ENSG00000162441:exon0008W00402, ENSG00000162441:exon0008W00403, ENSG00000162441:exon0008W00404, ENSG00000162441:exon0008W00405, ENSG00000162441:exon0008W00406, ENSG00000162441…
1	9931890	9931940	-	1	50	5.802361726846089e-4	5.802361726846089e-4	5.802361726846089e-4	2.391791078667936	2.391791078667936	2.391791078667936	ENSG00000162441:CDS0007W00490	ENSG00000162441	LZIC|ENSG00000162441	protein_coding	CDS	7	9	490	ENSG00000162441:CDS0007W00490
1	9932802	9932948	-	5	146	1.9845308343242649e-7	5.829176568695465e-4	0.00289192	2.3234237649205247	3.284419752464047	4.185862223238092	ENSG00000162441:CDS0006W00535	ENSG00000162441	LZIC|ENSG00000162441	protein_coding	CDS	6	9	535	ENSG00000162441:CDS0006W00535, ENSG00000162441:CDS0006W00536, ENSG00000162441:CDS0006W00537, ENSG00000162441:CDS0006W00538, ENSG00000162441:intron0005W00540
1	9934761	9934860	-	4	99	1.3022361451815034e-13	2.946900492707354e-7	1.1782300107462413e-6	3.857275334730583	4.370964249556557	5.077051763607906	ENSG00000162441:CDS0005W00633	ENSG00000162441	LZIC|ENSG00000162441	protein_coding	CDS	5	9	633	ENSG00000162441:CDS0005W00633, ENSG00000162441:CDS0005W00634, ENSG00000162441:CDS0005W00635, ENSG00000162441:CDS0005W00636
1	9935491	9935627	-	6	136	1.6469446420763494e-8	4.377925798792553e-4	0.00256891	3.3910707912686204	4.081909888288915	5.560723140985799	ENSG00000162441:CDS0004W00670	ENSG00000162441	LZIC|ENSG00000162441	protein_coding	CDS	4	9	670	ENSG00000162441:CDS0004W00670, ENSG00000162441:CDS0004W00671, ENSG00000162441:CDS0004W00672, ENSG00000162441:CDS0004W00673, ENSG00000162441:CDS0004W00674, ENSG00000162441:CDS0004W00675
1	9936518	9936627	-	5	109	2.844562331520751e-11	2.7836094575616347e-5	1.370065550631782e-4	2.5377957973904475	3.1375148398170376	3.421170758645482	ENSG00000162441:CDS0003W00722	ENSG00000162441	LZIC|ENSG00000162441	protein_coding	CDS	3	9	722	ENSG00000162441:CDS0003W00722, ENSG00000162441:CDS0003W00723, ENSG00000162441:CDS0003W00724, ENSG00000162441:CDS0003W00725, ENSG00000162441:exon0003W00727
1	9942623	9942713	-	3	90	4.785525781640552e-6	9.02245215234723e-5	2.3789271757898044e-4	2.5371514119472516	2.9024975681315435	3.175808338164466	ENSG00000162441:exon0002W01029	ENSG00000162441	LZIC|ENSG00000162441	protein_coding	exon	2	9	1029	ENSG00000162441:exon0002W01029, ENSG00000162441:exon0002W01030, ENSG00000162441:exon0002W01031
1	10095480	10095596	+	5	116	1.1576761935244987e-4	0.00143798	0.00493251	2.5454956211234405	3.0183394887107924	3.700622375834558	ENSG00000130939:CDS0004W03134	ENSG00000130939	UBE4B|ENSG00000130939	protein_coding	CDS	4	32	3134	ENSG00000130939:CDS0004W03134, ENSG00000130939:CDS0004W03135, ENSG00000130939:CDS0004W03136, ENSG00000130939:CDS0004W03137, ENSG00000130939:CDS0004W03138
1	10101107	10101195	+	2	88	0.00137707	0.00398687	0.00659667	2.5179079103485327	2.8327782492853073	3.147648588222082	ENSG00000130939:CDS0005W03415	ENSG00000130939	UBE4B|ENSG00000130939	protein_coding	CDS	5	32	3415	ENSG00000130939:CDS0005W03415, ENSG00000130939:CDS0005W03417
1	10102947	10102997	+	1	50	0.00604607	0.00604607	0.00604607	2.731735102088649	2.731735102088649	2.731735102088649	ENSG00000130939:CDS0006W03507	ENSG00000130939	UBE4B|ENSG00000130939	protein_coding	CDS	6	32	3507	ENSG00000130939:CDS0006W03507
1	10180073	10180123	+	1	50	0.00618799	0.00618799	0.00618799	3.6785492729469933	3.6785492729469933	3.6785492729469933	ENSG00000130939:exon0032W07366	ENSG00000130939	UBE4B|ENSG00000130939	protein_coding	exon	32	32	7366	ENSG00000130939:exon0032W07366
1	10282441	10282511	+	2	70	0.00387647	0.0051286	0.00638073	2.757200385226471	2.828952435585424	2.9007044859443765	ENSG00000054523:CDS0017W03595	ENSG00000054523	KIF1B|ENSG00000054523	protein_coding	CDS	17	53	3595	ENSG00000054523:CDS0017W03595, ENSG00000054523:CDS0017W03596
1	10337390	10337440	+	1	50	0.00309711	0.00309711	0.00309711	4.943125093991427	4.943125093991427	4.943125093991427	ENSG00000054523:CDS0034W06343	ENSG00000054523	KIF1B|ENSG00000054523	protein_coding	CDS	34	53	6343	ENSG00000054523:CDS0034W06343
1	10400415	10400572	+	7	157	5.2592964329596255e-11	1.1299543809436491e-7	4.935668681738917e-7	2.841826984414514	3.126461386962347	3.6196962576712193	ENSG00000142657:CDS0004W00095	ENSG00000142657	PGD|ENSG00000142657	protein_coding	CDS	4	14	95	ENSG00000142657:CDS0004W00095, ENSG00000142657:CDS0004W00096, ENSG00000142657:CDS0004W00097, ENSG00000142657:CDS0004W00098, ENSG00000142657:CDS0004W00099, ENSG00000142657:CDS0004W00100, ENSG00000142657:CDS0004W00101
1	10403032	10403120	+	2	88	1.1728494560957325e-7	8.977320843719591e-4	0.00179535	2.424776562971602	2.510439857613994	2.596103152256386	ENSG00000142657:intron0004W00226	ENSG00000142657	PGD|ENSG00000142657	protein_coding	intron	4	13	226	ENSG00000142657:intron0004W00226, ENSG00000142657:CDS0005W00228
1	10404160	10404270	+	4	110	3.208270660215795e-6	1.1037286910410077e-5	2.6882755323915644e-5	2.1538600809219153	2.286275028714729	2.467005777732802	ENSG00000142657:CDS0006W00282	ENSG00000142657	PGD|ENSG00000142657	protein_coding	CDS	6	14	282	ENSG00000142657:CDS0006W00282, ENSG00000142657:CDS0006W00283, ENSG00000142657:CDS0006W00284, ENSG00000142657:CDS0006W00285
1	10408070	10408120	+	1	50	6.756601631574405e-8	6.756601631574405e-8	6.756601631574405e-8	2.369430429797458	2.369430429797458	2.369430429797458	ENSG00000142657:CDS0007W00478	ENSG00000142657	PGD|ENSG00000142657	protein_coding	CDS	7	14	478	ENSG00000142657:CDS0007W00478
1	10411417	10411552	+	6	135	2.681451067271149e-8	1.5277780230676328e-4	9.139178501132565e-4	2.168471777098726	2.4777333507811266	2.6841047879647317	ENSG00000142657:CDS0008W00644	ENSG00000142657	PGD|ENSG00000142657	protein_coding	CDS	8	14	644	ENSG00000142657:CDS0008W00644, ENSG00000142657:CDS0008W00645, ENSG00000142657:CDS0008W00646, ENSG00000142657:CDS0008W00647, ENSG00000142657:CDS0008W00648, ENSG00000142657:CDS0008W00649
1	10431202	10431289	+	3	87	0.00188398	0.0038829	0.00580094	4.286078381433549	4.5753139991554574	4.856784464756723	ENSG00000175279:exon0002W00040	ENSG00000175279	CENPS|ENSG00000175279	protein_coding	exon	2	6	40	ENSG00000175279:exon0002W00040, ENSG00000175279:exon0002W00041, ENSG00000175279:exon0002W00042
1	10431203	10431289	+	3	86	0.00180678	0.00490498	0.00736789	4.222308710931163	4.549561925980697	4.843297915734827	ENSG00000251503:exon0002W00057	ENSG00000251503	CENPS-CORT|ENSG00000251503	protein_coding	exon	2	7	57	ENSG00000251503:exon0002W00057, ENSG00000251503:exon0002W00058, ENSG00000251503:exon0002W00059
1	10433861	10433911	+	1	50	0.00928976	0.00928976	0.00928976	3.4857216565929563	3.4857216565929563	3.4857216565929563	ENSG00000175279:CDS0003W00173	ENSG00000175279	CENPS|ENSG00000175279	protein_coding	CDS	3	6	173	ENSG00000175279:CDS0003W00173
1	10433861	10433911	+	1	50	0.00927157	0.00927157	0.00927157	3.4857216565929563	3.4857216565929563	3.4857216565929563	ENSG00000251503:CDS0003W00190	ENSG00000251503	CENPS-CORT|ENSG00000251503	protein_coding	CDS	3	7	190	ENSG00000251503:CDS0003W00190
1	10440346	10440413	+	2	67	3.664099807559646e-4	3.7221735767386903e-4	3.780247345917735e-4	2.074875453809099	2.3711251462717806	2.6673748387344625	ENSG00000175279:CDS0005W00498	ENSG00000175279	CENPS|ENSG00000175279	protein_coding	CDS	5	6	498	ENSG00000175279:CDS0005W00498, ENSG00000175279:CDS0005W00499
1	10440346	10440413	+	2	67	3.5779194697576646e-4	3.6689531255595795e-4	3.7599867813614945e-4	2.074875453809099	2.3711251462717806	2.6673748387344625	ENSG00000251503:CDS0005W00515	ENSG00000251503	CENPS-CORT|ENSG00000251503	protein_coding	CDS	5	7	515	ENSG00000251503:CDS0005W00515, ENSG00000251503:CDS0005W00516
1	10442264	10442592	+	14	328	9.132458488462142e-8	3.5067030051137894e-4	0.00221254	2.1767592003929654	3.451498447859705	5.351757683811417	ENSG00000175279:CDS0006W00594	ENSG00000175279	CENPS|ENSG00000175279	protein_coding	CDS	6	6	594	ENSG00000175279:CDS0006W00594, ENSG00000175279:CDS0006W00595, ENSG00000175279:CDS0006W00596, ENSG00000175279:CDS0006W00597, ENSG00000175279:CDS0006W00598, ENSG00000175279:CDS0006W00599, ENSG00000175279:exon0006W00601, ENSG00000175279:exon0006W00602, ENSG00000175279:exon0006W00603, ENSG00000175279:exon0006W00604, ENSG00000175279:exon0006W00605, ENSG00000175279:exon0006W00606, ENSG00000175279:exon0…
1	10442264	10442611	+	14	347	1.158682036545807e-7	3.098151209466552e-4	0.00264277	2.0069682262773028	3.3274516518215127	5.351757683811417	ENSG00000251503:CDS0006W00611	ENSG00000251503	CENPS-CORT|ENSG00000251503	protein_coding	CDS	6	7	611	ENSG00000251503:CDS0006W00611, ENSG00000251503:CDS0006W00612, ENSG00000251503:CDS0006W00613, ENSG00000251503:CDS0006W00614, ENSG00000251503:CDS0006W00615, ENSG00000251503:CDS0006W00616, ENSG00000251503:exon0006W00618, ENSG00000251503:intron0006W00620, ENSG00000251503:intron0006W00621, ENSG00000251503:intron0006W00622, ENSG00000251503:intron0006W00623, ENSG00000251503:intron0006W00624, ENSG0000025…
1	10463156	10463206	-	1	50	5.53813582888644e-4	5.53813582888644e-4	5.53813582888644e-4	2.358003650184114	2.358003650184114	2.358003650184114	ENSG00000160049:CDS0005W00331	ENSG00000160049	DFFA|ENSG00000160049	protein_coding	CDS	5	6	331	ENSG00000160049:CDS0005W00331
1	10467249	10467332	-	3	83	1.8450265039869526e-4	3.9641346059644757e-4	5.245482632251422e-4	2.0020477553992593	2.091192372005056	2.1603725207954203	ENSG00000160049:CDS0003W00534	ENSG00000160049	DFFA|ENSG00000160049	protein_coding	CDS	3	6	534	ENSG00000160049:CDS0003W00534, ENSG00000160049:CDS0003W00535, ENSG00000160049:CDS0003W00536
1	10469176	10469326	-	5	150	5.939661559129304e-5	0.00174566	0.00664298	2.0327718904970506	2.4473450100395264	2.804730974257858	ENSG00000160049:CDS0002W00630	ENSG00000160049	DFFA|ENSG00000160049	protein_coding	CDS	2	6	630	ENSG00000160049:CDS0002W00630, ENSG00000160049:CDS0002W00631, ENSG00000160049:CDS0002W00633, ENSG00000160049:CDS0002W00634, ENSG00000160049:CDS0002W00635
1	11012621	11012743	+	5	122	5.729056063040679e-8	1.028326623950089e-5	4.469311020752807e-5	2.268727659958764	2.5630561620294974	2.9145210607056047	ENSG00000120948:exon0002W00016	ENSG00000120948	TARDBP|ENSG00000120948	protein_coding	exon	2	12	16	ENSG00000120948:exon0002W00016, ENSG00000120948:exon0002W00017, ENSG00000120948:exon0002W00018, ENSG00000120948:exon0002W00019, ENSG00000120948:exon0002W00020
1	11013727	11013965	+	11	238	8.992119822411317e-8	6.952272004990993e-5	6.23544093233979e-4	2.0965442891900365	2.5875	3.451001146252648	ENSG00000120948:CDS0003W00073	ENSG00000120948	TARDBP|ENSG00000120948	protein_coding	CDS	3	12	73	ENSG00000120948:CDS0003W00073, ENSG00000120948:CDS0003W00074, ENSG00000120948:CDS0003W00075, ENSG00000120948:CDS0003W00076, ENSG00000120948:CDS0003W00077, ENSG00000120948:CDS0003W00078, ENSG00000120948:CDS0003W00079, ENSG00000120948:CDS0003W00080, ENSG00000120948:CDS0003W00081, ENSG00000120948:CDS0003W00082, ENSG00000120948:CDS0003W00083
1	11016843	11017007	+	7	164	3.670757014392882e-14	2.7157327195120384e-10	1.0890334754720101e-9	2.9121113894566077	3.449333997553682	4.571963431779598	ENSG00000120948:CDS0006W00229	ENSG00000120948	TARDBP|ENSG00000120948	protein_coding	CDS	6	12	229	ENSG00000120948:CDS0006W00229, ENSG00000120948:CDS0006W00230, ENSG00000120948:CDS0006W00231, ENSG00000120948:CDS0006W00232, ENSG00000120948:CDS0006W00233, ENSG00000120948:CDS0006W00234, ENSG00000120948:CDS0006W00235
1	11018732	11018873	+	6	141	5.110112165598977e-14	1.6365471343768973e-11	4.8965163665792524e-11	3.17325	4.176966515680498	4.985639318782853	ENSG00000120948:CDS0008W00323	ENSG00000120948	TARDBP|ENSG00000120948	protein_coding	CDS	8	12	323	ENSG00000120948:CDS0008W00323, ENSG00000120948:CDS0008W00324, ENSG00000120948:CDS0008W00325, ENSG00000120948:CDS0008W00326, ENSG00000120948:CDS0008W00327, ENSG00000120948:CDS0008W00328
1	11020428	11020599	+	7	171	1.9777018428257585e-11	9.485140248689662e-4	0.0042312	2.038835632875807	2.420136940027057	3.065441288464537	ENSG00000120948:CDS0009W00408	ENSG00000120948	TARDBP|ENSG00000120948	protein_coding	CDS	9	12	408	ENSG00000120948:CDS0009W00408, ENSG00000120948:CDS0009W00409, ENSG00000120948:CDS0009W00410, ENSG00000120948:CDS0009W00412, ENSG00000120948:CDS0009W00413, ENSG00000120948:CDS0009W00414, ENSG00000120948:CDS0009W00415
1	11022123	11022473	+	16	350	1.661481532341686e-11	6.708158118130492e-5	9.853788312501688e-4	2.08586	2.8518898651422413	3.759667763482573	ENSG00000120948:CDS0010W00493	ENSG00000120948	TARDBP|ENSG00000120948	protein_coding	CDS	10	12	493	ENSG00000120948:CDS0010W00493, ENSG00000120948:CDS0010W00494, ENSG00000120948:CDS0010W00495, ENSG00000120948:CDS0010W00496, ENSG00000120948:CDS0010W00497, ENSG00000120948:CDS0010W00498, ENSG00000120948:CDS0010W00499, ENSG00000120948:CDS0010W00500, ENSG00000120948:CDS0010W00501, ENSG00000120948:CDS0010W00502, ENSG00000120948:CDS0010W00503, ENSG00000120948:CDS0010W00504, ENSG00000120948:CDS0010W005…
1	11022503	11022881	+	16	378	2.652243462262235e-11	6.921169543831708e-4	0.00709308	2.083017891621924	2.660682948417196	3.6329203384719793	ENSG00000120948:CDS0010W00512	ENSG00000120948	TARDBP|ENSG00000120948	protein_coding	CDS	10	12	512	ENSG00000120948:CDS0010W00512, ENSG00000120948:CDS0010W00513, ENSG00000120948:CDS0010W00514, ENSG00000120948:CDS0010W00515, ENSG00000120948:CDS0010W00516, ENSG00000120948:CDS0010W00517, ENSG00000120948:exon0010W00519, ENSG00000120948:exon0010W00520, ENSG00000120948:exon0010W00521, ENSG00000120948:exon0010W00522, ENSG00000120948:exon0010W00523, ENSG00000120948:exon0010W00524, ENSG00000120948:exon0…
1	11023344	11023594	+	11	250	2.1573799298305858e-15	1.0686526149234635e-7	1.0116293646951095e-6	2.17329	3.2049544356169894	3.9684075411427986	ENSG00000120948:exon0010W00557	ENSG00000120948	TARDBP|ENSG00000120948	protein_coding	exon	10	12	557	ENSG00000120948:exon0010W00557, ENSG00000120948:exon0010W00558, ENSG00000120948:exon0010W00559, ENSG00000120948:exon0010W00560, ENSG00000120948:exon0010W00561, ENSG00000120948:exon0010W00562, ENSG00000120948:exon0010W00563, ENSG00000120948:exon0010W00564, ENSG00000120948:exon0010W00565, ENSG00000120948:exon0010W00566, ENSG00000120948:exon0010W00567
1	11095777	11095881	-	4	104	5.901769781768759e-4	0.00155427	0.00273327	2.3314380192345228	2.720259405170862	3.2201638429238333	ENSG00000171824:CDS0003W01460	ENSG00000171824	EXOSC10|ENSG00000171824	protein_coding	CDS	3	23	1460	ENSG00000171824:CDS0003W01460, ENSG00000171824:CDS0003W01461, ENSG00000171824:CDS0003W01462, ENSG00000171824:CDS0003W01463
1	11127643	11127753	-	4	110	0.00183142	0.00395971	0.00873979	2.863871215548198	3.334831912168409	3.7092038551592204	ENSG00000198793:CDS0043W01057	ENSG00000198793	MTOR|ENSG00000198793	protein_coding	CDS	43	58	1057	ENSG00000198793:CDS0043W01057, ENSG00000198793:CDS0043W01058, ENSG00000198793:CDS0043W01059, ENSG00000198793:CDS0043W01060
1	11253858	11253973	-	4	115	0.00342609	0.00552987	0.00752315	2.8011937155836883	3.3731752071090084	4.260649312301229	ENSG00000198793:CDS0006W07356	ENSG00000198793	MTOR|ENSG00000198793	protein_coding	CDS	6	58	7356	ENSG00000198793:CDS0006W07356, ENSG00000198793:CDS0006W07358, ENSG00000198793:CDS0006W07359, ENSG00000198793:CDS0006W07360
1	11677562	11677614	-	2	52	1.2039301097512364e-4	3.841545158859745e-4	6.479160207968253e-4	2.2413374060335776	2.333033356735302	2.424729307437027	ENSG00000116670:CDS0004W00156	ENSG00000116670	MAD2L2|ENSG00000116670	protein_coding	CDS	4	7	156	ENSG00000116670:CDS0004W00156, ENSG00000116670:CDS0004W00157
1	11919690	11919780	-	3	90	4.598639765240651e-4	0.00167564	0.00235072	2.6367758341133594	2.9510478378408562	3.115919732911089	ENSG00000116685:exon0003W00006	ENSG00000116685	KIAA2013|ENSG00000116685	protein_coding	exon	3	3	6	ENSG00000116685:exon0003W00006, ENSG00000116685:exon0003W00007, ENSG00000116685:exon0003W00008
1	11919850	11919940	-	3	90	1.0694835445781685e-4	8.911287085168882e-4	0.00197589	3.3829726224878773	4.2329625086318625	5.207416646935402	ENSG00000116685:exon0003W00014	ENSG00000116685	KIAA2013|ENSG00000116685	protein_coding	exon	3	3	14	ENSG00000116685:exon0003W00014, ENSG00000116685:exon0003W00015, ENSG00000116685:exon0003W00016
1	11920170	11920220	-	1	50	0.00408511	0.00408511	0.00408511	2.468655130634612	2.468655130634612	2.468655130634612	ENSG00000116685:exon0003W00030	ENSG00000116685	KIAA2013|ENSG00000116685	protein_coding	exon	3	3	30	ENSG00000116685:exon0003W00030
1	12001500	12001550	+	1	50	0.0082246	0.0082246	0.0082246	4.109741616562112	4.109741616562112	4.109741616562112	ENSG00000116688:CDS0011W01066	ENSG00000116688	MFN2|ENSG00000116688	protein_coding	CDS	11	23	1066	ENSG00000116688:CDS0011W01066
1	12001768	12001836	+	2	68	0.00135624	0.00286769	0.00437913	2.067853434643951	2.195542207526777	2.3232309804096034	ENSG00000116688:CDS0012W01080	ENSG00000116688	MFN2|ENSG00000116688	protein_coding	CDS	12	23	1080	ENSG00000116688:CDS0012W01080, ENSG00000116688:CDS0012W01081
1	12012282	12012452	+	7	170	3.250941106846614e-4	0.00247516	0.0066005	2.319208246619017	2.8076494216842396	4.306088254972209	ENSG00000116688:exon0022W01603	ENSG00000116688	MFN2|ENSG00000116688	protein_coding	exon	22	23	1603	ENSG00000116688:exon0022W01603, ENSG00000116688:exon0022W01604, ENSG00000116688:exon0022W01605, ENSG00000116688:exon0022W01606, ENSG00000116688:exon0022W01607, ENSG00000116688:exon0022W01608, ENSG00000116688:exon0022W01609
1	12012722	12012812	+	3	90	7.530239256020858e-4	0.00249429	0.00587151	2.2541948625254857	2.664138311786769	2.888021715513189	ENSG00000116688:exon0022W01625	ENSG00000116688	MFN2|ENSG00000116688	protein_coding	exon	22	23	1625	ENSG00000116688:exon0022W01625, ENSG00000116688:exon0022W01626, ENSG00000116688:exon0022W01627
1	12143868	12143938	+	2	70	0.00216087	0.00259598	0.00303108	2.402004764619389	2.597882492139095	2.7937602196588007	ENSG00000120949:exon0015W04030	ENSG00000120949	TNFRSF8|ENSG00000120949	protein_coding	exon	15	15	4030	ENSG00000120949:exon0015W04030, ENSG00000120949:exon0015W04031
1	12257006	12257076	+	2	70	0.00333652	0.00386469	0.00439286	4.928578083538779	4.963238978104001	4.9978998726692225	ENSG00000048707:CDS0009W01349	ENSG00000048707	VPS13D|ENSG00000048707	protein_coding	CDS	9	78	1349	ENSG00000048707:CDS0009W01349, ENSG00000048707:CDS0009W01350
1	12257934	12257984	+	1	50	0.00730986	0.00730986	0.00730986	2.9847834135723765	2.9847834135723765	2.9847834135723765	ENSG00000048707:CDS0010W01395	ENSG00000048707	VPS13D|ENSG00000048707	protein_coding	CDS	10	78	1395	ENSG00000048707:CDS0010W01395
1	12277164	12277274	+	4	110	0.00354287	0.00478588	0.00695636	3.6506411432994854	4.009426259703759	4.561977666203262	ENSG00000048707:CDS0019W02358	ENSG00000048707	VPS13D|ENSG00000048707	protein_coding	CDS	19	78	2358	ENSG00000048707:CDS0019W02358, ENSG00000048707:CDS0019W02359, ENSG00000048707:CDS0019W02360, ENSG00000048707:CDS0019W02361
1	13778737	13778787	+	1	50	0.00636715	0.00636715	0.00636715	2.5345453344834943	2.5345453344834943	2.5345453344834943	ENSG00000116731:CDS0012W03930	ENSG00000116731	PRDM2|ENSG00000116731	protein_coding	CDS	12	15	3930	ENSG00000116731:CDS0012W03930
1	13779497	13779587	+	3	90	3.956097674286856e-4	0.00177719	0.00386134	2.2666689591307105	2.6619196710938056	2.95149	ENSG00000116731:CDS0012W03968	ENSG00000116731	PRDM2|ENSG00000116731	protein_coding	CDS	12	15	3968	ENSG00000116731:CDS0012W03968, ENSG00000116731:CDS0012W03969, ENSG00000116731:CDS0012W03970
1	13780177	13780267	+	3	90	0.00422375	0.00603644	0.0092831	2.5133077278351514	3.0243918517622603	3.6706885826233724	ENSG00000116731:CDS0012W04002	ENSG00000116731	PRDM2|ENSG00000116731	protein_coding	CDS	12	15	4002	ENSG00000116731:CDS0012W04002, ENSG00000116731:CDS0012W04003, ENSG00000116731:CDS0012W04004
1	13780317	13780427	+	4	110	0.0018214	0.00414268	0.00646387	2.2366977453985517	2.250849787540665	2.27313	ENSG00000116731:CDS0012W04009	ENSG00000116731	PRDM2|ENSG00000116731	protein_coding	CDS	12	15	4009	ENSG00000116731:CDS0012W04009, ENSG00000116731:CDS0012W04010, ENSG00000116731:CDS0012W04011, ENSG00000116731:CDS0012W04012
1	13782637	13782687	+	1	50	0.00691151	0.00691151	0.00691151	2.5462102016035417	2.5462102016035417	2.5462102016035417	ENSG00000116731:CDS0012W04125	ENSG00000116731	PRDM2|ENSG00000116731	protein_coding	CDS	12	15	4125	ENSG00000116731:CDS0012W04125
1	15568654	15568744	+	2	90	6.154926787981591e-4	6.287747477436926e-4	6.420568166892262e-4	5.237015757483216	5.249699323918311	5.262382890353407	ENSG00000116138:exon0017W02092	ENSG00000116138	DNAJC16|ENSG00000116138	protein_coding	exon	17	19	2092	ENSG00000116138:exon0017W02092, ENSG00000116138:exon0017W02094
1	15638306	15638434	+	5	128	8.067034475503037e-4	0.00305705	0.00656702	2.341682825769967	2.685510181816316	3.1053775751651855	ENSG00000197312:CDS0005W01044	ENSG00000197312	DDI2|ENSG00000197312	protein_coding	CDS	5	10	1044	ENSG00000197312:CDS0005W01044, ENSG00000197312:CDS0005W01045, ENSG00000197312:CDS0005W01046, ENSG00000197312:CDS0005W01047, ENSG00000197312:CDS0005W01048
1	15643521	15643611	+	3	90	8.185899228624716e-5	0.00471113	0.00848512	3.0691204379007875	4.167650269909412	5.687998365633388	ENSG00000197312:CDS0006W01304	ENSG00000197312	DDI2|ENSG00000197312	protein_coding	CDS	6	10	1304	ENSG00000197312:CDS0006W01304, ENSG00000197312:CDS0006W01305, ENSG00000197312:CDS0006W01306
1	15660388	15660438	+	1	50	0.00368829	0.00368829	0.00368829	2.348280578448713	2.348280578448713	2.348280578448713	ENSG00000215695:CDS0001W00027	ENSG00000215695	RSC1A1|ENSG00000215695	protein_coding	CDS	1	1	27	ENSG00000215695:CDS0001W00027
1	15660396	15660446	+	1	50	0.00610106	0.00610106	0.00610106	2.161045343099203	2.161045343099203	2.161045343099203	ENSG00000197312:exon0010W02147	ENSG00000197312	DDI2|ENSG00000197312	protein_coding	exon	10	10	2147	ENSG00000197312:exon0010W02147
1	15660456	15660586	+	5	130	2.2762113242886402e-5	8.535349296258991e-4	0.00381992	2.3633862655985185	2.9052708056035663	3.820700758757597	ENSG00000197312:exon0010W02150	ENSG00000197312	DDI2|ENSG00000197312	protein_coding	exon	10	10	2150	ENSG00000197312:exon0010W02150, ENSG00000197312:exon0010W02151, ENSG00000197312:exon0010W02152, ENSG00000197312:exon0010W02153, ENSG00000197312:exon0010W02154
1	15660468	15660598	+	5	130	1.1473774886146575e-5	6.960709728143178e-4	0.00266328	2.2081181897847033	2.776086542830795	3.362968357521032	ENSG00000215695:CDS0001W00031	ENSG00000215695	RSC1A1|ENSG00000215695	protein_coding	CDS	1	1	31	ENSG00000215695:CDS0001W00031, ENSG00000215695:CDS0001W00032, ENSG00000215695:CDS0001W00033, ENSG00000215695:CDS0001W00034, ENSG00000215695:CDS0001W00035
1	15662296	15662386	+	3	90	0.00155616	0.00287413	0.00507644	2.350788436180463	3.193994912513478	4.354163197670853	ENSG00000197312:exon0010W02242	ENSG00000197312	DDI2|ENSG00000197312	protein_coding	exon	10	10	2242	ENSG00000197312:exon0010W02242, ENSG00000197312:exon0010W02243, ENSG00000197312:exon0010W02244
1	15663636	15663706	+	2	70	0.00179928	0.00181197	0.00182466	2.6817749080815667	2.8976517445616565	3.113528581041746	ENSG00000197312:exon0010W02309	ENSG00000197312	DDI2|ENSG00000197312	protein_coding	exon	10	10	2309	ENSG00000197312:exon0010W02309, ENSG00000197312:exon0010W02310
1	15666236	15666366	+	4	130	0.00134045	0.00507245	0.00869736	2.2373733516066596	2.7173726322561658	3.0754720162747917	ENSG00000197312:exon0010W02439	ENSG00000197312	DDI2|ENSG00000197312	protein_coding	exon	10	10	2439	ENSG00000197312:exon0010W02439, ENSG00000197312:exon0010W02441, ENSG00000197312:exon0010W02442, ENSG00000197312:exon0010W02443
1	15666516	15666606	+	3	90	5.325962568271792e-4	0.00146585	0.0030817	2.2125091263891967	3.7135557133375237	5.031671645424862	ENSG00000197312:exon0010W02453	ENSG00000197312	DDI2|ENSG00000197312	protein_coding	exon	10	10	2453	ENSG00000197312:exon0010W02453, ENSG00000197312:exon0010W02454, ENSG00000197312:exon0010W02455
1	15667216	15667346	+	5	130	6.446310375238975e-5	0.00150127	0.00359949	2.0241611802302897	2.827198008736159	3.2481794452467208	ENSG00000197312:exon0010W02488	ENSG00000197312	DDI2|ENSG00000197312	protein_coding	exon	10	10	2488	ENSG00000197312:exon0010W02488, ENSG00000197312:exon0010W02489, ENSG00000197312:exon0010W02490, ENSG00000197312:exon0010W02491, ENSG00000197312:exon0010W02492
1	15667836	15667986	+	6	150	2.896862258449474e-4	0.00368769	0.00833393	2.778547752244485	3.836118966862468	5.313668783658661	ENSG00000197312:exon0010W02519	ENSG00000197312	DDI2|ENSG00000197312	protein_coding	exon	10	10	2519	ENSG00000197312:exon0010W02519, ENSG00000197312:exon0010W02520, ENSG00000197312:exon0010W02521, ENSG00000197312:exon0010W02522, ENSG00000197312:exon0010W02523, ENSG00000197312:exon0010W02524
1	15807576	15807649	-	3	73	6.502841172182533e-4	0.00341347	0.0050181	2.5165941873560245	2.6177473622106873	2.683477774994373	ENSG00000233954:CDS0001W00021	ENSG00000233954	UQCRHL|ENSG00000233954	protein_coding	CDS	1	1	21	ENSG00000233954:CDS0001W00021, ENSG00000233954:CDS0001W00022, ENSG00000233954:CDS0001W00023
1	15872815	15873136	+	12	321	4.2962386447118665e-4	0.00374426	0.00769648	2.124509424136853	2.904719785466371	4.742849539616854	ENSG00000065526:CDS0004W01837	ENSG00000065526	SPEN|ENSG00000065526	protein_coding	CDS	4	18	1837	ENSG00000065526:CDS0004W01837, ENSG00000065526:CDS0004W01838, ENSG00000065526:CDS0004W01839, ENSG00000065526:CDS0004W01841, ENSG00000065526:CDS0004W01842, ENSG00000065526:CDS0004W01843, ENSG00000065526:CDS0004W01844, ENSG00000065526:CDS0004W01846, ENSG00000065526:CDS0004W01847, ENSG00000065526:CDS0004W01848, ENSG00000065526:CDS0004W01850, ENSG00000065526:CDS0004W01851
1	15873741	15873791	+	1	50	0.00626661	0.00626661	0.00626661	4.315152364439007	4.315152364439007	4.315152364439007	ENSG00000065526:exon0005W01883	ENSG00000065526	SPEN|ENSG00000065526	protein_coding	exon	5	18	1883	ENSG00000065526:exon0005W01883
1	15876441	15876511	+	2	70	0.00367538	0.00417707	0.00467877	2.0929404367795015	2.1942274749634185	2.2955145131473356	ENSG00000065526:CDS0006W02018	ENSG00000065526	SPEN|ENSG00000065526	protein_coding	CDS	6	18	2018	ENSG00000065526:CDS0006W02018, ENSG00000065526:CDS0006W02019
1	15911140	15911290	+	6	150	3.5206484906768906e-4	0.00318903	0.00947328	2.112913377027089	2.4054825164197897	2.9721037254241125	ENSG00000065526:CDS0008W03753	ENSG00000065526	SPEN|ENSG00000065526	protein_coding	CDS	8	18	3753	ENSG00000065526:CDS0008W03753, ENSG00000065526:CDS0008W03754, ENSG00000065526:CDS0008W03755, ENSG00000065526:CDS0008W03756, ENSG00000065526:CDS0008W03757, ENSG00000065526:CDS0008W03758
1	15916187	15916277	+	3	90	1.575069536596414e-4	0.00108681	0.002528	2.175905845079967	2.4213114615833526	2.6635042719764837	ENSG00000065526:CDS0009W04005	ENSG00000065526	SPEN|ENSG00000065526	protein_coding	CDS	9	18	4005	ENSG00000065526:CDS0009W04005, ENSG00000065526:CDS0009W04006, ENSG00000065526:CDS0009W04007
1	15918925	15919051	+	5	126	1.2744578770160543e-5	1.2548205675524834e-4	4.47670261004801e-4	2.0416383686837776	2.4096524819373357	2.66852	ENSG00000065526:CDS0010W04142	ENSG00000065526	SPEN|ENSG00000065526	protein_coding	CDS	10	18	4142	ENSG00000065526:CDS0010W04142, ENSG00000065526:CDS0010W04143, ENSG00000065526:CDS0010W04144, ENSG00000065526:CDS0010W04145, ENSG00000065526:CDS0010W04146
1	15919403	15919453	+	1	50	7.46983329892394e-4	7.46983329892394e-4	7.46983329892394e-4	3.2063836882613628	3.2063836882613628	3.2063836882613628	ENSG00000065526:CDS0011W04166	ENSG00000065526	SPEN|ENSG00000065526	protein_coding	CDS	11	18	4166	ENSG00000065526:CDS0011W04166
1	15928110	15928220	+	4	110	3.67625385951621e-4	0.00112725	0.00315192	2.0435901270786743	2.423081056877617	3.1561920370329606	ENSG00000065526:CDS0014W04602	ENSG00000065526	SPEN|ENSG00000065526	protein_coding	CDS	14	18	4602	ENSG00000065526:CDS0014W04602, ENSG00000065526:CDS0014W04603, ENSG00000065526:CDS0014W04604, ENSG00000065526:CDS0014W04605
1	15928230	15928300	+	2	70	8.724582880798703e-4	0.00161194	0.00235142	2.071715637345195	2.1159118265928285	2.1601080158404624	ENSG00000065526:CDS0014W04608	ENSG00000065526	SPEN|ENSG00000065526	protein_coding	CDS	14	18	4608	ENSG00000065526:CDS0014W04608, ENSG00000065526:CDS0014W04609
1	15928330	15928940	+	27	610	4.254715619869342e-7	7.971574434995689e-4	0.00606713	2.0706126597756187	2.973066193502036	4.758634063011462	ENSG00000065526:CDS0014W04613	ENSG00000065526	SPEN|ENSG00000065526	protein_coding	CDS	14	18	4613	ENSG00000065526:CDS0014W04613, ENSG00000065526:CDS0014W04614, ENSG00000065526:CDS0014W04616, ENSG00000065526:CDS0014W04617, ENSG00000065526:CDS0014W04618, ENSG00000065526:CDS0014W04619, ENSG00000065526:CDS0014W04620, ENSG00000065526:CDS0014W04621, ENSG00000065526:CDS0014W04622, ENSG00000065526:CDS0014W04623, ENSG00000065526:CDS0014W04624, ENSG00000065526:CDS0014W04625, ENSG00000065526:CDS0014W046…
1	15928950	15929260	+	13	310	4.8360721541421336e-5	0.00191191	0.00460136	2.1721286321827167	3.2867117658053857	4.951693824567831	ENSG00000065526:CDS0014W04644	ENSG00000065526	SPEN|ENSG00000065526	protein_coding	CDS	14	18	4644	ENSG00000065526:CDS0014W04644, ENSG00000065526:CDS0014W04645, ENSG00000065526:CDS0014W04646, ENSG00000065526:CDS0014W04647, ENSG00000065526:CDS0014W04648, ENSG00000065526:CDS0014W04649, ENSG00000065526:CDS0014W04651, ENSG00000065526:CDS0014W04652, ENSG00000065526:CDS0014W04653, ENSG00000065526:CDS0014W04654, ENSG00000065526:CDS0014W04655, ENSG00000065526:CDS0014W04656, ENSG00000065526:CDS0014W046…
1	15929270	15929360	+	3	90	9.631533851051749e-4	0.00313521	0.00736361	2.223690987569247	2.690543830953663	2.9464138284272163	ENSG00000065526:CDS0014W04660	ENSG00000065526	SPEN|ENSG00000065526	protein_coding	CDS	14	18	4660	ENSG00000065526:CDS0014W04660, ENSG00000065526:CDS0014W04661, ENSG00000065526:CDS0014W04662
1	15929730	15929800	+	2	70	9.797489802687286e-5	1.833658072344163e-4	2.687567164419598e-4	2.2751776460852593	2.2914683055046323	2.307758964924006	ENSG00000065526:CDS0014W04683	ENSG00000065526	SPEN|ENSG00000065526	protein_coding	CDS	14	18	4683	ENSG00000065526:CDS0014W04683, ENSG00000065526:CDS0014W04684
1	15930650	15930780	+	5	130	3.653976380334229e-4	9.286512661552225e-4	0.00144157	2.1063562303506753	2.721976787581382	3.138970538682446	ENSG00000065526:CDS0014W04729	ENSG00000065526	SPEN|ENSG00000065526	protein_coding	CDS	14	18	4729	ENSG00000065526:CDS0014W04729, ENSG00000065526:CDS0014W04730, ENSG00000065526:CDS0014W04731, ENSG00000065526:CDS0014W04732, ENSG00000065526:CDS0014W04733
1	15930830	15930960	+	5	130	5.6905278368391836e-8	3.389092722495885e-4	0.00134695	2.207754030732832	2.9180305125236465	3.6375587077479348	ENSG00000065526:CDS0014W04738	ENSG00000065526	SPEN|ENSG00000065526	protein_coding	CDS	14	18	4738	ENSG00000065526:CDS0014W04738, ENSG00000065526:CDS0014W04739, ENSG00000065526:CDS0014W04740, ENSG00000065526:CDS0014W04741, ENSG00000065526:CDS0014W04742
1	15931990	15932040	+	1	50	0.00264737	0.00264737	0.00264737	3.01037	3.01037	3.01037	ENSG00000065526:CDS0014W04796	ENSG00000065526	SPEN|ENSG00000065526	protein_coding	CDS	14	18	4796	ENSG00000065526:CDS0014W04796
1	15932570	15932660	+	3	90	0.00179078	0.00308268	0.00505645	2.164129083032027	3.4007706616211357	4.562481752335667	ENSG00000065526:CDS0014W04825	ENSG00000065526	SPEN|ENSG00000065526	protein_coding	CDS	14	18	4825	ENSG00000065526:CDS0014W04825, ENSG00000065526:CDS0014W04826, ENSG00000065526:CDS0014W04827
1	16315308	16315378	-	2	70	3.8140583619317386e-4	0.00290293	0.00542445	5.0258234729494395	5.19419	5.362549814185081	ENSG00000037637:CDS0002W03426	ENSG00000037637	FBXO42|ENSG00000037637	protein_coding	CDS	2	11	3426	ENSG00000037637:CDS0002W03426, ENSG00000037637:CDS0002W03427
1	16369409	16369479	-	2	70	2.4039624014336364e-4	2.538974428405931e-4	2.673986455378225e-4	5.331407222493094	5.351135908394293	5.370864594295493	ENSG00000226457:exon0001W00014	ENSG00000226457	RPL22P3|ENSG00000226457	processed_pseudogene	exon	1	1	14	ENSG00000226457:exon0001W00014, ENSG00000226457:exon0001W00015
1	16395357	16395407	+	1	50	0.00450468	0.00450468	0.00450468	2.1437459724065264	2.1437459724065264	2.1437459724065264	ENSG00000055070:exon0010W02138	ENSG00000055070	SZRD1|ENSG00000055070	protein_coding	exon	10	10	2138	ENSG00000055070:exon0010W02138
1	16396017	16396107	+	3	90	2.062104720334904e-7	6.446623690785211e-6	1.2235313340393397e-5	2.0705946204499646	2.35798	2.6654459996473987	ENSG00000055070:exon0010W02171	ENSG00000055070	SZRD1|ENSG00000055070	protein_coding	exon	10	10	2171	ENSG00000055070:exon0010W02171, ENSG00000055070:exon0010W02172, ENSG00000055070:exon0010W02173
1	16396257	16396447	+	8	190	1.96044086665525e-8	6.050572772242306e-4	0.00286606	2.011215702638181	2.5022407612016817	2.9258682655561623	ENSG00000055070:exon0010W02183	ENSG00000055070	SZRD1|ENSG00000055070	protein_coding	exon	10	10	2183	ENSG00000055070:exon0010W02183, ENSG00000055070:exon0010W02184, ENSG00000055070:exon0010W02185, ENSG00000055070:exon0010W02186, ENSG00000055070:exon0010W02187, ENSG00000055070:exon0010W02188, ENSG00000055070:exon0010W02189, ENSG00000055070:exon0010W02190
1	16396877	16396947	+	2	70	5.967466414795433e-4	8.967717166779049e-4	0.0011968	2.1245554121044177	2.1258920782728836	2.1272287444413496	ENSG00000055070:exon0010W02214	ENSG00000055070	SZRD1|ENSG00000055070	protein_coding	exon	10	10	2214	ENSG00000055070:exon0010W02214, ENSG00000055070:exon0010W02215
1	16397317	16397367	+	1	50	0.00938926	0.00938926	0.00938926	2.476868100768733	2.476868100768733	2.476868100768733	ENSG00000055070:exon0010W02236	ENSG00000055070	SZRD1|ENSG00000055070	protein_coding	exon	10	10	2236	ENSG00000055070:exon0010W02236
1	16440720	16440761	+	1	41	0.00172805	0.00172805	0.00172805	3.681959980547996	3.681959980547996	3.681959980547996	ENSG00000157191:exon0001W00001	ENSG00000157191	NECAP2|ENSG00000157191	protein_coding	exon	1	9	1	ENSG00000157191:exon0001W00001
1	16443651	16443732	+	3	81	2.5481831000876417e-5	1.0494719884948352e-4	1.8593986195082534e-4	5.452449452983044	5.681087060982908	6.043870354310414	ENSG00000157191:CDS0003W00149	ENSG00000157191	NECAP2|ENSG00000157191	protein_coding	CDS	3	9	149	ENSG00000157191:CDS0003W00149, ENSG00000157191:CDS0003W00150, ENSG00000157191:CDS0003W00151
1	16447869	16447974	+	4	105	2.870990679392439e-4	0.00226396	0.00470376	3.622320697502773	3.9204875916278317	4.275883743223799	ENSG00000157191:CDS0004W00360	ENSG00000157191	NECAP2|ENSG00000157191	protein_coding	CDS	4	9	360	ENSG00000157191:CDS0004W00360, ENSG00000157191:CDS0004W00361, ENSG00000157191:CDS0004W00362, ENSG00000157191:CDS0004W00363
1	17027788	17027858	-	2	70	2.3960484525034932e-4	0.00108135	0.00192309	2.0088141599641944	2.1675206746898463	2.326227189415498	ENSG00000117118:CDS0007W00454	ENSG00000117118	SDHB|ENSG00000117118	protein_coding	CDS	7	11	454	ENSG00000117118:CDS0007W00454, ENSG00000117118:CDS0007W00455
1	17406919	17407029	-	3	110	4.4495478809149383e-7	0.00145324	0.00435618	2.1828869698007076	2.404501466919469	2.534964632955056	ENSG00000179051:exon0013W00009	ENSG00000179051	RCC2|ENSG00000179051	protein_coding	exon	13	13	9	ENSG00000179051:exon0013W00009, ENSG00000179051:exon0013W00011, ENSG00000179051:exon0013W00012
1	17409993	17410043	-	1	50	1.4646981629557477e-5	1.4646981629557477e-5	1.4646981629557477e-5	2.1600143344700493	2.1600143344700493	2.1600143344700493	ENSG00000179051:CDS0012W00163	ENSG00000179051	RCC2|ENSG00000179051	protein_coding	CDS	12	13	163	ENSG00000179051:CDS0012W00163
1	17416499	17416549	-	1	50	5.418487772848488e-4	5.418487772848488e-4	5.418487772848488e-4	2.0291631759261346	2.0291631759261346	2.0291631759261346	ENSG00000179051:CDS0008W00487	ENSG00000179051	RCC2|ENSG00000179051	protein_coding	CDS	8	13	487	ENSG00000179051:CDS0008W00487
1	17416599	17416646	-	1	47	2.4742159790063443e-6	2.4742159790063443e-6	2.4742159790063443e-6	2.5363029630997516	2.5363029630997516	2.5363029630997516	ENSG00000179051:CDS0008W00492	ENSG00000179051	RCC2|ENSG00000179051	protein_coding	CDS	8	13	492	ENSG00000179051:CDS0008W00492
1	17420733	17420803	-	2	70	3.6718240285518645e-5	6.786352067360094e-5	9.900880106168323e-5	2.132820274766473	2.3257781559205926	2.5187360370747123	ENSG00000179051:CDS0007W00698	ENSG00000179051	RCC2|ENSG00000179051	protein_coding	CDS	7	13	698	ENSG00000179051:CDS0007W00698, ENSG00000179051:CDS0007W00699
1	17422764	17422836	-	3	72	6.233184653488056e-12	6.044239797984238e-7	1.813184343551297e-6	2.144009625452157	2.909488220083517	3.51475	ENSG00000179051:CDS0005W00800	ENSG00000179051	RCC2|ENSG00000179051	protein_coding	CDS	5	13	800	ENSG00000179051:CDS0005W00800, ENSG00000179051:CDS0005W00801, ENSG00000179051:CDS0005W00802
1	17425540	17425684	-	6	144	7.542826665397883e-9	4.900843389102336e-7	2.615534903208378e-6	2.403585670524898	2.6195229725682196	2.972815074969319	ENSG00000179051:CDS0004W00939	ENSG00000179051	RCC2|ENSG00000179051	protein_coding	CDS	4	13	939	ENSG00000179051:CDS0004W00939, ENSG00000179051:CDS0004W00940, ENSG00000179051:CDS0004W00941, ENSG00000179051:CDS0004W00942, ENSG00000179051:CDS0004W00943, ENSG00000179051:CDS0004W00944
1	17429105	17429199	-	4	94	8.300509196041229e-7	1.666062525761551e-5	5.420142691938108e-5	2.121790094580954	2.3457313609367683	2.5150915793105377	ENSG00000179051:CDS0003W01117	ENSG00000179051	RCC2|ENSG00000179051	protein_coding	CDS	3	13	1117	ENSG00000179051:CDS0003W01117, ENSG00000179051:CDS0003W01118, ENSG00000179051:CDS0003W01119, ENSG00000179051:CDS0003W01120
1	19097232	19097280	-	1	48	2.8943107627766337e-4	2.8943107627766337e-4	2.8943107627766337e-4	2.079151177443873	2.079151177443873	2.079151177443873	ENSG00000127481:CDS0091W01134	ENSG00000127481	UBR4|ENSG00000127481	protein_coding	CDS	91	107	1134	ENSG00000127481:CDS0091W01134
1	19099616	19099677	-	2	61	5.593800455105882e-5	1.1854789452700191e-4	1.8115778450294501e-4	2.111378486225327	2.2311644513832243	2.3509504165411217	ENSG00000127481:CDS0090W01253	ENSG00000127481	UBR4|ENSG00000127481	protein_coding	CDS	90	107	1253	ENSG00000127481:CDS0090W01253, ENSG00000127481:CDS0090W01254
1	19160110	19160160	-	1	50	0.0042218	0.0042218	0.0042218	2.467029285866194	2.467029285866194	2.467029285866194	ENSG00000127481:CDS0039W04270	ENSG00000127481	UBR4|ENSG00000127481	protein_coding	CDS	39	107	4270	ENSG00000127481:CDS0039W04270
1	19162459	19162529	-	2	70	0.00139269	0.00158588	0.00177907	2.145068350283544	2.2352252418335827	2.3253821333836213	ENSG00000127481:CDS0035W04387	ENSG00000127481	UBR4|ENSG00000127481	protein_coding	CDS	35	107	4387	ENSG00000127481:CDS0035W04387, ENSG00000127481:CDS0035W04388
1	19217819	19217889	-	2	70	0.00490251	0.00679869	0.00869487	2.225322390089974	2.3020837372131684	2.3788450843363633	ENSG00000127463:exon0024W00109	ENSG00000127463	EMC1|ENSG00000127463	protein_coding	exon	24	24	109	ENSG00000127463:exon0024W00109, ENSG00000127463:exon0024W00110
1	19217919	19218049	-	5	130	4.138791224921585e-4	0.00260092	0.00892886	3.160490236023837	3.5781080956780866	4.257626890949997	ENSG00000127463:exon0024W00114	ENSG00000127463	EMC1|ENSG00000127463	protein_coding	exon	24	24	114	ENSG00000127463:exon0024W00114, ENSG00000127463:exon0024W00115, ENSG00000127463:exon0024W00116, ENSG00000127463:exon0024W00117, ENSG00000127463:exon0024W00118
1	19218079	19218229	-	6	150	2.954209872719831e-5	0.00203523	0.00415552	2.6368602117463156	3.987549383247766	5.075424763074642	ENSG00000127463:exon0024W00122	ENSG00000127463	EMC1|ENSG00000127463	protein_coding	exon	24	24	122	ENSG00000127463:exon0024W00122, ENSG00000127463:exon0024W00123, ENSG00000127463:exon0024W00124, ENSG00000127463:exon0024W00125, ENSG00000127463:exon0024W00126, ENSG00000127463:exon0024W00127
1	19219199	19219305	-	4	106	9.810475385042224e-5	0.00137201	0.00376308	2.8412457358726946	3.5404821349058717	4.1726545463701905	ENSG00000127463:exon0024W00178	ENSG00000127463	EMC1|ENSG00000127463	protein_coding	exon	24	24	178	ENSG00000127463:exon0024W00178, ENSG00000127463:exon0024W00179, ENSG00000127463:exon0024W00180, ENSG00000127463:exon0024W00181
1	19258680	19258790	+	4	110	5.931166601176987e-5	0.0018826	0.00467102	2.0747690970724326	2.7076848210511724	3.76081	ENSG00000053372:CDS0008W00346	ENSG00000053372	MRTO4|ENSG00000053372	protein_coding	CDS	8	8	346	ENSG00000053372:CDS0008W00346, ENSG00000053372:CDS0008W00347, ENSG00000053372:CDS0008W00348, ENSG00000053372:CDS0008W00349
1	19258887	19258937	+	1	50	0.00357875	0.00357875	0.00357875	2.1835557409520896	2.1835557409520896	2.1835557409520896	ENSG00000053372:exon0008W00356	ENSG00000053372	MRTO4|ENSG00000053372	protein_coding	exon	8	8	356	ENSG00000053372:exon0008W00356
1	19345206	19345252	-	1	46	4.429232794351722e-6	4.429232794351722e-6	4.429232794351722e-6	2.0955620264741777	2.0955620264741777	2.0955620264741777	ENSG00000077549:CDS0012W00323	ENSG00000077549	CAPZB|ENSG00000077549	protein_coding	CDS	12	12	323	ENSG00000077549:CDS0012W00323
1	19596976	19597045	+	2	69	7.553792945544175e-10	1.4316135704927992e-9	2.107847846431181e-9	3.2486536236493526	3.3332400902752015	3.417826556901051	ENSG00000173436:exon0002W05630	ENSG00000173436	MICOS10|ENSG00000173436	protein_coding	exon	2	10	5630	ENSG00000173436:exon0002W05630, ENSG00000173436:exon0002W05631
1	19596978	19597068	+	3	90	6.102553934056065e-10	6.032604867205725e-7	1.8048377370231268e-6	2.9400457207590223	3.1816639189170064	3.439623998357438	ENSG00000158747:exon0001W00001	ENSG00000158747	NBL1|ENSG00000158747	protein_coding	exon	1	12	1	ENSG00000158747:exon0001W00001, ENSG00000158747:exon0001W00002, ENSG00000158747:exon0001W00003
1	19622049	19622179	+	5	130	1.638930058581436e-9	8.315195753489785e-4	0.00406211	2.4116279702265477	3.327549738363544	4.877089878252352	ENSG00000158747:intron0001W01255	ENSG00000158747	NBL1|ENSG00000158747	protein_coding	intron	1	11	1255	ENSG00000158747:intron0001W01255, ENSG00000158747:intron0001W01256, ENSG00000158747:intron0001W01257, ENSG00000158747:intron0001W01258, ENSG00000158747:intron0001W01259
1	19622056	19622147	+	2	91	4.53049235752165e-9	0.00202076	0.00404152	2.817458624137061	3.8472742511947065	4.877089878252352	ENSG00000173436:intron0006W06884	ENSG00000173436	MICOS10|ENSG00000173436	protein_coding	intron	6	9	6884	ENSG00000173436:intron0006W06884, ENSG00000173436:CDS0007W06886
1	19622056	19622147	+	2	91	4.542135326573465e-9	0.00203185	0.00406369	2.817458624137061	3.8472742511947065	4.877089878252352	ENSG00000270136:intron0003W01249	ENSG00000270136	MICOS10-NBL1|ENSG00000270136	protein_coding	intron	3	11	1249	ENSG00000270136:intron0003W01249, ENSG00000270136:CDS0004W01251
1	19623489	19623539	+	1	50	5.666778243570485e-4	5.666778243570485e-4	5.666778243570485e-4	2.1668763858215394	2.1668763858215394	2.1668763858215394	ENSG00000158747:intron0001W01327	ENSG00000158747	NBL1|ENSG00000158747	protein_coding	intron	1	11	1327	ENSG00000158747:intron0001W01327
1	19623493	19623543	+	1	50	9.669838133061916e-4	9.669838133061916e-4	9.669838133061916e-4	2.0340757658005217	2.0340757658005217	2.0340757658005217	ENSG00000173436:CDS0008W06955	ENSG00000173436	MICOS10|ENSG00000173436	protein_coding	CDS	8	10	6955	ENSG00000173436:CDS0008W06955
1	19623493	19623543	+	1	50	9.327184025150348e-4	9.327184025150348e-4	9.327184025150348e-4	2.0340757658005217	2.0340757658005217	2.0340757658005217	ENSG00000270136:CDS0005W01320	ENSG00000270136	MICOS10-NBL1|ENSG00000270136	protein_coding	CDS	5	12	1320	ENSG00000270136:CDS0005W01320
1	19897539	19897589	+	1	50	0.00339491	0.00339491	0.00339491	4.944549943791865	4.944549943791865	4.944549943791865	ENSG00000169914:CDS0004W00757	ENSG00000169914	OTUD3|ENSG00000169914	protein_coding	CDS	4	9	757	ENSG00000169914:CDS0004W00757
1	19910263	19910313	+	1	50	3.630585235876063e-4	3.630585235876063e-4	3.630585235876063e-4	5.272064146117349	5.272064146117349	5.272064146117349	ENSG00000169914:exon0009W01395	ENSG00000169914	OTUD3|ENSG00000169914	protein_coding	exon	9	9	1395	ENSG00000169914:exon0009W01395
1	20637881	20637951	+	2	70	0.0044541	0.0045535	0.0046529	3.195811666403595	3.2127860622385587	3.229760458073522	ENSG00000158828:CDS0002W00222	ENSG00000158828	PINK1|ENSG00000158828	protein_coding	CDS	2	6	222	ENSG00000158828:CDS0002W00222, ENSG00000158828:CDS0002W00223
1	20650453	20650503	+	1	50	0.00507262	0.00507262	0.00507262	2.1620083652728384	2.1620083652728384	2.1620083652728384	ENSG00000158828:CDS0006W00850	ENSG00000158828	PINK1|ENSG00000158828	protein_coding	CDS	6	6	850	ENSG00000158828:CDS0006W00850
1	20650688	20651118	+	20	430	3.1308942690248518e-6	9.096867803343634e-4	0.00770793	2.8903035403051396	3.60201	5.175289540597534	ENSG00000158828:exon0006W00862	ENSG00000158828	PINK1|ENSG00000158828	protein_coding	exon	6	6	862	ENSG00000158828:exon0006W00862, ENSG00000158828:exon0006W00863, ENSG00000158828:exon0006W00864, ENSG00000158828:exon0006W00865, ENSG00000158828:exon0006W00866, ENSG00000158828:exon0006W00867, ENSG00000158828:exon0006W00868, ENSG00000158828:exon0006W00869, ENSG00000158828:exon0006W00870, ENSG00000158828:exon0006W00871, ENSG00000158828:exon0006W00872, ENSG00000158828:exon0006W00873, ENSG00000158828…
1	20651168	20651278	+	4	110	6.774652084432437e-5	0.00150846	0.00528673	2.10493	2.5567464501740575	3.1968505162457346	ENSG00000158828:exon0006W00886	ENSG00000158828	PINK1|ENSG00000158828	protein_coding	exon	6	6	886	ENSG00000158828:exon0006W00886, ENSG00000158828:exon0006W00887, ENSG00000158828:exon0006W00888, ENSG00000158828:exon0006W00889
1	20660880	20660930	-	1	50	7.540068192802145e-4	7.540068192802145e-4	7.540068192802145e-4	2.036444707416363	2.036444707416363	2.036444707416363	ENSG00000244038:CDS0002W00456	ENSG00000244038	DDOST|ENSG00000244038	protein_coding	CDS	2	11	456	ENSG00000244038:CDS0002W00456
1	20744819	20744869	-	1	50	0.00385234	0.00385234	0.00385234	2.077883624679736	2.077883624679736	2.077883624679736	ENSG00000127483:CDS0014W00229	ENSG00000127483	HP1BP3|ENSG00000127483	protein_coding	CDS	14	14	229	ENSG00000127483:CDS0014W00229
1	20757205	20757256	-	2	51	1.175893787038781e-5	9.557525100525848e-5	1.7939156414012916e-4	2.1587416683458174	2.240431918399404	2.322122168452991	ENSG00000127483:CDS0010W00849	ENSG00000127483	HP1BP3|ENSG00000127483	protein_coding	CDS	10	14	849	ENSG00000127483:CDS0010W00849, ENSG00000127483:CDS0010W00850
1	20770929	20770999	-	2	70	2.37051952774939e-7	3.980334944413719e-7	5.590150361078048e-7	2.1650801072652675	2.2393354548262945	2.3135908023873215	ENSG00000127483:CDS0007W01536	ENSG00000127483	HP1BP3|ENSG00000127483	protein_coding	CDS	7	14	1536	ENSG00000127483:CDS0007W01536, ENSG00000127483:CDS0007W01537
1	20773570	20773610	-	1	40	1.1099844744873271e-5	1.1099844744873271e-5	1.1099844744873271e-5	2.476248597142531	2.476248597142531	2.476248597142531	ENSG00000127483:CDS0006W01668	ENSG00000127483	HP1BP3|ENSG00000127483	protein_coding	CDS	6	14	1668	ENSG00000127483:CDS0006W01668
1	20776596	20776706	-	4	110	3.1002515379487737e-12	6.330168351846939e-9	2.0145076897599385e-8	2.2060833509336812	2.6676809771636356	3.1604822623362074	ENSG00000127483:CDS0005W01819	ENSG00000127483	HP1BP3|ENSG00000127483	protein_coding	CDS	5	14	1819	ENSG00000127483:CDS0005W01819, ENSG00000127483:CDS0005W01820, ENSG00000127483:CDS0005W01821, ENSG00000127483:CDS0005W01822
1	20849434	20849484	-	1	50	0.00859445	0.00859445	0.00859445	3.5838840406122148	3.5838840406122148	3.5838840406122148	ENSG00000075151:CDS0038W02155	ENSG00000075151	EIF4G3|ENSG00000075151	protein_coding	CDS	38	47	2155	ENSG00000075151:CDS0038W02155
1	20860404	20860454	-	1	50	0.00752639	0.00752639	0.00752639	2.710272753568992	2.710272753568992	2.710272753568992	ENSG00000075151:CDS0033W02704	ENSG00000075151	EIF4G3|ENSG00000075151	protein_coding	CDS	33	47	2704	ENSG00000075151:CDS0033W02704
1	20899796	20899866	-	2	70	0.0058661	0.00782741	0.00978872	2.8589092906283353	2.9661458822069493	3.0733824737855633	ENSG00000075151:CDS0024W04673	ENSG00000075151	EIF4G3|ENSG00000075151	protein_coding	CDS	24	47	4673	ENSG00000075151:CDS0024W04673, ENSG00000075151:CDS0024W04674
1	21679017	21679127	-	3	110	0.00765239	0.00842274	0.00966216	2.763419144401446	2.9523308502187096	3.0612045016865013	ENSG00000090686:exon0030W00037	ENSG00000090686	USP48|ENSG00000090686	protein_coding	exon	30	30	37	ENSG00000090686:exon0030W00037, ENSG00000090686:exon0030W00038, ENSG00000090686:exon0030W00040
1	21679137	21679187	-	1	50	0.00840006	0.00840006	0.00840006	2.132702420740542	2.132702420740542	2.132702420740542	ENSG00000090686:exon0030W00043	ENSG00000090686	USP48|ENSG00000090686	protein_coding	exon	30	30	43	ENSG00000090686:exon0030W00043
1	21679377	21679419	-	1	42	3.6704425194238657e-4	3.6704425194238657e-4	3.6704425194238657e-4	2.697211740553721	2.697211740553721	2.697211740553721	ENSG00000090686:exon0030W00055	ENSG00000090686	USP48|ENSG00000090686	protein_coding	exon	30	30	55	ENSG00000090686:exon0030W00055
1	21690053	21690099	-	1	46	0.00838012	0.00838012	0.00838012	2.1834091817291164	2.1834091817291164	2.1834091817291164	ENSG00000090686:CDS0027W00590	ENSG00000090686	USP48|ENSG00000090686	protein_coding	CDS	27	30	590	ENSG00000090686:CDS0027W00590
1	21695125	21695215	-	3	90	0.00116251	0.00139265	0.00152218	2.6962056451944245	3.024614210826723	3.454312886520248	ENSG00000090686:CDS0026W00843	ENSG00000090686	USP48|ENSG00000090686	protein_coding	CDS	26	30	843	ENSG00000090686:CDS0026W00843, ENSG00000090686:CDS0026W00844, ENSG00000090686:CDS0026W00845
1	21701497	21701602	-	4	105	4.844929689870492e-4	0.00136569	0.00258506	2.6130054102717075	2.8627642881467814	3.1021371898716064	ENSG00000090686:CDS0025W01162	ENSG00000090686	USP48|ENSG00000090686	protein_coding	CDS	25	30	1162	ENSG00000090686:CDS0025W01162, ENSG00000090686:CDS0025W01163, ENSG00000090686:CDS0025W01164, ENSG00000090686:CDS0025W01165
1	21706466	21706536	-	2	70	0.00653341	0.00716754	0.00780167	3.0362325049583903	3.2934096909259547	3.550586876893519	ENSG00000090686:CDS0020W01410	ENSG00000090686	USP48|ENSG00000090686	protein_coding	CDS	20	30	1410	ENSG00000090686:CDS0020W01410, ENSG00000090686:CDS0020W01411
1	21706546	21706589	-	1	43	0.00613281	0.00613281	0.00613281	2.743916878434571	2.743916878434571	2.743916878434571	ENSG00000090686:CDS0020W01414	ENSG00000090686	USP48|ENSG00000090686	protein_coding	CDS	20	30	1414	ENSG00000090686:CDS0020W01414
1	21706743	21706873	-	5	130	8.516589170673589e-4	0.00369991	0.00802486	2.0921838584356536	2.5024905141548572	2.9995449632252007	ENSG00000090686:CDS0019W01424	ENSG00000090686	USP48|ENSG00000090686	protein_coding	CDS	19	30	1424	ENSG00000090686:CDS0019W01424, ENSG00000090686:CDS0019W01425, ENSG00000090686:CDS0019W01426, ENSG00000090686:CDS0019W01427, ENSG00000090686:CDS0019W01428
1	21715388	21715457	-	2	69	0.00278325	0.00280103	0.0028188	2.242064000491425	2.253457468079781	2.2648509356681372	ENSG00000090686:CDS0018W01856	ENSG00000090686	USP48|ENSG00000090686	protein_coding	CDS	18	30	1856	ENSG00000090686:CDS0018W01856, ENSG00000090686:CDS0018W01857
1	21721035	21721166	-	6	131	1.0622119877335659e-4	0.00113596	0.00344	2.836116149947496	3.4316604847276126	4.3463118869700965	ENSG00000090686:CDS0017W02138	ENSG00000090686	USP48|ENSG00000090686	protein_coding	CDS	17	30	2138	ENSG00000090686:CDS0017W02138, ENSG00000090686:CDS0017W02139, ENSG00000090686:CDS0017W02140, ENSG00000090686:CDS0017W02141, ENSG00000090686:CDS0017W02142, ENSG00000090686:CDS0017W02143
1	21721649	21721764	-	5	115	1.9464138940731725e-4	6.729292185187724e-4	0.0017539	2.827737803865458	3.337813977349128	3.92307	ENSG00000090686:CDS0016W02169	ENSG00000090686	USP48|ENSG00000090686	protein_coding	CDS	16	30	2169	ENSG00000090686:CDS0016W02169, ENSG00000090686:CDS0016W02170, ENSG00000090686:CDS0016W02171, ENSG00000090686:CDS0016W02172, ENSG00000090686:CDS0016W02173
1	21723897	21723967	-	2	70	5.502881176272086e-4	6.555115830144743e-4	7.6073504840174e-4	2.1737086141950135	2.2234409615683477	2.2731733089416815	ENSG00000090686:CDS0015W02282	ENSG00000090686	USP48|ENSG00000090686	protein_coding	CDS	15	30	2282	ENSG00000090686:CDS0015W02282, ENSG00000090686:CDS0015W02283
1	21728584	21728719	-	6	135	4.08195319288031e-5	0.00128737	0.00411753	2.3061380172305137	2.850315697230481	3.7992853082768563	ENSG00000090686:CDS0013W02517	ENSG00000090686	USP48|ENSG00000090686	protein_coding	CDS	13	30	2517	ENSG00000090686:CDS0013W02517, ENSG00000090686:CDS0013W02518, ENSG00000090686:CDS0013W02519, ENSG00000090686:CDS0013W02520, ENSG00000090686:CDS0013W02521, ENSG00000090686:CDS0013W02522
1	21729723	21729832	-	4	109	3.7127522214279446e-4	8.011114866011501e-4	0.00137829	2.416478098887372	2.6519911013209816	3.236539939316006	ENSG00000090686:CDS0012W02574	ENSG00000090686	USP48|ENSG00000090686	protein_coding	CDS	12	30	2574	ENSG00000090686:CDS0012W02574, ENSG00000090686:CDS0012W02575, ENSG00000090686:CDS0012W02576, ENSG00000090686:CDS0012W02577
1	21736449	21736599	-	6	150	2.2512298231173948e-4	0.00112852	0.00299361	2.091105648135795	2.724870436382628	3.668844528548796	ENSG00000090686:CDS0010W02911	ENSG00000090686	USP48|ENSG00000090686	protein_coding	CDS	10	30	2911	ENSG00000090686:CDS0010W02911, ENSG00000090686:CDS0010W02912, ENSG00000090686:CDS0010W02913, ENSG00000090686:CDS0010W02914, ENSG00000090686:CDS0010W02915, ENSG00000090686:CDS0010W02916
1	21748217	21748271	-	2	54	0.00302714	0.00310852	0.00318991	2.168262769965934	2.1743226909972755	2.180382612028617	ENSG00000090686:CDS0008W03499	ENSG00000090686	USP48|ENSG00000090686	protein_coding	CDS	8	30	3499	ENSG00000090686:CDS0008W03499, ENSG00000090686:CDS0008W03500
1	21752526	21752636	-	4	110	0.00107777	0.00165293	0.00234167	2.2542504979885796	2.511635526674787	2.848856932962827	ENSG00000090686:CDS0006W03715	ENSG00000090686	USP48|ENSG00000090686	protein_coding	CDS	6	30	3715	ENSG00000090686:CDS0006W03715, ENSG00000090686:CDS0006W03716, ENSG00000090686:CDS0006W03717, ENSG00000090686:CDS0006W03718
1	21757682	21757783	-	3	101	0.00244046	0.00368937	0.00489094	2.213693934780212	2.5777707030897163	2.8704968878181383	ENSG00000090686:CDS0003W03972	ENSG00000090686	USP48|ENSG00000090686	protein_coding	CDS	3	30	3972	ENSG00000090686:CDS0003W03972, ENSG00000090686:CDS0003W03973, ENSG00000090686:CDS0003W03975
1	22092454	22092584	+	5	130	4.94242017557028e-8	9.309227853432654e-4	0.00437988	2.2121526153123496	2.8558142387798657	3.533733023080904	ENSG00000070831:exon0013W03345	ENSG00000070831	CDC42|ENSG00000070831	protein_coding	exon	13	13	3345	ENSG00000070831:exon0013W03345, ENSG00000070831:exon0013W03346, ENSG00000070831:exon0013W03347, ENSG00000070831:exon0013W03348, ENSG00000070831:exon0013W03349
1	23019816	23019906	+	3	90	3.5578286134191496e-4	7.161762105770327e-4	0.00130837	3.102889525705575	3.3316389574772853	3.465790292648774	ENSG00000004487:CDS0001W00020	ENSG00000004487	KDM1A|ENSG00000004487	protein_coding	CDS	1	19	20	ENSG00000004487:CDS0001W00020, ENSG00000004487:CDS0001W00021, ENSG00000004487:CDS0001W00022
1	23030427	23030518	+	2	91	2.541205571189204e-6	0.00365499	0.00730745	2.190994506236063	2.2806525339576362	2.370310561679209	ENSG00000004487:intron0001W00551	ENSG00000004487	KDM1A|ENSG00000004487	protein_coding	intron	1	18	551	ENSG00000004487:intron0001W00551, ENSG00000004487:CDS0002W00553
1	23055068	23055118	+	1	50	1.0680101285597783e-4	1.0680101285597783e-4	1.0680101285597783e-4	2.017401106756799	2.017401106756799	2.017401106756799	ENSG00000004487:CDS0006W01783	ENSG00000004487	KDM1A|ENSG00000004487	protein_coding	CDS	6	19	1783	ENSG00000004487:CDS0006W01783
1	23055128	23055161	+	1	33	1.188948568541742e-4	1.188948568541742e-4	1.188948568541742e-4	2.625507905299191	2.625507905299191	2.625507905299191	ENSG00000004487:CDS0006W01786	ENSG00000004487	KDM1A|ENSG00000004487	protein_coding	CDS	6	19	1786	ENSG00000004487:CDS0006W01786
1	23055931	23056038	+	4	107	8.881972749591595e-13	5.143423089183186e-9	1.8988158985147968e-8	2.5615854546568864	3.082688412255715	3.4932047529330346	ENSG00000004487:CDS0007W01827	ENSG00000004487	KDM1A|ENSG00000004487	protein_coding	CDS	7	19	1827	ENSG00000004487:CDS0007W01827, ENSG00000004487:CDS0007W01828, ENSG00000004487:CDS0007W01829, ENSG00000004487:CDS0007W01830
1	23057483	23057565	+	3	82	1.3016171529712068e-7	2.809533398232115e-7	3.612178375038627e-7	2.6156351204866075	2.788395836093385	3.0140342146419257	ENSG00000004487:CDS0008W01904	ENSG00000004487	KDM1A|ENSG00000004487	protein_coding	CDS	8	19	1904	ENSG00000004487:CDS0008W01904, ENSG00000004487:CDS0008W01905, ENSG00000004487:CDS0008W01906
1	23059072	23059122	+	1	50	6.401812492933651e-5	6.401812492933651e-5	6.401812492933651e-5	2.037261506425862	2.037261506425862	2.037261506425862	ENSG00000004487:CDS0009W01983	ENSG00000004487	KDM1A|ENSG00000004487	protein_coding	CDS	9	19	1983	ENSG00000004487:CDS0009W01983
1	23059132	23059167	+	1	35	3.2941240853689656e-5	3.2941240853689656e-5	3.2941240853689656e-5	2.1548081046663023	2.1548081046663023	2.1548081046663023	ENSG00000004487:CDS0009W01986	ENSG00000004487	KDM1A|ENSG00000004487	protein_coding	CDS	9	19	1986	ENSG00000004487:CDS0009W01986
1	23068538	23068681	+	6	143	9.59847330804292e-11	6.334267990332414e-8	2.9113140033391673e-7	2.1096847385986175	2.6019126909309493	3.0591773661340973	ENSG00000004487:CDS0011W02458	ENSG00000004487	KDM1A|ENSG00000004487	protein_coding	CDS	11	19	2458	ENSG00000004487:CDS0011W02458, ENSG00000004487:CDS0011W02459, ENSG00000004487:CDS0011W02460, ENSG00000004487:CDS0011W02461, ENSG00000004487:CDS0011W02462, ENSG00000004487:CDS0011W02463
1	23069060	23069151	+	4	91	3.8609051928183106e-13	1.3341621733038983e-7	5.290159577387004e-7	2.4002240463215987	2.836913934260691	3.169883465818638	ENSG00000004487:CDS0012W02484	ENSG00000004487	KDM1A|ENSG00000004487	protein_coding	CDS	12	19	2484	ENSG00000004487:CDS0012W02484, ENSG00000004487:CDS0012W02485, ENSG00000004487:CDS0012W02486, ENSG00000004487:CDS0012W02487
1	23071224	23071359	+	6	135	1.0276894572112551e-9	1.231331670016046e-6	2.7905362531471994e-6	2.0577891946224263	2.6588569311998915	3.2565720243204677	ENSG00000004487:CDS0013W02593	ENSG00000004487	KDM1A|ENSG00000004487	protein_coding	CDS	13	19	2593	ENSG00000004487:CDS0013W02593, ENSG00000004487:CDS0013W02594, ENSG00000004487:CDS0013W02595, ENSG00000004487:CDS0013W02596, ENSG00000004487:CDS0013W02597, ENSG00000004487:CDS0013W02598
1	23079085	23079155	+	2	70	3.30518666042451e-5	1.430423872112046e-4	2.530329078181641e-4	2.157622450131496	2.172666784654207	2.1877111191769183	ENSG00000004487:CDS0017W02985	ENSG00000004487	KDM1A|ENSG00000004487	protein_coding	CDS	17	19	2985	ENSG00000004487:CDS0017W02985, ENSG00000004487:CDS0017W02986
1	23081445	23081555	+	4	110	8.819985032359625e-7	1.1881139067451092e-5	3.386773143303094e-5	2.1361313713735126	2.9945506843275007	3.5945815601229065	ENSG00000004487:CDS0019W03104	ENSG00000004487	KDM1A|ENSG00000004487	protein_coding	CDS	19	19	3104	ENSG00000004487:CDS0019W03104, ENSG00000004487:CDS0019W03105, ENSG00000004487:CDS0019W03106, ENSG00000004487:CDS0019W03107
1	23093549	23093599	-	1	50	0.00623488	0.00623488	0.00623488	3.172489847032718	3.172489847032718	3.172489847032718	ENSG00000169641:CDS0006W00480	ENSG00000169641	LUZP1|ENSG00000169641	protein_coding	CDS	6	8	480	ENSG00000169641:CDS0006W00480
1	23093649	23093739	-	3	90	5.448462624473735e-4	0.00108328	0.00215554	2.8023850061454607	2.9350158531881463	3.108759087895943	ENSG00000169641:CDS0006W00485	ENSG00000169641	LUZP1|ENSG00000169641	protein_coding	CDS	6	8	485	ENSG00000169641:CDS0006W00485, ENSG00000169641:CDS0006W00486, ENSG00000169641:CDS0006W00487
1	23093829	23093879	-	1	50	0.0041733	0.0041733	0.0041733	4.862584680840135	4.862584680840135	4.862584680840135	ENSG00000169641:CDS0006W00494	ENSG00000169641	LUZP1|ENSG00000169641	protein_coding	CDS	6	8	494	ENSG00000169641:CDS0006W00494
1	23093969	23094159	-	8	190	2.1033822592438515e-5	0.00269107	0.00470599	3.2595482601891237	4.205329794370593	6.127680169907459	ENSG00000169641:CDS0006W00501	ENSG00000169641	LUZP1|ENSG00000169641	protein_coding	CDS	6	8	501	ENSG00000169641:CDS0006W00501, ENSG00000169641:CDS0006W00502, ENSG00000169641:CDS0006W00503, ENSG00000169641:CDS0006W00504, ENSG00000169641:CDS0006W00505, ENSG00000169641:CDS0006W00506, ENSG00000169641:CDS0006W00507, ENSG00000169641:CDS0006W00508
1	23305327	23305377	-	1	50	0.00627302	0.00627302	0.00627302	4.372126706341899	4.372126706341899	4.372126706341899	ENSG00000125944:exon0013W00079	ENSG00000125944	HNRNPR|ENSG00000125944	protein_coding	exon	13	14	79	ENSG00000125944:exon0013W00079
1	23310576	23311046	-	21	470	5.204341632235032e-12	3.212060362944755e-5	5.17064074489802e-4	2.0623887548305753	2.7017037231827756	3.5636312099992624	ENSG00000125944:CDS0013W00343	ENSG00000125944	HNRNPR|ENSG00000125944	protein_coding	CDS	13	14	343	ENSG00000125944:CDS0013W00343, ENSG00000125944:CDS0013W00344, ENSG00000125944:CDS0013W00345, ENSG00000125944:CDS0013W00346, ENSG00000125944:CDS0013W00347, ENSG00000125944:CDS0013W00348, ENSG00000125944:CDS0013W00349, ENSG00000125944:CDS0013W00351, ENSG00000125944:CDS0013W00352, ENSG00000125944:CDS0013W00353, ENSG00000125944:CDS0013W00354, ENSG00000125944:CDS0013W00355, ENSG00000125944:CDS0013W003…
1	23311240	23311322	-	3	82	1.3366468700445991e-11	3.826702638340983e-7	1.1473052619201716e-6	2.0771964591367897	2.5283795624390613	2.9900386156052843	ENSG00000125944:CDS0012W00375	ENSG00000125944	HNRNPR|ENSG00000125944	protein_coding	CDS	12	14	375	ENSG00000125944:CDS0012W00375, ENSG00000125944:CDS0012W00376, ENSG00000125944:CDS0012W00377
1	23313552	23313682	-	5	130	3.2406749879040106e-19	6.750165318651284e-15	3.1211405112297814e-14	3.0188265562126206	3.2034703400464366	3.404208662614658	ENSG00000125944:CDS0010W00491	ENSG00000125944	HNRNPR|ENSG00000125944	protein_coding	CDS	10	14	491	ENSG00000125944:CDS0010W00491, ENSG00000125944:CDS0010W00492, ENSG00000125944:CDS0010W00493, ENSG00000125944:CDS0010W00494, ENSG00000125944:CDS0010W00495
1	23318482	23318697	-	10	215	1.0113164885676893e-14	1.3261446850042616e-11	9.119550365311691e-11	2.781312842665927	3.345447780375729	4.366619677506479	ENSG00000125944:CDS0009W00736	ENSG00000125944	HNRNPR|ENSG00000125944	protein_coding	CDS	9	14	736	ENSG00000125944:CDS0009W00736, ENSG00000125944:CDS0009W00737, ENSG00000125944:CDS0009W00738, ENSG00000125944:CDS0009W00739, ENSG00000125944:CDS0009W00740, ENSG00000125944:CDS0009W00741, ENSG00000125944:CDS0009W00742, ENSG00000125944:CDS0009W00743, ENSG00000125944:CDS0009W00744, ENSG00000125944:CDS0009W00745
1	23321527	23321663	-	6	136	6.840864770153138e-14	1.5582174543918972e-12	4.354646247440079e-12	2.673483249416076	2.8026965335954643	2.9384971244664766	ENSG00000125944:CDS0008W00887	ENSG00000125944	HNRNPR|ENSG00000125944	protein_coding	CDS	8	14	887	ENSG00000125944:CDS0008W00887, ENSG00000125944:CDS0008W00888, ENSG00000125944:CDS0008W00889, ENSG00000125944:CDS0008W00890, ENSG00000125944:CDS0008W00891, ENSG00000125944:CDS0008W00892
1	23323555	23323732	-	8	177	5.758885672167793e-11	3.286729843628933e-7	1.0885034492897244e-6	2.0869228588458157	2.4870741480731358	2.7921283468142573	ENSG00000125944:CDS0007W00989	ENSG00000125944	HNRNPR|ENSG00000125944	protein_coding	CDS	7	14	989	ENSG00000125944:CDS0007W00989, ENSG00000125944:CDS0007W00990, ENSG00000125944:CDS0007W00991, ENSG00000125944:CDS0007W00992, ENSG00000125944:CDS0007W00993, ENSG00000125944:CDS0007W00994, ENSG00000125944:CDS0007W00995, ENSG00000125944:CDS0007W00996
1	23333517	23333631	-	5	114	7.616644625935657e-18	1.7779565175638818e-8	8.889569249290683e-8	2.554279991406144	3.2475241499143874	3.677684882859668	ENSG00000125944:CDS0006W01487	ENSG00000125944	HNRNPR|ENSG00000125944	protein_coding	CDS	6	14	1487	ENSG00000125944:CDS0006W01487, ENSG00000125944:CDS0006W01488, ENSG00000125944:CDS0006W01489, ENSG00000125944:CDS0006W01490, ENSG00000125944:CDS0006W01491
1	23337753	23337861	-	4	108	1.2589523581961625e-14	3.6346522354912503e-9	1.4532851290644692e-8	2.8373049735486844	3.012547700676361	3.204140062828979	ENSG00000125944:CDS0005W01699	ENSG00000125944	HNRNPR|ENSG00000125944	protein_coding	CDS	5	14	1699	ENSG00000125944:CDS0005W01699, ENSG00000125944:CDS0005W01700, ENSG00000125944:CDS0005W01701, ENSG00000125944:CDS0005W01702
1	23338489	23338608	-	5	119	1.0374255317538206e-11	4.3270381271281275e-6	2.1613891927040598e-5	2.2437392441755204	2.50597	2.8592884708120145	ENSG00000125944:CDS0003W01735	ENSG00000125944	HNRNPR|ENSG00000125944	protein_coding	CDS	3	14	1735	ENSG00000125944:CDS0003W01735, ENSG00000125944:CDS0003W01736, ENSG00000125944:CDS0003W01737, ENSG00000125944:CDS0003W01738, ENSG00000125944:CDS0003W01739
1	23340851	23340961	-	4	110	1.6883378456039124e-9	1.8201202068782844e-6	7.240685252476863e-6	2.535633162739901	3.1353390986867575	3.6994757795323534	ENSG00000125944:CDS0002W01853	ENSG00000125944	HNRNPR|ENSG00000125944	protein_coding	CDS	2	14	1853	ENSG00000125944:CDS0002W01853, ENSG00000125944:CDS0002W01854, ENSG00000125944:CDS0002W01855, ENSG00000125944:CDS0002W01856
1	23341008	23341020	-	1	12	9.668975798837704e-4	9.668975798837704e-4	9.668975798837704e-4	4.430727498365332	4.430727498365332	4.430727498365332	ENSG00000125944:exon0002W01861	ENSG00000125944	HNRNPR|ENSG00000125944	protein_coding	exon	2	14	1861	ENSG00000125944:exon0002W01861
1	23344210	23344260	-	1	50	1.756818470033859e-7	1.756818470033859e-7	1.756818470033859e-7	2.3932920444869263	2.3932920444869263	2.3932920444869263	ENSG00000125944:exon0001W02021	ENSG00000125944	HNRNPR|ENSG00000125944	protein_coding	exon	1	14	2021	ENSG00000125944:exon0001W02021
1	23506677	23506867	-	8	190	2.3488309188057446e-4	0.0019557	0.00606844	2.161668389451208	2.596221814244716	2.8920013862041305	ENSG00000007968:exon0007W00013	ENSG00000007968	E2F2|ENSG00000007968	protein_coding	exon	7	7	13	ENSG00000007968:exon0007W00013, ENSG00000007968:exon0007W00014, ENSG00000007968:exon0007W00015, ENSG00000007968:exon0007W00016, ENSG00000007968:exon0007W00017, ENSG00000007968:exon0007W00018, ENSG00000007968:exon0007W00019, ENSG00000007968:exon0007W00020
1	23692608	23692759	+	7	151	1.1360034192435501e-15	3.374257767775979e-11	2.3142663437816537e-10	2.6713556369554756	2.9067922070842576	3.3834433927415923	ENSG00000142676:CDS0002W00044	ENSG00000142676	RPL11|ENSG00000142676	protein_coding	CDS	2	5	44	ENSG00000142676:CDS0002W00044, ENSG00000142676:CDS0002W00045, ENSG00000142676:CDS0002W00046, ENSG00000142676:CDS0002W00047, ENSG00000142676:CDS0002W00048, ENSG00000142676:CDS0002W00049, ENSG00000142676:CDS0002W00050
1	23693759	23693913	+	5	154	2.312278120498579e-19	7.398945939508153e-14	3.693757826757963e-13	3.245211488138166	3.566883517469393	3.8718168385112732	ENSG00000142676:intron0002W00102	ENSG00000142676	RPL11|ENSG00000142676	protein_coding	intron	2	4	102	ENSG00000142676:intron0002W00102, ENSG00000142676:CDS0003W00104, ENSG00000142676:CDS0003W00105, ENSG00000142676:CDS0003W00106, ENSG00000142676:CDS0003W00107
1	23694613	23694729	+	3	116	4.9346499260035244e-9	4.1260277524422224e-7	1.1136310513575808e-6	2.1136047856069897	2.540283424924337	2.996633303756218	ENSG00000142676:intron0003W00144	ENSG00000142676	RPL11|ENSG00000142676	protein_coding	intron	3	4	144	ENSG00000142676:intron0003W00144, ENSG00000142676:CDS0004W00146, ENSG00000142676:CDS0004W00147
1	23694739	23694791	+	2	52	2.4100948345608874e-7	4.845196519684022e-7	7.280298204807156e-7	2.0810361439447957	2.1764960447958552	2.2719559456469143	ENSG00000142676:CDS0004W00150	ENSG00000142676	RPL11|ENSG00000142676	protein_coding	CDS	4	5	150	ENSG00000142676:CDS0004W00150, ENSG00000142676:CDS0004W00151
1	23749841	23749931	+	3	90	6.199532390224599e-4	8.225690597640568e-4	0.00110219	2.6450781158483885	2.9154386781367934	3.1183485417380665	ENSG00000011007:CDS0004W00335	ENSG00000011007	ELOA|ENSG00000011007	protein_coding	CDS	4	12	335	ENSG00000011007:CDS0004W00335, ENSG00000011007:CDS0004W00336, ENSG00000011007:CDS0004W00337
1	23750844	23750914	+	2	70	0.00229428	0.0023014	0.00230853	2.2754457114614652	2.6501250942686863	3.0248044770759073	ENSG00000011007:CDS0005W00385	ENSG00000011007	ELOA|ENSG00000011007	protein_coding	CDS	5	12	385	ENSG00000011007:CDS0005W00385, ENSG00000011007:CDS0005W00386
1	23751244	23751294	+	1	50	0.00645859	0.00645859	0.00645859	2.256759027056663	2.256759027056663	2.256759027056663	ENSG00000011007:CDS0005W00405	ENSG00000011007	ELOA|ENSG00000011007	protein_coding	CDS	5	12	405	ENSG00000011007:CDS0005W00405
1	23751404	23751454	+	1	50	0.00378655	0.00378655	0.00378655	2.1588169317957715	2.1588169317957715	2.1588169317957715	ENSG00000011007:CDS0005W00413	ENSG00000011007	ELOA|ENSG00000011007	protein_coding	CDS	5	12	413	ENSG00000011007:CDS0005W00413
1	23751464	23751774	+	14	310	6.29163582749612e-6	0.00219288	0.00912346	2.0230062075426494	2.794635032906226	3.486919248746056	ENSG00000011007:CDS0005W00416	ENSG00000011007	ELOA|ENSG00000011007	protein_coding	CDS	5	12	416	ENSG00000011007:CDS0005W00416, ENSG00000011007:CDS0005W00417, ENSG00000011007:CDS0005W00418, ENSG00000011007:CDS0005W00419, ENSG00000011007:CDS0005W00420, ENSG00000011007:CDS0005W00421, ENSG00000011007:CDS0005W00422, ENSG00000011007:CDS0005W00423, ENSG00000011007:CDS0005W00424, ENSG00000011007:CDS0005W00425, ENSG00000011007:CDS0005W00426, ENSG00000011007:CDS0005W00427, ENSG00000011007:CDS0005W004…
1	23751884	23751954	+	2	70	0.0078372	0.00822828	0.00861936	4.115599328210713	4.132327804526209	4.149056280841706	ENSG00000011007:CDS0005W00437	ENSG00000011007	ELOA|ENSG00000011007	protein_coding	CDS	5	12	437	ENSG00000011007:CDS0005W00437, ENSG00000011007:CDS0005W00438
1	23754382	23754460	+	3	78	6.501970467595647e-4	0.00296281	0.00725227	2.501016468908369	3.4319463042347764	4.297982680204035	ENSG00000011007:CDS0008W00562	ENSG00000011007	ELOA|ENSG00000011007	protein_coding	CDS	8	12	562	ENSG00000011007:CDS0008W00562, ENSG00000011007:CDS0008W00563, ENSG00000011007:CDS0008W00564
1	23755842	23755952	+	4	110	2.3656710219024894e-4	0.00262695	0.00913277	2.192105466645329	2.4665070009680155	3.0106978442715993	ENSG00000011007:CDS0009W00635	ENSG00000011007	ELOA|ENSG00000011007	protein_coding	CDS	9	12	635	ENSG00000011007:CDS0009W00635, ENSG00000011007:CDS0009W00636, ENSG00000011007:CDS0009W00637, ENSG00000011007:CDS0009W00638
1	23760510	23760780	+	12	270	6.72210341105085e-7	0.00374921	0.00903753	2.8202630095237087	3.524838211545346	4.471404650982129	ENSG00000011007:exon0012W00867	ENSG00000011007	ELOA|ENSG00000011007	protein_coding	exon	12	12	867	ENSG00000011007:exon0012W00867, ENSG00000011007:exon0012W00868, ENSG00000011007:exon0012W00869, ENSG00000011007:exon0012W00870, ENSG00000011007:exon0012W00871, ENSG00000011007:exon0012W00872, ENSG00000011007:exon0012W00873, ENSG00000011007:exon0012W00874, ENSG00000011007:exon0012W00875, ENSG00000011007:exon0012W00876, ENSG00000011007:exon0012W00877, ENSG00000011007:exon0012W00878
1	23779863	23779933	+	2	70	6.234871050626146e-5	3.257212395759363e-4	5.890937686456111e-4	2.624748111091206	2.6987003603876367	2.7726526096840676	ENSG00000057757:CDS0002W00073	ENSG00000057757	PITHD1|ENSG00000057757	protein_coding	CDS	2	6	73	ENSG00000057757:CDS0002W00073, ENSG00000057757:CDS0002W00074
1	23785674	23785724	+	1	50	0.0010572	0.0010572	0.0010572	2.03697	2.03697	2.03697	ENSG00000057757:CDS0004W00362	ENSG00000057757	PITHD1|ENSG00000057757	protein_coding	CDS	4	6	362	ENSG00000057757:CDS0004W00362
1	23786374	23786423	+	1	49	6.121673573471655e-4	6.121673573471655e-4	6.121673573471655e-4	2.0869532315856048	2.0869532315856048	2.0869532315856048	ENSG00000057757:CDS0005W00397	ENSG00000057757	PITHD1|ENSG00000057757	protein_coding	CDS	5	6	397	ENSG00000057757:CDS0005W00397
1	23787274	23787643	+	15	369	4.4723318671612175e-6	0.00216878	0.00823792	2.0086842010878985	2.674593800001645	3.580932708327987	ENSG00000057757:CDS0006W00442	ENSG00000057757	PITHD1|ENSG00000057757	protein_coding	CDS	6	6	442	ENSG00000057757:CDS0006W00442, ENSG00000057757:CDS0006W00443, ENSG00000057757:CDS0006W00444, ENSG00000057757:CDS0006W00445, ENSG00000057757:exon0006W00447, ENSG00000057757:exon0006W00448, ENSG00000057757:exon0006W00449, ENSG00000057757:exon0006W00450, ENSG00000057757:exon0006W00451, ENSG00000057757:exon0006W00453, ENSG00000057757:exon0006W00454, ENSG00000057757:exon0006W00455, ENSG00000057757:exo…
1	23787893	23788003	+	4	110	4.100542077960429e-4	0.00116162	0.00289803	2.1346626509617637	2.1654839747097863	2.2118594422392106	ENSG00000057757:exon0006W00473	ENSG00000057757	PITHD1|ENSG00000057757	protein_coding	exon	6	6	473	ENSG00000057757:exon0006W00473, ENSG00000057757:exon0006W00474, ENSG00000057757:exon0006W00475, ENSG00000057757:exon0006W00476
1	23959776	23959937	+	6	161	1.0453268037169914e-5	1.4172917661890957e-4	3.306696261252703e-4	2.154488882982696	2.416746231618975	2.645752512416607	ENSG00000189266:intron0003W00147	ENSG00000189266	PNRC2|ENSG00000189266	protein_coding	intron	3	5	147	ENSG00000189266:intron0003W00147, ENSG00000189266:intron0003W00148, ENSG00000189266:exon0004W00150, ENSG00000189266:exon0004W00151, ENSG00000189266:exon0004W00152, ENSG00000189266:exon0004W00153
1	23961067	23961134	+	2	67	5.7344418151441015e-8	3.454787210668315e-6	6.852230003185188e-6	2.1117657710279327	2.308736967839788	2.5057081646516433	ENSG00000189266:CDS0005W00211	ENSG00000189266	PNRC2|ENSG00000189266	protein_coding	CDS	5	6	211	ENSG00000189266:CDS0005W00211, ENSG00000189266:CDS0005W00212
1	23961440	23961507	+	2	67	6.223483214525933e-5	8.353877439533115e-4	0.00160854	2.3497476986253765	3.6776380715675945	5.005528444509813	ENSG00000189266:exon0006W00231	ENSG00000189266	PNRC2|ENSG00000189266	protein_coding	exon	6	6	231	ENSG00000189266:exon0006W00231, ENSG00000189266:CDS0006W00233
1	23961517	23961587	+	2	70	1.673416922397501e-4	0.00151423	0.00286111	2.050666460816748	2.2120340817988247	2.373401702780902	ENSG00000189266:CDS0006W00236	ENSG00000189266	PNRC2|ENSG00000189266	protein_coding	CDS	6	6	236	ENSG00000189266:CDS0006W00236, ENSG00000189266:CDS0006W00237
1	23962054	23962264	+	9	210	5.947676400578702e-10	3.0566436220830147e-4	0.00272404	2.040954158517697	2.470793929729417	3.2819684021391735	ENSG00000189266:exon0006W00263	ENSG00000189266	PNRC2|ENSG00000189266	protein_coding	exon	6	6	263	ENSG00000189266:exon0006W00263, ENSG00000189266:exon0006W00264, ENSG00000189266:exon0006W00265, ENSG00000189266:exon0006W00266, ENSG00000189266:exon0006W00267, ENSG00000189266:exon0006W00268, ENSG00000189266:exon0006W00269, ENSG00000189266:exon0006W00270, ENSG00000189266:exon0006W00271
1	23967566	23967715	-	4	149	0.00218607	0.00423641	0.00914532	2.0964027675091983	2.362796300898463	2.7070835152537343	ENSG00000188529:exon0005W00162	ENSG00000188529	SRSF10|ENSG00000188529	protein_coding	exon	5	5	162	ENSG00000188529:exon0005W00162, ENSG00000188529:exon0005W00164, ENSG00000188529:exon0005W00165, ENSG00000188529:CDS0005W00167
1	23969936	23969986	-	1	50	0.00716078	0.00716078	0.00716078	2.5286863166869566	2.5286863166869566	2.5286863166869566	ENSG00000188529:exon0005W00281	ENSG00000188529	SRSF10|ENSG00000188529	protein_coding	exon	5	5	281	ENSG00000188529:exon0005W00281
1	23969996	23970066	-	2	70	2.137408121453946e-4	2.528101368442823e-4	2.9187946154316994e-4	2.1115912188252413	2.1495607997563453	2.1875303806874493	ENSG00000188529:exon0005W00284	ENSG00000188529	SRSF10|ENSG00000188529	protein_coding	exon	5	5	284	ENSG00000188529:exon0005W00284, ENSG00000188529:exon0005W00285
1	23970136	23970206	-	2	70	4.566530142973006e-5	5.125841940720395e-5	5.685153738467784e-5	2.6505573776500913	2.764369737392948	2.8781820971358045	ENSG00000188529:exon0005W00291	ENSG00000188529	SRSF10|ENSG00000188529	protein_coding	exon	5	5	291	ENSG00000188529:exon0005W00291, ENSG00000188529:exon0005W00292
1	23971909	23972012	-	4	103	2.448722494840962e-9	3.843483702614472e-8	1.1095029959451245e-7	2.2549979911106885	2.452143267119414	2.588852972990916	ENSG00000188529:CDS0005W00380	ENSG00000188529	SRSF10|ENSG00000188529	protein_coding	CDS	5	5	380	ENSG00000188529:CDS0005W00380, ENSG00000188529:CDS0005W00381, ENSG00000188529:CDS0005W00382, ENSG00000188529:CDS0005W00383
1	23974973	23975077	-	4	104	1.0404298806241068e-10	5.820081910715257e-9	1.6763023562426783e-8	2.597822447701943	2.774815946159244	3.074661922807603	ENSG00000188529:CDS0004W00533	ENSG00000188529	SRSF10|ENSG00000188529	protein_coding	CDS	4	5	533	ENSG00000188529:CDS0004W00533, ENSG00000188529:CDS0004W00534, ENSG00000188529:CDS0004W00535, ENSG00000188529:CDS0004W00536
1	24469842	24469912	+	2	70	0.00776556	0.00812213	0.00847871	2.5073013996683167	2.8175540908992973	3.127806782130278	ENSG00000001461:exon0016W02700	ENSG00000001461	NIPAL3|ENSG00000001461	protein_coding	exon	16	16	2700	ENSG00000001461:exon0016W02700, ENSG00000001461:exon0016W02701
1	24471122	24471252	+	5	130	2.0281449625483987e-4	0.00395449	0.00628715	2.7873526199178524	3.953649623617344	5.469381717589478	ENSG00000001461:exon0016W02764	ENSG00000001461	NIPAL3|ENSG00000001461	protein_coding	exon	16	16	2764	ENSG00000001461:exon0016W02764, ENSG00000001461:exon0016W02765, ENSG00000001461:exon0016W02766, ENSG00000001461:exon0016W02767, ENSG00000001461:exon0016W02768
1	24471582	24471752	+	6	170	0.0026173	0.00534109	0.00873079	2.2022010524237396	3.779913556004064	4.933363573824486	ENSG00000001461:exon0016W02787	ENSG00000001461	NIPAL3|ENSG00000001461	protein_coding	exon	16	16	2787	ENSG00000001461:exon0016W02787, ENSG00000001461:exon0016W02788, ENSG00000001461:exon0016W02789, ENSG00000001461:exon0016W02790, ENSG00000001461:exon0016W02792, ENSG00000001461:exon0016W02793
1	24514392	24514502	+	3	110	0.00314721	0.00330857	0.00345061	4.508753504579857	5.321157211238321	5.853232380057762	ENSG00000117602:CDS0004W00604	ENSG00000117602	RCAN3|ENSG00000117602	protein_coding	CDS	4	7	604	ENSG00000117602:CDS0004W00604, ENSG00000117602:CDS0004W00606, ENSG00000117602:CDS0004W00607
1	24643291	24643326	+	1	35	4.173145814320554e-5	4.173145814320554e-5	4.173145814320554e-5	2.288148700852557	2.288148700852557	2.288148700852557	ENSG00000133226:exon0005W00580	ENSG00000133226	SRRM1|ENSG00000133226	protein_coding	exon	5	23	580	ENSG00000133226:exon0005W00580
1	24645983	24646053	+	2	70	2.5050801522782833e-5	1.0402913341363686e-4	1.8300746530449088e-4	2.248420163563988	2.358254888774953	2.468089613985918	ENSG00000133226:CDS0007W00717	ENSG00000133226	SRRM1|ENSG00000133226	protein_coding	CDS	7	23	717	ENSG00000133226:CDS0007W00717, ENSG00000133226:CDS0007W00718
1	24646666	24646789	+	5	123	1.1149656977109586e-12	3.5318893328015905e-7	1.755899748631669e-6	2.4895690109614397	3.1650631397455378	3.8201609816971778	ENSG00000133226:CDS0008W00750	ENSG00000133226	SRRM1|ENSG00000133226	protein_coding	CDS	8	23	750	ENSG00000133226:CDS0008W00750, ENSG00000133226:CDS0008W00751, ENSG00000133226:CDS0008W00752, ENSG00000133226:CDS0008W00753, ENSG00000133226:CDS0008W00754
1	24648858	24649029	+	8	171	5.949305628873751e-9	3.1919976832848785e-5	2.4989124592193264e-4	2.195051673225014	2.8418223674564267	3.5811352393692237	ENSG00000133226:CDS0008W00861	ENSG00000133226	SRRM1|ENSG00000133226	protein_coding	CDS	8	23	861	ENSG00000133226:CDS0008W00861, ENSG00000133226:CDS0008W00862, ENSG00000133226:CDS0008W00863, ENSG00000133226:CDS0008W00864, ENSG00000133226:CDS0008W00865, ENSG00000133226:CDS0008W00866, ENSG00000133226:CDS0008W00867, ENSG00000133226:CDS0008W00868
1	24649970	24650060	+	3	90	9.358752640891286e-8	2.076593754071312e-6	6.020999553499459e-6	2.937036749789013	3.038581863187365	3.194775557990322	ENSG00000133226:CDS0009W00917	ENSG00000133226	SRRM1|ENSG00000133226	protein_coding	CDS	9	23	917	ENSG00000133226:CDS0009W00917, ENSG00000133226:CDS0009W00918, ENSG00000133226:CDS0009W00919
1	24671385	24671435	+	1	50	0.00227176	0.00227176	0.00227176	2.546200807050904	2.546200807050904	2.546200807050904	ENSG00000133226:CDS0022W01986	ENSG00000133226	SRRM1|ENSG00000133226	protein_coding	CDS	22	23	1986	ENSG00000133226:CDS0022W01986
1	24671525	24671575	+	1	50	0.00135137	0.00135137	0.00135137	2.3909509015158976	2.3909509015158976	2.3909509015158976	ENSG00000133226:CDS0022W01993	ENSG00000133226	SRRM1|ENSG00000133226	protein_coding	CDS	22	23	1993	ENSG00000133226:CDS0022W01993
1	24672181	24672251	+	2	70	2.515007420951735e-4	7.740152451202692e-4	0.00129653	2.0511700902802903	2.487479699816976	2.9237893093536615	ENSG00000133226:CDS0023W02024	ENSG00000133226	SRRM1|ENSG00000133226	protein_coding	CDS	23	23	2024	ENSG00000133226:CDS0023W02024, ENSG00000133226:CDS0023W02025
1	24672783	24672873	+	3	90	7.66141499040935e-6	2.820366465200845e-4	6.162591789370248e-4	2.0888827835743027	2.1574690565910455	2.251199488720253	ENSG00000133226:exon0023W02054	ENSG00000133226	SRRM1|ENSG00000133226	protein_coding	exon	23	23	2054	ENSG00000133226:exon0023W02054, ENSG00000133226:exon0023W02055, ENSG00000133226:exon0023W02056
1	24797741	24797791	+	1	50	0.00462023	0.00462023	0.00462023	2.2350801407735696	2.2350801407735696	2.2350801407735696	ENSG00000169504:CDS0003W02620	ENSG00000169504	CLIC4|ENSG00000169504	protein_coding	CDS	3	7	2620	ENSG00000169504:CDS0003W02620
1	24842774	24842844	+	2	70	2.2194232504641262e-4	5.420944452862262e-4	8.622465655260398e-4	2.1597338477484653	2.341907717365375	2.5240815869822844	ENSG00000169504:exon0007W04867	ENSG00000169504	CLIC4|ENSG00000169504	protein_coding	exon	7	7	4867	ENSG00000169504:exon0007W04867, ENSG00000169504:exon0007W04868
1	24842874	24843004	+	5	130	3.0787263774602257e-9	4.354864681079125e-6	2.0410257271344378e-5	2.7292275264668513	3.346217489555664	3.7119136325548245	ENSG00000169504:exon0007W04872	ENSG00000169504	CLIC4|ENSG00000169504	protein_coding	exon	7	7	4872	ENSG00000169504:exon0007W04872, ENSG00000169504:exon0007W04873, ENSG00000169504:exon0007W04874, ENSG00000169504:exon0007W04875, ENSG00000169504:exon0007W04876
1	24843054	24843364	+	14	310	1.6460818867611124e-11	1.194284476739187e-5	6.991640614139891e-5	2.198256070695691	2.9158863216819197	3.8214278257755137	ENSG00000169504:exon0007W04881	ENSG00000169504	CLIC4|ENSG00000169504	protein_coding	exon	7	7	4881	ENSG00000169504:exon0007W04881, ENSG00000169504:exon0007W04882, ENSG00000169504:exon0007W04883, ENSG00000169504:exon0007W04884, ENSG00000169504:exon0007W04885, ENSG00000169504:exon0007W04886, ENSG00000169504:exon0007W04887, ENSG00000169504:exon0007W04888, ENSG00000169504:exon0007W04889, ENSG00000169504:exon0007W04890, ENSG00000169504:exon0007W04891, ENSG00000169504:exon0007W04892, ENSG00000169504…
1	24899750	24899820	-	2	70	4.8165529039179177e-4	6.67775610790585e-4	8.538959311893782e-4	2.82143	3.127467637565653	3.4335041662633863	ENSG00000020633:exon0008W00013	ENSG00000020633	RUNX3|ENSG00000020633	protein_coding	exon	8	8	13	ENSG00000020633:exon0008W00013, ENSG00000020633:exon0008W00014
1	24900510	24900600	-	3	90	0.00268297	0.00401639	0.00607745	3.080320973428608	3.4931165581209687	4.307400023203049	ENSG00000020633:exon0008W00051	ENSG00000020633	RUNX3|ENSG00000020633	protein_coding	exon	8	8	51	ENSG00000020633:exon0008W00051, ENSG00000020633:exon0008W00052, ENSG00000020633:exon0008W00053
1	25222875	25222945	-	2	70	0.00384066	0.00648529	0.00912992	2.3988358197620623	2.7367918685317623	3.0747479173014622	ENSG00000117614:exon0007W00031	ENSG00000117614	SYF2|ENSG00000117614	protein_coding	exon	7	7	31	ENSG00000117614:exon0007W00031, ENSG00000117614:exon0007W00032
1	25223308	25223431	-	5	123	7.24397818859731e-7	0.00125403	0.00432569	2.0127119284344506	2.4753665224841246	3.1317426296356365	ENSG00000117614:CDS0007W00053	ENSG00000117614	SYF2|ENSG00000117614	protein_coding	CDS	7	7	53	ENSG00000117614:CDS0007W00053, ENSG00000117614:CDS0007W00054, ENSG00000117614:CDS0007W00055, ENSG00000117614:CDS0007W00056, ENSG00000117614:CDS0007W00057
1	25225001	25225100	-	4	99	2.898879440185028e-5	1.1804606099573426e-4	3.7172038553429223e-4	2.4409695945211203	2.5853737764691833	2.8044347309205775	ENSG00000117614:CDS0006W00136	ENSG00000117614	SYF2|ENSG00000117614	protein_coding	CDS	6	7	136	ENSG00000117614:CDS0006W00136, ENSG00000117614:CDS0006W00137, ENSG00000117614:CDS0006W00138, ENSG00000117614:CDS0006W00139
1	25227441	25227532	-	4	91	1.2951857382108162e-6	5.5750543255577974e-5	1.8226321688401834e-4	2.465926788196247	2.8854384910221267	3.079240289505157	ENSG00000117614:CDS0005W00258	ENSG00000117614	SYF2|ENSG00000117614	protein_coding	CDS	5	7	258	ENSG00000117614:CDS0005W00258, ENSG00000117614:CDS0005W00259, ENSG00000117614:CDS0005W00260, ENSG00000117614:CDS0005W00261
1	25228117	25228235	-	5	118	9.756505970153863e-9	1.2455963075270146e-5	3.841237060483691e-5	3.045466334892634	3.4850372272569636	4.093493478336934	ENSG00000117614:CDS0004W00292	ENSG00000117614	SYF2|ENSG00000117614	protein_coding	CDS	4	7	292	ENSG00000117614:CDS0004W00292, ENSG00000117614:CDS0004W00293, ENSG00000117614:CDS0004W00294, ENSG00000117614:CDS0004W00295, ENSG00000117614:CDS0004W00296
1	25228997	25229123	-	5	126	8.79780520586008e-10	1.4487461915939942e-8	3.175793029104679e-8	3.5894913703381914	4.272676580496055	4.993651128498659	ENSG00000117614:CDS0003W00336	ENSG00000117614	SYF2|ENSG00000117614	protein_coding	CDS	3	7	336	ENSG00000117614:CDS0003W00336, ENSG00000117614:CDS0003W00337, ENSG00000117614:CDS0003W00338, ENSG00000117614:CDS0003W00339, ENSG00000117614:CDS0003W00340
1	25232103	25232211	-	4	108	2.9692676473360008e-5	0.00107611	0.00363323	2.9784478870408946	4.140773928362369	5.220489364094811	ENSG00000117614:CDS0002W00491	ENSG00000117614	SYF2|ENSG00000117614	protein_coding	CDS	2	7	491	ENSG00000117614:CDS0002W00491, ENSG00000117614:CDS0002W00492, ENSG00000117614:CDS0002W00493, ENSG00000117614:CDS0002W00494
1	25232443	25232502	-	2	59	2.1338900408149283e-5	4.6139266403921877e-4	9.014464276702883e-4	2.6984910573542478	3.5780640308936693	4.45764	ENSG00000117614:CDS0001W00509	ENSG00000117614	SYF2|ENSG00000117614	protein_coding	CDS	1	7	509	ENSG00000117614:CDS0001W00509, ENSG00000117614:exon0001W00511
1	25340486	25340536	+	1	50	1.729933327370723e-4	1.729933327370723e-4	1.729933327370723e-4	2.187618531667155	2.187618531667155	2.187618531667155	ENSG00000183726:CDS0003W00113	ENSG00000183726	TMEM50A|ENSG00000183726	protein_coding	CDS	3	8	113	ENSG00000183726:CDS0003W00113
1	25340546	25340579	+	1	33	0.00978826	0.00978826	0.00978826	2.049417293069568	2.049417293069568	2.049417293069568	ENSG00000183726:CDS0003W00116	ENSG00000183726	TMEM50A|ENSG00000183726	protein_coding	CDS	3	8	116	ENSG00000183726:CDS0003W00116
1	25343000	25343073	+	3	73	7.140395946683814e-7	8.556362704050116e-6	1.9425108984119507e-5	2.215159707705312	2.8993263302732486	3.576806187595073	ENSG00000183726:CDS0004W00239	ENSG00000183726	TMEM50A|ENSG00000183726	protein_coding	CDS	4	8	239	ENSG00000183726:CDS0004W00239, ENSG00000183726:CDS0004W00240, ENSG00000183726:CDS0004W00241
1	25351625	25351693	+	2	68	1.998344523963082e-9	1.2353213933605705e-6	2.468644442197178e-6	2.5160292128871706	2.959978330422741	3.403927447958312	ENSG00000183726:CDS0005W00671	ENSG00000183726	TMEM50A|ENSG00000183726	protein_coding	CDS	5	8	671	ENSG00000183726:CDS0005W00671, ENSG00000183726:CDS0005W00672
1	25352881	25352951	+	2	70	2.694830023145772e-7	9.798428074431413e-7	1.6902026125717054e-6	2.3802926390170653	2.4698766901218003	2.5594607412265353	ENSG00000183726:CDS0006W00733	ENSG00000183726	TMEM50A|ENSG00000183726	protein_coding	CDS	6	8	733	ENSG00000183726:CDS0006W00733, ENSG00000183726:CDS0006W00734
1	25485652	25485782	+	5	130	0.00348643	0.00622926	0.00952719	2.3921963753941107	2.8850407702457486	3.33614	ENSG00000204178:CDS0008W02738	ENSG00000204178	MACO1|ENSG00000204178	protein_coding	CDS	8	11	2738	ENSG00000204178:CDS0008W02738, ENSG00000204178:CDS0008W02739, ENSG00000204178:CDS0008W02740, ENSG00000204178:CDS0008W02741, ENSG00000204178:CDS0008W02742
1	25823064	25823114	+	1	50	0.00499949	0.00499949	0.00499949	3.3206120068473117	3.3206120068473117	3.3206120068473117	ENSG00000255054:exon0005W00584	ENSG00000255054	?|ENSG00000255054	protein_coding	exon	5	6	584	ENSG00000255054:exon0005W00584
1	25829748	25829830	+	3	82	5.316403361398487e-4	0.00206248	0.00438533	2.23101	2.6969746341147967	3.034750191608706	ENSG00000117640:CDS0007W00555	ENSG00000117640	MTFR1L|ENSG00000117640	protein_coding	CDS	7	8	555	ENSG00000117640:CDS0007W00555, ENSG00000117640:CDS0007W00556, ENSG00000117640:CDS0007W00557
1	25831920	25831990	+	2	70	2.2634168445944744e-5	0.00141711	0.00281159	2.371794464467493	2.6221637638889295	2.8725330633103656	ENSG00000117640:CDS0008W00665	ENSG00000117640	MTFR1L|ENSG00000117640	protein_coding	CDS	8	8	665	ENSG00000117640:CDS0008W00665, ENSG00000117640:CDS0008W00666
1	25832163	25832233	+	2	70	0.00372982	0.00434311	0.00495641	2.6734055486851767	2.738730889875435	2.804056231065694	ENSG00000117640:exon0008W00677	ENSG00000117640	MTFR1L|ENSG00000117640	protein_coding	exon	8	8	677	ENSG00000117640:exon0008W00677, ENSG00000117640:exon0008W00678
1	25900175	25900345	-	7	170	6.607840647770638e-9	5.397009710488629e-6	3.6263917896246093e-5	2.1258497048418747	2.686931564412074	3.1010383746198373	ENSG00000117632:exon0008W00800	ENSG00000117632	STMN1|ENSG00000117632	protein_coding	exon	8	10	800	ENSG00000117632:exon0008W00800, ENSG00000117632:exon0008W00801, ENSG00000117632:exon0008W00802, ENSG00000117632:exon0008W00803, ENSG00000117632:exon0008W00804, ENSG00000117632:exon0008W00805, ENSG00000117632:exon0008W00806
1	25901087	25901137	-	1	50	0.00115967	0.00115967	0.00115967	2.0968282741931716	2.0968282741931716	2.0968282741931716	ENSG00000117632:intron0007W00845	ENSG00000117632	STMN1|ENSG00000117632	protein_coding	intron	7	9	845	ENSG00000117632:intron0007W00845
1	25901490	25901682	-	9	192	5.951940970512138e-12	6.778608260571836e-9	5.327033897597164e-8	2.3222600456053546	2.6937416335243975	3.1003266474603897	ENSG00000117632:CDS0007W00865	ENSG00000117632	STMN1|ENSG00000117632	protein_coding	CDS	7	10	865	ENSG00000117632:CDS0007W00865, ENSG00000117632:CDS0007W00866, ENSG00000117632:CDS0007W00867, ENSG00000117632:CDS0007W00868, ENSG00000117632:CDS0007W00869, ENSG00000117632:CDS0007W00870, ENSG00000117632:CDS0007W00871, ENSG00000117632:CDS0007W00872, ENSG00000117632:CDS0007W00873
1	25903640	25903750	-	4	110	3.088365721714905e-8	3.623309950102687e-7	7.338860973536639e-7	2.080893577604318	2.1236225439204786	2.1651085101281646	ENSG00000117632:CDS0007W00973	ENSG00000117632	STMN1|ENSG00000117632	protein_coding	CDS	7	10	973	ENSG00000117632:CDS0007W00973, ENSG00000117632:CDS0007W00974, ENSG00000117632:CDS0007W00975, ENSG00000117632:CDS0007W00976
1	25961246	25961296	-	1	50	0.00875901	0.00875901	0.00875901	3.607609021645297	3.607609021645297	3.607609021645297	ENSG00000158006:exon0012W00075	ENSG00000158006	PAFAH2|ENSG00000158006	protein_coding	exon	12	12	75	ENSG00000158006:exon0012W00075
1	26122236	26122306	+	2	70	0.00445366	0.00594716	0.00744067	2.2372478577114108	2.4318293076458657	2.6264107575803206	ENSG00000175087:CDS0005W00556	ENSG00000175087	PDIK1L|ENSG00000175087	protein_coding	CDS	5	5	556	ENSG00000175087:CDS0005W00556, ENSG00000175087:CDS0005W00557
1	26122694	26122984	+	12	290	6.627089652028218e-6	0.00161922	0.00842016	2.072478399555484	3.118325911375725	5.3162705646374695	ENSG00000175087:exon0005W00579	ENSG00000175087	PDIK1L|ENSG00000175087	protein_coding	exon	5	5	579	ENSG00000175087:exon0005W00579, ENSG00000175087:exon0005W00580, ENSG00000175087:exon0005W00581, ENSG00000175087:exon0005W00582, ENSG00000175087:exon0005W00583, ENSG00000175087:exon0005W00584, ENSG00000175087:exon0005W00586, ENSG00000175087:exon0005W00587, ENSG00000175087:exon0005W00588, ENSG00000175087:exon0005W00589, ENSG00000175087:exon0005W00590, ENSG00000175087:exon0005W00591
1	26123634	26123704	+	2	70	0.00299911	0.0052785	0.00755789	2.1462977407778387	2.2824222697102083	2.4185467986425784	ENSG00000175087:exon0005W00626	ENSG00000175087	PDIK1L|ENSG00000175087	protein_coding	exon	5	5	626	ENSG00000175087:exon0005W00626, ENSG00000175087:exon0005W00627
1	26123834	26123944	+	4	110	3.866370668056426e-5	0.0014853	0.00377697	2.0725529736552124	2.24126	2.464919319806888	ENSG00000175087:exon0005W00636	ENSG00000175087	PDIK1L|ENSG00000175087	protein_coding	exon	5	5	636	ENSG00000175087:exon0005W00636, ENSG00000175087:exon0005W00637, ENSG00000175087:exon0005W00638, ENSG00000175087:exon0005W00639
1	26124394	26124464	+	2	70	0.00356194	0.0042808	0.00499966	2.3136661751590015	2.6184557737060605	2.9232453722531195	ENSG00000175087:exon0005W00664	ENSG00000175087	PDIK1L|ENSG00000175087	protein_coding	exon	5	5	664	ENSG00000175087:exon0005W00664, ENSG00000175087:exon0005W00665
1	26124674	26124964	+	13	290	4.496293889486861e-8	0.00140763	0.00770837	2.017721719272353	3.3095056433835737	5.28306	ENSG00000175087:exon0005W00678	ENSG00000175087	PDIK1L|ENSG00000175087	protein_coding	exon	5	5	678	ENSG00000175087:exon0005W00678, ENSG00000175087:exon0005W00679, ENSG00000175087:exon0005W00680, ENSG00000175087:exon0005W00681, ENSG00000175087:exon0005W00682, ENSG00000175087:exon0005W00683, ENSG00000175087:exon0005W00684, ENSG00000175087:exon0005W00685, ENSG00000175087:exon0005W00686, ENSG00000175087:exon0005W00687, ENSG00000175087:exon0005W00688, ENSG00000175087:exon0005W00689, ENSG00000175087…
1	26125034	26125264	+	10	230	4.285667133393253e-5	0.00304555	0.00936243	2.0675101263919275	2.951906106203333	4.173064966319043	ENSG00000175087:exon0005W00696	ENSG00000175087	PDIK1L|ENSG00000175087	protein_coding	exon	5	5	696	ENSG00000175087:exon0005W00696, ENSG00000175087:exon0005W00697, ENSG00000175087:exon0005W00698, ENSG00000175087:exon0005W00699, ENSG00000175087:exon0005W00700, ENSG00000175087:exon0005W00701, ENSG00000175087:exon0005W00702, ENSG00000175087:exon0005W00703, ENSG00000175087:exon0005W00704, ENSG00000175087:exon0005W00705
1	26259656	26259706	+	1	50	0.00347271	0.00347271	0.00347271	2.5738426714729963	2.5738426714729963	2.5738426714729963	ENSG00000130695:CDS0008W01278	ENSG00000130695	CEP85|ENSG00000130695	protein_coding	CDS	8	16	1278	ENSG00000130695:CDS0008W01278
1	26259756	26259802	+	1	46	0.00989776	0.00989776	0.00989776	2.6331381233277686	2.6331381233277686	2.6331381233277686	ENSG00000130695:CDS0008W01283	ENSG00000130695	CEP85|ENSG00000130695	protein_coding	CDS	8	16	1283	ENSG00000130695:CDS0008W01283
1	26474084	26474135	+	2	51	4.156727756715169e-9	1.2875105748301433e-7	2.5334538720931346e-7	2.342163430403845	2.414929756341616	2.487696082279387	ENSG00000198830:CDS0002W00086	ENSG00000198830	HMGN2|ENSG00000198830	protein_coding	CDS	2	3	86	ENSG00000198830:CDS0002W00086, ENSG00000198830:CDS0002W00087
1	26474571	26474641	+	2	70	3.1942980273587632e-9	3.421332717430955e-9	3.648367407503147e-9	2.2517519922950835	2.3625080092541437	2.473264026213204	ENSG00000198830:CDS0003W00111	ENSG00000198830	HMGN2|ENSG00000198830	protein_coding	CDS	3	3	111	ENSG00000198830:CDS0003W00111, ENSG00000198830:CDS0003W00112
1	26779202	26779332	+	5	130	1.6271652756478678e-4	3.703225312048427e-4	6.321865957669919e-4	2.1791246802510527	2.464564150504478	2.667877204817791	ENSG00000117713:CDS0024W04292	ENSG00000117713	ARID1A|ENSG00000117713	protein_coding	CDS	24	24	4292	ENSG00000117713:CDS0024W04292, ENSG00000117713:CDS0024W04293, ENSG00000117713:CDS0024W04294, ENSG00000117713:CDS0024W04295, ENSG00000117713:CDS0024W04296
1	26854760	26854810	+	1	50	0.00762907	0.00762907	0.00762907	2.7697937865299966	2.7697937865299966	2.7697937865299966	ENSG00000204160:exon0009W01403	ENSG00000204160	ZDHHC18|ENSG00000204160	protein_coding	exon	9	9	1403	ENSG00000204160:exon0009W01403
1	26921695	26921929	+	8	234	1.0810700171076846e-14	3.6823691146185556e-4	0.00294532	2.0316734831941634	2.9773853620707076	3.5200230069692773	ENSG00000090273:intron0003W01075	ENSG00000090273	NUDC|ENSG00000090273	protein_coding	intron	3	11	1075	ENSG00000090273:intron0003W01075, ENSG00000090273:exon0004W01077, ENSG00000090273:exon0004W01078, ENSG00000090273:exon0004W01079, ENSG00000090273:exon0004W01080, ENSG00000090273:CDS0004W01082, ENSG00000090273:CDS0004W01083, ENSG00000090273:CDS0004W01084
1	26924088	26924138	+	1	50	9.569019579733357e-4	9.569019579733357e-4	9.569019579733357e-4	3.126902130016268	3.126902130016268	3.126902130016268	ENSG00000090273:CDS0006W01195	ENSG00000090273	NUDC|ENSG00000090273	protein_coding	CDS	6	12	1195	ENSG00000090273:CDS0006W01195
1	26941456	26941660	+	9	204	6.680570882568059e-13	1.3421785928085581e-9	7.475474525207158e-9	2.8280703473513955	3.279171473483182	3.775013879220172	ENSG00000090273:CDS0007W02062	ENSG00000090273	NUDC|ENSG00000090273	protein_coding	CDS	7	12	2062	ENSG00000090273:CDS0007W02062, ENSG00000090273:CDS0007W02063, ENSG00000090273:CDS0007W02064, ENSG00000090273:CDS0007W02065, ENSG00000090273:CDS0007W02066, ENSG00000090273:CDS0007W02067, ENSG00000090273:CDS0007W02068, ENSG00000090273:CDS0007W02069, ENSG00000090273:CDS0007W02070
1	26941720	26941818	+	3	98	1.1966719894918338e-14	0.00216449	0.00649346	2.987799866429592	3.101177000714454	3.2084026386201248	ENSG00000090273:intron0007W02075	ENSG00000090273	NUDC|ENSG00000090273	protein_coding	intron	7	11	2075	ENSG00000090273:intron0007W02075, ENSG00000090273:CDS0008W02077, ENSG00000090273:CDS0008W02078
1	26942659	26942776	+	5	117	7.062325397943813e-11	1.2915295647280172e-5	4.8530201670168634e-5	2.0464667528035623	2.5874850728711305	3.312629244753353	ENSG00000090273:CDS0009W02122	ENSG00000090273	NUDC|ENSG00000090273	protein_coding	CDS	9	12	2122	ENSG00000090273:CDS0009W02122, ENSG00000090273:CDS0009W02123, ENSG00000090273:CDS0009W02124, ENSG00000090273:CDS0009W02125, ENSG00000090273:CDS0009W02126
1	26942870	26943065	+	9	195	1.2039649710323157e-11	1.2103055065210708e-8	4.551391320165191e-8	2.2659541962546075	2.6610073929938216	3.393227464820748	ENSG00000090273:CDS0010W02133	ENSG00000090273	NUDC|ENSG00000090273	protein_coding	CDS	10	12	2133	ENSG00000090273:CDS0010W02133, ENSG00000090273:CDS0010W02134, ENSG00000090273:CDS0010W02135, ENSG00000090273:CDS0010W02136, ENSG00000090273:CDS0010W02137, ENSG00000090273:CDS0010W02138, ENSG00000090273:CDS0010W02139, ENSG00000090273:CDS0010W02140, ENSG00000090273:CDS0010W02141
1	26945389	26945473	+	3	84	5.564207752139539e-9	1.7712523298709843e-8	3.2866215593543876e-8	2.4302161317723225	2.4809940005171787	2.57653	ENSG00000090273:CDS0011W02259	ENSG00000090273	NUDC|ENSG00000090273	protein_coding	CDS	11	12	2259	ENSG00000090273:CDS0011W02259, ENSG00000090273:CDS0011W02260, ENSG00000090273:CDS0011W02261
1	27207269	27207359	+	3	90	1.0449231611108531e-4	3.095201761033658e-4	7.148835666281397e-4	4.142083613041837	4.403470907118692	4.918392157226834	ENSG00000225159:exon0001W00018	ENSG00000225159	NPM1P39|ENSG00000225159	processed_pseudogene	exon	1	1	18	ENSG00000225159:exon0001W00018, ENSG00000225159:exon0001W00019, ENSG00000225159:exon0001W00020
1	27407289	27407379	-	3	90	4.239357263227794e-5	4.119635614380856e-4	9.763681086794546e-4	2.3789743756484993	2.775474097714264	3.2281717477889833	ENSG00000158195:exon0009W00154	ENSG00000158195	WASF2|ENSG00000158195	protein_coding	exon	9	9	154	ENSG00000158195:exon0009W00154, ENSG00000158195:exon0009W00155, ENSG00000158195:exon0009W00156
1	27414852	27414962	-	4	110	4.5150147140257023e-4	0.0021485	0.00656104	2.117594760001899	2.5498920244113457	2.836135030094749	ENSG00000158195:CDS0006W00532	ENSG00000158195	WASF2|ENSG00000158195	protein_coding	CDS	6	9	532	ENSG00000158195:CDS0006W00532, ENSG00000158195:CDS0006W00533, ENSG00000158195:CDS0006W00534, ENSG00000158195:CDS0006W00535
1	27415984	27416102	-	5	118	1.7260569462094206e-9	2.7068004664103124e-5	1.34569745908473e-4	2.0873736928716853	2.5760751284821377	3.1709523210111983	ENSG00000158195:CDS0005W00589	ENSG00000158195	WASF2|ENSG00000158195	protein_coding	CDS	5	9	589	ENSG00000158195:CDS0005W00589, ENSG00000158195:CDS0005W00590, ENSG00000158195:CDS0005W00591, ENSG00000158195:CDS0005W00592, ENSG00000158195:CDS0005W00593
1	27649458	27649548	+	3	90	0.00256634	0.00349034	0.00453339	2.1151631911191053	2.1934014534346207	2.303056312900428	ENSG00000235912:exon0001W00003	ENSG00000235912	?|ENSG00000235912	processed_pseudogene	exon	1	1	3	ENSG00000235912:exon0001W00003, ENSG00000235912:exon0001W00004, ENSG00000235912:exon0001W00005
1	27793572	27793622	+	1	50	0.00867682	0.00867682	0.00867682	3.0417310647400493	3.0417310647400493	3.0417310647400493	ENSG00000117758:CDS0003W01017	ENSG00000117758	STX12|ENSG00000117758	protein_coding	CDS	3	10	1017	ENSG00000117758:CDS0003W01017
1	27801737	27801787	+	1	50	0.00708822	0.00708822	0.00708822	4.187400330847031	4.187400330847031	4.187400330847031	ENSG00000117758:CDS0004W01425	ENSG00000117758	STX12|ENSG00000117758	protein_coding	CDS	4	10	1425	ENSG00000117758:CDS0004W01425
1	27810245	27810289	+	1	44	0.00754189	0.00754189	0.00754189	2.6989315261477604	2.6989315261477604	2.6989315261477604	ENSG00000117758:CDS0005W01850	ENSG00000117758	STX12|ENSG00000117758	protein_coding	CDS	5	10	1850	ENSG00000117758:CDS0005W01850
1	27823006	27823216	+	8	210	5.089220032654252e-6	0.00202891	0.00870515	2.5610285220596074	3.5633215108997898	4.891308561558572	ENSG00000117758:exon0010W02488	ENSG00000117758	STX12|ENSG00000117758	protein_coding	exon	10	10	2488	ENSG00000117758:exon0010W02488, ENSG00000117758:exon0010W02490, ENSG00000117758:exon0010W02491, ENSG00000117758:exon0010W02492, ENSG00000117758:exon0010W02493, ENSG00000117758:exon0010W02494, ENSG00000117758:exon0010W02495, ENSG00000117758:exon0010W02496
1	27823226	27823316	+	3	90	4.283077557755217e-4	0.00261954	0.00396599	2.0807680736663463	2.8702856220287467	3.3043770219506547	ENSG00000117758:exon0010W02499	ENSG00000117758	STX12|ENSG00000117758	protein_coding	exon	10	10	2499	ENSG00000117758:exon0010W02499, ENSG00000117758:exon0010W02500, ENSG00000117758:exon0010W02501
1	27823746	27823816	+	2	70	2.532596614140796e-4	2.734394222880536e-4	2.936191831620276e-4	2.738821890783847	2.7929634786034465	2.847105066423046	ENSG00000117758:exon0010W02525	ENSG00000117758	STX12|ENSG00000117758	protein_coding	exon	10	10	2525	ENSG00000117758:exon0010W02525, ENSG00000117758:exon0010W02526
1	27823826	27823896	+	2	70	0.00125364	0.00337037	0.00548711	3.5826928951377037	3.692634593953188	3.8025762927686726	ENSG00000117758:exon0010W02529	ENSG00000117758	STX12|ENSG00000117758	protein_coding	exon	10	10	2529	ENSG00000117758:exon0010W02529, ENSG00000117758:exon0010W02530
1	27841053	27841203	+	6	150	1.6582506265672708e-6	0.00154622	0.00860508	2.187344359616522	3.4165622629645025	4.779108579022591	ENSG00000117751:CDS0004W00515	ENSG00000117751	PPP1R8|ENSG00000117751	protein_coding	CDS	4	7	515	ENSG00000117751:CDS0004W00515, ENSG00000117751:CDS0004W00516, ENSG00000117751:CDS0004W00517, ENSG00000117751:CDS0004W00518, ENSG00000117751:CDS0004W00519, ENSG00000117751:CDS0004W00520
1	27851203	27851333	+	5	130	4.504161319821256e-5	0.00213813	0.00936436	2.193035959713656	2.3671471636032204	2.5342382659022613	ENSG00000117751:exon0007W01023	ENSG00000117751	PPP1R8|ENSG00000117751	protein_coding	exon	7	7	1023	ENSG00000117751:exon0007W01023, ENSG00000117751:exon0007W01024, ENSG00000117751:exon0007W01025, ENSG00000117751:exon0007W01026, ENSG00000117751:exon0007W01027
1	27891623	27891733	-	4	110	3.57060511879552e-8	5.621689590915671e-5	2.195088023424234e-4	2.2693763464396937	2.3991286461070214	2.6521696003613577	ENSG00000117748:exon0009W00006	ENSG00000117748	RPA2|ENSG00000117748	protein_coding	exon	9	9	6	ENSG00000117748:exon0009W00006, ENSG00000117748:exon0009W00007, ENSG00000117748:exon0009W00008, ENSG00000117748:exon0009W00009
1	27891743	27892033	-	13	290	4.788162540979047e-15	1.1955677689642328e-4	7.76941215203996e-4	2.0964158325676974	3.098256945691062	3.783592748312999	ENSG00000117748:exon0009W00012	ENSG00000117748	RPA2|ENSG00000117748	protein_coding	exon	9	9	12	ENSG00000117748:exon0009W00012, ENSG00000117748:exon0009W00013, ENSG00000117748:exon0009W00014, ENSG00000117748:exon0009W00015, ENSG00000117748:exon0009W00016, ENSG00000117748:exon0009W00017, ENSG00000117748:exon0009W00018, ENSG00000117748:exon0009W00019, ENSG00000117748:exon0009W00020, ENSG00000117748:exon0009W00021, ENSG00000117748:exon0009W00022, ENSG00000117748:exon0009W00023, ENSG00000117748…
1	27914483	27914553	-	2	70	8.968522588172023e-4	0.0013018	0.00170675	2.234129060457947	2.384884102497608	2.53564	ENSG00000117748:exon0002W01149	ENSG00000117748	RPA2|ENSG00000117748	protein_coding	exon	2	9	1149	ENSG00000117748:exon0002W01149, ENSG00000117748:exon0002W01150
1	28201270	28201420	-	5	150	2.554071400506392e-8	4.3718746758906573e-4	0.00151983	2.3141729051533257	3.048533442110557	4.3203099236017986	ENSG00000126698:CDS0010W00092	ENSG00000126698	DNAJC8|ENSG00000126698	protein_coding	CDS	10	12	92	ENSG00000126698:CDS0010W00092, ENSG00000126698:CDS0010W00093, ENSG00000126698:CDS0010W00094, ENSG00000126698:CDS0010W00095, ENSG00000126698:intron0009W00097
1	28203746	28203822	-	3	76	2.1555874268928574e-10	1.783409206119942e-7	5.320972620502058e-7	3.2513882115992323	3.40453	3.499827006762619	ENSG00000126698:CDS0009W00216	ENSG00000126698	DNAJC8|ENSG00000126698	protein_coding	CDS	9	12	216	ENSG00000126698:CDS0009W00216, ENSG00000126698:CDS0009W00217, ENSG00000126698:CDS0009W00218
1	28205257	28205350	-	4	93	1.1925381690034416e-14	1.5496344807532928e-011	6.134601054883658e-11	3.796609568715393	3.975393439796152	4.378327270347232	ENSG00000126698:CDS0008W00292	ENSG00000126698	DNAJC8|ENSG00000126698	protein_coding	CDS	8	12	292	ENSG00000126698:CDS0008W00292, ENSG00000126698:CDS0008W00293, ENSG00000126698:CDS0008W00294, ENSG00000126698:CDS0008W00295
1	28208341	28208413	-	3	72	5.469144716898268e-8	1.5024497296121406e-6	3.56107707541072e-6	4.059858383668231	4.371628982753466	4.812492990474123	ENSG00000126698:CDS0007W00447	ENSG00000126698	DNAJC8|ENSG00000126698	protein_coding	CDS	7	12	447	ENSG00000126698:CDS0007W00447, ENSG00000126698:CDS0007W00448, ENSG00000126698:CDS0007W00449
1	28209971	28210066	-	4	95	8.704610188540664e-14	5.467411318126439e-12	1.0938164332406885e-11	3.183530206644685	3.6476373220220952	4.110293922552748	ENSG00000126698:CDS0006W00529	ENSG00000126698	DNAJC8|ENSG00000126698	protein_coding	CDS	6	12	529	ENSG00000126698:CDS0006W00529, ENSG00000126698:CDS0006W00530, ENSG00000126698:CDS0006W00531, ENSG00000126698:CDS0006W00532
1	28210570	28210637	-	2	67	4.483112166485094e-7	1.708322208911807e-6	2.9683332011751047e-6	2.7502466349170893	2.82646	2.902667539794571	ENSG00000126698:CDS0005W00560	ENSG00000126698	DNAJC8|ENSG00000126698	protein_coding	CDS	5	12	560	ENSG00000126698:CDS0005W00560, ENSG00000126698:CDS0005W00561
1	28214939	28214989	-	1	50	2.0408127180269057e-4	2.0408127180269057e-4	2.0408127180269057e-4	2.1832650484751714	2.1832650484751714	2.1832650484751714	ENSG00000126698:CDS0004W00778	ENSG00000126698	DNAJC8|ENSG00000126698	protein_coding	CDS	4	12	778	ENSG00000126698:CDS0004W00778
1	28228961	28229023	-	2	62	1.0506145755215654e-6	1.1856358289451305e-4	2.3607655121350452e-4	3.495422357448454	3.5284177620415305	3.5614131666346065	ENSG00000126698:CDS0003W01479	ENSG00000126698	DNAJC8|ENSG00000126698	protein_coding	CDS	3	12	1479	ENSG00000126698:CDS0003W01479, ENSG00000126698:CDS0003W01480
1	28232940	28233029	-	3	89	8.620543390936868e-6	8.392510486783896e-5	2.137899766148323e-4	2.16517	2.4060916191778814	2.845563819166636	ENSG00000126698:CDS0001W01677	ENSG00000126698	DNAJC8|ENSG00000126698	protein_coding	CDS	1	12	1677	ENSG00000126698:CDS0001W01677, ENSG00000126698:CDS0001W01678, ENSG00000126698:exon0001W01680
1	28236148	28236270	+	4	122	1.2237838484352401e-12	6.949707289968354e-4	0.00277988	3.256589138917397	3.5108455327395016	3.710278268211958	ENSG00000130770:exon0001W00003	ENSG00000130770	ATP5IF1|ENSG00000130770	protein_coding	exon	1	3	3	ENSG00000130770:exon0001W00003, ENSG00000130770:CDS0001W00005, ENSG00000130770:CDS0001W00006, ENSG00000130770:CDS0001W00007
1	28236360	28236453	+	4	93	2.8296865386317504e-11	4.1173733707188114e-10	1.0825459010701205e-9	3.098214887225451	3.1950841433473105	3.2502382535747913	ENSG00000130770:CDS0002W00012	ENSG00000130770	ATP5IF1|ENSG00000130770	protein_coding	CDS	2	3	12	ENSG00000130770:CDS0002W00012, ENSG00000130770:CDS0002W00013, ENSG00000130770:CDS0002W00014, ENSG00000130770:CDS0002W00015
1	28237794	28237946	+	5	152	4.6375817904030736e-15	6.622177443048483e-4	0.00331108	2.4560071427038124	3.1875814480682174	4.059889461233702	ENSG00000130770:exon0002W00084	ENSG00000130770	ATP5IF1|ENSG00000130770	protein_coding	exon	2	3	84	ENSG00000130770:exon0002W00084, ENSG00000130770:CDS0002W00086, ENSG00000130770:CDS0002W00087, ENSG00000130770:CDS0002W00088, ENSG00000130770:CDS0002W00089
1	28335847	28335937	+	3	90	7.481969509642161e-4	0.00399936	0.00990564	2.4432873848951866	2.7797322375944504	3.4515071826233625	ENSG00000130772:exon0004W00344	ENSG00000130772	MED18|ENSG00000130772	protein_coding	exon	4	4	344	ENSG00000130772:exon0004W00344, ENSG00000130772:exon0004W00345, ENSG00000130772:exon0004W00346
1	28476146	28476276	+	5	130	0.00256702	0.00425353	0.00688274	2.1106573095025993	2.195208676750506	2.239354774287362	ENSG00000204138:CDS0011W05333	ENSG00000204138	PHACTR4|ENSG00000204138	protein_coding	CDS	11	19	5333	ENSG00000204138:CDS0011W05333, ENSG00000204138:CDS0011W05334, ENSG00000204138:CDS0011W05335, ENSG00000204138:CDS0011W05336, ENSG00000204138:CDS0011W05337
1	28529877	28529939	+	2	62	6.458596576742078e-5	1.712312716090111e-4	2.778765774506014e-4	2.0458571397038217	2.4577203129744936	2.8695834862451655	ENSG00000180198:CDS0008W01199	ENSG00000180198	RCC1|ENSG00000180198	protein_coding	CDS	8	19	1199	ENSG00000180198:CDS0008W01199, ENSG00000180198:CDS0008W01200
1	28531802	28531990	+	8	188	7.679442646725142e-7	8.622046467229273e-5	6.494925943532078e-4	2.578314131225366	2.9295840580249615	3.4417893421187173	ENSG00000180198:CDS0010W01295	ENSG00000180198	RCC1|ENSG00000180198	protein_coding	CDS	10	19	1295	ENSG00000180198:CDS0010W01295, ENSG00000180198:CDS0010W01296, ENSG00000180198:CDS0010W01297, ENSG00000180198:CDS0010W01298, ENSG00000180198:CDS0010W01299, ENSG00000180198:CDS0010W01300, ENSG00000180198:CDS0010W01301, ENSG00000180198:CDS0010W01302
1	28532170	28532300	+	5	130	1.244884819142306e-7	5.010286302964042e-5	2.3181645064364683e-4	2.146011116549869	2.772044097838798	3.011316044422909	ENSG00000180198:CDS0011W01313	ENSG00000180198	RCC1|ENSG00000180198	protein_coding	CDS	11	19	1313	ENSG00000180198:CDS0011W01313, ENSG00000180198:CDS0011W01314, ENSG00000180198:CDS0011W01315, ENSG00000180198:CDS0011W01316, ENSG00000180198:CDS0011W01317
1	28535049	28535099	+	1	50	4.889727198256136e-4	4.889727198256136e-4	4.889727198256136e-4	2.811998181706302	2.811998181706302	2.811998181706302	ENSG00000180198:CDS0013W01457	ENSG00000180198	RCC1|ENSG00000180198	protein_coding	CDS	13	19	1457	ENSG00000180198:CDS0013W01457
1	28536301	28536371	+	2	70	0.00551458	0.00772612	0.00993765	2.201201735404475	2.2863809825990318	2.3715602297935883	ENSG00000180198:CDS0017W01519	ENSG00000180198	RCC1|ENSG00000180198	protein_coding	CDS	17	19	1519	ENSG00000180198:CDS0017W01519, ENSG00000180198:CDS0017W01520
1	28538724	28538814	+	3	90	8.764957024307055e-4	0.00307477	0.00601327	2.237647336193446	2.4201661041644993	2.561395978600223	ENSG00000180198:exon0019W01641	ENSG00000180198	RCC1|ENSG00000180198	protein_coding	exon	19	19	1641	ENSG00000180198:exon0019W01641, ENSG00000180198:exon0019W01642, ENSG00000180198:exon0019W01643
1	28564762	28564812	+	1	50	0.00811422	0.00811422	0.00811422	2.7687575547882797	2.7687575547882797	2.7687575547882797	ENSG00000180098:CDS0003W00587	ENSG00000180098	TRNAU1AP|ENSG00000180098	protein_coding	CDS	3	8	587	ENSG00000180098:CDS0003W00587
1	28567293	28567363	+	2	70	5.718598147967012e-4	0.0032345	0.00589713	2.519299295284993	2.7715662289115652	3.023833162538138	ENSG00000180098:CDS0004W00714	ENSG00000180098	TRNAU1AP|ENSG00000180098	protein_coding	CDS	4	8	714	ENSG00000180098:CDS0004W00714, ENSG00000180098:CDS0004W00715
1	28605391	28605460	-	2	69	0.00533939	0.00596379	0.00658818	2.456516627645795	2.7933691185238914	3.130221609401988	ENSG00000120656:CDS0006W00804	ENSG00000120656	TAF12|ENSG00000120656	protein_coding	CDS	6	9	804	ENSG00000120656:CDS0006W00804, ENSG00000120656:CDS0006W00805
1	28613286	28613336	-	1	50	0.00835667	0.00835667	0.00835667	2.071865784243699	2.071865784243699	2.071865784243699	ENSG00000120656:CDS0005W01198	ENSG00000120656	TAF12|ENSG00000120656	protein_coding	CDS	5	9	1198	ENSG00000120656:CDS0005W01198
1	28617952	28618030	-	3	78	1.8109470723323692e-4	6.533341592408168e-4	0.00132672	2.8699963832023503	2.913833188711764	2.968625428748782	ENSG00000120656:CDS0004W01432	ENSG00000120656	TAF12|ENSG00000120656	protein_coding	CDS	4	9	1432	ENSG00000120656:CDS0004W01432, ENSG00000120656:CDS0004W01433, ENSG00000120656:CDS0004W01434
1	28683672	28683740	+	2	68	0.00344717	0.00380907	0.00417097	4.307223450458982	4.337329363090948	4.367435275722915	ENSG00000162419:CDS0002W00745	ENSG00000162419	GMEB1|ENSG00000162419	protein_coding	CDS	2	10	745	ENSG00000162419:CDS0002W00745, ENSG00000162419:CDS0002W00746
1	28690073	28690186	+	5	113	4.3729370504248234e-5	0.00361793	0.00727426	3.534720980300808	4.798706945755978	6.0081182537635485	ENSG00000162419:CDS0003W01065	ENSG00000162419	GMEB1|ENSG00000162419	protein_coding	CDS	3	10	1065	ENSG00000162419:CDS0003W01065, ENSG00000162419:CDS0003W01066, ENSG00000162419:CDS0003W01067, ENSG00000162419:CDS0003W01068, ENSG00000162419:CDS0003W01069
1	28691584	28691634	+	1	50	0.00433737	0.00433737	0.00433737	4.264739764507286	4.264739764507286	4.264739764507286	ENSG00000162419:CDS0004W01141	ENSG00000162419	GMEB1|ENSG00000162419	protein_coding	CDS	4	10	1141	ENSG00000162419:CDS0004W01141
1	28737657	28737682	+	1	25	0.00731909	0.00731909	0.00731909	2.4290027522473547	2.4290027522473547	2.4290027522473547	ENSG00000198492:CDS0002W00050	ENSG00000198492	YTHDF2|ENSG00000198492	protein_coding	CDS	2	8	50	ENSG00000198492:CDS0002W00050
1	28769409	28769519	+	4	110	2.0940549460656136e-8	2.7483599200560635e-6	1.0706265796280492e-5	2.0937729547885566	2.481668240611149	2.795401134430528	ENSG00000198492:exon0008W01637	ENSG00000198492	YTHDF2|ENSG00000198492	protein_coding	exon	8	8	1637	ENSG00000198492:exon0008W01637, ENSG00000198492:exon0008W01638, ENSG00000198492:exon0008W01639, ENSG00000198492:exon0008W01640
1	28769549	28769659	+	4	110	2.3232205824356118e-7	5.063488413554444e-5	1.981549083804612e-4	2.1889682607592635	2.635494219258404	3.1032123155109708	ENSG00000198492:exon0008W01644	ENSG00000198492	YTHDF2|ENSG00000198492	protein_coding	exon	8	8	1644	ENSG00000198492:exon0008W01644, ENSG00000198492:exon0008W01645, ENSG00000198492:exon0008W01646, ENSG00000198492:exon0008W01647
1	28987437	28987787	+	16	350	4.368090281982074e-9	8.035966232719016e-5	5.349865862199886e-4	2.5186377329872927	2.999299515941045	3.5525731962371614	ENSG00000159023:CDS0004W05018	ENSG00000159023	EPB41|ENSG00000159023	protein_coding	CDS	4	31	5018	ENSG00000159023:CDS0004W05018, ENSG00000159023:CDS0004W05019, ENSG00000159023:CDS0004W05020, ENSG00000159023:CDS0004W05021, ENSG00000159023:CDS0004W05022, ENSG00000159023:CDS0004W05023, ENSG00000159023:CDS0004W05024, ENSG00000159023:CDS0004W05025, ENSG00000159023:CDS0004W05026, ENSG00000159023:CDS0004W05027, ENSG00000159023:CDS0004W05028, ENSG00000159023:CDS0004W05029, ENSG00000159023:CDS0004W050…
1	28993369	28993439	+	2	70	5.7744784148448134e-5	0.00166526	0.00327278	2.0605452659801724	2.1490750326211443	2.237604799262116	ENSG00000159023:CDS0006W05314	ENSG00000159023	EPB41|ENSG00000159023	protein_coding	CDS	6	31	5314	ENSG00000159023:CDS0006W05314, ENSG00000159023:CDS0006W05315
1	29053203	29053253	+	1	50	0.00703548	0.00703548	0.00703548	2.0420760020287108	2.0420760020287108	2.0420760020287108	ENSG00000159023:CDS0017W08306	ENSG00000159023	EPB41|ENSG00000159023	protein_coding	CDS	17	31	8306	ENSG00000159023:CDS0017W08306
1	29118718	29118828	+	4	110	4.8619228287346536e-5	0.00175382	0.00661105	2.1387285146624224	2.677639781012628	3.093339192824605	ENSG00000159023:exon0031W11581	ENSG00000159023	EPB41|ENSG00000159023	protein_coding	exon	31	31	11581	ENSG00000159023:exon0031W11581, ENSG00000159023:exon0031W11582, ENSG00000159023:exon0031W11583, ENSG00000159023:exon0031W11584
1	29119298	29119368	+	2	70	8.555537344355229e-4	9.019844737068537e-4	9.484152129781844e-4	2.1289360900713747	2.168361098304902	2.2077861065384297	ENSG00000159023:exon0031W11610	ENSG00000159023	EPB41|ENSG00000159023	protein_coding	exon	31	31	11610	ENSG00000159023:exon0031W11610, ENSG00000159023:exon0031W11611
1	29148792	29148922	-	5	130	3.303711017594573e-4	0.00169433	0.00492585	3.098016979453721	4.058278642851528	5.273440932340897	ENSG00000116350:CDS0008W00052	ENSG00000116350	SRSF4|ENSG00000116350	protein_coding	CDS	8	8	52	ENSG00000116350:CDS0008W00052, ENSG00000116350:CDS0008W00053, ENSG00000116350:CDS0008W00054, ENSG00000116350:CDS0008W00055, ENSG00000116350:CDS0008W00056
1	29148932	29149226	-	14	294	9.114627149250632e-4	0.00336115	0.00909202	2.0518422357845023	2.834422816114384	4.859617185386662	ENSG00000116350:CDS0008W00059	ENSG00000116350	SRSF4|ENSG00000116350	protein_coding	CDS	8	8	59	ENSG00000116350:CDS0008W00059, ENSG00000116350:CDS0008W00060, ENSG00000116350:CDS0008W00061, ENSG00000116350:CDS0008W00062, ENSG00000116350:CDS0008W00063, ENSG00000116350:CDS0008W00064, ENSG00000116350:CDS0008W00065, ENSG00000116350:CDS0008W00066, ENSG00000116350:CDS0008W00067, ENSG00000116350:CDS0008W00068, ENSG00000116350:CDS0008W00069, ENSG00000116350:CDS0008W00070, ENSG00000116350:CDS0008W000…
1	29150102	29150172	-	2	70	5.232267099622328e-5	6.19429672622185e-5	7.156326352821373e-5	2.652653054749914	2.751367648912757	2.85008	ENSG00000116350:CDS0007W00118	ENSG00000116350	SRSF4|ENSG00000116350	protein_coding	CDS	7	8	118	ENSG00000116350:CDS0007W00118, ENSG00000116350:CDS0007W00119
1	29154715	29154910	-	9	195	5.519362685413771e-9	3.316479979254481e-6	1.962278293982001e-5	2.1636120641358265	2.9151022367213324	3.554180192661475	ENSG00000116350:CDS0006W00347	ENSG00000116350	SRSF4|ENSG00000116350	protein_coding	CDS	6	8	347	ENSG00000116350:CDS0006W00347, ENSG00000116350:CDS0006W00348, ENSG00000116350:CDS0006W00349, ENSG00000116350:CDS0006W00350, ENSG00000116350:CDS0006W00351, ENSG00000116350:CDS0006W00352, ENSG00000116350:CDS0006W00353, ENSG00000116350:CDS0006W00354, ENSG00000116350:CDS0006W00355
1	29159373	29159423	-	1	50	4.63313937754146e-4	4.63313937754146e-4	4.63313937754146e-4	2.018432869646419	2.018432869646419	2.018432869646419	ENSG00000116350:CDS0005W00580	ENSG00000116350	SRSF4|ENSG00000116350	protein_coding	CDS	5	8	580	ENSG00000116350:CDS0005W00580
1	29159433	29159486	-	2	53	3.0229878184366034e-4	3.548645284045103e-4	4.0743027496536023e-4	2.0215797121012566	2.3995095313582997	2.7774393506153423	ENSG00000116350:CDS0005W00583	ENSG00000116350	SRSF4|ENSG00000116350	protein_coding	CDS	5	8	583	ENSG00000116350:CDS0005W00583, ENSG00000116350:CDS0005W00584
1	29160374	29160517	-	6	143	4.8445248831747985e-6	4.527515726527041e-5	1.4031089982503384e-4	2.1911799793555433	2.6376013305164028	2.9759236982080157	ENSG00000116350:CDS0005W00631	ENSG00000116350	SRSF4|ENSG00000116350	protein_coding	CDS	5	8	631	ENSG00000116350:CDS0005W00631, ENSG00000116350:CDS0005W00632, ENSG00000116350:CDS0005W00633, ENSG00000116350:CDS0005W00634, ENSG00000116350:CDS0005W00635, ENSG00000116350:CDS0005W00636
1	29181705	29181752	-	1	47	0.00694075	0.00694075	0.00694075	3.507708374550108	3.507708374550108	3.507708374550108	ENSG00000116350:CDS0001W01696	ENSG00000116350	SRSF4|ENSG00000116350	protein_coding	CDS	1	8	1696	ENSG00000116350:CDS0001W01696
1	30995053	30995220	-	7	167	2.7141748891273013e-9	3.6139742280926734e-5	2.342374514645594e-4	2.561291545531652	3.2617947451627978	3.536300710127651	ENSG00000134644:CDS0008W03181	ENSG00000134644	PUM1|ENSG00000134644	protein_coding	CDS	8	25	3181	ENSG00000134644:CDS0008W03181, ENSG00000134644:CDS0008W03182, ENSG00000134644:CDS0008W03183, ENSG00000134644:CDS0008W03184, ENSG00000134644:CDS0008W03185, ENSG00000134644:CDS0008W03186, ENSG00000134644:CDS0008W03187
1	31005892	31005982	-	3	90	3.4090980795953687e-4	0.00212802	0.00481321	2.514633417775475	2.5685359838443884	2.5959207912940574	ENSG00000134644:CDS0007W03723	ENSG00000134644	PUM1|ENSG00000134644	protein_coding	CDS	7	25	3723	ENSG00000134644:CDS0007W03723, ENSG00000134644:CDS0007W03724, ENSG00000134644:CDS0007W03725
1	31007053	31007102	-	1	49	5.165256082813215e-4	5.165256082813215e-4	5.165256082813215e-4	2.473331375473252	2.473331375473252	2.473331375473252	ENSG00000134644:CDS0006W03781	ENSG00000134644	PUM1|ENSG00000134644	protein_coding	CDS	6	25	3781	ENSG00000134644:CDS0006W03781
1	31261528	31261632	-	4	104	1.7836826991273918e-6	8.271400885882094e-5	2.61556556195926e-4	2.11874	2.297377661461174	2.3829618598257447	ENSG00000060688:CDS0009W00099	ENSG00000060688	SNRNP40|ENSG00000060688	protein_coding	CDS	9	11	99	ENSG00000060688:CDS0009W00099, ENSG00000060688:CDS0009W00100, ENSG00000060688:CDS0009W00101, ENSG00000060688:CDS0009W00102
1	31267870	31267932	-	2	62	3.5448376428627334e-7	3.781718170952544e-7	4.0185986990423544e-7	2.795203224053789	2.9211820707619367	3.0471609174700838	ENSG00000060688:CDS0008W00414	ENSG00000060688	SNRNP40|ENSG00000060688	protein_coding	CDS	8	11	414	ENSG00000060688:CDS0008W00414, ENSG00000060688:CDS0008W00415
1	31269157	31269227	-	2	70	1.2447205277579077e-5	8.966075047250932e-5	1.6687429566743958e-4	2.0244063384004813	2.233639454295176	2.44287	ENSG00000060688:CDS0007W00478	ENSG00000060688	SNRNP40|ENSG00000060688	protein_coding	CDS	7	11	478	ENSG00000060688:CDS0007W00478, ENSG00000060688:CDS0007W00479
1	31291912	31291982	-	2	70	0.00377021	0.00534418	0.00691815	2.001262163742681	2.018283524064495	2.0353048843863095	ENSG00000060688:CDS0003W01614	ENSG00000060688	SNRNP40|ENSG00000060688	protein_coding	CDS	3	11	1614	ENSG00000060688:CDS0003W01614, ENSG00000060688:CDS0003W01615
1	31310043	31310098	+	2	55	6.745742868258048e-5	0.00149815	0.00292884	2.567470242974788	2.5751495904294988	2.582828937884209	ENSG00000121766:exon0002W00653	ENSG00000121766	ZCCHC17|ENSG00000121766	protein_coding	exon	2	9	653	ENSG00000121766:exon0002W00653, ENSG00000121766:exon0002W00654
1	31337174	31337275	+	4	101	1.3941345964679625e-6	2.8896052644003766e-5	1.0583651000666066e-4	3.1871093659779297	3.3629960029622366	3.705046940646418	ENSG00000121766:CDS0005W02010	ENSG00000121766	ZCCHC17|ENSG00000121766	protein_coding	CDS	5	9	2010	ENSG00000121766:CDS0005W02010, ENSG00000121766:CDS0005W02011, ENSG00000121766:CDS0005W02012, ENSG00000121766:CDS0005W02013
1	31338956	31339048	+	4	92	3.943064383367717e-6	1.6412879343837851e-4	5.854596343023896e-4	2.688852319984624	2.8305224115193486	3.0665230484821793	ENSG00000121766:CDS0006W02099	ENSG00000121766	ZCCHC17|ENSG00000121766	protein_coding	CDS	6	9	2099	ENSG00000121766:CDS0006W02099, ENSG00000121766:CDS0006W02100, ENSG00000121766:CDS0006W02101, ENSG00000121766:CDS0006W02102
1	31346639	31346729	+	3	90	2.861887529160399e-4	0.00141368	0.00288814	2.7413412608623235	3.4976999485397475	4.560613216193715	ENSG00000121766:CDS0007W02484	ENSG00000121766	ZCCHC17|ENSG00000121766	protein_coding	CDS	7	9	2484	ENSG00000121766:CDS0007W02484, ENSG00000121766:CDS0007W02485, ENSG00000121766:CDS0007W02486
1	31348828	31348918	+	3	90	1.5132966596097467e-5	1.1270254809742542e-4	3.0703398785727207e-4	3.1943973754387565	4.199100429196907	5.390933333122748	ENSG00000121766:CDS0008W02592	ENSG00000121766	ZCCHC17|ENSG00000121766	protein_coding	CDS	8	9	2592	ENSG00000121766:CDS0008W02592, ENSG00000121766:CDS0008W02593, ENSG00000121766:CDS0008W02594
1	31364031	31364201	+	6	170	3.9918445280371913e-7	0.001588	0.00750303	2.6839388281419287	3.80489	4.944482332394025	ENSG00000121766:CDS0009W03352	ENSG00000121766	ZCCHC17|ENSG00000121766	protein_coding	CDS	9	9	3352	ENSG00000121766:CDS0009W03352, ENSG00000121766:CDS0009W03353, ENSG00000121766:CDS0009W03354, ENSG00000121766:CDS0009W03355, ENSG00000121766:CDS0009W03356, ENSG00000121766:CDS0009W03358
1	31364458	31364608	+	5	150	3.000044721517715e-5	0.00158595	0.00310976	2.131685349617727	3.283936509530781	4.786149606779474	ENSG00000121766:exon0009W03373	ENSG00000121766	ZCCHC17|ENSG00000121766	protein_coding	exon	9	9	3373	ENSG00000121766:exon0009W03373, ENSG00000121766:exon0009W03375, ENSG00000121766:exon0009W03376, ENSG00000121766:exon0009W03377, ENSG00000121766:exon0009W03378
1	31630345	31630495	-	6	150	1.556864842726097e-5	0.00119201	0.00515653	2.276	2.9449892356545764	3.707840563663288	ENSG00000162517:exon0007W00025	ENSG00000162517	PEF1|ENSG00000162517	protein_coding	exon	7	7	25	ENSG00000162517:exon0007W00025, ENSG00000162517:exon0007W00026, ENSG00000162517:exon0007W00027, ENSG00000162517:exon0007W00028, ENSG00000162517:exon0007W00029, ENSG00000162517:exon0007W00030
1	31906654	31906704	-	1	50	3.8685798450906866e-5	3.8685798450906866e-5	3.8685798450906866e-5	2.5308157750720053	2.5308157750720053	2.5308157750720053	ENSG00000269967:intron0001W02738	ENSG00000269967	?|ENSG00000269967	lncRNA	intron	1	1	2738	ENSG00000269967:intron0001W02738
1	31906660	31906710	-	1	50	5.5553899363480405e-5	5.5553899363480405e-5	5.5553899363480405e-5	2.3086787381509133	2.3086787381509133	2.3086787381509133	ENSG00000184007:exon0017W00013	ENSG00000184007	PTP4A2|ENSG00000184007	protein_coding	exon	17	17	13	ENSG00000184007:exon0017W00013
1	31906760	31906850	-	2	90	0.00135451	0.00388595	0.00641739	2.1366599051936803	2.3516687098104345	2.5666775144271887	ENSG00000184007:exon0017W00018	ENSG00000184007	PTP4A2|ENSG00000184007	protein_coding	exon	17	17	18	ENSG00000184007:exon0017W00018, ENSG00000184007:exon0017W00020
1	31906814	31906864	-	1	50	0.00850533	0.00850533	0.00850533	2.050987053142234	2.050987053142234	2.050987053142234	ENSG00000269967:intron0001W02746	ENSG00000269967	?|ENSG00000269967	lncRNA	intron	1	1	2746	ENSG00000269967:intron0001W02746
1	31907374	31907544	-	7	170	3.357577030869893e-9	1.5456830012796474e-6	6.741235281565725e-6	2.0323255682622827	2.4477880727917247	3.295134202952856	ENSG00000269967:intron0001W02774	ENSG00000269967	?|ENSG00000269967	lncRNA	intron	1	1	2774	ENSG00000269967:intron0001W02774, ENSG00000269967:intron0001W02775, ENSG00000269967:intron0001W02776, ENSG00000269967:intron0001W02777, ENSG00000269967:intron0001W02778, ENSG00000269967:intron0001W02779, ENSG00000269967:intron0001W02780
1	31907400	31907550	-	6	150	3.329419199092417e-8	1.483523580672756e-6	6.734090891658622e-6	2.1354643773190487	2.433509020060511	2.793263816375845	ENSG00000184007:exon0017W00050	ENSG00000184007	PTP4A2|ENSG00000184007	protein_coding	exon	17	17	50	ENSG00000184007:exon0017W00050, ENSG00000184007:exon0017W00051, ENSG00000184007:exon0017W00052, ENSG00000184007:exon0017W00053, ENSG00000184007:exon0017W00054, ENSG00000184007:exon0017W00055
1	31908754	31909004	-	11	250	1.9898742555146625e-15	3.926815673126689e-7	4.262459937542436e-6	2.050293188818134	2.854091239377161	3.50817	ENSG00000269967:intron0001W02843	ENSG00000269967	?|ENSG00000269967	lncRNA	intron	1	1	2843	ENSG00000269967:intron0001W02843, ENSG00000269967:intron0001W02844, ENSG00000269967:intron0001W02845, ENSG00000269967:intron0001W02846, ENSG00000269967:intron0001W02847, ENSG00000269967:intron0001W02848, ENSG00000269967:intron0001W02849, ENSG00000269967:intron0001W02850, ENSG00000269967:intron0001W02851, ENSG00000269967:intron0001W02852, ENSG00000269967:intron0001W02853
1	31908760	31908960	-	8	200	1.984124839824004e-15	5.979163729952919e-9	4.782906561934454e-8	2.1158111449808077	2.8609564991086063	3.50817	ENSG00000184007:exon0017W00118	ENSG00000184007	PTP4A2|ENSG00000184007	protein_coding	exon	17	17	118	ENSG00000184007:exon0017W00118, ENSG00000184007:exon0017W00119, ENSG00000184007:exon0017W00120, ENSG00000184007:exon0017W00121, ENSG00000184007:CDS0017W00123, ENSG00000184007:CDS0017W00124, ENSG00000184007:CDS0017W00125, ENSG00000184007:CDS0017W00126
1	31909994	31910164	-	7	170	1.1131489685689071e-17	0.00130397	0.00841136	3.284920787627247	3.6006564802153678	4.359640724902517	ENSG00000269967:intron0001W02905	ENSG00000269967	?|ENSG00000269967	lncRNA	intron	1	1	2905	ENSG00000269967:intron0001W02905, ENSG00000269967:intron0001W02906, ENSG00000269967:intron0001W02907, ENSG00000269967:intron0001W02908, ENSG00000269967:intron0001W02909, ENSG00000269967:intron0001W02910, ENSG00000269967:intron0001W02911
1	31910037	31910162	-	4	125	2.13138523011774e-18	4.8685693116701435e-4	0.00194743	3.226526025061177	3.6727396968685224	4.741417435985006	ENSG00000184007:CDS0016W00182	ENSG00000184007	PTP4A2|ENSG00000184007	protein_coding	CDS	16	17	182	ENSG00000184007:CDS0016W00182, ENSG00000184007:CDS0016W00183, ENSG00000184007:CDS0016W00184, ENSG00000184007:exon0016W00186
1	31911674	31911864	-	8	190	2.60182343151415e-17	6.213026264761905e-8	4.965636767200049e-7	2.4986866939215053	3.0582739638672938	3.5021472045386552	ENSG00000269967:intron0001W02989	ENSG00000269967	?|ENSG00000269967	lncRNA	intron	1	1	2989	ENSG00000269967:intron0001W02989, ENSG00000269967:intron0001W02990, ENSG00000269967:intron0001W02991, ENSG00000269967:intron0001W02992, ENSG00000269967:intron0001W02993, ENSG00000269967:intron0001W02994, ENSG00000269967:intron0001W02995, ENSG00000269967:intron0001W02996
1	31911695	31911826	-	6	131	2.0060234284276963e-17	2.4865523544380894e-10	1.488879614070239e-9	2.48192	3.0810100167147976	3.4776528576638777	ENSG00000184007:CDS0015W00265	ENSG00000184007	PTP4A2|ENSG00000184007	protein_coding	CDS	15	17	265	ENSG00000184007:CDS0015W00265, ENSG00000184007:CDS0015W00266, ENSG00000184007:CDS0015W00267, ENSG00000184007:CDS0015W00268, ENSG00000184007:CDS0015W00269, ENSG00000184007:CDS0015W00270
1	31915874	31916004	-	5	130	1.5436089541687362e-10	2.112272373163209e-7	1.0505210417967286e-6	2.092716826765663	2.380819545642088	2.6849037821233126	ENSG00000269967:intron0001W03199	ENSG00000269967	?|ENSG00000269967	lncRNA	intron	1	1	3199	ENSG00000269967:intron0001W03199, ENSG00000269967:intron0001W03200, ENSG00000269967:intron0001W03201, ENSG00000269967:intron0001W03202, ENSG00000269967:intron0001W03203
1	31915894	31915987	-	4	93	1.5526198888808044e-10	1.0296466188700597e-8	3.858456152909696e-8	2.33802	2.375977875508024	2.4213615236583714	ENSG00000184007:CDS0012W00479	ENSG00000184007	PTP4A2|ENSG00000184007	protein_coding	CDS	12	17	479	ENSG00000184007:CDS0012W00479, ENSG00000184007:CDS0012W00480, ENSG00000184007:CDS0012W00481, ENSG00000184007:CDS0012W00482
1	31919214	31919284	-	2	70	0.00451403	0.00637667	0.00823931	3.255632290206461	3.320494727008615	3.3853571638107693	ENSG00000269967:intron0001W03366	ENSG00000269967	?|ENSG00000269967	lncRNA	intron	1	1	3366	ENSG00000269967:intron0001W03366, ENSG00000269967:intron0001W03367
1	31919225	31919275	-	1	50	0.00711532	0.00711532	0.00711532	3.2792115785568514	3.2792115785568514	3.2792115785568514	ENSG00000184007:exon0011W00646	ENSG00000184007	PTP4A2|ENSG00000184007	protein_coding	exon	11	17	646	ENSG00000184007:exon0011W00646
1	31919285	31919435	-	6	150	6.874482368124704e-17	5.583932205061462e-7	3.203867534704504e-6	2.4132080868764927	3.437340906469222	5.519257910875027	ENSG00000184007:exon0011W00649	ENSG00000184007	PTP4A2|ENSG00000184007	protein_coding	exon	11	17	649	ENSG00000184007:exon0011W00649, ENSG00000184007:exon0011W00650, ENSG00000184007:exon0011W00651, ENSG00000184007:exon0011W00652, ENSG00000184007:exon0011W00653, ENSG00000184007:exon0011W00654
1	31919294	31919444	-	6	150	9.985128368410823e-18	4.51162746792725e-7	2.5414843366405416e-6	2.5612907215831213	3.100650107673483	3.66221	ENSG00000269967:intron0001W03370	ENSG00000269967	?|ENSG00000269967	lncRNA	intron	1	1	3370	ENSG00000269967:intron0001W03370, ENSG00000269967:intron0001W03371, ENSG00000269967:intron0001W03372, ENSG00000269967:intron0001W03373, ENSG00000269967:intron0001W03374, ENSG00000269967:intron0001W03375
1	31919485	31919535	-	1	50	5.759523629103253e-7	5.759523629103253e-7	5.759523629103253e-7	2.8081650521201844	2.8081650521201844	2.8081650521201844	ENSG00000184007:exon0011W00659	ENSG00000184007	PTP4A2|ENSG00000184007	protein_coding	exon	11	17	659	ENSG00000184007:exon0011W00659
1	31919494	31919544	-	1	50	1.4548670941128507e-6	1.4548670941128507e-6	1.4548670941128507e-6	2.109792425788172	2.109792425788172	2.109792425788172	ENSG00000269967:intron0001W03380	ENSG00000269967	?|ENSG00000269967	lncRNA	intron	1	1	3380	ENSG00000269967:intron0001W03380
1	32014295	32014345	+	1	50	0.00458064	0.00458064	0.00458064	2.0037268542030024	2.0037268542030024	2.0037268542030024	ENSG00000121774:CDS0001W00022	ENSG00000121774	KHDRBS1|ENSG00000121774	protein_coding	CDS	1	11	22	ENSG00000121774:CDS0001W00022
1	32030297	32030387	+	3	90	4.3653035388349845e-8	6.022168994693989e-6	1.789350189371553e-5	2.1377861969644636	2.2594032220339324	2.3727636931385154	ENSG00000121774:CDS0002W00822	ENSG00000121774	KHDRBS1|ENSG00000121774	protein_coding	CDS	2	11	822	ENSG00000121774:CDS0002W00822, ENSG00000121774:CDS0002W00823, ENSG00000121774:CDS0002W00824
1	32031563	32031640	+	3	77	2.6340118137316802e-5	2.650011971795826e-4	7.397816578599056e-4	2.0634643995114863	2.186637831456897	2.2780849481196856	ENSG00000121774:CDS0003W00885	ENSG00000121774	KHDRBS1|ENSG00000121774	protein_coding	CDS	3	11	885	ENSG00000121774:CDS0003W00885, ENSG00000121774:CDS0003W00886, ENSG00000121774:CDS0003W00887
1	32043281	32043491	+	9	210	4.7666868683302053e-20	1.4486479364181178e-11	8.376666693615858e-11	2.574	3.25944	3.851764523828467	ENSG00000121774:exon0009W01472	ENSG00000121774	KHDRBS1|ENSG00000121774	protein_coding	exon	9	11	1472	ENSG00000121774:exon0009W01472, ENSG00000121774:exon0009W01473, ENSG00000121774:exon0009W01474, ENSG00000121774:exon0009W01475, ENSG00000121774:exon0009W01476, ENSG00000121774:exon0009W01477, ENSG00000121774:exon0009W01478, ENSG00000121774:exon0009W01479, ENSG00000121774:exon0009W01480
1	32043541	32043591	+	1	50	5.1230633269022776e-6	5.1230633269022776e-6	5.1230633269022776e-6	2.052577206645109	2.052577206645109	2.052577206645109	ENSG00000121774:exon0009W01485	ENSG00000121774	KHDRBS1|ENSG00000121774	protein_coding	exon	9	11	1485	ENSG00000121774:exon0009W01485
1	32154587	32154717	+	5	130	9.64365874556942e-4	0.00306206	0.00848475	2.4721554186512185	2.9111770968168926	3.5667438553027475	ENSG00000025800:CDS0003W02329	ENSG00000025800	KPNA6|ENSG00000025800	protein_coding	CDS	3	15	2329	ENSG00000025800:CDS0003W02329, ENSG00000025800:CDS0003W02330, ENSG00000025800:CDS0003W02331, ENSG00000025800:CDS0003W02332, ENSG00000025800:CDS0003W02333
1	32169901	32169991	+	3	90	5.740496108157771e-4	0.00205067	0.0049121	2.150901207787603	3.455147625934754	5.079285153362268	ENSG00000025800:CDS0014W03094	ENSG00000025800	KPNA6|ENSG00000025800	protein_coding	CDS	14	15	3094	ENSG00000025800:CDS0014W03094, ENSG00000025800:CDS0014W03095, ENSG00000025800:CDS0014W03096
1	32172626	32172716	+	3	90	1.3467334855021337e-5	6.406821189033408e-5	1.2855181952376742e-4	2.4335076933784716	2.9604119606342865	3.308836262065141	ENSG00000250135:intron0001W00096	ENSG00000250135	?|ENSG00000250135	lncRNA	intron	1	1	96	ENSG00000250135:intron0001W00096, ENSG00000250135:intron0001W00097, ENSG00000250135:intron0001W00098
1	32172631	32172721	+	3	90	1.0316837049956598e-5	0.00103675	0.00308664	2.8182590771605702	3.1923141010721867	3.421917744937235	ENSG00000025800:exon0015W03230	ENSG00000025800	KPNA6|ENSG00000025800	protein_coding	exon	15	15	3230	ENSG00000025800:exon0015W03230, ENSG00000025800:exon0015W03231, ENSG00000025800:exon0015W03232
1	32181381	32181511	+	4	130	0.0038063	0.0062253	0.00793282	2.0104058230601747	2.067621877142161	2.146270398656534	ENSG00000084652:CDS0003W00085	ENSG00000084652	TXLNA|ENSG00000084652	protein_coding	CDS	3	11	85	ENSG00000084652:CDS0003W00085, ENSG00000084652:CDS0003W00086, ENSG00000084652:CDS0003W00088, ENSG00000084652:CDS0003W00089
1	32181521	32181577	+	2	56	0.00147067	0.00244771	0.00342474	3.906623898528458	4.261109332784836	4.615594767041214	ENSG00000084652:CDS0003W00092	ENSG00000084652	TXLNA|ENSG00000084652	protein_coding	CDS	3	11	92	ENSG00000084652:CDS0003W00092, ENSG00000084652:CDS0003W00093
1	32184524	32184594	+	2	70	0.00792187	0.00818209	0.00844232	2.9340579425615276	3.2903077397304523	3.6465575368993774	ENSG00000084652:CDS0004W00242	ENSG00000084652	TXLNA|ENSG00000084652	protein_coding	CDS	4	11	242	ENSG00000084652:CDS0004W00242, ENSG00000084652:CDS0004W00243
1	32193247	32193300	+	2	53	4.0304877187386965e-4	6.338493923164885e-4	8.646500127591071e-4	2.5000239599543597	2.6075359181777342	2.715047876401109	ENSG00000084652:CDS0009W00678	ENSG00000084652	TXLNA|ENSG00000084652	protein_coding	CDS	9	11	678	ENSG00000084652:CDS0009W00678, ENSG00000084652:CDS0009W00679
1	32194064	32194154	+	3	90	2.772173631846518e-4	0.00275159	0.00606298	2.750084548513912	3.5057945587095536	4.051257302268214	ENSG00000084652:CDS0010W00719	ENSG00000084652	TXLNA|ENSG00000084652	protein_coding	CDS	10	11	719	ENSG00000084652:CDS0010W00719, ENSG00000084652:CDS0010W00720, ENSG00000084652:CDS0010W00721
1	32204185	32204315	+	5	130	5.841251734504839e-5	2.325061749559376e-4	6.290830647772566e-4	2.693957319997599	2.989061463762241	3.4418185185557273	ENSG00000160050:CDS0002W00180	ENSG00000160050	CCDC28B|ENSG00000160050	protein_coding	CDS	2	2	180	ENSG00000160050:CDS0002W00180, ENSG00000160050:CDS0002W00181, ENSG00000160050:CDS0002W00182, ENSG00000160050:CDS0002W00183, ENSG00000160050:CDS0002W00184
1	32229134	32229184	+	1	50	8.228177085802453e-4	8.228177085802453e-4	8.228177085802453e-4	2.213393046363944	2.213393046363944	2.213393046363944	ENSG00000084623:CDS0005W00405	ENSG00000084623	EIF3I|ENSG00000084623	protein_coding	CDS	5	7	405	ENSG00000084623:CDS0005W00405
1	32231447	32231597	+	6	150	2.1762058417754373e-9	1.7274192146025054e-4	7.51337260779804e-4	2.2658605082116545	3.517773519987327	5.033276174702336	ENSG00000084623:exon0005W00521	ENSG00000084623	EIF3I|ENSG00000084623	protein_coding	exon	5	7	521	ENSG00000084623:exon0005W00521, ENSG00000084623:exon0005W00522, ENSG00000084623:exon0005W00523, ENSG00000084623:exon0005W00524, ENSG00000084623:exon0005W00525, ENSG00000084623:exon0005W00526
1	32274297	32274367	+	2	70	3.4259021804736136e-5	7.795153993523746e-4	0.00152477	2.0772338089018927	2.0957550898328514	2.11428	ENSG00000182866:CDS0002W01154	ENSG00000182866	LCK|ENSG00000182866	protein_coding	CDS	2	10	1154	ENSG00000182866:CDS0002W01154, ENSG00000182866:CDS0002W01155
1	32324478	32324528	+	1	50	1.2513840832836202e-5	1.2513840832836202e-5	1.2513840832836202e-5	2.2888749670883097	2.2888749670883097	2.2888749670883097	ENSG00000116478:CDS0004W01621	ENSG00000116478	HDAC1|ENSG00000116478	protein_coding	CDS	4	12	1621	ENSG00000116478:CDS0004W01621
1	32332169	32332242	+	3	73	1.0154397043087215e-5	2.9411512594919217e-4	8.246120656751011e-4	2.2239381881024625	2.248167291995368	2.2904219530639303	ENSG00000116478:CDS0010W02004	ENSG00000116478	HDAC1|ENSG00000116478	protein_coding	CDS	10	12	2004	ENSG00000116478:CDS0010W02004, ENSG00000116478:CDS0010W02005, ENSG00000116478:CDS0010W02006
1	32334899	32334949	-	1	50	0.0037543	0.0037543	0.0037543	2.1937750970856618	2.1937750970856618	2.1937750970856618	ENSG00000175130:CDS0002W00054	ENSG00000175130	MARCKSL1|ENSG00000175130	protein_coding	CDS	2	2	54	ENSG00000175130:CDS0002W00054
1	32394414	32394464	-	1	50	0.00303708	0.00303708	0.00303708	2.1219707018347935	2.1219707018347935	2.1219707018347935	ENSG00000160058:exon0001W01491	ENSG00000160058	BSDC1|ENSG00000160058	protein_coding	exon	1	11	1491	ENSG00000160058:exon0001W01491
1	32621904	32621948	-	1	44	1.756833779345395e-4	1.756833779345395e-4	1.756833779345395e-4	2.1958550417075413	2.1958550417075413	2.1958550417075413	ENSG00000176261:CDS0009W01087	ENSG00000176261	ZBTB8OS|ENSG00000176261	protein_coding	CDS	9	10	1087	ENSG00000176261:CDS0009W01087
1	32634010	32634060	-	1	50	0.00150523	0.00150523	0.00150523	2.664470223020272	2.664470223020272	2.664470223020272	ENSG00000176261:CDS0002W01695	ENSG00000176261	ZBTB8OS|ENSG00000176261	protein_coding	CDS	2	10	1695	ENSG00000176261:CDS0002W01695
1	32634767	32634792	-	1	25	5.314082257280561e-4	5.314082257280561e-4	5.314082257280561e-4	3.5175873749029383	3.5175873749029383	3.5175873749029383	ENSG00000176261:CDS0002W01735	ENSG00000176261	ZBTB8OS|ENSG00000176261	protein_coding	CDS	2	10	1735	ENSG00000176261:CDS0002W01735
1	32650468	32650529	-	2	61	0.00253802	0.00490043	0.00726284	2.1558960838673458	2.2177768903871993	2.2796576969070532	ENSG00000176261:CDS0001W02521	ENSG00000176261	ZBTB8OS|ENSG00000176261	protein_coding	CDS	1	10	2521	ENSG00000176261:CDS0001W02521, ENSG00000176261:CDS0001W02522
1	32680863	32680913	+	1	50	0.00698828	0.00698828	0.00698828	2.523754264817802	2.523754264817802	2.523754264817802	ENSG00000162521:exon0015W01492	ENSG00000162521	RBBP4|ENSG00000162521	protein_coding	exon	15	15	1492	ENSG00000162521:exon0015W01492
1	32681843	32682013	+	7	170	2.9345803926729824e-5	0.00116908	0.00404953	2.0500031989485503	2.7326972299067993	4.0623254152323724	ENSG00000162521:exon0015W01541	ENSG00000162521	RBBP4|ENSG00000162521	protein_coding	exon	15	15	1541	ENSG00000162521:exon0015W01541, ENSG00000162521:exon0015W01542, ENSG00000162521:exon0015W01543, ENSG00000162521:exon0015W01544, ENSG00000162521:exon0015W01545, ENSG00000162521:exon0015W01546, ENSG00000162521:exon0015W01547
1	32684723	32684873	+	5	150	0.00144493	0.00364212	0.0060584	2.116964496006773	2.4842677384142964	3.2731670102317776	ENSG00000162521:exon0015W01685	ENSG00000162521	RBBP4|ENSG00000162521	protein_coding	exon	15	15	1685	ENSG00000162521:exon0015W01685, ENSG00000162521:exon0015W01686, ENSG00000162521:exon0015W01688, ENSG00000162521:exon0015W01689, ENSG00000162521:exon0015W01690
1	32685143	32685233	+	3	90	7.169178647412028e-4	0.00116462	0.00152875	2.0533172316751718	2.220082555348834	2.5516104110513442	ENSG00000162521:exon0015W01706	ENSG00000162521	RBBP4|ENSG00000162521	protein_coding	exon	15	15	1706	ENSG00000162521:exon0015W01706, ENSG00000162521:exon0015W01707, ENSG00000162521:exon0015W01708
1	32685263	32685453	+	8	190	5.307632112280788e-5	0.00103427	0.00282283	2.1343425292275398	2.3450460661491297	2.657772066052222	ENSG00000162521:exon0015W01712	ENSG00000162521	RBBP4|ENSG00000162521	protein_coding	exon	15	15	1712	ENSG00000162521:exon0015W01712, ENSG00000162521:exon0015W01713, ENSG00000162521:exon0015W01714, ENSG00000162521:exon0015W01715, ENSG00000162521:exon0015W01716, ENSG00000162521:exon0015W01717, ENSG00000162521:exon0015W01718, ENSG00000162521:exon0015W01719
1	32779381	32779573	-	6	192	2.175412281854524e-5	5.751248870693241e-4	0.00288303	2.0951389077552593	2.5365243944533784	3.5330028763619947	ENSG00000134684:CDS0011W00206	ENSG00000134684	YARS1|ENSG00000134684	protein_coding	CDS	11	12	206	ENSG00000134684:CDS0011W00206, ENSG00000134684:CDS0011W00207, ENSG00000134684:CDS0011W00208, ENSG00000134684:CDS0011W00209, ENSG00000134684:CDS0011W00211, ENSG00000134684:exon0011W00213
1	32780084	32780278	-	7	194	5.341932784659096e-7	1.8838045487054543e-4	8.89669035588286e-4	2.002458700670354	2.3568869317699344	3.1943010166843315	ENSG00000134684:CDS0011W00241	ENSG00000134684	YARS1|ENSG00000134684	protein_coding	CDS	11	12	241	ENSG00000134684:CDS0011W00241, ENSG00000134684:CDS0011W00242, ENSG00000134684:CDS0011W00244, ENSG00000134684:CDS0011W00245, ENSG00000134684:CDS0011W00247, ENSG00000134684:CDS0011W00248, ENSG00000134684:CDS0011W00249
1	32781047	32781097	-	1	50	1.6839445457440054e-4	1.6839445457440054e-4	1.6839445457440054e-4	2.2891458910871263	2.2891458910871263	2.2891458910871263	ENSG00000134684:CDS0010W00290	ENSG00000134684	YARS1|ENSG00000134684	protein_coding	CDS	10	12	290	ENSG00000134684:CDS0010W00290
1	32791161	32791304	-	5	143	2.7417667803753066e-7	0.00131876	0.00657672	2.222575440827234	2.34588	2.4716081884920906	ENSG00000134684:CDS0007W00796	ENSG00000134684	YARS1|ENSG00000134684	protein_coding	CDS	7	12	796	ENSG00000134684:CDS0007W00796, ENSG00000134684:CDS0007W00797, ENSG00000134684:CDS0007W00798, ENSG00000134684:CDS0007W00799, ENSG00000134684:intron0006W00801
1	32797751	32797843	-	4	92	2.2788794667037864e-9	3.1712066901956764e-7	1.0016199235001209e-6	2.209358948426609	2.6583180154875814	3.294435709892421	ENSG00000134684:CDS0006W01126	ENSG00000134684	YARS1|ENSG00000134684	protein_coding	CDS	6	12	1126	ENSG00000134684:CDS0006W01126, ENSG00000134684:CDS0006W01127, ENSG00000134684:CDS0006W01128, ENSG00000134684:CDS0006W01129
1	32806481	32806591	-	4	110	9.962152272960929e-5	2.3762071972897736e-4	5.046899202377886e-4	2.0075576919246645	2.138612899849803	2.259221763270598	ENSG00000134684:CDS0004W01562	ENSG00000134684	YARS1|ENSG00000134684	protein_coding	CDS	4	12	1562	ENSG00000134684:CDS0004W01562, ENSG00000134684:CDS0004W01563, ENSG00000134684:CDS0004W01564, ENSG00000134684:CDS0004W01565
1	32810690	32810766	-	3	76	7.604173182112194e-7	1.4669995948226342e-5	4.110390662937042e-5	2.0320155201039425	2.580813747878585	3.1275494686326044	ENSG00000134684:CDS0003W01771	ENSG00000134684	YARS1|ENSG00000134684	protein_coding	CDS	3	12	1771	ENSG00000134684:CDS0003W01771, ENSG00000134684:CDS0003W01772, ENSG00000134684:CDS0003W01773
1	32810910	32810980	-	2	70	3.4358497655939494e-6	1.2126557305200983e-4	2.390952963384257e-4	2.061270118379438	2.29825	2.5352347710481227	ENSG00000134684:CDS0002W01782	ENSG00000134684	YARS1|ENSG00000134684	protein_coding	CDS	2	12	1782	ENSG00000134684:CDS0002W01782, ENSG00000134684:CDS0002W01783
1	32817187	32817294	-	3	107	3.067601797047187e-5	9.209192780338712e-5	1.6366517197568205e-4	2.2179274330047876	2.2472911262168642	2.2896035916312285	ENSG00000134684:CDS0001W02094	ENSG00000134684	YARS1|ENSG00000134684	protein_coding	CDS	1	12	2094	ENSG00000134684:CDS0001W02094, ENSG00000134684:CDS0001W02095, ENSG00000134684:exon0001W02097
1	32826119	32826229	+	4	110	2.6335035832821933e-5	5.869359516440223e-4	0.00190323	2.935389678368692	3.050264715105645	3.233503984737694	ENSG00000116497:CDS0007W00473	ENSG00000116497	S100PBP|ENSG00000116497	protein_coding	CDS	7	16	473	ENSG00000116497:CDS0007W00473, ENSG00000116497:CDS0007W00474, ENSG00000116497:CDS0007W00475, ENSG00000116497:CDS0007W00476
1	32826239	32826309	+	2	70	0.0018707	0.00202074	0.00217078	2.0930537995716803	2.0994047090645136	2.105755618557347	ENSG00000116497:CDS0007W00479	ENSG00000116497	S100PBP|ENSG00000116497	protein_coding	CDS	7	16	479	ENSG00000116497:CDS0007W00479, ENSG00000116497:CDS0007W00480
1	32937148	32937198	-	1	50	0.00509188	0.00509188	0.00509188	4.813830381217497	4.813830381217497	4.813830381217497	ENSG00000116514:CDS0009W00036	ENSG00000116514	RNF19B|ENSG00000116514	protein_coding	CDS	9	9	36	ENSG00000116514:CDS0009W00036
1	32944018	32944088	-	2	70	0.00291774	0.0030681	0.00321846	4.39211	4.425148734838589	4.458182866055639	ENSG00000116514:CDS0006W00381	ENSG00000116514	RNF19B|ENSG00000116514	protein_coding	CDS	6	9	381	ENSG00000116514:CDS0006W00381, ENSG00000116514:CDS0006W00382
1	32946401	32946451	-	1	50	0.0079566	0.0079566	0.0079566	3.471641196454673	3.471641196454673	3.471641196454673	ENSG00000116514:CDS0004W00501	ENSG00000116514	RNF19B|ENSG00000116514	protein_coding	CDS	4	9	501	ENSG00000116514:CDS0004W00501
1	33010639	33010689	-	1	50	8.036862342464186e-4	8.036862342464186e-4	8.036862342464186e-4	2.538724617928318	2.538724617928318	2.538724617928318	ENSG00000004455:exon0010W00136	ENSG00000004455	AK2|ENSG00000004455	protein_coding	exon	10	10	136	ENSG00000004455:exon0010W00136
1	33021652	33021702	-	1	50	7.458146064014262e-5	7.458146064014262e-5	7.458146064014262e-5	2.2356053586029634	2.2356053586029634	2.2356053586029634	ENSG00000004455:CDS0006W00691	ENSG00000004455	AK2|ENSG00000004455	protein_coding	CDS	6	10	691	ENSG00000004455:CDS0006W00691
1	33323882	33323932	-	1	50	0.00147137	0.00147137	0.00147137	2.3903344111855396	2.3903344111855396	2.3903344111855396	ENSG00000134686:exon0022W00014	ENSG00000134686	PHC2|ENSG00000134686	protein_coding	exon	22	22	14	ENSG00000134686:exon0022W00014
1	34855861	34855971	-	3	110	0.00130343	0.00397982	0.00546414	2.638510034181695	2.901655945985234	3.2179890323240317	ENSG00000163866:CDS0004W07158	ENSG00000163866	SMIM12|ENSG00000163866	protein_coding	CDS	4	7	7158	ENSG00000163866:CDS0004W07158, ENSG00000163866:CDS0004W07160, ENSG00000163866:CDS0004W07161
1	35183775	35183925	-	6	150	1.6528886448118776e-10	3.471678891638362e-7	2.0042448580566573e-6	2.2253535609486463	2.641387209643666	2.9662725263819727	ENSG00000116560:exon0010W00372	ENSG00000116560	SFPQ|ENSG00000116560	protein_coding	exon	10	14	372	ENSG00000116560:exon0010W00372, ENSG00000116560:exon0010W00373, ENSG00000116560:exon0010W00374, ENSG00000116560:exon0010W00375, ENSG00000116560:exon0010W00376, ENSG00000116560:exon0010W00377
1	35184558	35184593	-	1	35	1.1580354549242296e-8	1.1580354549242296e-8	1.1580354549242296e-8	2.539219957195728	2.539219957195728	2.539219957195728	ENSG00000116560:CDS0010W00411	ENSG00000116560	SFPQ|ENSG00000116560	protein_coding	CDS	10	14	411	ENSG00000116560:CDS0010W00411
1	35187202	35187251	-	1	49	2.219235444041341e-8	2.219235444041341e-8	2.219235444041341e-8	2.992333745159204	2.992333745159204	2.992333745159204	ENSG00000116560:CDS0008W00543	ENSG00000116560	SFPQ|ENSG00000116560	protein_coding	CDS	8	14	543	ENSG00000116560:CDS0008W00543
1	35187972	35188090	-	5	118	6.849599364759683e-13	3.4578967800501245e-7	1.7112224820043498e-6	2.3919952123466484	2.988100338688794	3.3681881018901922	ENSG00000116560:CDS0007W00581	ENSG00000116560	SFPQ|ENSG00000116560	protein_coding	CDS	7	14	581	ENSG00000116560:CDS0007W00581, ENSG00000116560:CDS0007W00582, ENSG00000116560:CDS0007W00583, ENSG00000116560:CDS0007W00584, ENSG00000116560:CDS0007W00585
1	35189002	35189087	-	3	85	3.0571980422017605e-13	4.082974756392921e-11	1.1892385486868327e-10	2.5157516293316977	2.7719055550959606	3.000451754077135	ENSG00000116560:CDS0006W00633	ENSG00000116560	SFPQ|ENSG00000116560	protein_coding	CDS	6	14	633	ENSG00000116560:CDS0006W00633, ENSG00000116560:CDS0006W00634, ENSG00000116560:CDS0006W00635
1	35189185	35189355	-	7	170	2.9282515359665185e-12	1.5652597862379668e-7	4.230195173775256e-7	2.003448324641628	2.3921448033211825	2.9697983939226944	ENSG00000116560:CDS0005W00642	ENSG00000116560	SFPQ|ENSG00000116560	protein_coding	CDS	5	14	642	ENSG00000116560:CDS0005W00642, ENSG00000116560:CDS0005W00643, ENSG00000116560:CDS0005W00644, ENSG00000116560:CDS0005W00645, ENSG00000116560:CDS0005W00646, ENSG00000116560:CDS0005W00647, ENSG00000116560:CDS0005W00648
1	35358984	35359214	+	10	230	3.697771569839489e-6	3.1907237107481204e-4	0.00136103	2.0784125210966735	2.593543480071251	3.634704876462353	ENSG00000146463:CDS0004W04515	ENSG00000146463	ZMYM4|ENSG00000146463	protein_coding	CDS	4	32	4515	ENSG00000146463:CDS0004W04515, ENSG00000146463:CDS0004W04516, ENSG00000146463:CDS0004W04517, ENSG00000146463:CDS0004W04518, ENSG00000146463:CDS0004W04519, ENSG00000146463:CDS0004W04520, ENSG00000146463:CDS0004W04521, ENSG00000146463:CDS0004W04522, ENSG00000146463:CDS0004W04523, ENSG00000146463:CDS0004W04524
1	35359264	35359334	+	2	70	3.680116872341126e-5	1.829607171516272e-4	3.2912026557984313e-4	2.0670356783453703	2.4374268227798064	2.8078179672142425	ENSG00000146463:CDS0004W04529	ENSG00000146463	ZMYM4|ENSG00000146463	protein_coding	CDS	4	32	4529	ENSG00000146463:CDS0004W04529, ENSG00000146463:CDS0004W04530
1	35388949	35389082	+	6	133	4.145918828933477e-6	1.1877164100822295e-4	2.6393896956864067e-4	2.3297111856843133	3.009345396410307	3.7418562132490787	ENSG00000146463:CDS0015W06015	ENSG00000146463	ZMYM4|ENSG00000146463	protein_coding	CDS	15	32	6015	ENSG00000146463:CDS0015W06015, ENSG00000146463:CDS0015W06016, ENSG00000146463:CDS0015W06017, ENSG00000146463:CDS0015W06018, ENSG00000146463:CDS0015W06019, ENSG00000146463:CDS0015W06020
1	35389967	35390017	+	1	50	0.00754783	0.00754783	0.00754783	2.1327577776476043	2.1327577776476043	2.1327577776476043	ENSG00000146463:CDS0016W06066	ENSG00000146463	ZMYM4|ENSG00000146463	protein_coding	CDS	16	32	6066	ENSG00000146463:CDS0016W06066
1	35405022	35405152	+	4	130	0.00581395	0.00799686	0.00985784	2.55061	2.7270183002778703	3.0828279349398353	ENSG00000146463:CDS0026W06819	ENSG00000146463	ZMYM4|ENSG00000146463	protein_coding	CDS	26	32	6819	ENSG00000146463:CDS0026W06819, ENSG00000146463:CDS0026W06821, ENSG00000146463:CDS0026W06822, ENSG00000146463:CDS0026W06823
1	35419589	35419639	+	1	50	0.0040213	0.0040213	0.0040213	2.5031604380725563	2.5031604380725563	2.5031604380725563	ENSG00000146463:CDS0032W07547	ENSG00000146463	ZMYM4|ENSG00000146463	protein_coding	CDS	32	32	7547	ENSG00000146463:CDS0032W07547
1	35419774	35419924	+	6	150	1.4681824167032191e-4	7.811074443419305e-4	0.00263057	2.0539246837172858	2.5000561312742065	2.8580211613982316	ENSG00000146463:exon0032W07556	ENSG00000146463	ZMYM4|ENSG00000146463	protein_coding	exon	32	32	7556	ENSG00000146463:exon0032W07556, ENSG00000146463:exon0032W07557, ENSG00000146463:exon0032W07558, ENSG00000146463:exon0032W07559, ENSG00000146463:exon0032W07560, ENSG00000146463:exon0032W07561
1	35420054	35420104	+	1	50	0.00210777	0.00210777	0.00210777	2.401386466414969	2.401386466414969	2.401386466414969	ENSG00000146463:exon0032W07570	ENSG00000146463	ZMYM4|ENSG00000146463	protein_coding	exon	32	32	7570	ENSG00000146463:exon0032W07570
1	35735771	35735821	-	1	50	0.00977178	0.00977178	0.00977178	4.089876744623356	4.089876744623356	4.089876744623356	ENSG00000092853:exon0026W00779	ENSG00000092853	CLSPN|ENSG00000092853	protein_coding	exon	26	27	779	ENSG00000092853:exon0026W00779
1	35735851	35735901	-	1	50	1.0281808811082298e-4	1.0281808811082298e-4	1.0281808811082298e-4	2.0720445231233517	2.0720445231233517	2.0720445231233517	ENSG00000092853:exon0026W00783	ENSG00000092853	CLSPN|ENSG00000092853	protein_coding	exon	26	27	783	ENSG00000092853:exon0026W00783
1	35738051	35738097	-	1	46	0.00682201	0.00682201	0.00682201	2.478244903133558	2.478244903133558	2.478244903133558	ENSG00000092853:CDS0022W00891	ENSG00000092853	CLSPN|ENSG00000092853	protein_coding	CDS	22	27	891	ENSG00000092853:CDS0022W00891
1	35738534	35738582	-	1	48	0.00676494	0.00676494	0.00676494	2.95579	2.95579	2.95579	ENSG00000092853:CDS0021W00915	ENSG00000092853	CLSPN|ENSG00000092853	protein_coding	CDS	21	27	915	ENSG00000092853:CDS0021W00915
1	35739135	35739257	-	4	122	2.0638185325489976e-4	0.00150035	0.00338978	2.189312159250181	2.7384973503304666	2.9636898735218993	ENSG00000092853:CDS0020W00945	ENSG00000092853	CLSPN|ENSG00000092853	protein_coding	CDS	20	27	945	ENSG00000092853:CDS0020W00945, ENSG00000092853:CDS0020W00947, ENSG00000092853:CDS0020W00948, ENSG00000092853:CDS0020W00949
1	35739364	35739529	-	7	165	3.138563232643536e-5	0.00118797	0.00594513	2.6427828597120637	3.0626449171013093	3.4936048313148635	ENSG00000092853:CDS0019W00956	ENSG00000092853	CLSPN|ENSG00000092853	protein_coding	CDS	19	27	956	ENSG00000092853:CDS0019W00956, ENSG00000092853:CDS0019W00957, ENSG00000092853:CDS0019W00958, ENSG00000092853:CDS0019W00959, ENSG00000092853:CDS0019W00960, ENSG00000092853:CDS0019W00961, ENSG00000092853:CDS0019W00962
1	35743140	35743241	-	4	101	2.6194715270067947e-4	0.00147798	0.00251437	2.1484402097884443	2.4229459892538823	2.66379	ENSG00000092853:CDS0018W01145	ENSG00000092853	CLSPN|ENSG00000092853	protein_coding	CDS	18	27	1145	ENSG00000092853:CDS0018W01145, ENSG00000092853:CDS0018W01146, ENSG00000092853:CDS0018W01147, ENSG00000092853:CDS0018W01148
1	35743454	35743530	-	3	76	3.430512935883825e-4	5.426618200386631e-4	9.188232771253143e-4	2.3702196390267942	3.0373935153377336	4.280695132767972	ENSG00000092853:CDS0017W01161	ENSG00000092853	CLSPN|ENSG00000092853	protein_coding	CDS	17	27	1161	ENSG00000092853:CDS0017W01161, ENSG00000092853:CDS0017W01162, ENSG00000092853:CDS0017W01163
1	35745490	35745562	-	3	72	0.00509676	0.00632532	0.00716615	2.783766026893061	3.546676617712839	4.181837332835885	ENSG00000092853:CDS0016W01263	ENSG00000092853	CLSPN|ENSG00000092853	protein_coding	CDS	16	27	1263	ENSG00000092853:CDS0016W01263, ENSG00000092853:CDS0016W01264, ENSG00000092853:CDS0016W01265
1	35746805	35746875	-	2	70	0.0052525	0.00730694	0.00936139	2.2475894107120205	2.4413181339271395	2.635046857142259	ENSG00000092853:CDS0015W01329	ENSG00000092853	CLSPN|ENSG00000092853	protein_coding	CDS	15	27	1329	ENSG00000092853:CDS0015W01329, ENSG00000092853:CDS0015W01330
1	35746905	35746975	-	2	70	0.00167936	0.001692	0.00170464	2.102493987224113	2.1765668744439433	2.250639761663774	ENSG00000092853:CDS0015W01334	ENSG00000092853	CLSPN|ENSG00000092853	protein_coding	CDS	15	27	1334	ENSG00000092853:CDS0015W01334, ENSG00000092853:CDS0015W01335
1	35747906	35747956	-	1	50	0.00339661	0.00339661	0.00339661	2.8914818595514924	2.8914818595514924	2.8914818595514924	ENSG00000092853:CDS0014W01384	ENSG00000092853	CLSPN|ENSG00000092853	protein_coding	CDS	14	27	1384	ENSG00000092853:CDS0014W01384
1	35749692	35749811	-	4	119	0.00104852	0.00364828	0.00975361	2.906353628878857	3.464746058350101	4.77637	ENSG00000092853:CDS0011W01472	ENSG00000092853	CLSPN|ENSG00000092853	protein_coding	CDS	11	27	1472	ENSG00000092853:CDS0011W01472, ENSG00000092853:CDS0011W01473, ENSG00000092853:CDS0011W01475, ENSG00000092853:CDS0011W01476
1	35751249	35751459	-	9	210	2.295787075431372e-5	5.903367179133952e-4	0.00220711	2.4136460431437925	3.47945	5.607858509939552	ENSG00000092853:CDS0010W01550	ENSG00000092853	CLSPN|ENSG00000092853	protein_coding	CDS	10	27	1550	ENSG00000092853:CDS0010W01550, ENSG00000092853:CDS0010W01551, ENSG00000092853:CDS0010W01552, ENSG00000092853:CDS0010W01553, ENSG00000092853:CDS0010W01554, ENSG00000092853:CDS0010W01555, ENSG00000092853:CDS0010W01556, ENSG00000092853:CDS0010W01557, ENSG00000092853:CDS0010W01558
1	35753844	35753894	-	1	50	0.00335724	0.00335724	0.00335724	2.1412330943687086	2.1412330943687086	2.1412330943687086	ENSG00000092853:CDS0009W01680	ENSG00000092853	CLSPN|ENSG00000092853	protein_coding	CDS	9	27	1680	ENSG00000092853:CDS0009W01680
1	35760701	35760791	-	3	90	0.00340657	0.00624974	0.0089963	2.288534707857699	2.791084663048879	3.148281835690331	ENSG00000092853:CDS0008W02023	ENSG00000092853	CLSPN|ENSG00000092853	protein_coding	CDS	8	27	2023	ENSG00000092853:CDS0008W02023, ENSG00000092853:CDS0008W02024, ENSG00000092853:CDS0008W02025
1	35762403	35762453	-	1	50	0.00332546	0.00332546	0.00332546	2.1623550239688862	2.1623550239688862	2.1623550239688862	ENSG00000092853:CDS0005W02109	ENSG00000092853	CLSPN|ENSG00000092853	protein_coding	CDS	5	27	2109	ENSG00000092853:CDS0005W02109
1	35763159	35763321	-	7	162	3.4953982268594434e-5	0.00212191	0.00519786	2.1905278941254958	2.715896372163574	3.7588151315751688	ENSG00000092853:CDS0004W02147	ENSG00000092853	CLSPN|ENSG00000092853	protein_coding	CDS	4	27	2147	ENSG00000092853:CDS0004W02147, ENSG00000092853:CDS0004W02148, ENSG00000092853:CDS0004W02149, ENSG00000092853:CDS0004W02150, ENSG00000092853:CDS0004W02151, ENSG00000092853:CDS0004W02152, ENSG00000092853:CDS0004W02153
1	35764265	35764714	-	21	449	4.900539237067565e-7	5.918119513978509e-4	0.00275323	2.386369329394135	3.508838922353752	5.266104692642052	ENSG00000092853:CDS0003W02202	ENSG00000092853	CLSPN|ENSG00000092853	protein_coding	CDS	3	27	2202	ENSG00000092853:CDS0003W02202, ENSG00000092853:CDS0003W02203, ENSG00000092853:CDS0003W02204, ENSG00000092853:CDS0003W02205, ENSG00000092853:CDS0003W02206, ENSG00000092853:CDS0003W02207, ENSG00000092853:CDS0003W02208, ENSG00000092853:CDS0003W02209, ENSG00000092853:CDS0003W02210, ENSG00000092853:CDS0003W02211, ENSG00000092853:CDS0003W02212, ENSG00000092853:CDS0003W02213, ENSG00000092853:CDS0003W022…
1	35765217	35765326	-	4	109	3.6915147950298555e-6	8.376407996018925e-5	2.688255188338842e-4	2.477542827354248	2.9719595851349005	3.484687962711465	ENSG00000092853:CDS0002W02249	ENSG00000092853	CLSPN|ENSG00000092853	protein_coding	CDS	2	27	2249	ENSG00000092853:CDS0002W02249, ENSG00000092853:CDS0002W02250, ENSG00000092853:CDS0002W02251, ENSG00000092853:CDS0002W02252
1	35832096	35832146	+	1	50	0.00706734	0.00706734	0.00706734	3.725744393132569	3.725744393132569	3.725744393132569	ENSG00000134698:CDS0010W01202	ENSG00000134698	AGO4|ENSG00000134698	protein_coding	CDS	10	18	1202	ENSG00000134698:CDS0010W01202
1	35893096	35893146	+	1	50	0.0056035	0.0056035	0.0056035	2.1096158661152575	2.1096158661152575	2.1096158661152575	ENSG00000092847:CDS0005W01166	ENSG00000092847	AGO1|ENSG00000092847	protein_coding	CDS	5	20	1166	ENSG00000092847:CDS0005W01166
1	35920066	35920116	+	1	50	0.00942845	0.00942845	0.00942845	3.0515374777648447	3.0515374777648447	3.0515374777648447	ENSG00000092847:exon0020W02514	ENSG00000092847	AGO1|ENSG00000092847	protein_coding	exon	20	20	2514	ENSG00000092847:exon0020W02514
1	35923026	35923096	+	2	70	5.063988653770661e-4	0.00109601	0.00168563	2.3625544953914446	2.5135571884821353	2.664559881572826	ENSG00000092847:exon0020W02662	ENSG00000092847	AGO1|ENSG00000092847	protein_coding	exon	20	20	2662	ENSG00000092847:exon0020W02662, ENSG00000092847:exon0020W02663
1	35923666	35923756	+	3	90	0.00473929	0.00587476	0.00733935	2.0457865251312466	2.9761460652130403	3.8132814279878358	ENSG00000092847:exon0020W02694	ENSG00000092847	AGO1|ENSG00000092847	protein_coding	exon	20	20	2694	ENSG00000092847:exon0020W02694, ENSG00000092847:exon0020W02695, ENSG00000092847:exon0020W02696
1	35923766	35923836	+	2	70	0.00319279	0.00535772	0.00752265	3.1449907345729877	3.8467456183787885	4.548500502184589	ENSG00000092847:exon0020W02699	ENSG00000092847	AGO1|ENSG00000092847	protein_coding	exon	20	20	2699	ENSG00000092847:exon0020W02699, ENSG00000092847:exon0020W02700
1	35924786	35924836	+	1	50	0.00399713	0.00399713	0.00399713	4.897205878724797	4.897205878724797	4.897205878724797	ENSG00000092847:exon0020W02750	ENSG00000092847	AGO1|ENSG00000092847	protein_coding	exon	20	20	2750	ENSG00000092847:exon0020W02750
1	35924866	35924916	+	1	50	0.00555824	0.00555824	0.00555824	4.22136	4.22136	4.22136	ENSG00000092847:exon0020W02754	ENSG00000092847	AGO1|ENSG00000092847	protein_coding	exon	20	20	2754	ENSG00000092847:exon0020W02754
1	36013914	36013964	+	1	50	0.00441565	0.00441565	0.00441565	3.695222896237417	3.695222896237417	3.695222896237417	ENSG00000126070:CDS0015W04160	ENSG00000126070	AGO3|ENSG00000126070	protein_coding	CDS	15	23	4160	ENSG00000126070:CDS0015W04160
1	36060402	36060452	+	1	50	0.00476598	0.00476598	0.00476598	2.863455173916106	2.863455173916106	2.863455173916106	ENSG00000126070:exon0023W06485	ENSG00000126070	AGO3|ENSG00000126070	protein_coding	exon	23	23	6485	ENSG00000126070:exon0023W06485
1	36093663	36093713	+	1	50	0.00715479	0.00715479	0.00715479	2.511917201956452	2.511917201956452	2.511917201956452	ENSG00000116863:exon0006W00240	ENSG00000116863	ADPRS|ENSG00000116863	protein_coding	exon	6	6	240	ENSG00000116863:exon0006W00240
1	36093743	36093853	+	4	110	0.0051075	0.00615973	0.00722016	2.8618754262132544	3.4929679246246508	4.244905278369025	ENSG00000116863:exon0006W00244	ENSG00000116863	ADPRS|ENSG00000116863	protein_coding	exon	6	6	244	ENSG00000116863:exon0006W00244, ENSG00000116863:exon0006W00245, ENSG00000116863:exon0006W00246, ENSG00000116863:exon0006W00247
1	36136709	36136759	-	1	50	0.00336368	0.00336368	0.00336368	2.0226137374126814	2.0226137374126814	2.0226137374126814	ENSG00000054116:exon0006W00008	ENSG00000054116	TRAPPC3|ENSG00000054116	protein_coding	exon	6	6	8	ENSG00000054116:exon0006W00008
1	36139719	36139789	-	2	70	4.350839870951295e-4	0.00164269	0.00285029	2.296437415723476	2.3104746455067025	2.3245118752899283	ENSG00000054116:CDS0004W00159	ENSG00000054116	TRAPPC3|ENSG00000054116	protein_coding	CDS	4	6	159	ENSG00000054116:CDS0004W00159, ENSG00000054116:CDS0004W00160
1	36140068	36140166	-	4	98	1.7365118261895943e-5	2.075948685885993e-4	4.951798718184749e-4	2.57689	2.9292936993554446	3.2697533159931966	ENSG00000054116:CDS0003W00176	ENSG00000054116	TRAPPC3|ENSG00000054116	protein_coding	CDS	3	6	176	ENSG00000054116:CDS0003W00176, ENSG00000054116:CDS0003W00177, ENSG00000054116:CDS0003W00178, ENSG00000054116:CDS0003W00179
1	36149378	36149428	-	1	50	0.00714806	0.00714806	0.00714806	2.2548916468188924	2.2548916468188924	2.2548916468188924	ENSG00000054116:exon0002W00642	ENSG00000054116	TRAPPC3|ENSG00000054116	protein_coding	exon	2	6	642	ENSG00000054116:exon0002W00642
1	36149478	36149514	-	1	36	0.00431364	0.00431364	0.00431364	2.0616736519908794	2.0616736519908794	2.0616736519908794	ENSG00000054116:exon0002W00647	ENSG00000054116	TRAPPC3|ENSG00000054116	protein_coding	exon	2	6	647	ENSG00000054116:exon0002W00647
1	36178764	36178814	+	1	50	0.0027804	0.0027804	0.0027804	5.097869368160703	5.097869368160703	5.097869368160703	ENSG00000116871:CDS0013W01162	ENSG00000116871	MAP7D1|ENSG00000116871	protein_coding	CDS	13	16	1162	ENSG00000116871:CDS0013W01162
1	36178940	36179025	+	3	85	0.00250969	0.00299249	0.0037248	3.8683134329101905	4.074963320738679	4.48799	ENSG00000116871:CDS0013W01171	ENSG00000116871	MAP7D1|ENSG00000116871	protein_coding	CDS	13	16	1171	ENSG00000116871:CDS0013W01171, ENSG00000116871:CDS0013W01172, ENSG00000116871:CDS0013W01173
1	36179261	36179315	+	2	54	7.276355502940181e-5	3.4339590999259416e-4	6.140282649557866e-4	3.5834951659813252	3.629360053791604	3.675224941601883	ENSG00000116871:CDS0013W01187	ENSG00000116871	MAP7D1|ENSG00000116871	protein_coding	CDS	13	16	1187	ENSG00000116871:CDS0013W01187, ENSG00000116871:CDS0013W01188
1	36180013	36180067	+	2	54	0.00282772	0.00437746	0.0059272	2.947119869929557	3.278972178260779	3.610824486592001	ENSG00000116871:CDS0015W01225	ENSG00000116871	MAP7D1|ENSG00000116871	protein_coding	CDS	15	16	1225	ENSG00000116871:CDS0015W01225, ENSG00000116871:CDS0015W01226
1	36180247	36180325	+	3	78	2.656498178471011e-4	0.00152031	0.00399827	2.085628461123706	2.5448068992823782	2.8609121586257253	ENSG00000116871:CDS0016W01237	ENSG00000116871	MAP7D1|ENSG00000116871	protein_coding	CDS	16	16	1237	ENSG00000116871:CDS0016W01237, ENSG00000116871:exon0016W01239, ENSG00000116871:exon0016W01240
1	36289059	36289109	+	1	50	3.446598276370784e-5	3.446598276370784e-5	3.446598276370784e-5	2.1875140305855583	2.1875140305855583	2.1875140305855583	ENSG00000054118:CDS0007W03232	ENSG00000054118	THRAP3|ENSG00000054118	protein_coding	CDS	7	15	3232	ENSG00000054118:CDS0007W03232
1	36289239	36289489	+	11	250	2.9916788531460964e-8	3.368471621461453e-5	1.660703064922196e-4	2.2744800645118706	2.695108220877783	3.3119826301367774	ENSG00000054118:CDS0007W03241	ENSG00000054118	THRAP3|ENSG00000054118	protein_coding	CDS	7	15	3241	ENSG00000054118:CDS0007W03241, ENSG00000054118:CDS0007W03242, ENSG00000054118:CDS0007W03243, ENSG00000054118:CDS0007W03244, ENSG00000054118:CDS0007W03245, ENSG00000054118:CDS0007W03246, ENSG00000054118:CDS0007W03247, ENSG00000054118:CDS0007W03248, ENSG00000054118:CDS0007W03249, ENSG00000054118:CDS0007W03250, ENSG00000054118:CDS0007W03251
1	36289519	36289569	+	1	50	0.0012719	0.0012719	0.0012719	2.0676120893639207	2.0676120893639207	2.0676120893639207	ENSG00000054118:CDS0007W03255	ENSG00000054118	THRAP3|ENSG00000054118	protein_coding	CDS	7	15	3255	ENSG00000054118:CDS0007W03255
1	36303795	36303865	+	2	70	0.00144872	0.00187552	0.00230231	2.5187375872216955	2.6156736381778782	2.712609689134061	ENSG00000054118:CDS0015W03969	ENSG00000054118	THRAP3|ENSG00000054118	protein_coding	CDS	15	15	3969	ENSG00000054118:CDS0015W03969, ENSG00000054118:CDS0015W03970
1	36303915	36304014	+	4	99	2.749300171876029e-5	1.1005895397319983e-4	1.4720158179036267e-4	2.155040264403456	2.2080106542520603	2.358301469093695	ENSG00000054118:CDS0015W03975	ENSG00000054118	THRAP3|ENSG00000054118	protein_coding	CDS	15	15	3975	ENSG00000054118:CDS0015W03975, ENSG00000054118:CDS0015W03976, ENSG00000054118:CDS0015W03977, ENSG00000054118:CDS0015W03978
1	36304094	36304144	+	1	50	0.00820027	0.00820027	0.00820027	3.0870504202389135	3.0870504202389135	3.0870504202389135	ENSG00000054118:exon0015W03984	ENSG00000054118	THRAP3|ENSG00000054118	protein_coding	exon	15	15	3984	ENSG00000054118:exon0015W03984
1	36460711	36460776	-	2	65	3.429505476575912e-7	8.890053792051482e-7	1.4350602107527054e-6	2.1833949715006327	2.3007574105961726	2.4181198496917125	ENSG00000116898:CDS0005W00251	ENSG00000116898	MRPS15|ENSG00000116898	protein_coding	CDS	5	8	251	ENSG00000116898:CDS0005W00251, ENSG00000116898:CDS0005W00252
1	36461263	36461312	-	1	49	3.7117823398708293e-11	3.7117823398708293e-11	3.7117823398708293e-11	3.2009505394293343	3.2009505394293343	3.2009505394293343	ENSG00000116898:CDS0004W00278	ENSG00000116898	MRPS15|ENSG00000116898	protein_coding	CDS	4	8	278	ENSG00000116898:CDS0004W00278
1	36462087	36462163	-	3	76	3.092646637105652e-11	1.0160782592665367e-5	3.0476132686694064e-5	2.2942100986481746	2.887858018785448	3.383162839482934	ENSG00000116898:CDS0003W00319	ENSG00000116898	MRPS15|ENSG00000116898	protein_coding	CDS	3	8	319	ENSG00000116898:CDS0003W00319, ENSG00000116898:CDS0003W00320, ENSG00000116898:CDS0003W00321
1	36463805	36463850	-	1	45	6.019356705095826e-4	6.019356705095826e-4	6.019356705095826e-4	2.0502	2.0502	2.0502	ENSG00000116898:CDS0002W00405	ENSG00000116898	MRPS15|ENSG00000116898	protein_coding	CDS	2	8	405	ENSG00000116898:CDS0002W00405
1	37492672	37492722	-	1	50	0.00705613	0.00705613	0.00705613	4.288022686328252	4.288022686328252	4.288022686328252	ENSG00000163875:exon0009W00135	ENSG00000163875	MEAF6|ENSG00000163875	protein_coding	exon	9	9	135	ENSG00000163875:exon0009W00135
1	37492752	37492862	-	4	110	3.6801619315811175e-5	6.803620887492597e-4	0.00197721	2.605624635382942	3.02727	4.10132	ENSG00000163875:exon0009W00139	ENSG00000163875	MEAF6|ENSG00000163875	protein_coding	exon	9	9	139	ENSG00000163875:exon0009W00139, ENSG00000163875:exon0009W00140, ENSG00000163875:exon0009W00141, ENSG00000163875:exon0009W00142
1	37492992	37493162	-	6	170	3.604784658970139e-4	0.00316015	0.00885767	2.414244827696516	3.040294002143395	3.8956106309517446	ENSG00000163875:exon0009W00151	ENSG00000163875	MEAF6|ENSG00000163875	protein_coding	exon	9	9	151	ENSG00000163875:exon0009W00151, ENSG00000163875:exon0009W00152, ENSG00000163875:exon0009W00154, ENSG00000163875:exon0009W00155, ENSG00000163875:exon0009W00156, ENSG00000163875:exon0009W00157
1	37493392	37493462	-	2	70	1.734016587682788e-5	1.6842029817988724e-4	3.195004304829466e-4	2.379918691182401	2.4179034460730717	2.455888200963743	ENSG00000163875:exon0009W00171	ENSG00000163875	MEAF6|ENSG00000163875	protein_coding	exon	9	9	171	ENSG00000163875:exon0009W00171, ENSG00000163875:exon0009W00172
1	37509277	37509323	-	1	46	6.887909200060075e-4	6.887909200060075e-4	6.887909200060075e-4	2.811375083499384	2.811375083499384	2.811375083499384	ENSG00000163875:CDS0004W00969	ENSG00000163875	MEAF6|ENSG00000163875	protein_coding	CDS	4	9	969	ENSG00000163875:CDS0004W00969
1	37509454	37509524	-	2	70	0.00492566	0.00694998	0.0089743	2.0800348816245426	2.4611699552200506	2.842305028815558	ENSG00000163875:CDS0003W00978	ENSG00000163875	MEAF6|ENSG00000163875	protein_coding	CDS	3	9	978	ENSG00000163875:CDS0003W00978, ENSG00000163875:CDS0003W00979
1	37513422	37513562	-	6	140	1.6104374060356295e-5	4.26039735938326e-4	0.00107121	2.055176973098112	2.293692545586015	2.5783117292347724	ENSG00000163875:CDS0002W01176	ENSG00000163875	MEAF6|ENSG00000163875	protein_coding	CDS	2	9	1176	ENSG00000163875:CDS0002W01176, ENSG00000163875:CDS0002W01177, ENSG00000163875:CDS0002W01178, ENSG00000163875:CDS0002W01179, ENSG00000163875:CDS0002W01180, ENSG00000163875:CDS0002W01181
1	37514746	37514766	-	1	20	0.0069139	0.0069139	0.0069139	2.4029017525451346	2.4029017525451346	2.4029017525451346	ENSG00000163875:exon0001W01240	ENSG00000163875	MEAF6|ENSG00000163875	protein_coding	exon	1	9	1240	ENSG00000163875:exon0001W01240
1	37568274	37568357	-	3	83	0.00117689	0.00166633	0.00258464	2.6647523082106317	2.9883977459303757	3.4655226243589525	ENSG00000134697:CDS0015W00073	ENSG00000134697	GNL2|ENSG00000134697	protein_coding	CDS	15	17	73	ENSG00000134697:CDS0015W00073, ENSG00000134697:CDS0015W00074, ENSG00000134697:CDS0015W00075
1	37568930	37569280	-	16	350	1.4490951048549844e-4	0.00163021	0.004138	2.0787602122861646	2.906119830104455	4.533928385671434	ENSG00000134697:CDS0014W00106	ENSG00000134697	GNL2|ENSG00000134697	protein_coding	CDS	14	17	106	ENSG00000134697:CDS0014W00106, ENSG00000134697:CDS0014W00107, ENSG00000134697:CDS0014W00108, ENSG00000134697:CDS0014W00109, ENSG00000134697:CDS0014W00110, ENSG00000134697:CDS0014W00111, ENSG00000134697:CDS0014W00112, ENSG00000134697:CDS0014W00113, ENSG00000134697:CDS0014W00114, ENSG00000134697:CDS0014W00115, ENSG00000134697:CDS0014W00116, ENSG00000134697:CDS0014W00117, ENSG00000134697:CDS0014W001…
1	37574704	37574754	-	1	50	0.00350829	0.00350829	0.00350829	4.430510635471478	4.430510635471478	4.430510635471478	ENSG00000134697:CDS0012W00395	ENSG00000134697	GNL2|ENSG00000134697	protein_coding	CDS	12	17	395	ENSG00000134697:CDS0012W00395
1	37575594	37575644	-	1	50	0.0065151	0.0065151	0.0065151	2.4659442425262306	2.4659442425262306	2.4659442425262306	ENSG00000134697:CDS0011W00440	ENSG00000134697	GNL2|ENSG00000134697	protein_coding	CDS	11	17	440	ENSG00000134697:CDS0011W00440
1	37587310	37587480	-	7	170	2.6596479638446633e-5	4.314869416496088e-4	0.00149495	2.0152223881312126	2.7178500488504613	3.256651740282074	ENSG00000134697:CDS0005W01022	ENSG00000134697	GNL2|ENSG00000134697	protein_coding	CDS	5	17	1022	ENSG00000134697:CDS0005W01022, ENSG00000134697:CDS0005W01023, ENSG00000134697:CDS0005W01024, ENSG00000134697:CDS0005W01025, ENSG00000134697:CDS0005W01026, ENSG00000134697:CDS0005W01027, ENSG00000134697:CDS0005W01028
1	37590725	37590845	-	5	120	6.613663332190655e-5	4.119836933810839e-4	0.00102508	2.0013067212754323	2.3236876943875444	2.63659	ENSG00000134697:CDS0004W01191	ENSG00000134697	GNL2|ENSG00000134697	protein_coding	CDS	4	17	1191	ENSG00000134697:CDS0004W01191, ENSG00000134697:CDS0004W01192, ENSG00000134697:CDS0004W01193, ENSG00000134697:CDS0004W01194, ENSG00000134697:CDS0004W01195
1	37592731	37592801	-	2	70	7.722167485975939e-4	0.00134249	0.00191276	2.51591	2.5452810757685613	2.5746558509634525	ENSG00000134697:CDS0003W01291	ENSG00000134697	GNL2|ENSG00000134697	protein_coding	CDS	3	17	1291	ENSG00000134697:CDS0003W01291, ENSG00000134697:CDS0003W01292
1	37682769	37682999	-	7	230	0.00281414	0.00528143	0.00985943	2.222663966690183	3.330962303203615	4.377525215374471	ENSG00000116922:exon0006W00061	ENSG00000116922	C1orf109|ENSG00000116922	protein_coding	exon	6	6	61	ENSG00000116922:exon0006W00061, ENSG00000116922:exon0006W00062, ENSG00000116922:exon0006W00063, ENSG00000116922:exon0006W00065, ENSG00000116922:exon0006W00066, ENSG00000116922:exon0006W00068, ENSG00000116922:exon0006W00070
1	37686332	37686402	-	2	70	0.00375204	0.00409622	0.0044404	2.111897803629247	2.343414578266432	2.574931352903617	ENSG00000116922:CDS0005W00240	ENSG00000116922	C1orf109|ENSG00000116922	protein_coding	CDS	5	6	240	ENSG00000116922:CDS0005W00240, ENSG00000116922:CDS0005W00241
1	37803184	37803354	-	6	170	9.146417341657253e-5	0.00245452	0.00589101	2.130015036525097	2.745213616113099	3.3007452813003586	ENSG00000196449:exon0005W00013	ENSG00000196449	YRDC|ENSG00000196449	protein_coding	exon	5	5	13	ENSG00000196449:exon0005W00013, ENSG00000196449:exon0005W00014, ENSG00000196449:exon0005W00015, ENSG00000196449:exon0005W00016, ENSG00000196449:exon0005W00018, ENSG00000196449:exon0005W00019
1	37957574	37957784	-	8	210	1.905099315142293e-5	3.9226702240726156e-4	6.934111775458174e-4	2.0124484875464748	2.2100882845849616	2.585027392597169	ENSG00000183431:exon0016W00031	ENSG00000183431	SF3A3|ENSG00000183431	protein_coding	exon	16	16	31	ENSG00000183431:exon0016W00031, ENSG00000183431:exon0016W00032, ENSG00000183431:exon0016W00034, ENSG00000183431:exon0016W00035, ENSG00000183431:exon0016W00036, ENSG00000183431:exon0016W00037, ENSG00000183431:exon0016W00038, ENSG00000183431:exon0016W00039
1	37960139	37960175	-	1	36	9.19190632538231e-5	9.19190632538231e-5	9.19190632538231e-5	2.1482565708465557	2.1482565708465557	2.1482565708465557	ENSG00000183431:CDS0015W00160	ENSG00000183431	SF3A3|ENSG00000183431	protein_coding	CDS	15	16	160	ENSG00000183431:CDS0015W00160
1	37969630	37969735	-	4	105	9.637018464373643e-11	1.90290790068911e-6	7.602680024050847e-6	2.208418043904211	2.75999	3.08353	ENSG00000183431:CDS0012W00634	ENSG00000183431	SF3A3|ENSG00000183431	protein_coding	CDS	12	16	634	ENSG00000183431:CDS0012W00634, ENSG00000183431:CDS0012W00635, ENSG00000183431:CDS0012W00636, ENSG00000183431:CDS0012W00637
1	37980665	37980724	-	2	59	4.6020028544050105e-7	2.8849084631761786e-6	5.3096166409118566e-6	2.2316431837752377	2.3145912364746257	2.397539289174014	ENSG00000183431:CDS0008W01183	ENSG00000183431	SF3A3|ENSG00000183431	protein_coding	CDS	8	16	1183	ENSG00000183431:CDS0008W01183, ENSG00000183431:CDS0008W01184
1	37984208	37984260	-	2	52	2.128166389509792e-8	4.726446039142494e-8	7.324725688775196e-8	2.4550602735961298	2.706749822681698	2.9584393717672666	ENSG00000183431:CDS0006W01360	ENSG00000183431	SF3A3|ENSG00000183431	protein_coding	CDS	6	16	1360	ENSG00000183431:CDS0006W01360, ENSG00000183431:CDS0006W01361
1	37984706	37984779	-	3	73	3.760115839023842e-7	3.637064339645564e-6	9.727053848378708e-6	2.424679527135797	2.5366261852320577	2.731503040982722	ENSG00000183431:CDS0005W01385	ENSG00000183431	SF3A3|ENSG00000183431	protein_coding	CDS	5	16	1385	ENSG00000183431:CDS0005W01385, ENSG00000183431:CDS0005W01386, ENSG00000183431:CDS0005W01387
1	37987632	37987678	-	1	46	1.5843562417452162e-6	1.5843562417452162e-6	1.5843562417452162e-6	2.3897856253869976	2.3897856253869976	2.3897856253869976	ENSG00000183431:CDS0004W01532	ENSG00000183431	SF3A3|ENSG00000183431	protein_coding	CDS	4	16	1532	ENSG00000183431:CDS0004W01532
1	37987783	37987886	-	3	103	3.350926353579744e-13	0.00328006	0.00984019	2.6509898433218364	3.0564229947748123	3.331204772197545	ENSG00000183431:CDS0003W01539	ENSG00000183431	SF3A3|ENSG00000183431	protein_coding	CDS	3	16	1539	ENSG00000183431:CDS0003W01539, ENSG00000183431:CDS0003W01540, ENSG00000183431:intron0002W01542
1	37989547	37989595	-	1	48	2.433472683803113e-9	2.433472683803113e-9	2.433472683803113e-9	3.4113229057510397	3.4113229057510397	3.4113229057510397	ENSG00000183431:CDS0002W01628	ENSG00000183431	SF3A3|ENSG00000183431	protein_coding	CDS	2	16	1628	ENSG00000183431:CDS0002W01628
1	37989869	37990015	-	5	146	1.803891758702588e-8	1.3000582590133854e-6	3.8118791620710465e-6	2.0220141452768203	2.6919481982597087	3.08177	ENSG00000183431:CDS0001W01644	ENSG00000183431	SF3A3|ENSG00000183431	protein_coding	CDS	1	16	1644	ENSG00000183431:CDS0001W01644, ENSG00000183431:CDS0001W01645, ENSG00000183431:CDS0001W01646, ENSG00000183431:CDS0001W01647, ENSG00000183431:exon0001W01649
1	38012753	38012865	+	3	112	1.0362047057055338e-4	0.00125884	0.00292486	2.2029650351670833	2.46536	2.72663	ENSG00000183520:exon0002W00176	ENSG00000183520	UTP11|ENSG00000183520	protein_coding	exon	2	8	176	ENSG00000183520:exon0002W00176, ENSG00000183520:CDS0002W00178, ENSG00000183520:CDS0002W00179
1	38016358	38016408	+	1	50	1.1812474203400523e-4	1.1812474203400523e-4	1.1812474203400523e-4	2.173018471756401	2.173018471756401	2.173018471756401	ENSG00000183520:CDS0003W00356	ENSG00000183520	UTP11|ENSG00000183520	protein_coding	CDS	3	8	356	ENSG00000183520:CDS0003W00356
1	38018483	38018577	+	4	94	5.778748723142207e-6	8.122667982401698e-5	2.851754937561145e-4	2.246351842246858	2.4809205104001837	2.609174382255716	ENSG00000183520:CDS0004W00462	ENSG00000183520	UTP11|ENSG00000183520	protein_coding	CDS	4	8	462	ENSG00000183520:CDS0004W00462, ENSG00000183520:CDS0004W00463, ENSG00000183520:CDS0004W00464, ENSG00000183520:CDS0004W00465
1	38019058	38019108	+	1	50	0.00275024	0.00275024	0.00275024	2.2345901453143204	2.2345901453143204	2.2345901453143204	ENSG00000183520:CDS0005W00491	ENSG00000183520	UTP11|ENSG00000183520	protein_coding	CDS	5	8	491	ENSG00000183520:CDS0005W00491
1	38019252	38019383	+	6	131	2.0793575248788398e-10	1.4717285803424162e-6	4.713344326694838e-6	2.872067154800517	3.2631844462152455	3.5914	ENSG00000183520:CDS0006W00501	ENSG00000183520	UTP11|ENSG00000183520	protein_coding	CDS	6	8	501	ENSG00000183520:CDS0006W00501, ENSG00000183520:CDS0006W00502, ENSG00000183520:CDS0006W00503, ENSG00000183520:CDS0006W00504, ENSG00000183520:CDS0006W00505, ENSG00000183520:CDS0006W00506
1	38022698	38022809	+	5	111	6.108691585278428e-12	2.6228939460680593e-6	1.1532290940487985e-5	2.47114	2.8106436299797646	3.0930905804682935	ENSG00000183520:CDS0007W00674	ENSG00000183520	UTP11|ENSG00000183520	protein_coding	CDS	7	8	674	ENSG00000183520:CDS0007W00674, ENSG00000183520:CDS0007W00675, ENSG00000183520:CDS0007W00676, ENSG00000183520:CDS0007W00677, ENSG00000183520:CDS0007W00678
1	38023544	38023594	+	1	50	9.400768564704138e-5	9.400768564704138e-5	9.400768564704138e-5	2.3378711883733168	2.3378711883733168	2.3378711883733168	ENSG00000183520:CDS0008W00717	ENSG00000183520	UTP11|ENSG00000183520	protein_coding	CDS	8	8	717	ENSG00000183520:CDS0008W00717
1	38838957	38839027	-	2	70	0.00626082	0.00638916	0.0065175	2.5807202723407765	2.6980230089450283	2.81533	ENSG00000116954:exon0008W00039	ENSG00000116954	RRAGC|ENSG00000116954	protein_coding	exon	8	8	39	ENSG00000116954:exon0008W00039, ENSG00000116954:exon0008W00040
1	38851614	38851664	-	1	50	0.00620125	0.00620125	0.00620125	2.328022656969618	2.328022656969618	2.328022656969618	ENSG00000116954:CDS0006W00671	ENSG00000116954	RRAGC|ENSG00000116954	protein_coding	CDS	6	8	671	ENSG00000116954:CDS0006W00671
1	38851614	38851664	-	1	50	0.00601051	0.00601051	0.00601051	2.328022656969618	2.328022656969618	2.328022656969618	ENSG00000273637:exon0010W00615	ENSG00000273637	?|ENSG00000273637	lncRNA	exon	10	12	615	ENSG00000273637:exon0010W00615
1	38863542	38863712	-	7	170	5.5467031705940275e-9	0.00160339	0.00630809	2.15051	2.6107355372818954	2.98059	ENSG00000273637:intron0006W01212	ENSG00000273637	?|ENSG00000273637	lncRNA	intron	6	11	1212	ENSG00000273637:intron0006W01212, ENSG00000273637:intron0006W01213, ENSG00000273637:intron0006W01214, ENSG00000273637:intron0006W01215, ENSG00000273637:intron0006W01216, ENSG00000273637:intron0006W01217, ENSG00000273637:intron0006W01218
1	38863552	38863722	-	7	170	9.088952353759476e-9	6.758306887240136e-4	0.00389246	2.1393742044525044	2.653912081034604	3.132364186968364	ENSG00000214114:exon0006W00054	ENSG00000214114	MYCBP|ENSG00000214114	protein_coding	exon	6	6	54	ENSG00000214114:exon0006W00054, ENSG00000214114:exon0006W00055, ENSG00000214114:exon0006W00056, ENSG00000214114:exon0006W00057, ENSG00000214114:exon0006W00058, ENSG00000214114:exon0006W00059, ENSG00000214114:exon0006W00060
1	38866879	38866929	-	1	50	0.00113979	0.00113979	0.00113979	2.099711177422317	2.099711177422317	2.099711177422317	ENSG00000214114:CDS0005W00220	ENSG00000214114	MYCBP|ENSG00000214114	protein_coding	CDS	5	6	220	ENSG00000214114:CDS0005W00220
1	38866879	38866929	-	1	50	0.00104996	0.00104996	0.00104996	2.099711177422317	2.099711177422317	2.099711177422317	ENSG00000273637:exon0005W01379	ENSG00000273637	?|ENSG00000273637	lncRNA	exon	5	12	1379	ENSG00000273637:exon0005W01379
1	38866879	38866929	-	1	50	0.00111787	0.00111787	0.00111787	2.099711177422317	2.099711177422317	2.099711177422317	ENSG00000274944:CDS0005W00120	ENSG00000274944	?|ENSG00000274944	protein_coding	CDS	5	6	120	ENSG00000274944:CDS0005W00120
1	39004452	39004502	+	1	50	5.432455335808178e-5	5.432455335808178e-5	5.432455335808178e-5	2.1499110191379405	2.1499110191379405	2.1499110191379405	ENSG00000174574:exon0005W00660	ENSG00000174574	AKIRIN1|ENSG00000174574	protein_coding	exon	5	5	660	ENSG00000174574:exon0005W00660
1	39004532	39004702	+	7	170	1.8945208372536972e-12	4.622696211056038e-8	2.8498794599286933e-7	2.7916805867707226	3.593579730375765	4.223708378370281	ENSG00000174574:exon0005W00664	ENSG00000174574	AKIRIN1|ENSG00000174574	protein_coding	exon	5	5	664	ENSG00000174574:exon0005W00664, ENSG00000174574:exon0005W00665, ENSG00000174574:exon0005W00666, ENSG00000174574:exon0005W00667, ENSG00000174574:exon0005W00668, ENSG00000174574:exon0005W00669, ENSG00000174574:exon0005W00670
1	39005372	39005482	+	4	110	1.5247932206133852e-4	0.00283891	0.00832151	2.006389415323614	2.4888763800769387	2.992808717283782	ENSG00000174574:exon0005W00706	ENSG00000174574	AKIRIN1|ENSG00000174574	protein_coding	exon	5	5	706	ENSG00000174574:exon0005W00706, ENSG00000174574:exon0005W00707, ENSG00000174574:exon0005W00708, ENSG00000174574:exon0005W00709
1	39026317	39026402	+	3	85	8.564972894279475e-12	2.102754218597245e-10	5.542825790562147e-10	2.902222229841177	3.0996107868220575	3.3473596299058883	ENSG00000168653:exon0001W00001	ENSG00000168653	NDUFS5|ENSG00000168653	protein_coding	exon	1	3	1	ENSG00000168653:exon0001W00001, ENSG00000168653:exon0001W00002, ENSG00000168653:exon0001W00003
1	39028724	39028940	+	10	216	1.411269262284946e-25	4.290497354510095e-16	4.265019031975294e-15	3.2484289420370613	4.329798290560795	4.766283341302249	ENSG00000168653:CDS0002W00123	ENSG00000168653	NDUFS5|ENSG00000168653	protein_coding	CDS	2	3	123	ENSG00000168653:CDS0002W00123, ENSG00000168653:CDS0002W00124, ENSG00000168653:CDS0002W00125, ENSG00000168653:CDS0002W00126, ENSG00000168653:CDS0002W00127, ENSG00000168653:CDS0002W00128, ENSG00000168653:CDS0002W00129, ENSG00000168653:CDS0002W00130, ENSG00000168653:CDS0002W00131, ENSG00000168653:CDS0002W00132
1	39034340	39034493	+	6	153	3.5373892783900104e-16	3.41747838625729e-4	0.00199776	2.485438632857962	3.122666973840264	3.852224136584843	ENSG00000168653:intron0002W00404	ENSG00000168653	NDUFS5|ENSG00000168653	protein_coding	intron	2	2	404	ENSG00000168653:intron0002W00404, ENSG00000168653:intron0002W00405, ENSG00000168653:CDS0003W00407, ENSG00000168653:CDS0003W00408, ENSG00000168653:CDS0003W00409, ENSG00000168653:CDS0003W00410
1	39285102	39285152	+	1	50	0.00336862	0.00336862	0.00336862	2.182032788850894	2.182032788850894	2.182032788850894	ENSG00000127603:CDS0020W10186	ENSG00000127603	MACF1|ENSG00000127603	protein_coding	CDS	20	113	10186	ENSG00000127603:CDS0020W10186
1	39291969	39292038	+	2	69	2.5476386031743467e-4	8.619345801295418e-4	0.00146911	2.666610382756879	2.8125409748467156	2.9584715669365522	ENSG00000127603:CDS0023W10530	ENSG00000127603	MACF1|ENSG00000127603	protein_coding	CDS	23	113	10530	ENSG00000127603:CDS0023W10530, ENSG00000127603:CDS0023W10531
1	39292765	39292835	+	2	70	0.00614142	0.00638829	0.00663515	2.105733035590066	2.4253134689034894	2.7448939022169125	ENSG00000127603:CDS0024W10569	ENSG00000127603	MACF1|ENSG00000127603	protein_coding	CDS	24	113	10569	ENSG00000127603:CDS0024W10569, ENSG00000127603:CDS0024W10570
1	39310364	39310414	+	1	50	0.00431212	0.00431212	0.00431212	4.2659099336293975	4.2659099336293975	4.2659099336293975	ENSG00000127603:CDS0033W11451	ENSG00000127603	MACF1|ENSG00000127603	protein_coding	CDS	33	113	11451	ENSG00000127603:CDS0033W11451
1	39310830	39310940	+	4	110	0.00348338	0.0048759	0.00807872	2.4591987149357015	2.9487925722919917	3.686581884804832	ENSG00000127603:CDS0034W11474	ENSG00000127603	MACF1|ENSG00000127603	protein_coding	CDS	34	113	11474	ENSG00000127603:CDS0034W11474, ENSG00000127603:CDS0034W11475, ENSG00000127603:CDS0034W11476, ENSG00000127603:CDS0034W11477
1	39324192	39324262	+	2	70	2.837723322688735e-4	0.00139549	0.00250721	2.2331383901070856	2.513827330627534	2.794516271147982	ENSG00000127603:CDS0042W12140	ENSG00000127603	MACF1|ENSG00000127603	protein_coding	CDS	42	113	12140	ENSG00000127603:CDS0042W12140, ENSG00000127603:CDS0042W12141
1	39331462	39331512	+	1	50	0.0017695	0.0017695	0.0017695	2.2453400085453983	2.2453400085453983	2.2453400085453983	ENSG00000127603:CDS0046W12506	ENSG00000127603	MACF1|ENSG00000127603	protein_coding	CDS	46	113	12506	ENSG00000127603:CDS0046W12506
1	39333142	39333292	+	4	150	1.2320108792066215e-4	0.00303017	0.0064552	2.056832404689941	2.470262157518266	2.972460695775221	ENSG00000127603:CDS0046W12590	ENSG00000127603	MACF1|ENSG00000127603	protein_coding	CDS	46	113	12590	ENSG00000127603:CDS0046W12590, ENSG00000127603:CDS0046W12592, ENSG00000127603:CDS0046W12593, ENSG00000127603:CDS0046W12595
1	39333302	39333372	+	2	70	1.7039736575234475e-4	2.733935793389043e-4	3.763897929254638e-4	2.1778422707957947	2.2736468747441725	2.3694514786925502	ENSG00000127603:CDS0046W12598	ENSG00000127603	MACF1|ENSG00000127603	protein_coding	CDS	46	113	12598	ENSG00000127603:CDS0046W12598, ENSG00000127603:CDS0046W12599
1	39333382	39333452	+	2	70	8.986598685101952e-4	0.00109454	0.00129043	2.17074	2.189683810984289	2.208630058596818	ENSG00000127603:CDS0046W12602	ENSG00000127603	MACF1|ENSG00000127603	protein_coding	CDS	46	113	12602	ENSG00000127603:CDS0046W12602, ENSG00000127603:CDS0046W12603
1	39333942	39334012	+	2	70	9.124672515459781e-4	0.001364	0.00181554	2.654830318213775	2.8164356780614543	2.978041037909134	ENSG00000127603:CDS0046W12630	ENSG00000127603	MACF1|ENSG00000127603	protein_coding	CDS	46	113	12630	ENSG00000127603:CDS0046W12630, ENSG00000127603:CDS0046W12631
1	39334602	39335152	+	26	550	2.85627136018853e-7	0.00103738	0.00944081	2.0149683156595044	2.6728263438898225	3.684472324003227	ENSG00000127603:CDS0046W12663	ENSG00000127603	MACF1|ENSG00000127603	protein_coding	CDS	46	113	12663	ENSG00000127603:CDS0046W12663, ENSG00000127603:CDS0046W12664, ENSG00000127603:CDS0046W12665, ENSG00000127603:CDS0046W12666, ENSG00000127603:CDS0046W12667, ENSG00000127603:CDS0046W12668, ENSG00000127603:CDS0046W12669, ENSG00000127603:CDS0046W12670, ENSG00000127603:CDS0046W12671, ENSG00000127603:CDS0046W12672, ENSG00000127603:CDS0046W12673, ENSG00000127603:CDS0046W12674, ENSG00000127603:CDS0046W126…
1	39335242	39335572	+	15	330	5.968793910087397e-7	2.2153804029747357e-4	8.9125602006598e-4	2.0680691096300436	2.6050650392057766	3.5042072494385774	ENSG00000127603:CDS0046W12695	ENSG00000127603	MACF1|ENSG00000127603	protein_coding	CDS	46	113	12695	ENSG00000127603:CDS0046W12695, ENSG00000127603:CDS0046W12696, ENSG00000127603:CDS0046W12697, ENSG00000127603:CDS0046W12698, ENSG00000127603:CDS0046W12699, ENSG00000127603:CDS0046W12700, ENSG00000127603:CDS0046W12701, ENSG00000127603:CDS0046W12702, ENSG00000127603:CDS0046W12703, ENSG00000127603:CDS0046W12704, ENSG00000127603:CDS0046W12705, ENSG00000127603:CDS0046W12706, ENSG00000127603:CDS0046W127…
1	39349537	39349587	+	1	50	0.00865997	0.00865997	0.00865997	2.0622807922362703	2.0622807922362703	2.0622807922362703	ENSG00000127603:CDS0051W13405	ENSG00000127603	MACF1|ENSG00000127603	protein_coding	CDS	51	113	13405	ENSG00000127603:CDS0051W13405
1	39350924	39351014	+	3	90	0.00212182	0.00265902	0.00301902	2.2548633926150106	2.885727788355541	3.429641746609277	ENSG00000127603:CDS0052W13473	ENSG00000127603	MACF1|ENSG00000127603	protein_coding	CDS	52	113	13473	ENSG00000127603:CDS0052W13473, ENSG00000127603:CDS0052W13474, ENSG00000127603:CDS0052W13475
1	39357494	39357884	+	17	390	9.930878992173169e-8	6.096914042688702e-4	0.00522003	2.0116479255500255	2.601211710284046	3.913594980692253	ENSG00000127603:CDS0054W13801	ENSG00000127603	MACF1|ENSG00000127603	protein_coding	CDS	54	113	13801	ENSG00000127603:CDS0054W13801, ENSG00000127603:CDS0054W13802, ENSG00000127603:CDS0054W13803, ENSG00000127603:CDS0054W13804, ENSG00000127603:CDS0054W13805, ENSG00000127603:CDS0054W13806, ENSG00000127603:CDS0054W13807, ENSG00000127603:CDS0054W13808, ENSG00000127603:CDS0054W13810, ENSG00000127603:CDS0054W13811, ENSG00000127603:CDS0054W13812, ENSG00000127603:CDS0054W13813, ENSG00000127603:CDS0054W138…
1	39361419	39361469	+	1	50	0.00771222	0.00771222	0.00771222	2.1496444040048095	2.1496444040048095	2.1496444040048095	ENSG00000127603:CDS0058W13996	ENSG00000127603	MACF1|ENSG00000127603	protein_coding	CDS	58	113	13996	ENSG00000127603:CDS0058W13996
1	39368147	39368314	+	7	167	3.3695564588176246e-7	2.558360190337577e-4	6.952114791557233e-4	2.00111	2.399017378465982	2.989038015539742	ENSG00000127603:CDS0059W14331	ENSG00000127603	MACF1|ENSG00000127603	protein_coding	CDS	59	113	14331	ENSG00000127603:CDS0059W14331, ENSG00000127603:CDS0059W14332, ENSG00000127603:CDS0059W14333, ENSG00000127603:CDS0059W14334, ENSG00000127603:CDS0059W14335, ENSG00000127603:CDS0059W14336, ENSG00000127603:CDS0059W14337
1	39370029	39370186	+	7	157	2.978664642620297e-6	8.068518883400043e-5	2.262606510957936e-4	2.2311461833115223	2.4406501144972883	2.609627664700956	ENSG00000127603:CDS0060W14425	ENSG00000127603	MACF1|ENSG00000127603	protein_coding	CDS	60	113	14425	ENSG00000127603:CDS0060W14425, ENSG00000127603:CDS0060W14426, ENSG00000127603:CDS0060W14427, ENSG00000127603:CDS0060W14428, ENSG00000127603:CDS0060W14429, ENSG00000127603:CDS0060W14430, ENSG00000127603:CDS0060W14431
1	39372478	39372528	+	1	50	6.274935119585688e-4	6.274935119585688e-4	6.274935119585688e-4	2.395384209660134	2.395384209660134	2.395384209660134	ENSG00000127603:CDS0061W14548	ENSG00000127603	MACF1|ENSG00000127603	protein_coding	CDS	61	113	14548	ENSG00000127603:CDS0061W14548
1	39379222	39379292	+	2	70	0.00286218	0.0055865	0.00831083	2.015194211928287	2.0505411780966765	2.085888144265066	ENSG00000127603:CDS0063W14885	ENSG00000127603	MACF1|ENSG00000127603	protein_coding	CDS	63	113	14885	ENSG00000127603:CDS0063W14885, ENSG00000127603:CDS0063W14886
1	39382032	39382152	+	4	120	6.06399332496196e-4	0.00423135	0.00740318	2.1578296971721413	2.422415933943076	2.8439497529812128	ENSG00000127603:CDS0065W15024	ENSG00000127603	MACF1|ENSG00000127603	protein_coding	CDS	65	113	15024	ENSG00000127603:CDS0065W15024, ENSG00000127603:CDS0065W15025, ENSG00000127603:CDS0065W15027, ENSG00000127603:CDS0065W15028
1	39387446	39387496	+	1	50	0.00734592	0.00734592	0.00734592	2.0253753042792995	2.0253753042792995	2.0253753042792995	ENSG00000127603:CDS0067W15295	ENSG00000127603	MACF1|ENSG00000127603	protein_coding	CDS	67	113	15295	ENSG00000127603:CDS0067W15295
1	39387546	39387596	+	1	50	0.00762826	0.00762826	0.00762826	2.077346066499596	2.077346066499596	2.077346066499596	ENSG00000127603:CDS0067W15300	ENSG00000127603	MACF1|ENSG00000127603	protein_coding	CDS	67	113	15300	ENSG00000127603:CDS0067W15300
1	39387646	39387896	+	10	250	2.9227348655203415e-10	1.3391032197294556e-4	6.691234794302674e-4	2.0775961581131597	3.054855812034054	3.7719107913525085	ENSG00000127603:CDS0067W15305	ENSG00000127603	MACF1|ENSG00000127603	protein_coding	CDS	67	113	15305	ENSG00000127603:CDS0067W15305, ENSG00000127603:CDS0067W15307, ENSG00000127603:CDS0067W15308, ENSG00000127603:CDS0067W15309, ENSG00000127603:CDS0067W15310, ENSG00000127603:CDS0067W15311, ENSG00000127603:CDS0067W15312, ENSG00000127603:CDS0067W15313, ENSG00000127603:CDS0067W15314, ENSG00000127603:CDS0067W15315
1	39388046	39388096	+	1	50	5.64276181344671e-4	5.64276181344671e-4	5.64276181344671e-4	2.0475543669442198	2.0475543669442198	2.0475543669442198	ENSG00000127603:CDS0067W15325	ENSG00000127603	MACF1|ENSG00000127603	protein_coding	CDS	67	113	15325	ENSG00000127603:CDS0067W15325
1	39388126	39388216	+	3	90	2.1603225469555345e-5	7.43523251643812e-5	1.7002202522208308e-4	2.1227894077426566	2.325550823354692	2.6013824954835982	ENSG00000127603:CDS0067W15329	ENSG00000127603	MACF1|ENSG00000127603	protein_coding	CDS	67	113	15329	ENSG00000127603:CDS0067W15329, ENSG00000127603:CDS0067W15330, ENSG00000127603:CDS0067W15331
1	39388246	39388316	+	2	70	3.720229785554995e-4	7.115228592952094e-4	0.00105102	2.538863535647085	2.784776846934426	3.030690158221767	ENSG00000127603:CDS0067W15335	ENSG00000127603	MACF1|ENSG00000127603	protein_coding	CDS	67	113	15335	ENSG00000127603:CDS0067W15335, ENSG00000127603:CDS0067W15336
1	39388406	39388476	+	2	70	1.1941290711762368e-4	0.00128188	0.00244434	2.1686915589279843	2.3853747260317295	2.6020578931354743	ENSG00000127603:CDS0067W15343	ENSG00000127603	MACF1|ENSG00000127603	protein_coding	CDS	67	113	15343	ENSG00000127603:CDS0067W15343, ENSG00000127603:CDS0067W15344
1	39388506	39388596	+	3	90	1.1258591578997514e-4	3.4119321816824226e-4	6.841195257099015e-4	2.70444	2.782480194086638	2.9319969848193814	ENSG00000127603:CDS0067W15348	ENSG00000127603	MACF1|ENSG00000127603	protein_coding	CDS	67	113	15348	ENSG00000127603:CDS0067W15348, ENSG00000127603:CDS0067W15349, ENSG00000127603:CDS0067W15350
1	39410182	39410232	+	1	50	0.00757021	0.00757021	0.00757021	2.7323203158253357	2.7323203158253357	2.7323203158253357	ENSG00000127603:exon0069W16433	ENSG00000127603	MACF1|ENSG00000127603	protein_coding	exon	69	113	16433	ENSG00000127603:exon0069W16433
1	39411185	39411275	+	3	90	7.35276173339411e-4	0.00521001	0.00764971	3.1449727320775542	3.5484858357077194	3.762359889933724	ENSG00000127603:CDS0069W16483	ENSG00000127603	MACF1|ENSG00000127603	protein_coding	CDS	69	113	16483	ENSG00000127603:CDS0069W16483, ENSG00000127603:CDS0069W16484, ENSG00000127603:CDS0069W16485
1	39422373	39422535	+	7	162	1.6706538734418148e-12	1.106407235214056e-6	7.503876561724985e-6	2.730716254133673	3.3628045326392635	4.030795622151409	ENSG00000127603:CDS0070W17043	ENSG00000127603	MACF1|ENSG00000127603	protein_coding	CDS	70	113	17043	ENSG00000127603:CDS0070W17043, ENSG00000127603:CDS0070W17044, ENSG00000127603:CDS0070W17045, ENSG00000127603:CDS0070W17046, ENSG00000127603:CDS0070W17047, ENSG00000127603:CDS0070W17048, ENSG00000127603:CDS0070W17049
1	39422869	39422900	+	1	31	0.00207472	0.00207472	0.00207472	2.1099971349757225	2.1099971349757225	2.1099971349757225	ENSG00000127603:CDS0071W17068	ENSG00000127603	MACF1|ENSG00000127603	protein_coding	CDS	71	113	17068	ENSG00000127603:CDS0071W17068
1	39423980	39424177	+	7	197	7.048822745416787e-8	0.00136212	0.00860553	2.0791134894063963	2.5414516677386247	2.9874590145467392	ENSG00000127603:intron0071W17124	ENSG00000127603	MACF1|ENSG00000127603	protein_coding	intron	71	112	17124	ENSG00000127603:intron0071W17124, ENSG00000127603:CDS0072W17126, ENSG00000127603:CDS0072W17127, ENSG00000127603:CDS0072W17128, ENSG00000127603:CDS0072W17129, ENSG00000127603:CDS0072W17130, ENSG00000127603:CDS0072W17131
1	39428160	39428230	+	2	70	8.293707153635916e-4	0.00340209	0.00597482	2.1108518193760193	2.2629100985661053	2.414968377756191	ENSG00000127603:CDS0074W17332	ENSG00000127603	MACF1|ENSG00000127603	protein_coding	CDS	74	113	17332	ENSG00000127603:CDS0074W17332, ENSG00000127603:CDS0074W17333
1	39429966	39430068	+	4	102	4.833555132680759e-7	3.1941012666800985e-4	0.00100058	2.2344974664472304	2.9469843911123013	3.509106249151142	ENSG00000127603:CDS0076W17422	ENSG00000127603	MACF1|ENSG00000127603	protein_coding	CDS	76	113	17422	ENSG00000127603:CDS0076W17422, ENSG00000127603:CDS0076W17423, ENSG00000127603:CDS0076W17424, ENSG00000127603:CDS0076W17425
1	39430701	39430791	+	3	90	2.241112888327157e-5	9.779329886973055e-5	1.5147273512985767e-4	2.165736505682404	2.2188430484688406	2.3045939351551645	ENSG00000127603:CDS0077W17459	ENSG00000127603	MACF1|ENSG00000127603	protein_coding	CDS	77	113	17459	ENSG00000127603:CDS0077W17459, ENSG00000127603:CDS0077W17460, ENSG00000127603:CDS0077W17461
1	39430801	39430851	+	1	50	0.00184983	0.00184983	0.00184983	2.099481556589634	2.099481556589634	2.099481556589634	ENSG00000127603:CDS0077W17464	ENSG00000127603	MACF1|ENSG00000127603	protein_coding	CDS	77	113	17464	ENSG00000127603:CDS0077W17464
1	39435577	39435667	+	3	90	4.833402830321486e-7	0.00104713	0.00313304	2.056786709810068	2.602927342277361	3.2140323938826056	ENSG00000127603:CDS0081W17702	ENSG00000127603	MACF1|ENSG00000127603	protein_coding	CDS	81	113	17702	ENSG00000127603:CDS0081W17702, ENSG00000127603:CDS0081W17703, ENSG00000127603:CDS0081W17704
1	39439413	39439500	+	3	87	4.080202404360348e-5	3.878514272747644e-4	6.735973634122682e-4	2.123845704818921	2.429169548210256	2.619829723086932	ENSG00000127603:CDS0084W17895	ENSG00000127603	MACF1|ENSG00000127603	protein_coding	CDS	84	113	17895	ENSG00000127603:CDS0084W17895, ENSG00000127603:CDS0084W17896, ENSG00000127603:CDS0084W17897
1	39441002	39441052	+	1	50	4.0106574978218254e-5	4.0106574978218254e-5	4.0106574978218254e-5	2.3578691250305845	2.3578691250305845	2.3578691250305845	ENSG00000127603:CDS0085W17974	ENSG00000127603	MACF1|ENSG00000127603	protein_coding	CDS	85	113	17974	ENSG00000127603:CDS0085W17974
1	39441082	39441125	+	1	43	2.4315893797223013e-6	2.4315893797223013e-6	2.4315893797223013e-6	2.8746068709011814	2.8746068709011814	2.8746068709011814	ENSG00000127603:CDS0085W17978	ENSG00000127603	MACF1|ENSG00000127603	protein_coding	CDS	85	113	17978	ENSG00000127603:CDS0085W17978
1	39441243	39441293	+	1	50	6.225739451215944e-5	6.225739451215944e-5	6.225739451215944e-5	2.01736	2.01736	2.01736	ENSG00000127603:CDS0086W17986	ENSG00000127603	MACF1|ENSG00000127603	protein_coding	CDS	86	113	17986	ENSG00000127603:CDS0086W17986
1	39441991	39442053	+	2	62	2.4082544556680368e-4	2.972607983622327e-4	3.5369615115766166e-4	2.0332860499505743	2.070438658734091	2.107591267517608	ENSG00000127603:CDS0087W18023	ENSG00000127603	MACF1|ENSG00000127603	protein_coding	CDS	87	113	18023	ENSG00000127603:CDS0087W18023, ENSG00000127603:CDS0087W18024
1	39443525	39443574	+	1	49	1.3005849089710717e-5	1.3005849089710717e-5	1.3005849089710717e-5	2.5346095810795863	2.5346095810795863	2.5346095810795863	ENSG00000127603:CDS0091W18101	ENSG00000127603	MACF1|ENSG00000127603	protein_coding	CDS	91	113	18101	ENSG00000127603:CDS0091W18101
1	39444661	39444835	+	8	174	9.799307598539425e-8	4.4529176484733206e-5	1.835624094851542e-4	2.213188855608793	2.793524194127413	3.7410366373980124	ENSG00000127603:CDS0092W18157	ENSG00000127603	MACF1|ENSG00000127603	protein_coding	CDS	92	113	18157	ENSG00000127603:CDS0092W18157, ENSG00000127603:CDS0092W18158, ENSG00000127603:CDS0092W18159, ENSG00000127603:CDS0092W18160, ENSG00000127603:CDS0092W18161, ENSG00000127603:CDS0092W18162, ENSG00000127603:CDS0092W18163, ENSG00000127603:CDS0092W18164
1	39447711	39447898	+	8	187	8.052780049865275e-8	0.00127308	0.0094235	2.051155765145161	2.4079988439025266	2.9193441128423983	ENSG00000127603:CDS0094W18310	ENSG00000127603	MACF1|ENSG00000127603	protein_coding	CDS	94	113	18310	ENSG00000127603:CDS0094W18310, ENSG00000127603:CDS0094W18311, ENSG00000127603:CDS0094W18312, ENSG00000127603:CDS0094W18313, ENSG00000127603:CDS0094W18314, ENSG00000127603:CDS0094W18315, ENSG00000127603:CDS0094W18316, ENSG00000127603:CDS0094W18317
1	39448052	39448102	+	1	50	4.274877109683348e-4	4.274877109683348e-4	4.274877109683348e-4	2.0555595843044743	2.0555595843044743	2.0555595843044743	ENSG00000127603:CDS0095W18327	ENSG00000127603	MACF1|ENSG00000127603	protein_coding	CDS	95	113	18327	ENSG00000127603:CDS0095W18327
1	39448633	39448743	+	3	110	6.158831613977676e-5	0.00117957	0.00252543	2.2144921716092214	2.490706479482623	2.8325201007259295	ENSG00000127603:CDS0096W18356	ENSG00000127603	MACF1|ENSG00000127603	protein_coding	CDS	96	113	18356	ENSG00000127603:CDS0096W18356, ENSG00000127603:CDS0096W18358, ENSG00000127603:CDS0096W18359
1	39452175	39452225	+	1	50	0.00127858	0.00127858	0.00127858	2.1938144080410167	2.1938144080410167	2.1938144080410167	ENSG00000127603:CDS0098W18531	ENSG00000127603	MACF1|ENSG00000127603	protein_coding	CDS	98	113	18531	ENSG00000127603:CDS0098W18531
1	39565265	39565378	-	5	113	1.7114954064375136e-5	6.016324647626405e-5	1.253861264873427e-4	2.3288721390355778	2.6247951126792706	2.9648654866594417	ENSG00000090621:CDS0010W00230	ENSG00000090621	PABPC4|ENSG00000090621	protein_coding	CDS	10	12	230	ENSG00000090621:CDS0010W00230, ENSG00000090621:CDS0010W00231, ENSG00000090621:CDS0010W00232, ENSG00000090621:CDS0010W00233, ENSG00000090621:CDS0010W00234
1	39567770	39567846	-	3	76	4.169691910455955e-13	7.169590062569126e-10	2.138374317796978e-9	2.7396299902774635	3.340566544382077	3.7569683246494803	ENSG00000090621:CDS0008W00356	ENSG00000090621	PABPC4|ENSG00000090621	protein_coding	CDS	8	12	356	ENSG00000090621:CDS0008W00356, ENSG00000090621:CDS0008W00357, ENSG00000090621:CDS0008W00358
1	39568801	39568989	-	7	188	1.4531186577200628e-11	7.685833530104329e-6	5.367120784147747e-5	2.3277250534015845	3.359676357097172	5.467248322877415	ENSG00000090621:CDS0008W00408	ENSG00000090621	PABPC4|ENSG00000090621	protein_coding	CDS	8	12	408	ENSG00000090621:CDS0008W00408, ENSG00000090621:CDS0008W00409, ENSG00000090621:CDS0008W00410, ENSG00000090621:CDS0008W00411, ENSG00000090621:CDS0008W00412, ENSG00000090621:CDS0008W00413, ENSG00000090621:intron0007W00415
1	39569594	39569739	-	5	145	2.441711328379868e-12	8.040094018464977e-8	4.018915785520529e-7	3.0567639575980405	3.193120778947716	3.2788632596394156	ENSG00000090621:CDS0007W00448	ENSG00000090621	PABPC4|ENSG00000090621	protein_coding	CDS	7	12	448	ENSG00000090621:CDS0007W00448, ENSG00000090621:CDS0007W00449, ENSG00000090621:CDS0007W00450, ENSG00000090621:CDS0007W00451, ENSG00000090621:intron0006W00453
1	39569862	39570002	-	6	140	5.548537073959708e-14	1.0458634499355243e-6	5.632104958884062e-6	2.3320483377155536	2.7536786377496396	3.3576508073901383	ENSG00000090621:CDS0006W00462	ENSG00000090621	PABPC4|ENSG00000090621	protein_coding	CDS	6	12	462	ENSG00000090621:CDS0006W00462, ENSG00000090621:CDS0006W00463, ENSG00000090621:CDS0006W00464, ENSG00000090621:CDS0006W00465, ENSG00000090621:CDS0006W00466, ENSG00000090621:CDS0006W00467
1	39571312	39571349	-	1	37	1.7646001002635532e-4	1.7646001002635532e-4	1.7646001002635532e-4	2.023746270403798	2.023746270403798	2.023746270403798	ENSG00000090621:CDS0005W00535	ENSG00000090621	PABPC4|ENSG00000090621	protein_coding	CDS	5	12	535	ENSG00000090621:CDS0005W00535
1	39740164	39740254	+	3	90	1.0902332756413339e-4	0.001301	0.0035756	2.123530249825263	2.747735069932963	3.270189158050415	ENSG00000084072:CDS0005W02402	ENSG00000084072	PPIE|ENSG00000084072	protein_coding	CDS	5	16	2402	ENSG00000084072:CDS0005W02402, ENSG00000084072:CDS0005W02403, ENSG00000084072:CDS0005W02404
1	39743215	39743297	+	3	82	3.076839240148264e-5	8.798155919899541e-4	0.00256907	2.0889867805198175	2.7692486449315465	3.1319704047284307	ENSG00000084072:CDS0007W02556	ENSG00000084072	PPIE|ENSG00000084072	protein_coding	CDS	7	16	2556	ENSG00000084072:CDS0007W02556, ENSG00000084072:CDS0007W02557, ENSG00000084072:CDS0007W02558
1	39743823	39743893	+	2	70	1.345219995326304e-5	4.856282899376372e-5	8.36734580342644e-5	2.5403187418994633	2.6621982957002457	2.784077849501028	ENSG00000084072:CDS0008W02586	ENSG00000084072	PPIE|ENSG00000084072	protein_coding	CDS	8	16	2586	ENSG00000084072:CDS0008W02586, ENSG00000084072:CDS0008W02587
1	39745414	39745464	+	1	50	0.00683258	0.00683258	0.00683258	2.3729219450186028	2.3729219450186028	2.3729219450186028	ENSG00000084072:CDS0009W02664	ENSG00000084072	PPIE|ENSG00000084072	protein_coding	CDS	9	16	2664	ENSG00000084072:CDS0009W02664
1	39752969	39753019	+	1	50	0.00405309	0.00405309	0.00405309	3.232458302591829	3.232458302591829	3.232458302591829	ENSG00000084072:CDS0011W03041	ENSG00000084072	PPIE|ENSG00000084072	protein_coding	CDS	11	16	3041	ENSG00000084072:CDS0011W03041
1	39841309	39841399	-	3	90	1.8865222246925331e-4	5.220678149630469e-4	7.250169578708615e-4	2.1945914932896446	2.3219314155458863	2.4315135395044827	ENSG00000043514:exon0013W00161	ENSG00000043514	TRIT1|ENSG00000043514	protein_coding	exon	13	13	161	ENSG00000043514:exon0013W00161, ENSG00000043514:exon0013W00162, ENSG00000043514:exon0013W00163
1	39841549	39841599	-	1	50	0.00358839	0.00358839	0.00358839	2.5287359199737165	2.5287359199737165	2.5287359199737165	ENSG00000043514:exon0013W00173	ENSG00000043514	TRIT1|ENSG00000043514	protein_coding	exon	13	13	173	ENSG00000043514:exon0013W00173
1	40059333	40059416	+	3	83	1.2387509035175303e-8	1.2513736993608469e-4	3.6585834576054974e-4	2.377540179613552	2.5695746749047124	2.7795020858791966	ENSG00000131236:exon0005W00955	ENSG00000131236	CAP1|ENSG00000131236	protein_coding	exon	5	16	955	ENSG00000131236:exon0005W00955, ENSG00000131236:CDS0005W00957, ENSG00000131236:CDS0005W00958
1	40059426	40059458	+	1	32	3.964454707222985e-4	3.964454707222985e-4	3.964454707222985e-4	2.345694227084664	2.345694227084664	2.345694227084664	ENSG00000131236:CDS0005W00961	ENSG00000131236	CAP1|ENSG00000131236	protein_coding	CDS	5	16	961	ENSG00000131236:CDS0005W00961
1	40060086	40060170	+	3	84	1.9563841508451762e-9	2.5079925556549334e-8	7.065123125258342e-8	2.428597163566402	2.8979014608844333	3.192469156194701	ENSG00000131236:CDS0006W00994	ENSG00000131236	CAP1|ENSG00000131236	protein_coding	CDS	6	16	994	ENSG00000131236:CDS0006W00994, ENSG00000131236:CDS0006W00995, ENSG00000131236:CDS0006W00996
1	40061734	40061804	+	2	70	1.5995735082691398e-8	2.427854222728222e-6	4.839712710373753e-6	2.135788247971758	2.566972327789136	2.9981564076065137	ENSG00000131236:CDS0007W01076	ENSG00000131236	CAP1|ENSG00000131236	protein_coding	CDS	7	16	1076	ENSG00000131236:CDS0007W01076, ENSG00000131236:CDS0007W01077
1	40064266	40064370	+	4	104	6.771884096688814e-9	3.3601330045114966e-6	1.3326883785672093e-5	2.34407	2.580338509486958	2.889327906746434	ENSG00000131236:CDS0008W01203	ENSG00000131236	CAP1|ENSG00000131236	protein_coding	CDS	8	16	1203	ENSG00000131236:CDS0008W01203, ENSG00000131236:CDS0008W01204, ENSG00000131236:CDS0008W01205, ENSG00000131236:CDS0008W01206
1	40064473	40064559	+	3	86	2.1773726123596146e-5	4.936121181967024e-4	0.00143334	2.1860827180469995	2.300600221600129	2.408383520640144	ENSG00000131236:CDS0009W01213	ENSG00000131236	CAP1|ENSG00000131236	protein_coding	CDS	9	16	1213	ENSG00000131236:CDS0009W01213, ENSG00000131236:CDS0009W01214, ENSG00000131236:CDS0009W01215
1	40069769	40069839	+	2	70	4.059459361526031e-5	9.415110585182671e-5	1.477076180883931e-4	2.1068316214248326	2.1422	2.1775766762535866	ENSG00000131236:CDS0013W01476	ENSG00000131236	CAP1|ENSG00000131236	protein_coding	CDS	13	16	1476	ENSG00000131236:CDS0013W01476, ENSG00000131236:CDS0013W01477
1	40070158	40070228	+	2	70	1.6771908928180547e-8	4.591869012948304e-5	9.182060835003789e-5	2.07566	2.4875596009498024	2.8994562400125847	ENSG00000131236:CDS0014W01495	ENSG00000131236	CAP1|ENSG00000131236	protein_coding	CDS	14	16	1495	ENSG00000131236:CDS0014W01495, ENSG00000131236:CDS0014W01496
1	40073789	40073879	-	3	90	3.420281789093999e-5	7.951960016729533e-5	1.4766571544319745e-4	2.016311875973717	2.103168469444808	2.166771931890813	ENSG00000131238:exon0012W00055	ENSG00000131238	PPT1|ENSG00000131238	protein_coding	exon	12	12	55	ENSG00000131238:exon0012W00055, ENSG00000131238:exon0012W00056, ENSG00000131238:exon0012W00057
1	40074143	40074183	-	1	40	0.00531283	0.00531283	0.00531283	2.7199843949979976	2.7199843949979976	2.7199843949979976	ENSG00000131238:CDS0012W00073	ENSG00000131238	PPT1|ENSG00000131238	protein_coding	CDS	12	12	73	ENSG00000131238:CDS0012W00073
1	40078599	40078658	-	2	59	0.00358165	0.00466204	0.00574243	2.0548940017951463	2.1128411221866097	2.170788242578073	ENSG00000131238:CDS0009W00296	ENSG00000131238	PPT1|ENSG00000131238	protein_coding	CDS	9	12	296	ENSG00000131238:CDS0009W00296, ENSG00000131238:CDS0009W00297
1	40092104	40092172	-	2	68	4.1552504560431473e-4	0.00142039	0.00242525	2.04874	2.152086990517698	2.2554339253089055	ENSG00000131238:CDS0003W00974	ENSG00000131238	PPT1|ENSG00000131238	protein_coding	CDS	3	12	974	ENSG00000131238:CDS0003W00974, ENSG00000131238:CDS0003W00975
1	40092397	40092487	-	3	90	7.031067993398596e-12	4.905500306590644e-9	1.4691081430582282e-8	3.3494457254042898	3.5093915951707806	3.7259644901819966	ENSG00000131238:CDS0003W00988	ENSG00000131238	PPT1|ENSG00000131238	protein_coding	CDS	3	12	988	ENSG00000131238:CDS0003W00988, ENSG00000131238:CDS0003W00989, ENSG00000131238:CDS0003W00990
1	40097109	40097159	-	1	50	9.017708410227215e-4	9.017708410227215e-4	9.017708410227215e-4	2.175466115227186	2.175466115227186	2.175466115227186	ENSG00000131238:CDS0001W01221	ENSG00000131238	PPT1|ENSG00000131238	protein_coding	CDS	1	12	1221	ENSG00000131238:CDS0001W01221
1	40236171	40236301	+	5	130	0.00203492	0.00402238	0.00701186	2.3895701610552424	2.7911972510225445	3.1852513678710683	ENSG00000117000:CDS0008W03742	ENSG00000117000	RLF|ENSG00000117000	protein_coding	CDS	8	8	3742	ENSG00000117000:CDS0008W03742, ENSG00000117000:CDS0008W03743, ENSG00000117000:CDS0008W03744, ENSG00000117000:CDS0008W03745, ENSG00000117000:CDS0008W03746
1	40237511	40237601	+	3	90	0.00124519	0.00313925	0.00560968	2.4651957532540147	2.812543482202325	3.122265226143128	ENSG00000117000:CDS0008W03809	ENSG00000117000	RLF|ENSG00000117000	protein_coding	CDS	8	8	3809	ENSG00000117000:CDS0008W03809, ENSG00000117000:CDS0008W03810, ENSG00000117000:CDS0008W03811
1	40238311	40238401	+	3	90	0.00807417	0.00928598	0.00994444	3.0478371463477383	3.082452430077323	3.149847449241989	ENSG00000117000:CDS0008W03849	ENSG00000117000	RLF|ENSG00000117000	protein_coding	CDS	8	8	3849	ENSG00000117000:CDS0008W03849, ENSG00000117000:CDS0008W03850, ENSG00000117000:CDS0008W03851
1	40238431	40238501	+	2	70	0.00364243	0.00397793	0.00431342	2.867749272129139	2.895037444440253	2.9223256167513663	ENSG00000117000:CDS0008W03855	ENSG00000117000	RLF|ENSG00000117000	protein_coding	CDS	8	8	3855	ENSG00000117000:CDS0008W03855, ENSG00000117000:CDS0008W03856
1	40281442	40281527	+	3	85	2.945923954315292e-4	0.00198592	0.00294163	4.5057395770148085	5.000184415663928	5.415717501802852	ENSG00000084073:CDS0011W01171	ENSG00000084073	ZMPSTE24|ENSG00000084073	protein_coding	CDS	11	14	1171	ENSG00000084073:CDS0011W01171, ENSG00000084073:CDS0011W01172, ENSG00000084073:CDS0011W01173
1	40293066	40293136	+	2	70	0.00612016	0.00727055	0.00842095	2.8633433451153643	2.953618118170041	3.0438928912247176	ENSG00000084073:exon0014W01751	ENSG00000084073	ZMPSTE24|ENSG00000084073	protein_coding	exon	14	14	1751	ENSG00000084073:exon0014W01751, ENSG00000084073:exon0014W01752
1	40408652	40408722	+	2	70	0.00214308	0.00540922	0.00867536	2.6277410516353763	2.8032929667766497	2.9788448819179236	ENSG00000084070:CDS0008W03191	ENSG00000084070	SMAP2|ENSG00000084070	protein_coding	CDS	8	15	3191	ENSG00000084070:CDS0008W03191, ENSG00000084070:CDS0008W03192
1	40738903	40738948	+	1	45	0.00377697	0.00377697	0.00377697	2.448237615554616	2.448237615554616	2.448237615554616	ENSG00000066136:CDS0013W02366	ENSG00000066136	NFYC|ENSG00000066136	protein_coding	CDS	13	23	2366	ENSG00000066136:CDS0013W02366
1	40984880	40984991	+	5	111	1.8135863941905005e-6	1.6413119815837033e-4	6.382494086161407e-4	2.34094	2.6774797895537126	3.1024296874508526	ENSG00000171793:CDS0006W00259	ENSG00000171793	CTPS1|ENSG00000171793	protein_coding	CDS	6	20	259	ENSG00000171793:CDS0006W00259, ENSG00000171793:CDS0006W00260, ENSG00000171793:CDS0006W00261, ENSG00000171793:CDS0006W00262, ENSG00000171793:CDS0006W00263
1	40987391	40987472	+	3	81	3.084379694014779e-6	5.609738579545646e-6	8.003563360480596e-6	2.7404365164054543	2.9328520239061375	3.0845697846967517	ENSG00000171793:CDS0007W00385	ENSG00000171793	CTPS1|ENSG00000171793	protein_coding	CDS	7	20	385	ENSG00000171793:CDS0007W00385, ENSG00000171793:CDS0007W00386, ENSG00000171793:CDS0007W00387
1	41001048	41001117	+	2	69	0.00147722	0.00148078	0.00148434	2.2789902957243604	2.300619013295199	2.322247730866038	ENSG00000171793:CDS0012W01069	ENSG00000171793	CTPS1|ENSG00000171793	protein_coding	CDS	12	20	1069	ENSG00000171793:CDS0012W01069, ENSG00000171793:CDS0012W01070
1	41002159	41002229	+	2	70	4.561814754643177e-4	5.902731982929145e-4	7.243649211215112e-4	2.441575562239036	2.785931725303543	3.13029	ENSG00000171793:CDS0014W01124	ENSG00000171793	CTPS1|ENSG00000171793	protein_coding	CDS	14	20	1124	ENSG00000171793:CDS0014W01124, ENSG00000171793:CDS0014W01125
1	41008793	41008843	+	1	50	1.8018401569610794e-4	1.8018401569610794e-4	1.8018401569610794e-4	2.707297794783993	2.707297794783993	2.707297794783993	ENSG00000171793:CDS0019W01457	ENSG00000171793	CTPS1|ENSG00000171793	protein_coding	CDS	19	20	1457	ENSG00000171793:CDS0019W01457
1	42176878	42176928	-	1	50	0.00938926	0.00938926	0.00938926	2.4468553233550265	2.4468553233550265	2.4468553233550265	ENSG00000198815:exon0016W00018	ENSG00000198815	FOXJ3|ENSG00000198815	protein_coding	exon	16	16	18	ENSG00000198815:exon0016W00018
1	42177018	42177148	-	4	130	5.922591324386453e-4	0.00122535	0.00213108	2.0197473558227914	2.371094264340746	2.886436644023338	ENSG00000198815:exon0016W00025	ENSG00000198815	FOXJ3|ENSG00000198815	protein_coding	exon	16	16	25	ENSG00000198815:exon0016W00025, ENSG00000198815:exon0016W00026, ENSG00000198815:exon0016W00028, ENSG00000198815:exon0016W00029
1	42177238	42177368	-	4	130	4.260065672495198e-4	0.00264845	0.00758318	2.0065138860851053	2.156711261662264	2.393383829704481	ENSG00000198815:exon0016W00036	ENSG00000198815	FOXJ3|ENSG00000198815	protein_coding	exon	16	16	36	ENSG00000198815:exon0016W00036, ENSG00000198815:exon0016W00037, ENSG00000198815:exon0016W00038, ENSG00000198815:exon0016W00040
1	42177698	42177788	-	3	90	2.0618952954276352e-4	5.809604604615962e-4	0.0011951	2.492715210160638	2.741154174504342	3.1972237644503747	ENSG00000198815:exon0016W00059	ENSG00000198815	FOXJ3|ENSG00000198815	protein_coding	exon	16	16	59	ENSG00000198815:exon0016W00059, ENSG00000198815:exon0016W00060, ENSG00000198815:exon0016W00061
1	42177938	42178088	-	6	150	1.7006780387074677e-5	0.00196955	0.00698557	2.001997952583233	2.3876036611843112	2.8839442076364095	ENSG00000198815:exon0016W00071	ENSG00000198815	FOXJ3|ENSG00000198815	protein_coding	exon	16	16	71	ENSG00000198815:exon0016W00071, ENSG00000198815:exon0016W00072, ENSG00000198815:exon0016W00073, ENSG00000198815:exon0016W00074, ENSG00000198815:exon0016W00075, ENSG00000198815:exon0016W00076
1	42414643	42414693	+	1	50	0.00388347	0.00388347	0.00388347	4.442002453352995	4.442002453352995	4.442002453352995	ENSG00000177181:CDS0006W01693	ENSG00000177181	RIMKLA|ENSG00000177181	protein_coding	CDS	6	6	1693	ENSG00000177181:CDS0006W01693
1	42459782	42459872	+	3	90	1.392516203752922e-4	3.0744369516343486e-4	5.156549698819643e-4	2.169021723929991	2.2022938485541665	2.2318032369698715	ENSG00000127125:CDS0004W00184	ENSG00000127125	PPCS|ENSG00000127125	protein_coding	CDS	4	5	184	ENSG00000127125:CDS0004W00184, ENSG00000127125:CDS0004W00185, ENSG00000127125:CDS0004W00186
1	42459923	42460313	+	18	390	2.8547584020185355e-7	2.347841708920388e-4	0.00226982	2.2152843435600786	2.706503484113474	3.5949095427149227	ENSG00000127125:exon0004W00191	ENSG00000127125	PPCS|ENSG00000127125	protein_coding	exon	4	5	191	ENSG00000127125:exon0004W00191, ENSG00000127125:exon0004W00192, ENSG00000127125:exon0004W00193, ENSG00000127125:exon0004W00194, ENSG00000127125:exon0004W00195, ENSG00000127125:exon0004W00196, ENSG00000127125:exon0004W00197, ENSG00000127125:exon0004W00198, ENSG00000127125:exon0004W00199, ENSG00000127125:exon0004W00200, ENSG00000127125:exon0004W00201, ENSG00000127125:exon0004W00202, ENSG00000127125…
1	42658414	42658512	+	3	98	1.754786279146081e-5	0.00183082	0.00536203	2.0555074500053565	2.3409896189954167	2.6411456549495234	ENSG00000171960:exon0001W00005	ENSG00000171960	PPIH|ENSG00000171960	protein_coding	exon	1	9	5	ENSG00000171960:exon0001W00005, ENSG00000171960:CDS0001W00007, ENSG00000171960:CDS0001W00008
1	42658843	42658908	+	2	65	3.504283599149948e-5	5.603184930336299e-5	7.70208626152265e-5	2.70917	3.003920827446655	3.2986761922025396	ENSG00000171960:CDS0001W00027	ENSG00000171960	PPIH|ENSG00000171960	protein_coding	CDS	1	9	27	ENSG00000171960:CDS0001W00027, ENSG00000171960:CDS0001W00028
1	42659521	42659566	+	1	45	7.465721482802091e-4	7.465721482802091e-4	7.465721482802091e-4	2.8707	2.8707	2.8707	ENSG00000171960:CDS0002W00061	ENSG00000171960	PPIH|ENSG00000171960	protein_coding	CDS	2	9	61	ENSG00000171960:CDS0002W00061
1	42660861	42660904	+	1	43	1.9223142314146768e-4	1.9223142314146768e-4	1.9223142314146768e-4	2.405310359996503	2.405310359996503	2.405310359996503	ENSG00000171960:CDS0003W00128	ENSG00000171960	PPIH|ENSG00000171960	protein_coding	CDS	3	9	128	ENSG00000171960:CDS0003W00128
1	42664862	42664955	+	4	93	1.0569176115533913e-4	0.00135207	0.00242856	2.1281903676952703	2.9626974469072733	4.071124851486188	ENSG00000171960:CDS0005W00330	ENSG00000171960	PPIH|ENSG00000171960	protein_coding	CDS	5	9	330	ENSG00000171960:CDS0005W00330, ENSG00000171960:CDS0005W00331, ENSG00000171960:CDS0005W00332, ENSG00000171960:CDS0005W00333
1	42665979	42666067	+	3	88	9.97854871843393e-11	2.6600967184552896e-9	7.704939414884117e-9	3.0526251247369722	3.3543767720803106	3.7778241369028343	ENSG00000171960:CDS0006W00386	ENSG00000171960	PPIH|ENSG00000171960	protein_coding	CDS	6	9	386	ENSG00000171960:CDS0006W00386, ENSG00000171960:CDS0006W00387, ENSG00000171960:CDS0006W00388
1	42666546	42666587	+	1	41	9.332711389785896e-8	9.332711389785896e-8	9.332711389785896e-8	3.230072984180412	3.230072984180412	3.230072984180412	ENSG00000171960:CDS0007W00414	ENSG00000171960	PPIH|ENSG00000171960	protein_coding	CDS	7	9	414	ENSG00000171960:CDS0007W00414
1	42667350	42667416	+	2	66	2.9693202929365733e-5	2.1540884557147595e-4	4.011244882135862e-4	2.0737253368923323	2.2790864382422784	2.484447539592225	ENSG00000171960:CDS0008W00454	ENSG00000171960	PPIH|ENSG00000171960	protein_coding	CDS	8	9	454	ENSG00000171960:CDS0008W00454, ENSG00000171960:CDS0008W00455
1	42682417	42682547	+	5	130	5.7221759607841934e-8	5.445028483262236e-6	1.2417661885126073e-5	2.0843434953655424	2.5142704692140603	2.7817344752000057	ENSG00000065978:exon0001W00001	ENSG00000065978	YBX1|ENSG00000065978	protein_coding	exon	1	8	1	ENSG00000065978:exon0001W00001, ENSG00000065978:exon0001W00002, ENSG00000065978:exon0001W00003, ENSG00000065978:exon0001W00004, ENSG00000065978:exon0001W00005
1	42682585	42682731	+	6	146	1.539647099422015e-20	0.00166009	0.00996052	2.0822548353095076	3.001011690415784	3.646603888160734	ENSG00000065978:CDS0001W00009	ENSG00000065978	YBX1|ENSG00000065978	protein_coding	CDS	1	8	9	ENSG00000065978:CDS0001W00009, ENSG00000065978:CDS0001W00010, ENSG00000065978:CDS0001W00011, ENSG00000065978:CDS0001W00012, ENSG00000065978:CDS0001W00013, ENSG00000065978:CDS0001W00014
1	42683365	42683452	+	2	87	7.868702052101183e-4	0.0047376	0.00868832	2.3908520666180753	3.465982631415176	4.541113196212277	ENSG00000065978:exon0002W00048	ENSG00000065978	YBX1|ENSG00000065978	protein_coding	exon	2	8	48	ENSG00000065978:exon0002W00048, ENSG00000065978:CDS0002W00050
1	42693446	42693523	+	2	77	9.597812293130724e-23	1.8078727778730102e-7	3.6157455557460193e-7	3.3481374055173285	3.458489809518647	3.5688422135199658	ENSG00000065978:intron0002W00552	ENSG00000065978	YBX1|ENSG00000065978	protein_coding	intron	2	7	552	ENSG00000065978:intron0002W00552, ENSG00000065978:CDS0003W00554
1	42696163	42696268	+	3	105	1.8386039610220138e-21	3.954589438467415e-9	1.186376831212047e-8	3.2716427407238142	3.6143057075095064	3.8929016041472173	ENSG00000065978:intron0003W00688	ENSG00000065978	YBX1|ENSG00000065978	protein_coding	intron	3	7	688	ENSG00000065978:intron0003W00688, ENSG00000065978:CDS0004W00690, ENSG00000065978:CDS0004W00691
1	42696608	42696771	+	6	163	6.787985146364528e-17	2.7065365514596818e-6	1.623910819657378e-5	2.2258114722807902	2.487265807691776	2.6498001294096527	ENSG00000065978:intron0004W00709	ENSG00000065978	YBX1|ENSG00000065978	protein_coding	intron	4	7	709	ENSG00000065978:intron0004W00709, ENSG00000065978:CDS0005W00711, ENSG00000065978:CDS0005W00712, ENSG00000065978:CDS0005W00713, ENSG00000065978:CDS0005W00714, ENSG00000065978:CDS0005W00715
1	42696841	42696944	+	4	103	1.0456688816294958e-17	4.507117908698583e-12	9.990078848293345e-12	2.6469888364916234	2.6985386506633398	2.7322483651970253	ENSG00000065978:CDS0005W00721	ENSG00000065978	YBX1|ENSG00000065978	protein_coding	CDS	5	8	721	ENSG00000065978:CDS0005W00721, ENSG00000065978:CDS0005W00722, ENSG00000065978:CDS0005W00723, ENSG00000065978:CDS0005W00724
1	42697179	42697262	+	3	83	2.0326923717303335e-20	2.0923340634177434e-18	6.233859374470028e-18	2.9713215385778846	3.098352819557645	3.195287979206186	ENSG00000065978:CDS0006W00738	ENSG00000065978	YBX1|ENSG00000065978	protein_coding	CDS	6	8	738	ENSG00000065978:CDS0006W00738, ENSG00000065978:CDS0006W00739, ENSG00000065978:CDS0006W00740
1	42700742	42700870	+	4	128	4.447619929609669e-11	1.0324956886486664e-5	4.107501469514951e-5	2.1091884465129818	2.3512532104155284	2.5109112530121886	ENSG00000065978:intron0006W00916	ENSG00000065978	YBX1|ENSG00000065978	protein_coding	intron	6	7	916	ENSG00000065978:intron0006W00916, ENSG00000065978:CDS0007W00918, ENSG00000065978:CDS0007W00919, ENSG00000065978:CDS0007W00920
1	42807351	42807416	-	2	65	9.461845738028546e-4	0.00368333	0.00642047	2.755639636152038	3.217115647353298	3.678591658554557	ENSG00000177868:exon0005W00016	ENSG00000177868	SVBP|ENSG00000177868	protein_coding	exon	5	5	16	ENSG00000177868:exon0005W00016, ENSG00000177868:exon0005W00017
1	43164445	43164493	-	1	48	8.896045319396773e-7	8.896045319396773e-7	8.896045319396773e-7	2.1380871264300336	2.1380871264300336	2.1380871264300336	ENSG00000117395:CDS0016W00015	ENSG00000117395	EBNA1BP2|ENSG00000117395	protein_coding	CDS	16	16	15	ENSG00000117395:CDS0016W00015
1	43164642	43164855	-	8	213	1.4639826690793993e-8	1.5614092588253468e-4	0.00124703	2.4128413274855087	2.876332876335044	3.986067554843212	ENSG00000117395:CDS0015W00024	ENSG00000117395	EBNA1BP2|ENSG00000117395	protein_coding	CDS	15	16	24	ENSG00000117395:CDS0015W00024, ENSG00000117395:CDS0015W00025, ENSG00000117395:CDS0015W00026, ENSG00000117395:CDS0015W00027, ENSG00000117395:CDS0015W00028, ENSG00000117395:CDS0015W00029, ENSG00000117395:CDS0015W00030, ENSG00000117395:intron0014W00032
1	43166825	43166919	-	4	94	9.159692257017086e-14	1.7068889302023843e-9	6.76316538624054e-9	3.5719676623580314	3.7988963982586297	4.08597	ENSG00000117395:CDS0014W00133	ENSG00000117395	EBNA1BP2|ENSG00000117395	protein_coding	CDS	14	16	133	ENSG00000117395:CDS0014W00133, ENSG00000117395:CDS0014W00134, ENSG00000117395:CDS0014W00135, ENSG00000117395:CDS0014W00136
1	43167159	43167235	-	3	76	1.4990266035786655e-9	1.7596560885014363e-6	4.576359123180327e-6	3.0833024451368933	3.236829447914938	3.434521676911297	ENSG00000117395:CDS0013W00150	ENSG00000117395	EBNA1BP2|ENSG00000117395	protein_coding	CDS	13	16	150	ENSG00000117395:CDS0013W00150, ENSG00000117395:CDS0013W00151, ENSG00000117395:CDS0013W00152
1	43168938	43169008	-	2	70	5.150245643595339e-9	3.6886960348588904e-8	6.862367505358246e-8	2.8430531515168003	2.915446353886481	2.987839556256162	ENSG00000117395:CDS0012W00239	ENSG00000117395	EBNA1BP2|ENSG00000117395	protein_coding	CDS	12	16	239	ENSG00000117395:CDS0012W00239, ENSG00000117395:CDS0012W00240
1	43171578	43171651	-	3	73	2.7066708694818084e-6	4.645378011662951e-5	1.3291969723850443e-4	2.099167383098902	2.342594528454887	2.571038988646652	ENSG00000117395:CDS0011W00369	ENSG00000117395	EBNA1BP2|ENSG00000117395	protein_coding	CDS	11	16	369	ENSG00000117395:CDS0011W00369, ENSG00000117395:CDS0011W00370, ENSG00000117395:CDS0011W00371
1	43171885	43171935	-	1	50	2.4948578538770526e-4	2.4948578538770526e-4	2.4948578538770526e-4	2.9442617461429204	2.9442617461429204	2.9442617461429204	ENSG00000117395:CDS0011W00385	ENSG00000117395	EBNA1BP2|ENSG00000117395	protein_coding	CDS	11	16	385	ENSG00000117395:CDS0011W00385
1	43172052	43172141	-	3	89	3.27898794948124e-4	4.2882596947072026e-4	5.980303614516962e-4	2.2015716045364835	2.429140713109302	2.775781832135978	ENSG00000117395:CDS0010W00393	ENSG00000117395	EBNA1BP2|ENSG00000117395	protein_coding	CDS	10	16	393	ENSG00000117395:CDS0010W00393, ENSG00000117395:CDS0010W00394, ENSG00000117395:CDS0010W00395
1	43172161	43172329	-	6	168	6.282028878754893e-5	0.00146502	0.00558077	2.250490193091345	3.261358822348229	5.3721808182489665	ENSG00000117395:exon0010W00398	ENSG00000117395	EBNA1BP2|ENSG00000117395	protein_coding	exon	10	16	398	ENSG00000117395:exon0010W00398, ENSG00000117395:exon0010W00399, ENSG00000117395:exon0010W00400, ENSG00000117395:exon0010W00401, ENSG00000117395:exon0010W00402, ENSG00000117395:CDS0010W00404
1	43386097	43386167	-	2	70	0.00489291	0.00516099	0.00542907	2.8341215728921645	3.048139868269392	3.2621581636466193	ENSG00000159479:CDS0005W00110	ENSG00000159479	MED8|ENSG00000159479	protein_coding	CDS	5	6	110	ENSG00000159479:CDS0005W00110, ENSG00000159479:CDS0005W00111
1	43386608	43386658	-	1	50	0.00307562	0.00307562	0.00307562	3.2662714618498048	3.2662714618498048	3.2662714618498048	ENSG00000159479:CDS0005W00135	ENSG00000159479	MED8|ENSG00000159479	protein_coding	CDS	5	6	135	ENSG00000159479:CDS0005W00135
1	43386877	43386927	-	1	50	0.00967708	0.00967708	0.00967708	2.5454411763121665	2.5454411763121665	2.5454411763121665	ENSG00000159479:CDS0004W00148	ENSG00000159479	MED8|ENSG00000159479	protein_coding	CDS	4	6	148	ENSG00000159479:CDS0004W00148
1	43667007	43667097	+	3	90	6.81366325519878e-5	1.3264671735292914e-4	2.1639482652548387e-4	2.612032462293342	2.8219617636857426	3.17301	ENSG00000284989:intron0005W00845	ENSG00000284989	?|ENSG00000284989	protein_coding	intron	5	25	845	ENSG00000284989:intron0005W00845, ENSG00000284989:intron0005W00846, ENSG00000284989:intron0005W00847
1	43667013	43667091	+	3	78	1.2249442732776404e-5	2.1733860820600373e-4	5.284947274499264e-4	2.7568371598671444	3.0906132680647205	3.46655	ENSG00000066135:CDS0010W00845	ENSG00000066135	KDM4A|ENSG00000066135	protein_coding	CDS	10	24	845	ENSG00000066135:CDS0010W00845, ENSG00000066135:CDS0010W00846, ENSG00000066135:CDS0010W00847
1	43667767	43667857	+	3	90	7.050709242502481e-4	0.00121183	0.00193093	2.537863550301693	2.699936238720635	2.826546193237808	ENSG00000284989:intron0005W00883	ENSG00000284989	?|ENSG00000284989	protein_coding	intron	5	25	883	ENSG00000284989:intron0005W00883, ENSG00000284989:intron0005W00884, ENSG00000284989:intron0005W00885
1	43667771	43667861	+	3	90	3.8742743107745545e-4	0.00139607	0.00332541	2.657848001769505	2.7421199418683275	2.834241529692739	ENSG00000066135:CDS0011W00883	ENSG00000066135	KDM4A|ENSG00000066135	protein_coding	CDS	11	24	883	ENSG00000066135:CDS0011W00883, ENSG00000066135:CDS0011W00884, ENSG00000066135:CDS0011W00885
1	43704059	43704109	+	1	50	0.00728092	0.00728092	0.00728092	3.5712258135511505	3.5712258135511505	3.5712258135511505	ENSG00000066135:CDS0023W02695	ENSG00000066135	KDM4A|ENSG00000066135	protein_coding	CDS	23	24	2695	ENSG00000066135:CDS0023W02695
1	43704059	43704109	+	1	50	0.00728105	0.00728105	0.00728105	3.5712258135511505	3.5712258135511505	3.5712258135511505	ENSG00000284989:exon0015W02696	ENSG00000284989	?|ENSG00000284989	protein_coding	exon	15	26	2696	ENSG00000284989:exon0015W02696
1	43704312	43704362	+	1	50	0.00966379	0.00966379	0.00966379	3.6672703760672465	3.6672703760672465	3.6672703760672465	ENSG00000284989:intron0015W02709	ENSG00000284989	?|ENSG00000284989	protein_coding	intron	15	25	2709	ENSG00000284989:intron0015W02709
1	44122252	44122302	-	1	50	0.00422189	0.00422189	0.00422189	4.952323958277353	4.952323958277353	4.952323958277353	ENSG00000233514:exon0001W00006	ENSG00000233514	?|ENSG00000233514	processed_pseudogene	exon	1	1	6	ENSG00000233514:exon0001W00006
1	44632342	44632385	+	1	43	0.00564838	0.00564838	0.00564838	2.7752886061437154	2.7752886061437154	2.7752886061437154	ENSG00000187147:CDS0011W11360	ENSG00000187147	RNF220|ENSG00000187147	protein_coding	CDS	11	21	11360	ENSG00000187147:CDS0011W11360
1	44753732	44753833	+	4	101	1.3577293179098187e-5	4.8159805518705606e-4	0.00182131	2.131170525458028	2.429710774935133	2.5804313370681404	ENSG00000142945:CDS0008W00695	ENSG00000142945	KIF2C|ENSG00000142945	protein_coding	CDS	8	22	695	ENSG00000142945:CDS0008W00695, ENSG00000142945:CDS0008W00696, ENSG00000142945:CDS0008W00697, ENSG00000142945:CDS0008W00698
1	44756074	44756144	+	2	70	3.1418868045491e-5	1.0590554847007037e-4	1.8039222889464974e-4	2.956231550040655	3.1069014139034308	3.2575712777662065	ENSG00000142945:CDS0011W00813	ENSG00000142945	KIF2C|ENSG00000142945	protein_coding	CDS	11	22	813	ENSG00000142945:CDS0011W00813, ENSG00000142945:CDS0011W00814
1	44775995	44776140	+	5	145	2.080388295427111e-12	3.4944101947748695e-7	1.7468776909779782e-6	2.788848395900318	2.9764781706793704	3.4031178744680974	ENSG00000142937:exon0003W00040	ENSG00000142937	RPS8|ENSG00000142937	protein_coding	exon	3	5	40	ENSG00000142937:exon0003W00040, ENSG00000142937:CDS0003W00042, ENSG00000142937:CDS0003W00043, ENSG00000142937:CDS0003W00044, ENSG00000142937:CDS0003W00045
1	44776640	44776774	+	5	134	2.3906144562374934e-13	4.1578174315303075e-7	1.8564181504584023e-6	2.1959772827864033	2.576704347709461	2.860274555865283	ENSG00000142937:intron0003W00072	ENSG00000142937	RPS8|ENSG00000142937	protein_coding	intron	3	4	72	ENSG00000142937:intron0003W00072, ENSG00000142937:CDS0004W00074, ENSG00000142937:CDS0004W00075, ENSG00000142937:CDS0004W00076, ENSG00000142937:CDS0004W00077
1	44777693	44777789	+	4	96	2.8511234269045253e-9	1.1554105320903275e-7	4.1486988332099336e-7	2.068271908667378	2.214536063810132	2.3261005885436474	ENSG00000142937:CDS0004W00125	ENSG00000142937	RPS8|ENSG00000142937	protein_coding	CDS	4	5	125	ENSG00000142937:CDS0004W00125, ENSG00000142937:CDS0004W00126, ENSG00000142937:CDS0004W00127, ENSG00000142937:CDS0004W00128
1	44777999	44778109	+	4	110	1.867069173848819e-13	1.225941184657862e-9	4.232260920652898e-9	2.3190381084129505	2.9117219056292285	3.4801778136558132	ENSG00000142937:CDS0005W00141	ENSG00000142937	RPS8|ENSG00000142937	protein_coding	CDS	5	5	141	ENSG00000142937:CDS0005W00141, ENSG00000142937:CDS0005W00142, ENSG00000142937:CDS0005W00143, ENSG00000142937:CDS0005W00144
1	44778129	44778179	+	1	50	0.00755686	0.00755686	0.00755686	2.72937	2.72937	2.72937	ENSG00000142937:exon0005W00146	ENSG00000142937	RPS8|ENSG00000142937	protein_coding	exon	5	5	146	ENSG00000142937:exon0005W00146
1	44778529	44778645	+	3	116	4.000683567690517e-9	0.00241188	0.00723562	2.2227288204794706	2.5170344816411667	3.0799035874099245	ENSG00000142937:exon0005W00166	ENSG00000142937	RPS8|ENSG00000142937	protein_coding	exon	5	5	166	ENSG00000142937:exon0005W00166, ENSG00000142937:CDS0005W00168, ENSG00000142937:CDS0005W00169
1	44981020	44981090	-	2	70	5.394544655996452e-4	0.0034441	0.00634875	3.1490752869264425	3.25365	3.3582169970914584	ENSG00000070785:CDS0002W06525	ENSG00000070785	EIF2B3|ENSG00000070785	protein_coding	CDS	2	19	6525	ENSG00000070785:CDS0002W06525, ENSG00000070785:CDS0002W06526
1	45014735	45014836	+	4	101	4.870461429856494e-4	0.00231121	0.00383408	3.028051495470522	3.5498511598950167	3.846043317017178	ENSG00000126088:CDS0004W00191	ENSG00000126088	UROD|ENSG00000126088	protein_coding	CDS	4	4	191	ENSG00000126088:CDS0004W00191, ENSG00000126088:CDS0004W00192, ENSG00000126088:CDS0004W00193, ENSG00000126088:CDS0004W00194
1	45014939	45015006	+	2	67	0.00305452	0.00405455	0.00505459	2.9867251316589774	3.069895854011767	3.153066576364557	ENSG00000126088:CDS0004W00201	ENSG00000126088	UROD|ENSG00000126088	protein_coding	CDS	4	4	201	ENSG00000126088:CDS0004W00201, ENSG00000126088:CDS0004W00202
1	45600411	45600457	+	1	46	0.00249159	0.00249159	0.00249159	2.643374792739617	2.643374792739617	2.643374792739617	ENSG00000132780:exon0006W00832	ENSG00000132780	NASP|ENSG00000132780	protein_coding	exon	6	19	832	ENSG00000132780:exon0006W00832
1	45602254	45602365	+	5	111	1.0468032633711554e-11	2.4352807475123483e-9	7.2402170522975474e-9	2.6257528184099983	3.0317333809323457	3.3620002928161283	ENSG00000132780:CDS0007W00924	ENSG00000132780	NASP|ENSG00000132780	protein_coding	CDS	7	19	924	ENSG00000132780:CDS0007W00924, ENSG00000132780:CDS0007W00925, ENSG00000132780:CDS0007W00926, ENSG00000132780:CDS0007W00927, ENSG00000132780:CDS0007W00928
1	45604916	45605016	+	4	100	6.092119809802668e-16	3.6430394244287305e-4	0.00145722	3.233638594887622	3.365381428573711	3.468457847643623	ENSG00000132780:exon0008W01058	ENSG00000132780	NASP|ENSG00000132780	protein_coding	exon	8	19	1058	ENSG00000132780:exon0008W01058, ENSG00000132780:CDS0008W01060, ENSG00000132780:CDS0008W01061, ENSG00000132780:CDS0008W01062
1	45606436	45606571	+	4	135	3.898890789428361e-16	0.00210994	0.00843967	2.133803398614802	2.6567976652335488	3.117069217711206	ENSG00000132780:intron0008W01135	ENSG00000132780	NASP|ENSG00000132780	protein_coding	intron	8	18	1135	ENSG00000132780:intron0008W01135, ENSG00000132780:CDS0009W01137, ENSG00000132780:CDS0009W01138, ENSG00000132780:CDS0009W01139
1	45613168	45613238	+	2	70	9.04679203545139e-6	1.71291135867028e-5	2.5211435137954213e-5	2.2757288048381827	2.710506125958239	3.145283447078295	ENSG00000132780:CDS0011W01469	ENSG00000132780	NASP|ENSG00000132780	protein_coding	CDS	11	19	1469	ENSG00000132780:CDS0011W01469, ENSG00000132780:CDS0011W01470
1	45615152	45615201	+	1	49	5.225776546377897e-6	5.225776546377897e-6	5.225776546377897e-6	2.1010677546049954	2.1010677546049954	2.1010677546049954	ENSG00000132780:CDS0014W01568	ENSG00000132780	NASP|ENSG00000132780	protein_coding	CDS	14	19	1568	ENSG00000132780:CDS0014W01568
1	45615324	45615454	+	5	130	2.571949594532709e-10	2.1078803951187496e-7	9.216915618828462e-7	2.479251668400861	3.129017824267074	4.2644233397654565	ENSG00000132780:CDS0015W01576	ENSG00000132780	NASP|ENSG00000132780	protein_coding	CDS	15	19	1576	ENSG00000132780:CDS0015W01576, ENSG00000132780:CDS0015W01577, ENSG00000132780:CDS0015W01578, ENSG00000132780:CDS0015W01579, ENSG00000132780:CDS0015W01580
1	45616593	45616703	+	4	110	2.300518191485023e-11	0.00138977	0.00555906	2.441964487921899	2.7175177137275925	2.9113525989950744	ENSG00000132780:intron0016W01639	ENSG00000132780	NASP|ENSG00000132780	protein_coding	intron	16	18	1639	ENSG00000132780:intron0016W01639, ENSG00000132780:CDS0017W01641, ENSG00000132780:CDS0017W01642, ENSG00000132780:CDS0017W01643
1	45617462	45617572	+	4	110	4.723095027575477e-11	5.52864011484212e-7	2.2036019287176124e-6	2.20777	2.9384410895589985	3.557824808286252	ENSG00000132780:CDS0018W01683	ENSG00000132780	NASP|ENSG00000132780	protein_coding	CDS	18	19	1683	ENSG00000132780:CDS0018W01683, ENSG00000132780:CDS0018W01684, ENSG00000132780:CDS0018W01685, ENSG00000132780:CDS0018W01686
1	45618060	45618130	+	2	70	9.311314481925901e-7	4.159850123580547e-6	7.388568798968504e-6	2.261287198558127	2.361719200503114	2.462151202448101	ENSG00000132780:CDS0019W01712	ENSG00000132780	NASP|ENSG00000132780	protein_coding	CDS	19	19	1712	ENSG00000132780:CDS0019W01712, ENSG00000132780:CDS0019W01713
1	45618678	45618748	+	2	70	0.00611684	0.0075184	0.00891995	2.8447395778251874	2.957929913306041	3.0711202487868947	ENSG00000132780:exon0019W01743	ENSG00000132780	NASP|ENSG00000132780	protein_coding	exon	19	19	1743	ENSG00000132780:exon0019W01743, ENSG00000132780:exon0019W01744
1	45618758	45618848	+	3	90	7.937457051799026e-4	0.00121632	0.00175449	3.2400293766184762	3.345218594274112	3.5214707545159967	ENSG00000132780:exon0019W01747	ENSG00000132780	NASP|ENSG00000132780	protein_coding	exon	19	19	1747	ENSG00000132780:exon0019W01747, ENSG00000132780:exon0019W01748, ENSG00000132780:exon0019W01749
1	45627463	45627533	-	2	70	0.00183836	0.00301516	0.00419195	3.253252800601428	3.3544858288895876	3.4557188571777466	ENSG00000159592:exon0016W00009	ENSG00000159592	GPBP1L1|ENSG00000159592	protein_coding	exon	16	16	9	ENSG00000159592:exon0016W00009, ENSG00000159592:exon0016W00010
1	45629575	45629678	-	3	103	1.0598371031223311e-4	2.024728032499115e-4	3.4780212364658936e-4	2.0857174310033897	2.180799472228586	2.2917779155439186	ENSG00000159592:CDS0015W00113	ENSG00000159592	GPBP1L1|ENSG00000159592	protein_coding	CDS	15	16	113	ENSG00000159592:CDS0015W00113, ENSG00000159592:CDS0015W00114, ENSG00000159592:CDS0015W00116
1	45630481	45630606	-	5	125	1.0087394097669673e-4	4.648810598200521e-4	0.00148782	2.030759723424134	2.272836373814361	2.517623123695196	ENSG00000159592:CDS0014W00158	ENSG00000159592	GPBP1L1|ENSG00000159592	protein_coding	CDS	14	16	158	ENSG00000159592:CDS0014W00158, ENSG00000159592:CDS0014W00159, ENSG00000159592:CDS0014W00160, ENSG00000159592:CDS0014W00161, ENSG00000159592:CDS0014W00162
1	45654602	45654829	-	10	227	7.260454302598446e-6	6.764783237824584e-4	0.00299426	2.060193246537825	2.5613473537118225	3.2164024560018527	ENSG00000159592:CDS0008W01365	ENSG00000159592	GPBP1L1|ENSG00000159592	protein_coding	CDS	8	16	1365	ENSG00000159592:CDS0008W01365, ENSG00000159592:CDS0008W01366, ENSG00000159592:CDS0008W01367, ENSG00000159592:CDS0008W01368, ENSG00000159592:CDS0008W01369, ENSG00000159592:CDS0008W01370, ENSG00000159592:CDS0008W01371, ENSG00000159592:CDS0008W01372, ENSG00000159592:CDS0008W01373, ENSG00000159592:CDS0008W01374
1	45660703	45660753	-	1	50	3.376629376286453e-4	3.376629376286453e-4	3.376629376286453e-4	2.0168185266290606	2.0168185266290606	2.0168185266290606	ENSG00000159592:exon0005W01669	ENSG00000159592	GPBP1L1|ENSG00000159592	protein_coding	exon	5	16	1669	ENSG00000159592:exon0005W01669
1	45687072	45687122	-	1	50	0.0033139	0.0033139	0.0033139	2.281765209342845	2.281765209342845	2.281765209342845	ENSG00000159592:exon0002W02986	ENSG00000159592	GPBP1L1|ENSG00000159592	protein_coding	exon	2	16	2986	ENSG00000159592:exon0002W02986
1	45729613	45729723	-	4	110	0.00153974	0.00242411	0.00350488	3.8898716070524495	4.576885650155127	4.951336764113414	ENSG00000197429:CDS0004W01764	ENSG00000197429	IPP|ENSG00000197429	protein_coding	CDS	4	12	1764	ENSG00000197429:CDS0004W01764, ENSG00000197429:CDS0004W01765, ENSG00000197429:CDS0004W01766, ENSG00000197429:CDS0004W01767
1	45781416	45781486	+	2	70	0.00296212	0.00305558	0.00314903	4.927882822356695	4.983461605054366	5.039040387752036	ENSG00000236111:exon0001W00008	ENSG00000236111	?|ENSG00000236111	processed_pseudogene	exon	1	1	8	ENSG00000236111:exon0001W00008, ENSG00000236111:exon0001W00009
1	46040179	46040289	-	3	110	0.00260823	0.00414484	0.00697683	2.0674165393423123	2.232015720403658	2.4464067780629497	ENSG00000117461:exon0011W00003	ENSG00000117461	PIK3R3|ENSG00000117461	protein_coding	exon	11	11	3	ENSG00000117461:exon0011W00003, ENSG00000117461:exon0011W00004, ENSG00000117461:exon0011W00006
1	46040379	46040429	-	1	50	0.00195845	0.00195845	0.00195845	2.0106248990682203	2.0106248990682203	2.0106248990682203	ENSG00000117461:exon0011W00013	ENSG00000117461	PIK3R3|ENSG00000117461	protein_coding	exon	11	11	13	ENSG00000117461:exon0011W00013
1	46042739	46042809	-	2	70	1.2008127941784923e-4	1.3002688447806706e-4	1.3997248953828486e-4	2.520591042955341	2.550778708151191	2.5809663733470405	ENSG00000117461:exon0011W00131	ENSG00000117461	PIK3R3|ENSG00000117461	protein_coding	exon	11	11	131	ENSG00000117461:exon0011W00131, ENSG00000117461:exon0011W00132
1	46043179	46043469	-	12	290	1.3455526067371998e-6	4.517877906244259e-4	0.00289163	2.123912774210619	2.7359294465466015	4.010840945608151	ENSG00000117461:exon0011W00153	ENSG00000117461	PIK3R3|ENSG00000117461	protein_coding	exon	11	11	153	ENSG00000117461:exon0011W00153, ENSG00000117461:exon0011W00154, ENSG00000117461:exon0011W00155, ENSG00000117461:exon0011W00156, ENSG00000117461:exon0011W00157, ENSG00000117461:exon0011W00158, ENSG00000117461:exon0011W00159, ENSG00000117461:exon0011W00161, ENSG00000117461:exon0011W00162, ENSG00000117461:exon0011W00163, ENSG00000117461:exon0011W00164, ENSG00000117461:exon0011W00165
1	46043559	46043669	-	4	110	1.1419335821616625e-4	0.00196779	0.00314024	2.044874814265912	2.3072687701360874	2.731529481043472	ENSG00000117461:exon0011W00172	ENSG00000117461	PIK3R3|ENSG00000117461	protein_coding	exon	11	11	172	ENSG00000117461:exon0011W00172, ENSG00000117461:exon0011W00173, ENSG00000117461:exon0011W00174, ENSG00000117461:exon0011W00175
1	46045937	46046088	-	7	151	5.560878247934843e-6	9.069444163600238e-5	2.688255188338842e-4	2.994843247897967	4.162504230682944	5.3448980826481725	ENSG00000117461:CDS0010W00291	ENSG00000117461	PIK3R3|ENSG00000117461	protein_coding	CDS	10	11	291	ENSG00000117461:CDS0010W00291, ENSG00000117461:CDS0010W00292, ENSG00000117461:CDS0010W00293, ENSG00000117461:CDS0010W00294, ENSG00000117461:CDS0010W00295, ENSG00000117461:CDS0010W00296, ENSG00000117461:CDS0010W00297
1	46045937	46046088	-	7	151	5.79915863345591e-6	9.16548033062854e-5	2.6936594874109283e-4	2.994843247897967	4.162504230682944	5.3448980826481725	ENSG00000278139:CDS0009W00116	ENSG00000278139	P3R3URF-PIK3R3|ENSG00000278139	protein_coding	CDS	9	10	116	ENSG00000278139:CDS0009W00116, ENSG00000278139:CDS0009W00117, ENSG00000278139:CDS0009W00118, ENSG00000278139:CDS0009W00119, ENSG00000278139:CDS0009W00120, ENSG00000278139:CDS0009W00121, ENSG00000278139:CDS0009W00122
1	46046550	46046625	-	3	75	6.018084312463603e-7	1.5250800366761307e-4	4.538036700291461e-4	3.2464834374220315	3.4577886265204603	3.716705222626808	ENSG00000117461:CDS0009W00322	ENSG00000117461	PIK3R3|ENSG00000117461	protein_coding	CDS	9	11	322	ENSG00000117461:CDS0009W00322, ENSG00000117461:CDS0009W00323, ENSG00000117461:CDS0009W00324
1	46046550	46046625	-	3	75	5.965035240478547e-7	1.5546837323651913e-4	4.626790049828697e-4	3.2464834374220315	3.4577886265204603	3.716705222626808	ENSG00000278139:CDS0008W00147	ENSG00000278139	P3R3URF-PIK3R3|ENSG00000278139	protein_coding	CDS	8	10	147	ENSG00000278139:CDS0008W00147, ENSG00000278139:CDS0008W00148, ENSG00000278139:CDS0008W00149
1	46055814	46055971	-	7	157	1.6766486563140505e-6	7.170215304643171e-4	0.00357697	2.1073770790140225	2.49177	2.9261866056524184	ENSG00000117461:CDS0008W00785	ENSG00000117461	PIK3R3|ENSG00000117461	protein_coding	CDS	8	11	785	ENSG00000117461:CDS0008W00785, ENSG00000117461:CDS0008W00786, ENSG00000117461:CDS0008W00787, ENSG00000117461:CDS0008W00788, ENSG00000117461:CDS0008W00789, ENSG00000117461:CDS0008W00790, ENSG00000117461:CDS0008W00791
1	46055814	46055971	-	7	157	1.7329805048814337e-6	7.088478700079442e-4	0.00354733	2.1073770790140225	2.49177	2.9261866056524184	ENSG00000278139:CDS0007W00610	ENSG00000278139	P3R3URF-PIK3R3|ENSG00000278139	protein_coding	CDS	7	10	610	ENSG00000278139:CDS0007W00610, ENSG00000278139:CDS0007W00611, ENSG00000278139:CDS0007W00612, ENSG00000278139:CDS0007W00613, ENSG00000278139:CDS0007W00614, ENSG00000278139:CDS0007W00615, ENSG00000278139:CDS0007W00616
1	46061928	46062071	-	6	143	1.4960231162485234e-6	0.00110561	0.00601215	2.2020078784251265	2.5135321861375823	3.0025795612026593	ENSG00000117461:CDS0007W01091	ENSG00000117461	PIK3R3|ENSG00000117461	protein_coding	CDS	7	11	1091	ENSG00000117461:CDS0007W01091, ENSG00000117461:CDS0007W01092, ENSG00000117461:CDS0007W01093, ENSG00000117461:CDS0007W01094, ENSG00000117461:CDS0007W01095, ENSG00000117461:CDS0007W01096
1	46061928	46062071	-	6	143	1.4889696862271802e-6	0.00115258	0.00629353	2.2020078784251265	2.5135321861375823	3.0025795612026593	ENSG00000278139:CDS0006W00916	ENSG00000278139	P3R3URF-PIK3R3|ENSG00000278139	protein_coding	CDS	6	10	916	ENSG00000278139:CDS0006W00916, ENSG00000278139:CDS0006W00917, ENSG00000278139:CDS0006W00918, ENSG00000278139:CDS0006W00919, ENSG00000278139:CDS0006W00920, ENSG00000278139:CDS0006W00921
1	46066053	46066163	-	4	110	7.688708452249402e-5	4.8067877118556794e-4	9.755718984888361e-4	2.000470073074454	2.4337982398646507	2.8524669544393064	ENSG00000117461:CDS0006W01297	ENSG00000117461	PIK3R3|ENSG00000117461	protein_coding	CDS	6	11	1297	ENSG00000117461:CDS0006W01297, ENSG00000117461:CDS0006W01298, ENSG00000117461:CDS0006W01299, ENSG00000117461:CDS0006W01300
1	46066053	46066163	-	4	110	7.688708452249402e-5	4.8199746072879893e-4	9.755718984888361e-4	2.000470073074454	2.4337982398646507	2.8524669544393064	ENSG00000278139:CDS0005W01122	ENSG00000278139	P3R3URF-PIK3R3|ENSG00000278139	protein_coding	CDS	5	10	1122	ENSG00000278139:CDS0005W01122, ENSG00000278139:CDS0005W01123, ENSG00000278139:CDS0005W01124, ENSG00000278139:CDS0005W01125
1	46066910	46066960	-	1	50	0.00365018	0.00365018	0.00365018	2.1146775783672007	2.1146775783672007	2.1146775783672007	ENSG00000117461:CDS0005W01340	ENSG00000117461	PIK3R3|ENSG00000117461	protein_coding	CDS	5	11	1340	ENSG00000117461:CDS0005W01340
1	46066910	46066960	-	1	50	0.00372524	0.00372524	0.00372524	2.1146775783672007	2.1146775783672007	2.1146775783672007	ENSG00000278139:CDS0004W01165	ENSG00000278139	P3R3URF-PIK3R3|ENSG00000278139	protein_coding	CDS	4	10	1165	ENSG00000278139:CDS0004W01165
1	46067010	46067060	-	1	50	0.00185997	0.00185997	0.00185997	2.092657140376091	2.092657140376091	2.092657140376091	ENSG00000117461:CDS0005W01345	ENSG00000117461	PIK3R3|ENSG00000117461	protein_coding	CDS	5	11	1345	ENSG00000117461:CDS0005W01345
1	46067010	46067060	-	1	50	0.00173038	0.00173038	0.00173038	2.092657140376091	2.092657140376091	2.092657140376091	ENSG00000278139:CDS0004W01170	ENSG00000278139	P3R3URF-PIK3R3|ENSG00000278139	protein_coding	CDS	4	10	1170	ENSG00000278139:CDS0004W01170
1	46077554	46077613	-	2	59	0.00177383	0.00323416	0.00469449	2.9225493608029494	2.9417512042047194	2.9609530476064894	ENSG00000117461:CDS0004W01872	ENSG00000117461	PIK3R3|ENSG00000117461	protein_coding	CDS	4	11	1872	ENSG00000117461:CDS0004W01872, ENSG00000117461:CDS0004W01873
1	46077554	46077613	-	2	59	0.00175858	0.00320699	0.00465541	2.9225493608029494	2.9417512042047194	2.9609530476064894	ENSG00000278139:CDS0003W01697	ENSG00000278139	P3R3URF-PIK3R3|ENSG00000278139	protein_coding	CDS	3	10	1697	ENSG00000278139:CDS0003W01697, ENSG00000278139:CDS0003W01698
1	46080641	46080750	-	4	109	0.00122291	0.00352904	0.00713999	2.2105507374139646	2.3739933951562064	2.526629012406776	ENSG00000117461:CDS0003W02026	ENSG00000117461	PIK3R3|ENSG00000117461	protein_coding	CDS	3	11	2026	ENSG00000117461:CDS0003W02026, ENSG00000117461:CDS0003W02027, ENSG00000117461:CDS0003W02028, ENSG00000117461:CDS0003W02029
1	46080641	46080750	-	4	109	0.00121888	0.00362944	0.0074256	2.2105507374139646	2.3739933951562064	2.526629012406776	ENSG00000278139:CDS0002W01851	ENSG00000278139	P3R3URF-PIK3R3|ENSG00000278139	protein_coding	CDS	2	10	1851	ENSG00000278139:CDS0002W01851, ENSG00000278139:CDS0002W01852, ENSG00000278139:CDS0002W01853, ENSG00000278139:CDS0002W01854
1	46260786	46260876	+	3	90	0.00226338	0.00377853	0.00465506	2.499024258623345	3.5859775580283824	4.826680188137376	ENSG00000085999:CDS0011W00720	ENSG00000085999	RAD54L|ENSG00000085999	protein_coding	CDS	11	22	720	ENSG00000085999:CDS0011W00720, ENSG00000085999:CDS0011W00721, ENSG00000085999:CDS0011W00722
1	46260886	46260996	+	4	110	6.880568813854878e-5	0.00191424	0.00651342	2.54917	2.9147962012439277	3.7535678481004777	ENSG00000085999:CDS0011W00725	ENSG00000085999	RAD54L|ENSG00000085999	protein_coding	CDS	11	22	725	ENSG00000085999:CDS0011W00725, ENSG00000085999:CDS0011W00726, ENSG00000085999:CDS0011W00727, ENSG00000085999:CDS0011W00728
1	46303766	46303820	+	2	54	1.2654468870584156e-7	1.6448312505944234e-7	2.0242156141304316e-7	2.519849269919864	2.55293	2.5860027125353953	ENSG00000173660:CDS0001W00004	ENSG00000173660	UQCRH|ENSG00000173660	protein_coding	CDS	1	4	4	ENSG00000173660:CDS0001W00004, ENSG00000173660:CDS0001W00005
1	46310154	46310224	+	2	70	3.5939297127405663e-7	2.330306049580499e-5	4.624672802033592e-5	2.050263846135512	2.2882958332628736	2.5263278203902355	ENSG00000173660:CDS0003W00320	ENSG00000173660	UQCRH|ENSG00000173660	protein_coding	CDS	3	4	320	ENSG00000173660:CDS0003W00320, ENSG00000173660:CDS0003W00321
1	46316701	46316751	+	1	50	7.807106761916216e-6	7.807106761916216e-6	7.807106761916216e-6	2.2660103929460376	2.2660103929460376	2.2660103929460376	ENSG00000173660:exon0004W00648	ENSG00000173660	UQCRH|ENSG00000173660	protein_coding	exon	4	4	648	ENSG00000173660:exon0004W00648
1	46583247	46583329	-	3	82	0.00262001	0.00517832	0.0095049	2.263797736939786	3.9592521012080284	5.058882464410249	ENSG00000079277:CDS0009W01296	ENSG00000079277	MKNK1|ENSG00000079277	protein_coding	CDS	9	20	1296	ENSG00000079277:CDS0009W01296, ENSG00000079277:CDS0009W01297, ENSG00000079277:CDS0009W01298
1	46653816	46653867	-	2	51	4.904674537532401e-5	6.39176052817774e-5	7.87884651882308e-5	2.083455185280009	2.551275214935422	3.0190952445908352	ENSG00000123472:CDS0008W01053	ENSG00000123472	ATPAF1|ENSG00000123472	protein_coding	CDS	8	12	1053	ENSG00000123472:CDS0008W01053, ENSG00000123472:CDS0008W01054
1	46658146	46658189	-	1	43	0.0013786	0.0013786	0.0013786	2.030086373327573	2.030086373327573	2.030086373327573	ENSG00000123472:CDS0007W01270	ENSG00000123472	ATPAF1|ENSG00000123472	protein_coding	CDS	7	12	1270	ENSG00000123472:CDS0007W01270
1	46658686	46658737	-	2	51	1.2591039129093965e-6	1.1533665470939695e-5	2.1808227028969993e-5	2.9764064991883825	3.053614763753182	3.1308230283179816	ENSG00000123472:CDS0006W01297	ENSG00000123472	ATPAF1|ENSG00000123472	protein_coding	CDS	6	12	1297	ENSG00000123472:CDS0006W01297, ENSG00000123472:CDS0006W01298
1	46665255	46665372	-	5	117	2.464922413981581e-5	2.648904576758309e-4	0.00110408	2.2293593372350617	2.577983575496045	2.9396714256131875	ENSG00000123472:CDS0004W01627	ENSG00000123472	ATPAF1|ENSG00000123472	protein_coding	CDS	4	12	1627	ENSG00000123472:CDS0004W01627, ENSG00000123472:CDS0004W01628, ENSG00000123472:CDS0004W01629, ENSG00000123472:CDS0004W01630, ENSG00000123472:CDS0004W01631
1	46676978	46677188	-	9	210	1.405077751249666e-14	3.130707898712271e-4	0.00261165	2.0629686439679316	3.0203659948625234	3.5636136430120526	ENSG00000159658:exon0009W00117	ENSG00000159658	EFCAB14|ENSG00000159658	protein_coding	exon	9	9	117	ENSG00000159658:exon0009W00117, ENSG00000159658:exon0009W00118, ENSG00000159658:exon0009W00119, ENSG00000159658:exon0009W00120, ENSG00000159658:exon0009W00121, ENSG00000159658:exon0009W00122, ENSG00000159658:exon0009W00123, ENSG00000159658:exon0009W00124, ENSG00000159658:exon0009W00125
1	46678543	46678613	-	2	70	9.101594138337973e-4	0.00118603	0.00146191	2.6655503658044233	3.807459616988214	4.949368868172005	ENSG00000159658:CDS0009W00195	ENSG00000159658	EFCAB14|ENSG00000159658	protein_coding	CDS	9	9	195	ENSG00000159658:CDS0009W00195, ENSG00000159658:CDS0009W00196
1	46686783	46686870	-	3	87	2.5077227763814807e-10	2.078362419788894e-6	6.233896714823234e-6	2.483350312008073	2.9517202296271527	3.2707673509541033	ENSG00000159658:CDS0006W00608	ENSG00000159658	EFCAB14|ENSG00000159658	protein_coding	CDS	6	9	608	ENSG00000159658:CDS0006W00608, ENSG00000159658:CDS0006W00609, ENSG00000159658:CDS0006W00610
1	46688352	46688542	-	8	190	2.3111145094479038e-10	1.911809195243742e-5	1.414799547549651e-4	2.3112349436575235	3.4694290939006662	4.321407460730271	ENSG00000159658:CDS0006W00686	ENSG00000159658	EFCAB14|ENSG00000159658	protein_coding	CDS	6	9	686	ENSG00000159658:CDS0006W00686, ENSG00000159658:CDS0006W00687, ENSG00000159658:CDS0006W00688, ENSG00000159658:CDS0006W00689, ENSG00000159658:CDS0006W00690, ENSG00000159658:CDS0006W00691, ENSG00000159658:CDS0006W00692, ENSG00000159658:CDS0006W00693
1	46689586	46689656	-	2	70	2.800269761768643e-5	2.9431122731924795e-5	3.085954784616316e-5	2.117016389203303	2.1757759599528734	2.2345355307024444	ENSG00000159658:CDS0006W00748	ENSG00000159658	EFCAB14|ENSG00000159658	protein_coding	CDS	6	9	748	ENSG00000159658:CDS0006W00748, ENSG00000159658:CDS0006W00749
1	46707925	46708035	-	4	110	3.5029960588846802e-6	1.3146732798789714e-4	3.069968493009853e-4	2.016360142261902	3.2052172435573736	5.426726809559192	ENSG00000159658:CDS0003W01664	ENSG00000159658	EFCAB14|ENSG00000159658	protein_coding	CDS	3	9	1664	ENSG00000159658:CDS0003W01664, ENSG00000159658:CDS0003W01665, ENSG00000159658:CDS0003W01666, ENSG00000159658:CDS0003W01667
1	46718022	46718132	-	4	110	1.44828789276216e-5	8.069142421406601e-4	0.00251623	2.535870713155694	2.704689507182279	2.863521335322869	ENSG00000159658:CDS0001W02169	ENSG00000159658	EFCAB14|ENSG00000159658	protein_coding	CDS	1	9	2169	ENSG00000159658:CDS0001W02169, ENSG00000159658:CDS0001W02170, ENSG00000159658:CDS0001W02171, ENSG00000159658:CDS0001W02172
1	47216329	47216379	-	1	50	0.00291386	0.00291386	0.00291386	2.0272782909418585	2.0272782909418585	2.0272782909418585	ENSG00000162367:exon0009W00003	ENSG00000162367	TAL1|ENSG00000162367	protein_coding	exon	9	9	3	ENSG00000162367:exon0009W00003
1	47217549	47217679	-	5	130	3.8515064162641505e-6	5.71350441396189e-6	6.828441183240828e-6	2.0698351944434976	2.3339312119912563	2.90585	ENSG00000162367:exon0009W00064	ENSG00000162367	TAL1|ENSG00000162367	protein_coding	exon	9	9	64	ENSG00000162367:exon0009W00064, ENSG00000162367:exon0009W00065, ENSG00000162367:exon0009W00066, ENSG00000162367:exon0009W00067, ENSG00000162367:exon0009W00068
1	47217749	47217819	-	2	70	3.5500054152067634e-6	6.548297705838398e-6	9.546589996470033e-6	2.245597581314013	2.2695395710143966	2.2934815607147807	ENSG00000162367:exon0009W00074	ENSG00000162367	TAL1|ENSG00000162367	protein_coding	exon	9	9	74	ENSG00000162367:exon0009W00074, ENSG00000162367:exon0009W00075
1	47368468	47368615	+	6	147	2.534429010751833e-12	2.897733914488865e-8	1.6224462459000302e-7	2.3837294515254315	2.815232783619497	3.1028455282257195	ENSG00000162368:CDS0003W01738	ENSG00000162368	CMPK1|ENSG00000162368	protein_coding	CDS	3	7	1738	ENSG00000162368:CDS0003W01738, ENSG00000162368:CDS0003W01739, ENSG00000162368:CDS0003W01740, ENSG00000162368:CDS0003W01741, ENSG00000162368:CDS0003W01742, ENSG00000162368:CDS0003W01743
1	47372954	47373107	+	7	153	8.479425195701802e-13	1.4559738868601432e-10	9.837408117177035e-10	3.1378655559004494	3.4144086032574568	3.6756068035336775	ENSG00000162368:CDS0004W01962	ENSG00000162368	CMPK1|ENSG00000162368	protein_coding	CDS	4	7	1962	ENSG00000162368:CDS0004W01962, ENSG00000162368:CDS0004W01963, ENSG00000162368:CDS0004W01964, ENSG00000162368:CDS0004W01965, ENSG00000162368:CDS0004W01966, ENSG00000162368:CDS0004W01967, ENSG00000162368:CDS0004W01968
1	47374863	47374985	+	4	122	9.589485187456993e-20	0.00174298	0.00697174	2.7075141663583127	3.284659421942477	3.8755263188047664	ENSG00000162368:intron0004W02058	ENSG00000162368	CMPK1|ENSG00000162368	protein_coding	intron	4	6	2058	ENSG00000162368:intron0004W02058, ENSG00000162368:CDS0005W02060, ENSG00000162368:CDS0005W02061, ENSG00000162368:CDS0005W02062
1	47375196	47375246	+	1	50	5.0490126313178544e-5	5.0490126313178544e-5	5.0490126313178544e-5	2.3588708086559613	2.3588708086559613	2.3588708086559613	ENSG00000162368:CDS0006W02075	ENSG00000162368	CMPK1|ENSG00000162368	protein_coding	CDS	6	7	2075	ENSG00000162368:CDS0006W02075
1	47376762	47376812	+	1	50	1.802963541176538e-4	1.802963541176538e-4	1.802963541176538e-4	2.0464322509936808	2.0464322509936808	2.0464322509936808	ENSG00000162368:exon0007W02152	ENSG00000162368	CMPK1|ENSG00000162368	protein_coding	exon	7	7	2152	ENSG00000162368:exon0007W02152
1	47378222	47378792	+	27	570	4.807989237248098e-14	1.8685895386187803e-5	1.3417427975832068e-4	2.028643357174588	2.921655197323579	3.9100932159074833	ENSG00000162368:exon0007W02225	ENSG00000162368	CMPK1|ENSG00000162368	protein_coding	exon	7	7	2225	ENSG00000162368:exon0007W02225, ENSG00000162368:exon0007W02226, ENSG00000162368:exon0007W02227, ENSG00000162368:exon0007W02228, ENSG00000162368:exon0007W02229, ENSG00000162368:exon0007W02230, ENSG00000162368:exon0007W02231, ENSG00000162368:exon0007W02232, ENSG00000162368:exon0007W02233, ENSG00000162368:exon0007W02234, ENSG00000162368:exon0007W02235, ENSG00000162368:exon0007W02236, ENSG00000162368…
1	50491720	50491801	-	3	81	7.566936285507084e-6	6.0669035803815545e-5	1.6112233550951693e-4	2.687695786455084	3.550839723975623	4.572103868530926	ENSG00000185104:CDS0018W02734	ENSG00000185104	FAF1|ENSG00000185104	protein_coding	CDS	18	22	2734	ENSG00000185104:CDS0018W02734, ENSG00000185104:CDS0018W02735, ENSG00000185104:CDS0018W02736
1	50584724	50584811	-	3	87	2.066606646235452e-5	2.274761602692561e-4	5.78059721468942e-4	2.00495	2.4319517364162544	3.004466751290243	ENSG00000185104:CDS0012W07383	ENSG00000185104	FAF1|ENSG00000185104	protein_coding	CDS	12	22	7383	ENSG00000185104:CDS0012W07383, ENSG00000185104:CDS0012W07384, ENSG00000185104:CDS0012W07385
1	50744743	50744775	-	1	32	8.460622733922484e-4	8.460622733922484e-4	8.460622733922484e-4	2.334766211244701	2.334766211244701	2.334766211244701	ENSG00000185104:CDS0006W15384	ENSG00000185104	FAF1|ENSG00000185104	protein_coding	CDS	6	22	15384	ENSG00000185104:CDS0006W15384
1	50788059	50788109	-	1	50	0.00303177	0.00303177	0.00303177	2.0565909358858354	2.0565909358858354	2.0565909358858354	ENSG00000185104:CDS0005W17550	ENSG00000185104	FAF1|ENSG00000185104	protein_coding	CDS	5	22	17550	ENSG00000185104:CDS0005W17550
1	50970368	50970497	+	5	129	1.0358882823038446e-5	2.930659713318856e-4	0.0011339	2.0814830592572133	2.4742640382053804	2.9221229813058267	ENSG00000123080:CDS0003W00482	ENSG00000123080	CDKN2C|ENSG00000123080	protein_coding	CDS	3	4	482	ENSG00000123080:CDS0003W00482, ENSG00000123080:CDS0003W00483, ENSG00000123080:CDS0003W00484, ENSG00000123080:CDS0003W00485, ENSG00000123080:CDS0003W00486
1	50973972	50974102	+	5	130	1.1878466236397127e-6	1.5413140428944953e-4	6.749440633041338e-4	2.337500735166912	2.787405122266006	3.158930587469507	ENSG00000123080:CDS0004W00662	ENSG00000123080	CDKN2C|ENSG00000123080	protein_coding	CDS	4	4	662	ENSG00000123080:CDS0004W00662, ENSG00000123080:CDS0004W00663, ENSG00000123080:CDS0004W00664, ENSG00000123080:CDS0004W00665, ENSG00000123080:CDS0004W00666
1	51269995	51270105	+	4	110	6.360398113342321e-4	0.0013492	0.0025774	2.0054231557703672	2.4666465467249608	2.735062613028896	ENSG00000123091:CDS0002W01687	ENSG00000123091	RNF11|ENSG00000123091	protein_coding	CDS	2	3	1687	ENSG00000123091:CDS0002W01687, ENSG00000123091:CDS0002W01688, ENSG00000123091:CDS0002W01689, ENSG00000123091:CDS0002W01690
1	51271619	51271669	+	1	50	0.00424608	0.00424608	0.00424608	2.23744	2.23744	2.23744	ENSG00000123091:exon0003W01766	ENSG00000123091	RNF11|ENSG00000123091	protein_coding	exon	3	3	1766	ENSG00000123091:exon0003W01766
1	51272339	51272389	+	1	50	0.00765084	0.00765084	0.00765084	2.1472776600081374	2.1472776600081374	2.1472776600081374	ENSG00000123091:exon0003W01802	ENSG00000123091	RNF11|ENSG00000123091	protein_coding	exon	3	3	1802	ENSG00000123091:exon0003W01802
1	51272419	51272509	+	3	90	5.388033726347286e-5	7.493897196065584e-4	0.00140594	2.0250600208780476	2.1366153605314024	2.3105534677460877	ENSG00000123091:exon0003W01806	ENSG00000123091	RNF11|ENSG00000123091	protein_coding	exon	3	3	1806	ENSG00000123091:exon0003W01806, ENSG00000123091:exon0003W01807, ENSG00000123091:exon0003W01808
1	51356262	51356332	-	2	70	0.00774634	0.00824172	0.00873709	2.247700856066492	2.251451969374327	2.2552030826821614	ENSG00000085832:exon0028W00101	ENSG00000085832	EPS15|ENSG00000085832	protein_coding	exon	28	28	101	ENSG00000085832:exon0028W00101, ENSG00000085832:exon0028W00102
1	51408174	51408304	-	5	130	6.922318906143958e-5	2.085927553340973e-4	4.6499324745447415e-4	2.0494881226020487	2.405404455622241	3.1088245347570744	ENSG00000085832:CDS0017W02695	ENSG00000085832	EPS15|ENSG00000085832	protein_coding	CDS	17	28	2695	ENSG00000085832:CDS0017W02695, ENSG00000085832:CDS0017W02696, ENSG00000085832:CDS0017W02697, ENSG00000085832:CDS0017W02698, ENSG00000085832:CDS0017W02699
1	51409534	51409696	-	7	162	2.7646282644784675e-5	0.00177263	0.0063407	2.0126686363943804	2.67867	4.1403	ENSG00000085832:CDS0016W02763	ENSG00000085832	EPS15|ENSG00000085832	protein_coding	CDS	16	28	2763	ENSG00000085832:CDS0016W02763, ENSG00000085832:CDS0016W02764, ENSG00000085832:CDS0016W02765, ENSG00000085832:CDS0016W02766, ENSG00000085832:CDS0016W02767, ENSG00000085832:CDS0016W02768, ENSG00000085832:CDS0016W02769
1	51447019	51447069	-	1	50	0.0021872	0.0021872	0.0021872	2.02088	2.02088	2.02088	ENSG00000085832:CDS0012W04637	ENSG00000085832	EPS15|ENSG00000085832	protein_coding	CDS	12	28	4637	ENSG00000085832:CDS0012W04637
1	51463672	51463798	-	5	126	2.2998302563328997e-6	4.3105444021037986e-4	0.00138227	2.1084228532165903	2.5553567399450405	2.828736396120685	ENSG00000085832:CDS0007W05467	ENSG00000085832	EPS15|ENSG00000085832	protein_coding	CDS	7	28	5467	ENSG00000085832:CDS0007W05467, ENSG00000085832:CDS0007W05468, ENSG00000085832:CDS0007W05469, ENSG00000085832:CDS0007W05470, ENSG00000085832:CDS0007W05471
1	51465260	51465326	-	2	66	1.0572448823845973e-4	1.392685855333849e-4	1.7281268282831003e-4	2.8488981126327677	4.065284784579784	5.281671456526801	ENSG00000085832:CDS0006W05546	ENSG00000085832	EPS15|ENSG00000085832	protein_coding	CDS	6	28	5546	ENSG00000085832:CDS0006W05546, ENSG00000085832:CDS0006W05547
1	51472878	51472928	-	1	50	0.00335771	0.00335771	0.00335771	2.7837507346048334	2.7837507346048334	2.7837507346048334	ENSG00000085832:CDS0003W05926	ENSG00000085832	EPS15|ENSG00000085832	protein_coding	CDS	3	28	5926	ENSG00000085832:CDS0003W05926
1	51781163	51781233	+	2	70	1.8894226871885448e-4	0.0024209	0.00465287	2.0610514648416136	2.5801005661060934	3.099149667370573	ENSG00000117859:CDS0027W10199	ENSG00000117859	OSBPL9|ENSG00000117859	protein_coding	CDS	27	33	10199	ENSG00000117859:CDS0027W10199, ENSG00000117859:CDS0027W10200
1	51785827	51785877	+	1	50	0.00429094	0.00429094	0.00429094	2.7845937768257656	2.7845937768257656	2.7845937768257656	ENSG00000117859:CDS0030W10432	ENSG00000117859	OSBPL9|ENSG00000117859	protein_coding	CDS	30	33	10432	ENSG00000117859:CDS0030W10432
1	51786525	51786615	+	3	90	1.0200789379265176e-6	2.9875533235489944e-5	8.450353149366605e-5	2.2766887647501215	2.718159935341804	3.047543397370717	ENSG00000117859:CDS0030W10467	ENSG00000117859	OSBPL9|ENSG00000117859	protein_coding	CDS	30	33	10467	ENSG00000117859:CDS0030W10467, ENSG00000117859:CDS0030W10468, ENSG00000117859:CDS0030W10469
1	51787352	51787488	+	6	136	2.905847290002853e-4	0.00116696	0.00264462	2.728973356626013	3.833533084257469	5.245208130880664	ENSG00000117859:CDS0031W10509	ENSG00000117859	OSBPL9|ENSG00000117859	protein_coding	CDS	31	33	10509	ENSG00000117859:CDS0031W10509, ENSG00000117859:CDS0031W10510, ENSG00000117859:CDS0031W10511, ENSG00000117859:CDS0031W10512, ENSG00000117859:CDS0031W10513, ENSG00000117859:CDS0031W10514
1	51789567	51789637	-	2	70	6.201656964262291e-4	6.585591234163884e-4	6.969525504065476e-4	2.0741847324123754	2.210993470333354	2.3478022082543326	ENSG00000078618:CDS0034W00020	ENSG00000078618	NRDC|ENSG00000078618	protein_coding	CDS	34	35	20	ENSG00000078618:CDS0034W00020, ENSG00000078618:CDS0034W00021
1	51814054	51814089	-	1	35	5.003044101040389e-5	5.003044101040389e-5	5.003044101040389e-5	2.089999915828062	2.089999915828062	2.089999915828062	ENSG00000078618:CDS0017W01240	ENSG00000078618	NRDC|ENSG00000078618	protein_coding	CDS	17	35	1240	ENSG00000078618:CDS0017W01240
1	51814550	51814609	-	2	59	1.0251712432302876e-6	3.2908306223869295e-6	5.556490001543571e-6	2.5047629815968073	2.681330778498479	2.857898575400151	ENSG00000078618:CDS0017W01265	ENSG00000078618	NRDC|ENSG00000078618	protein_coding	CDS	17	35	1265	ENSG00000078618:CDS0017W01265, ENSG00000078618:CDS0017W01266
1	51814692	51814762	-	2	70	7.085390235375179e-6	3.020239895081708e-5	5.331940766625898e-5	2.0098383415963412	2.0469172482536444	2.0839961549109476	ENSG00000078618:CDS0016W01273	ENSG00000078618	NRDC|ENSG00000078618	protein_coding	CDS	16	35	1273	ENSG00000078618:CDS0016W01273, ENSG00000078618:CDS0016W01274
1	51816311	51816389	-	3	78	3.4284228060999345e-5	9.659318462757662e-5	2.1267457665548887e-4	2.128976725826513	2.1701283735775037	2.250154141602271	ENSG00000078618:CDS0015W01354	ENSG00000078618	NRDC|ENSG00000078618	protein_coding	CDS	15	35	1354	ENSG00000078618:CDS0015W01354, ENSG00000078618:CDS0015W01355, ENSG00000078618:CDS0015W01356
1	51834016	51834170	-	7	154	8.94576747469598e-12	1.1201834055784067e-7	7.713340519789515e-7	2.123832031384444	3.2400884461827943	4.128263308495438	ENSG00000078618:CDS0008W02238	ENSG00000078618	NRDC|ENSG00000078618	protein_coding	CDS	8	35	2238	ENSG00000078618:CDS0008W02238, ENSG00000078618:CDS0008W02239, ENSG00000078618:CDS0008W02240, ENSG00000078618:CDS0008W02241, ENSG00000078618:CDS0008W02242, ENSG00000078618:CDS0008W02243, ENSG00000078618:CDS0008W02244
1	51836130	51836212	-	3	82	1.2642032551280362e-7	1.3826281499394189e-6	3.7693621272877653e-6	2.781101645308557	3.454986705695212	4.372785389634612	ENSG00000078618:CDS0007W02344	ENSG00000078618	NRDC|ENSG00000078618	protein_coding	CDS	7	35	2344	ENSG00000078618:CDS0007W02344, ENSG00000078618:CDS0007W02345, ENSG00000078618:CDS0007W02346
1	51840225	51840514	-	13	289	3.727197653505557e-15	5.062019683799491e-7	6.523477891866961e-6	2.7300474132057646	3.4960962371088646	4.373780807562317	ENSG00000078618:CDS0004W02549	ENSG00000078618	NRDC|ENSG00000078618	protein_coding	CDS	4	35	2549	ENSG00000078618:CDS0004W02549, ENSG00000078618:CDS0004W02550, ENSG00000078618:CDS0004W02551, ENSG00000078618:CDS0004W02552, ENSG00000078618:CDS0004W02553, ENSG00000078618:CDS0004W02554, ENSG00000078618:CDS0004W02555, ENSG00000078618:CDS0004W02556, ENSG00000078618:CDS0004W02557, ENSG00000078618:CDS0004W02558, ENSG00000078618:CDS0004W02559, ENSG00000078618:CDS0004W02560, ENSG00000078618:CDS0004W025…
1	51878414	51878464	-	1	50	0.00160708	0.00160708	0.00160708	2.0567942477652794	2.0567942477652794	2.0567942477652794	ENSG00000078618:CDS0001W04458	ENSG00000078618	NRDC|ENSG00000078618	protein_coding	CDS	1	35	4458	ENSG00000078618:CDS0001W04458
1	51878615	51878665	-	1	50	0.00222763	0.00222763	0.00222763	2.492706139521307	2.492706139521307	2.492706139521307	ENSG00000078618:exon0001W04468	ENSG00000078618	NRDC|ENSG00000078618	protein_coding	exon	1	35	4468	ENSG00000078618:exon0001W04468
1	52020932	52021012	-	3	80	1.7293822727797133e-5	1.9812711926949032e-4	3.283002271700112e-4	2.2640623401590854	2.449601723353351	2.682942231459254	ENSG00000285839:exon0007W00040	ENSG00000285839	?|ENSG00000285839	protein_coding	exon	7	7	40	ENSG00000285839:exon0007W00040, ENSG00000285839:exon0007W00041, ENSG00000285839:exon0007W00042
1	52020935	52021012	-	3	77	2.8364818301890443e-5	5.701332484088929e-4	0.00119306	2.099547746652855	2.29394	2.5902527422887034	ENSG00000117862:CDS0009W00041	ENSG00000117862	TXNDC12|ENSG00000117862	protein_coding	CDS	9	9	41	ENSG00000117862:CDS0009W00041, ENSG00000117862:CDS0009W00042, ENSG00000117862:CDS0009W00043
1	52023490	52023574	-	3	84	1.7422281692957372e-5	0.00190395	0.00563026	2.454980428860704	2.477649035947889	2.5012832441620314	ENSG00000117862:CDS0008W00169	ENSG00000117862	TXNDC12|ENSG00000117862	protein_coding	CDS	8	9	169	ENSG00000117862:CDS0008W00169, ENSG00000117862:CDS0008W00170, ENSG00000117862:CDS0008W00171
1	52023490	52023574	-	3	84	1.7312985561075757e-5	0.0020651	0.00611373	2.454980428860704	2.477649035947889	2.5012832441620314	ENSG00000285839:exon0006W00168	ENSG00000285839	?|ENSG00000285839	protein_coding	exon	6	7	168	ENSG00000285839:exon0006W00168, ENSG00000285839:exon0006W00169, ENSG00000285839:exon0006W00170
1	52059847	52059901	+	2	54	9.51320641834736e-4	0.00141511	0.0018789	2.1595057133343145	2.2910735530754573	2.42264	ENSG00000134717:CDS0002W00185	ENSG00000134717	BTF3L4|ENSG00000134717	protein_coding	CDS	2	8	185	ENSG00000134717:CDS0002W00185, ENSG00000134717:CDS0002W00186
1	52086111	52086176	+	2	65	0.0022413	0.00605838	0.00987546	2.40326	2.4174415621702856	2.4316187000654215	ENSG00000134717:CDS0007W01495	ENSG00000134717	BTF3L4|ENSG00000134717	protein_coding	CDS	7	8	1495	ENSG00000134717:CDS0007W01495, ENSG00000134717:CDS0007W01496
1	52237727	52237837	+	4	110	0.00232086	0.00515887	0.00872944	2.5716752932924365	2.8637046830423896	3.0476919133011657	ENSG00000157077:CDS0005W04782	ENSG00000157077	ZFYVE9|ENSG00000157077	protein_coding	CDS	5	20	4782	ENSG00000157077:CDS0005W04782, ENSG00000157077:CDS0005W04783, ENSG00000157077:CDS0005W04784, ENSG00000157077:CDS0005W04785
1	52238567	52238617	+	1	50	0.00737285	0.00737285	0.00737285	3.6840511928924236	3.6840511928924236	3.6840511928924236	ENSG00000157077:CDS0005W04824	ENSG00000157077	ZFYVE9|ENSG00000157077	protein_coding	CDS	5	20	4824	ENSG00000157077:CDS0005W04824
1	52239267	52239317	+	1	50	0.00273186	0.00273186	0.00273186	2.4728643988460606	2.4728643988460606	2.4728643988460606	ENSG00000157077:CDS0005W04859	ENSG00000157077	ZFYVE9|ENSG00000157077	protein_coding	CDS	5	20	4859	ENSG00000157077:CDS0005W04859
1	52401421	52401489	-	2	68	0.00390945	0.00469156	0.00547367	2.180506642305602	2.374774705555957	2.569042768806312	ENSG00000085840:CDS0003W01429	ENSG00000085840	ORC1|ENSG00000085840	protein_coding	CDS	3	17	1429	ENSG00000085840:CDS0003W01429, ENSG00000085840:CDS0003W01430
1	52405679	52405789	+	4	110	1.989510540572826e-5	6.579632960868273e-4	0.00131793	2.0674924876166707	2.2429709979643473	2.479164337685196	ENSG00000134748:CDS0002W00053	ENSG00000134748	PRPF38A|ENSG00000134748	protein_coding	CDS	2	10	53	ENSG00000134748:CDS0002W00053, ENSG00000134748:CDS0002W00054, ENSG00000134748:CDS0002W00055, ENSG00000134748:CDS0002W00056
1	52408648	52408690	+	1	42	3.6163591486964046e-4	3.6163591486964046e-4	3.6163591486964046e-4	2.2352957604907266	2.2352957604907266	2.2352957604907266	ENSG00000134748:CDS0003W00201	ENSG00000134748	PRPF38A|ENSG00000134748	protein_coding	CDS	3	10	201	ENSG00000134748:CDS0003W00201
1	52411114	52411200	+	3	86	2.4892505546384222e-8	1.2914381277524637e-5	3.8630211601886974e-5	2.1066	2.4150650978300128	2.5808930368530207	ENSG00000134748:CDS0004W00324	ENSG00000134748	PRPF38A|ENSG00000134748	protein_coding	CDS	4	10	324	ENSG00000134748:CDS0004W00324, ENSG00000134748:CDS0004W00325, ENSG00000134748:CDS0004W00326
1	52412513	52412624	+	5	111	4.991539758120958e-9	2.1546893613709414e-5	1.0717475847866296e-4	2.653615137317326	3.2959326711484933	3.7553738395943728	ENSG00000134748:CDS0005W00394	ENSG00000134748	PRPF38A|ENSG00000134748	protein_coding	CDS	5	10	394	ENSG00000134748:CDS0005W00394, ENSG00000134748:CDS0005W00395, ENSG00000134748:CDS0005W00396, ENSG00000134748:CDS0005W00397, ENSG00000134748:CDS0005W00398
1	52415337	52415386	+	1	49	2.2886271100942222e-4	2.2886271100942222e-4	2.2886271100942222e-4	2.270374772643097	2.270374772643097	2.270374772643097	ENSG00000134748:CDS0009W00537	ENSG00000134748	PRPF38A|ENSG00000134748	protein_coding	CDS	9	10	537	ENSG00000134748:CDS0009W00537
1	52416647	52416737	+	2	90	8.906258790990861e-7	5.157238941339461e-5	1.0225415294769013e-4	2.4845627054568724	2.5044849541727694	2.5244072028886664	ENSG00000134748:CDS0010W00602	ENSG00000134748	PRPF38A|ENSG00000134748	protein_coding	CDS	10	10	602	ENSG00000134748:CDS0010W00602, ENSG00000134748:exon0010W00604
1	52417127	52417197	+	2	70	0.00145897	0.00160637	0.00175377	2.413214625463071	2.419222947406162	2.4252312693492524	ENSG00000134748:exon0010W00626	ENSG00000134748	PRPF38A|ENSG00000134748	protein_coding	exon	10	10	626	ENSG00000134748:exon0010W00626, ENSG00000134748:exon0010W00627
1	52417267	52417737	+	21	470	2.0758495153678745e-8	1.6400763177870726e-4	0.00193009	2.03455	2.8662829683295263	4.200169561086232	ENSG00000134748:exon0010W00633	ENSG00000134748	PRPF38A|ENSG00000134748	protein_coding	exon	10	10	633	ENSG00000134748:exon0010W00633, ENSG00000134748:exon0010W00634, ENSG00000134748:exon0010W00635, ENSG00000134748:exon0010W00637, ENSG00000134748:exon0010W00638, ENSG00000134748:exon0010W00639, ENSG00000134748:exon0010W00640, ENSG00000134748:exon0010W00641, ENSG00000134748:exon0010W00642, ENSG00000134748:exon0010W00643, ENSG00000134748:exon0010W00644, ENSG00000134748:exon0010W00645, ENSG00000134748…
1	52417767	52417897	+	5	130	7.858188012039617e-8	2.6191242702278732e-5	1.2049696818110246e-4	2.667401615887368	3.107009476505342	3.678209124708318	ENSG00000134748:exon0010W00658	ENSG00000134748	PRPF38A|ENSG00000134748	protein_coding	exon	10	10	658	ENSG00000134748:exon0010W00658, ENSG00000134748:exon0010W00659, ENSG00000134748:exon0010W00660, ENSG00000134748:exon0010W00661, ENSG00000134748:exon0010W00662
1	52418027	52418077	+	1	50	0.00398886	0.00398886	0.00398886	2.888827583248682	2.888827583248682	2.888827583248682	ENSG00000134748:exon0010W00671	ENSG00000134748	PRPF38A|ENSG00000134748	protein_coding	exon	10	10	671	ENSG00000134748:exon0010W00671
1	52419707	52419757	+	1	50	0.00212069	0.00212069	0.00212069	4.696182977696675	4.696182977696675	4.696182977696675	ENSG00000134748:exon0010W00755	ENSG00000134748	PRPF38A|ENSG00000134748	protein_coding	exon	10	10	755	ENSG00000134748:exon0010W00755
1	52420007	52420097	+	3	90	3.6026794788347836e-4	0.00286525	0.00475017	4.830277566328339	5.029277300132659	5.3464747055161075	ENSG00000134748:exon0010W00770	ENSG00000134748	PRPF38A|ENSG00000134748	protein_coding	exon	10	10	770	ENSG00000134748:exon0010W00770, ENSG00000134748:exon0010W00771, ENSG00000134748:exon0010W00772
1	52461133	52461203	-	2	70	2.6265172581840655e-4	0.00281817	0.00537369	2.0776411896443556	2.3342572228226812	2.5908732560010073	ENSG00000134744:CDS0023W02641	ENSG00000134744	TUT4|ENSG00000134744	protein_coding	CDS	23	34	2641	ENSG00000134744:CDS0023W02641, ENSG00000134744:CDS0023W02642
1	52465129	52465173	-	1	44	0.00522897	0.00522897	0.00522897	2.0904047925547746	2.0904047925547746	2.0904047925547746	ENSG00000134744:CDS0020W02838	ENSG00000134744	TUT4|ENSG00000134744	protein_coding	CDS	20	34	2838	ENSG00000134744:CDS0020W02838
1	52468180	52468230	-	1	50	0.0039125	0.0039125	0.0039125	2.4237277833201065	2.4237277833201065	2.4237277833201065	ENSG00000134744:CDS0019W02990	ENSG00000134744	TUT4|ENSG00000134744	protein_coding	CDS	19	34	2990	ENSG00000134744:CDS0019W02990
1	52475351	52475401	-	1	50	0.00491683	0.00491683	0.00491683	2.3007751866895134	2.3007751866895134	2.3007751866895134	ENSG00000134744:CDS0017W03348	ENSG00000134744	TUT4|ENSG00000134744	protein_coding	CDS	17	34	3348	ENSG00000134744:CDS0017W03348
1	52475431	52475535	-	4	104	2.0563255194234762e-5	2.985034419025688e-4	9.835560875561327e-4	2.303342849783165	2.6894212042704755	2.9573543757697944	ENSG00000134744:CDS0017W03352	ENSG00000134744	TUT4|ENSG00000134744	protein_coding	CDS	17	34	3352	ENSG00000134744:CDS0017W03352, ENSG00000134744:CDS0017W03353, ENSG00000134744:CDS0017W03354, ENSG00000134744:CDS0017W03355
1	52477707	52477777	-	2	70	0.0033518	0.00593498	0.00851815	2.1825701925068777	2.3107360611106973	2.438901929714517	ENSG00000134744:CDS0016W03466	ENSG00000134744	TUT4|ENSG00000134744	protein_coding	CDS	16	34	3466	ENSG00000134744:CDS0016W03466, ENSG00000134744:CDS0016W03467
1	52477807	52477877	-	2	70	0.00225243	0.00404802	0.00584362	2.4118632138872402	2.5857697059758715	2.7596761980645024	ENSG00000134744:CDS0016W03471	ENSG00000134744	TUT4|ENSG00000134744	protein_coding	CDS	16	34	3471	ENSG00000134744:CDS0016W03471, ENSG00000134744:CDS0016W03472
1	52481803	52481913	-	3	110	8.653111709667278e-4	0.00226672	0.00358343	2.1369882028129292	2.4240070009249615	2.855787908733344	ENSG00000134744:CDS0014W03671	ENSG00000134744	TUT4|ENSG00000134744	protein_coding	CDS	14	34	3671	ENSG00000134744:CDS0014W03671, ENSG00000134744:CDS0014W03672, ENSG00000134744:CDS0014W03674
1	52493610	52493660	-	1	50	0.00595751	0.00595751	0.00595751	2.6634095884614375	2.6634095884614375	2.6634095884614375	ENSG00000134744:CDS0011W04259	ENSG00000134744	TUT4|ENSG00000134744	protein_coding	CDS	11	34	4259	ENSG00000134744:CDS0011W04259
1	52495426	52495476	-	1	50	0.009084	0.009084	0.009084	2.17528	2.17528	2.17528	ENSG00000134744:CDS0010W04350	ENSG00000134744	TUT4|ENSG00000134744	protein_coding	CDS	10	34	4350	ENSG00000134744:CDS0010W04350
1	52526222	52526330	-	3	108	4.2378428062582343e-4	7.109399387158031e-4	0.00106643	2.0441652599965945	2.2686585420012477	2.5409279076417617	ENSG00000134744:CDS0006W05887	ENSG00000134744	TUT4|ENSG00000134744	protein_coding	CDS	6	34	5887	ENSG00000134744:CDS0006W05887, ENSG00000134744:CDS0006W05888, ENSG00000134744:exon0006W05890
1	52687368	52687418	-	1	50	0.00955961	0.00955961	0.00955961	3.5204615887979314	3.5204615887979314	3.5204615887979314	ENSG00000162377:exon0004W00147	ENSG00000162377	COA7|ENSG00000162377	protein_coding	exon	4	4	147	ENSG00000162377:exon0004W00147
1	52688062	52688132	-	2	70	0.0087581	0.00894973	0.00914136	3.573163350929957	3.8586475111606733	4.144131671391389	ENSG00000162377:CDS0004W00182	ENSG00000162377	COA7|ENSG00000162377	protein_coding	CDS	4	4	182	ENSG00000162377:CDS0004W00182, ENSG00000162377:CDS0004W00183
1	52698240	52698290	-	1	50	0.00764407	0.00764407	0.00764407	3.5477868661870064	3.5477868661870064	3.5477868661870064	ENSG00000162377:CDS0001W00691	ENSG00000162377	COA7|ENSG00000162377	protein_coding	CDS	1	4	691	ENSG00000162377:CDS0001W00691
1	52950814	52950884	+	2	70	4.148711846277278e-4	0.0018874	0.00335994	3.946706783016889	4.6437603990644405	5.3408140151119925	ENSG00000116171:CDS0004W01177	ENSG00000116171	SCP2|ENSG00000116171	protein_coding	CDS	4	17	1177	ENSG00000116171:CDS0004W01177, ENSG00000116171:CDS0004W01178
1	52978256	52978306	+	1	50	0.00431497	0.00431497	0.00431497	4.9723151975868385	4.9723151975868385	4.9723151975868385	ENSG00000116171:CDS0010W02547	ENSG00000116171	SCP2|ENSG00000116171	protein_coding	CDS	10	17	2547	ENSG00000116171:CDS0010W02547
1	53014889	53014979	+	3	90	0.00164121	0.0039423	0.00812135	2.1377169905763203	2.4055776580650075	2.914509533683778	ENSG00000116171:CDS0014W04378	ENSG00000116171	SCP2|ENSG00000116171	protein_coding	CDS	14	17	4378	ENSG00000116171:CDS0014W04378, ENSG00000116171:CDS0014W04379, ENSG00000116171:CDS0014W04380
1	53027968	53028018	+	1	50	6.189962171401258e-6	6.189962171401258e-6	6.189962171401258e-6	3.2149828596975407	3.2149828596975407	3.2149828596975407	ENSG00000116171:CDS0015W05032	ENSG00000116171	SCP2|ENSG00000116171	protein_coding	CDS	15	17	5032	ENSG00000116171:CDS0015W05032
1	53038916	53039026	+	4	110	2.00883787381451e-7	4.2584489388906127e-5	1.4353369496076444e-4	2.1064885795254105	2.802424087842801	3.8092939161430355	ENSG00000116171:CDS0016W05579	ENSG00000116171	SCP2|ENSG00000116171	protein_coding	CDS	16	17	5579	ENSG00000116171:CDS0016W05579, ENSG00000116171:CDS0016W05580, ENSG00000116171:CDS0016W05581, ENSG00000116171:CDS0016W05582
1	53050781	53050911	+	5	130	5.994755660185241e-7	5.2724397370624155e-6	1.8316500087733463e-5	2.095231809206643	2.3808201642807827	2.5932354560787276	ENSG00000116171:exon0017W06171	ENSG00000116171	SCP2|ENSG00000116171	protein_coding	exon	17	17	6171	ENSG00000116171:exon0017W06171, ENSG00000116171:exon0017W06172, ENSG00000116171:exon0017W06173, ENSG00000116171:exon0017W06174, ENSG00000116171:exon0017W06175
1	53213992	53214122	+	5	130	0.00219866	0.00400216	0.00923547	2.435321194533785	3.1193799844911076	4.1249664120111875	ENSG00000157184:exon0006W00860	ENSG00000157184	CPT2|ENSG00000157184	protein_coding	exon	6	6	860	ENSG00000157184:exon0006W00860, ENSG00000157184:exon0006W00861, ENSG00000157184:exon0006W00862, ENSG00000157184:exon0006W00863, ENSG00000157184:exon0006W00864
1	53218866	53218923	-	2	57	0.00687462	0.00765418	0.00843374	2.8537634193667434	2.9189282479044967	2.98409	ENSG00000162384:CDS0001W00241	ENSG00000162384	CZIB|ENSG00000162384	protein_coding	CDS	1	4	241	ENSG00000162384:CDS0001W00241, ENSG00000162384:CDS0001W00242
1	53233541	53233652	-	4	111	4.072777472610115e-5	3.719388912006693e-4	0.00103373	2.0811107488073817	2.257225493982907	2.3880407375225228	ENSG00000162385:CDS0003W00332	ENSG00000162385	MAGOH|ENSG00000162385	protein_coding	CDS	3	5	332	ENSG00000162385:CDS0003W00332, ENSG00000162385:CDS0003W00333, ENSG00000162385:CDS0003W00334, ENSG00000162385:CDS0003W00336
1	53235576	53235635	-	2	59	6.245354543638635e-10	3.5582772681585584e-8	7.05410099088073e-8	2.4039862318914103	2.637967870562768	2.8719495092341254	ENSG00000162385:CDS0002W00434	ENSG00000162385	MAGOH|ENSG00000162385	protein_coding	CDS	2	5	434	ENSG00000162385:CDS0002W00434, ENSG00000162385:CDS0002W00435
1	53238360	53238448	-	3	88	8.265684443525124e-10	1.0630723276980023e-6	2.955128264047512e-6	2.5747783424394464	2.7410675947640057	2.9169142286093632	ENSG00000162385:CDS0001W00573	ENSG00000162385	MAGOH|ENSG00000162385	protein_coding	CDS	1	5	573	ENSG00000162385:CDS0001W00573, ENSG00000162385:CDS0001W00574, ENSG00000162385:CDS0001W00575
1	53243843	53243893	-	1	50	0.00701566	0.00701566	0.00701566	2.0627952410708374	2.0627952410708374	2.0627952410708374	ENSG00000157193:exon0027W00075	ENSG00000157193	LRP8|ENSG00000157193	protein_coding	exon	27	27	75	ENSG00000157193:exon0027W00075
1	53250789	53250839	-	1	50	0.00591331	0.00591331	0.00591331	2.263714558260751	2.263714558260751	2.263714558260751	ENSG00000157193:CDS0024W00423	ENSG00000157193	LRP8|ENSG00000157193	protein_coding	CDS	24	27	423	ENSG00000157193:CDS0024W00423
1	53765877	53765987	-	4	110	2.609416463965373e-4	0.00303241	0.00543283	2.1528417490626928	2.269751318634305	2.5436444153367193	ENSG00000058804:exon0018W00021	ENSG00000058804	NDC1|ENSG00000058804	protein_coding	exon	18	18	21	ENSG00000058804:exon0018W00021, ENSG00000058804:exon0018W00022, ENSG00000058804:exon0018W00023, ENSG00000058804:exon0018W00024
1	53766057	53766147	-	3	90	2.082638697748738e-4	5.644853778724003e-4	0.00102324	2.298701090816154	2.9108932287413443	3.4043511584960817	ENSG00000058804:exon0018W00030	ENSG00000058804	NDC1|ENSG00000058804	protein_coding	exon	18	18	30	ENSG00000058804:exon0018W00030, ENSG00000058804:exon0018W00031, ENSG00000058804:exon0018W00032
1	53766917	53766967	-	1	50	0.00109576	0.00109576	0.00109576	2.749016279206936	2.749016279206936	2.749016279206936	ENSG00000058804:exon0018W00073	ENSG00000058804	NDC1|ENSG00000058804	protein_coding	exon	18	18	73	ENSG00000058804:exon0018W00073
1	53767377	53767587	-	8	210	4.931865169340708e-5	0.00156808	0.00434299	2.3057534453442337	2.9731403869988933	4.042061938686266	ENSG00000058804:exon0018W00096	ENSG00000058804	NDC1|ENSG00000058804	protein_coding	exon	18	18	96	ENSG00000058804:exon0018W00096, ENSG00000058804:exon0018W00097, ENSG00000058804:exon0018W00098, ENSG00000058804:exon0018W00099, ENSG00000058804:exon0018W00101, ENSG00000058804:exon0018W00102, ENSG00000058804:exon0018W00103, ENSG00000058804:exon0018W00104
1	53767597	53767687	-	3	90	0.00459641	0.0050167	0.00545218	2.2874564460818556	2.382205655374414	2.436848106302901	ENSG00000058804:exon0018W00107	ENSG00000058804	NDC1|ENSG00000058804	protein_coding	exon	18	18	107	ENSG00000058804:exon0018W00107, ENSG00000058804:exon0018W00108, ENSG00000058804:exon0018W00109
1	53767797	53767947	-	6	150	3.2730002961858894e-5	0.00181691	0.005113	2.1937717352067376	2.540570041647162	3.285720961943151	ENSG00000058804:exon0018W00117	ENSG00000058804	NDC1|ENSG00000058804	protein_coding	exon	18	18	117	ENSG00000058804:exon0018W00117, ENSG00000058804:exon0018W00118, ENSG00000058804:exon0018W00119, ENSG00000058804:exon0018W00120, ENSG00000058804:exon0018W00121, ENSG00000058804:exon0018W00122
1	53928371	53928440	-	2	69	1.063341410806101e-9	1.776096845056643e-8	3.445859549032676e-8	3.426451757082028	3.569861166307499	3.7132705755329702	ENSG00000081870:CDS0004W00591	ENSG00000081870	HSPB11|ENSG00000081870	protein_coding	CDS	4	7	591	ENSG00000081870:CDS0004W00591, ENSG00000081870:CDS0004W00592
1	53930021	53930071	-	1	50	5.695729564299555e-6	5.695729564299555e-6	5.695729564299555e-6	2.7354221599260464	2.7354221599260464	2.7354221599260464	ENSG00000081870:CDS0003W00673	ENSG00000081870	HSPB11|ENSG00000081870	protein_coding	CDS	3	7	673	ENSG00000081870:CDS0003W00673
1	53930101	53930145	-	1	44	1.1830267109248327e-4	1.1830267109248327e-4	1.1830267109248327e-4	2.656937339763117	2.656937339763117	2.656937339763117	ENSG00000081870:CDS0003W00677	ENSG00000081870	HSPB11|ENSG00000081870	protein_coding	CDS	3	7	677	ENSG00000081870:CDS0003W00677
1	53940004	53940054	-	1	50	0.00172097	0.00172097	0.00172097	2.2054049664501867	2.2054049664501867	2.2054049664501867	ENSG00000081870:CDS0002W01172	ENSG00000081870	HSPB11|ENSG00000081870	protein_coding	CDS	2	7	1172	ENSG00000081870:CDS0002W01172
1	54200323	54200373	+	1	50	0.00801699	0.00801699	0.00801699	2.5158786099907866	2.5158786099907866	2.5158786099907866	ENSG00000116221:CDS0002W00815	ENSG00000116221	MRPL37|ENSG00000116221	protein_coding	CDS	2	11	815	ENSG00000116221:CDS0002W00815
1	54722694	54722799	+	4	105	5.454819898422929e-5	0.00271027	0.00707605	3.0713261796458506	4.553603054885406	5.851992249553156	ENSG00000243725:CDS0005W00346	ENSG00000243725	TTC4|ENSG00000243725	protein_coding	CDS	5	10	346	ENSG00000243725:CDS0005W00346, ENSG00000243725:CDS0005W00347, ENSG00000243725:CDS0005W00348, ENSG00000243725:CDS0005W00349
1	54722694	54722799	+	4	105	5.425152342981486e-5	0.00278074	0.00703068	3.0713261796458506	4.553603054885406	5.851992249553156	ENSG00000271723:exon0030W04044	ENSG00000271723	MROH7-TTC4|ENSG00000271723	protein_coding	exon	30	35	4044	ENSG00000271723:exon0030W04044, ENSG00000271723:exon0030W04045, ENSG00000271723:exon0030W04046, ENSG00000271723:exon0030W04047
1	54728345	54728395	+	1	50	0.00322667	0.00322667	0.00322667	2.517824140924928	2.517824140924928	2.517824140924928	ENSG00000243725:CDS0006W00628	ENSG00000243725	TTC4|ENSG00000243725	protein_coding	CDS	6	10	628	ENSG00000243725:CDS0006W00628
1	54728345	54728395	+	1	50	0.00324154	0.00324154	0.00324154	2.517824140924928	2.517824140924928	2.517824140924928	ENSG00000271723:exon0031W04326	ENSG00000271723	MROH7-TTC4|ENSG00000271723	protein_coding	exon	31	35	4326	ENSG00000271723:exon0031W04326
1	54849806	54850176	-	17	370	2.0947098206377649e-16	4.507994411782827e-7	6.978957294944159e-6	2.168359189429782	2.6962219586134077	3.324070412601425	ENSG00000116133:exon0014W00010	ENSG00000116133	DHCR24|ENSG00000116133	protein_coding	exon	14	14	10	ENSG00000116133:exon0014W00010, ENSG00000116133:exon0014W00011, ENSG00000116133:exon0014W00012, ENSG00000116133:exon0014W00013, ENSG00000116133:exon0014W00014, ENSG00000116133:exon0014W00015, ENSG00000116133:exon0014W00016, ENSG00000116133:exon0014W00017, ENSG00000116133:exon0014W00018, ENSG00000116133:exon0014W00019, ENSG00000116133:exon0014W00020, ENSG00000116133:exon0014W00021, ENSG00000116133…
1	54851906	54851956	-	1	50	5.3225904427170784e-8	5.3225904427170784e-8	5.3225904427170784e-8	2.2913640168047587	2.2913640168047587	2.2913640168047587	ENSG00000116133:exon0014W00115	ENSG00000116133	DHCR24|ENSG00000116133	protein_coding	exon	14	14	115	ENSG00000116133:exon0014W00115
1	55068818	55068948	-	5	130	2.27264872401864e-4	0.00406579	0.00984586	2.2611782620859997	3.008012675781531	4.947913123404813	ENSG00000162402:exon0071W00124	ENSG00000162402	USP24|ENSG00000162402	protein_coding	exon	71	71	124	ENSG00000162402:exon0071W00124, ENSG00000162402:exon0071W00125, ENSG00000162402:exon0071W00126, ENSG00000162402:exon0071W00127, ENSG00000162402:exon0071W00128
1	55071873	55071923	-	1	50	0.00758733	0.00758733	0.00758733	2.716120237916256	2.716120237916256	2.716120237916256	ENSG00000162402:CDS0069W00278	ENSG00000162402	USP24|ENSG00000162402	protein_coding	CDS	69	71	278	ENSG00000162402:CDS0069W00278
1	55085981	55086038	-	2	57	0.00267801	0.00592793	0.00917785	2.4399636572533674	2.4715308141659174	2.5030979710784678	ENSG00000162402:CDS0057W00983	ENSG00000162402	USP24|ENSG00000162402	protein_coding	CDS	57	71	983	ENSG00000162402:CDS0057W00983, ENSG00000162402:CDS0057W00984
1	55097962	55098012	-	1	50	2.362609677481785e-4	2.362609677481785e-4	2.362609677481785e-4	2.569730581870894	2.569730581870894	2.569730581870894	ENSG00000162402:CDS0048W01582	ENSG00000162402	USP24|ENSG00000162402	protein_coding	CDS	48	71	1582	ENSG00000162402:CDS0048W01582
1	55099810	55099869	-	2	59	0.00654246	0.00666454	0.00678661	2.1466111737209435	2.3299531258024535	2.5132950778839636	ENSG00000162402:CDS0046W01675	ENSG00000162402	USP24|ENSG00000162402	protein_coding	CDS	46	71	1675	ENSG00000162402:CDS0046W01675, ENSG00000162402:CDS0046W01676
1	55100838	55100928	-	3	90	8.371692001805782e-4	0.00302658	0.00609908	2.5689457247923575	3.6005240007454535	4.650940420197211	ENSG00000162402:CDS0045W01726	ENSG00000162402	USP24|ENSG00000162402	protein_coding	CDS	45	71	1726	ENSG00000162402:CDS0045W01726, ENSG00000162402:CDS0045W01727, ENSG00000162402:CDS0045W01728
1	55143038	55143119	-	3	81	2.0317538141222731e-4	3.075935620996597e-4	4.2868319793674535e-4	2.189200672874174	2.408307159289448	2.549002055931296	ENSG00000162402:CDS0023W03834	ENSG00000162402	USP24|ENSG00000162402	protein_coding	CDS	23	71	3834	ENSG00000162402:CDS0023W03834, ENSG00000162402:CDS0023W03835, ENSG00000162402:CDS0023W03836
1	55144126	55144203	-	3	77	1.8256401038303788e-4	5.024694687158387e-4	7.883994989073188e-4	2.2273667079783257	2.4222505574557363	2.727419899663144	ENSG00000162402:CDS0022W03888	ENSG00000162402	USP24|ENSG00000162402	protein_coding	CDS	22	71	3888	ENSG00000162402:CDS0022W03888, ENSG00000162402:CDS0022W03889, ENSG00000162402:CDS0022W03890
1	55145997	55146109	-	4	112	6.732801108495044e-5	0.00228998	0.00695118	2.241370747834558	2.4768185295060348	2.7009868259628664	ENSG00000162402:CDS0021W03982	ENSG00000162402	USP24|ENSG00000162402	protein_coding	CDS	21	71	3982	ENSG00000162402:CDS0021W03982, ENSG00000162402:CDS0021W03984, ENSG00000162402:CDS0021W03985, ENSG00000162402:CDS0021W03986
1	55146928	55147060	-	6	132	4.3355228253521716e-5	0.00197539	0.00827188	2.1591429371982147	2.930866909086089	4.00585	ENSG00000162402:CDS0020W04029	ENSG00000162402	USP24|ENSG00000162402	protein_coding	CDS	20	71	4029	ENSG00000162402:CDS0020W04029, ENSG00000162402:CDS0020W04030, ENSG00000162402:CDS0020W04031, ENSG00000162402:CDS0020W04032, ENSG00000162402:CDS0020W04033, ENSG00000162402:CDS0020W04034
1	55147708	55147778	-	2	70	6.414174694843691e-5	4.2059355479296095e-4	7.77045362637485e-4	2.264526930829599	2.4828171754336816	2.701107420037764	ENSG00000162402:CDS0019W04068	ENSG00000162402	USP24|ENSG00000162402	protein_coding	CDS	19	71	4068	ENSG00000162402:CDS0019W04068, ENSG00000162402:CDS0019W04069
1	55148462	55148552	-	2	90	0.00273779	0.00501261	0.00728743	2.2470845159971904	2.47697	2.706852150802069	ENSG00000162402:CDS0018W04104	ENSG00000162402	USP24|ENSG00000162402	protein_coding	CDS	18	71	4104	ENSG00000162402:CDS0018W04104, ENSG00000162402:CDS0018W04106
1	55153869	55153917	-	1	48	0.00456195	0.00456195	0.00456195	3.303897592249356	3.303897592249356	3.303897592249356	ENSG00000162402:CDS0016W04376	ENSG00000162402	USP24|ENSG00000162402	protein_coding	CDS	16	71	4376	ENSG00000162402:CDS0016W04376
1	55154118	55154168	-	1	50	0.0019317	0.0019317	0.0019317	2.719080685253696	2.719080685253696	2.719080685253696	ENSG00000162402:CDS0015W04388	ENSG00000162402	USP24|ENSG00000162402	protein_coding	CDS	15	71	4388	ENSG00000162402:CDS0015W04388
1	55171595	55171678	-	3	83	7.917959573907093e-4	0.00194705	0.00254294	2.580737383133232	3.235710539255399	3.881095192069305	ENSG00000162402:CDS0005W05260	ENSG00000162402	USP24|ENSG00000162402	protein_coding	CDS	5	71	5260	ENSG00000162402:CDS0005W05260, ENSG00000162402:CDS0005W05261, ENSG00000162402:CDS0005W05262
1	55172436	55172486	-	1	50	1.0771865592987379e-4	1.0771865592987379e-4	1.0771865592987379e-4	2.5053155662604984	2.5053155662604984	2.5053155662604984	ENSG00000162402:CDS0004W05302	ENSG00000162402	USP24|ENSG00000162402	protein_coding	CDS	4	71	5302	ENSG00000162402:CDS0004W05302
1	55176375	55176443	-	2	68	1.689565260603785e-5	1.168433586011505e-4	2.1679106459626316e-4	2.5296451672763203	2.9503665521621887	3.3710879370480566	ENSG00000162402:CDS0003W05499	ENSG00000162402	USP24|ENSG00000162402	protein_coding	CDS	3	71	5499	ENSG00000162402:CDS0003W05499, ENSG00000162402:CDS0003W05500
1	55177966	55178116	-	6	150	6.871313768779735e-5	0.0027832	0.00657433	2.3296323260936087	2.8632334820450644	3.98196	ENSG00000162402:CDS0002W05578	ENSG00000162402	USP24|ENSG00000162402	protein_coding	CDS	2	71	5578	ENSG00000162402:CDS0002W05578, ENSG00000162402:CDS0002W05579, ENSG00000162402:CDS0002W05580, ENSG00000162402:CDS0002W05581, ENSG00000162402:CDS0002W05582, ENSG00000162402:CDS0002W05583
1	58534275	58534345	-	2	70	2.92429858541422e-4	4.5396540935340216e-4	6.155009601653823e-4	2.3975868987917157	2.412867024581378	2.428147150371041	ENSG00000173406:intron0001W76970	ENSG00000173406	DAB1|ENSG00000173406	protein_coding	intron	1	25	76970	ENSG00000173406:intron0001W76970, ENSG00000173406:intron0001W76971
1	58534277	58534331	-	2	54	3.2174894302747486e-4	3.305377129599146e-4	3.393264828923544e-4	2.4211132668426822	2.5507458864934183	2.6803785061441543	ENSG00000162600:CDS0006W05941	ENSG00000162600	OMA1|ENSG00000162600	protein_coding	CDS	6	15	5941	ENSG00000162600:CDS0006W05941, ENSG00000162600:CDS0006W05942
1	58536495	58536765	-	12	270	2.6638513067638573e-4	0.00300666	0.00919156	2.0430524346777736	2.7629757833893573	4.596403054133516	ENSG00000173406:intron0001W77081	ENSG00000173406	DAB1|ENSG00000173406	protein_coding	intron	1	25	77081	ENSG00000173406:intron0001W77081, ENSG00000173406:intron0001W77082, ENSG00000173406:intron0001W77083, ENSG00000173406:intron0001W77084, ENSG00000173406:intron0001W77085, ENSG00000173406:intron0001W77086, ENSG00000173406:intron0001W77087, ENSG00000173406:intron0001W77088, ENSG00000173406:intron0001W77089, ENSG00000173406:intron0001W77090, ENSG00000173406:intron0001W77091, ENSG00000173406:intron000…
1	58536512	58536741	-	10	229	2.7957489456044107e-4	0.00212668	0.00743122	2.13763	2.8542085032612357	4.5618082189616445	ENSG00000162600:CDS0005W06053	ENSG00000162600	OMA1|ENSG00000162600	protein_coding	CDS	5	15	6053	ENSG00000162600:CDS0005W06053, ENSG00000162600:CDS0005W06054, ENSG00000162600:CDS0005W06055, ENSG00000162600:CDS0005W06056, ENSG00000162600:CDS0005W06057, ENSG00000162600:CDS0005W06058, ENSG00000162600:CDS0005W06059, ENSG00000162600:CDS0005W06060, ENSG00000162600:CDS0005W06061, ENSG00000162600:CDS0005W06062
1	58695128	58695178	-	1	50	0.00612494	0.00612494	0.00612494	2.469860628698115	2.469860628698115	2.469860628698115	ENSG00000162601:CDS0002W02587	ENSG00000162601	MYSM1|ENSG00000162601	protein_coding	CDS	2	25	2587	ENSG00000162601:CDS0002W02587
1	61456056	61456126	+	2	70	0.00240673	0.00387412	0.00534151	4.317800030420794	4.442018015546088	4.566236000671381	ENSG00000162599:exon0025W29548	ENSG00000162599	NFIA|ENSG00000162599	protein_coding	exon	25	25	29548	ENSG00000162599:exon0025W29548, ENSG00000162599:exon0025W29549
1	61683478	61683546	-	2	68	3.90414273526008e-4	8.992421086790124e-4	0.00140807	2.854622622785067	2.856823173248748	2.8590237237124296	ENSG00000162604:CDS0010W00122	ENSG00000162604	TM2D1|ENSG00000162604	protein_coding	CDS	10	11	122	ENSG00000162604:CDS0010W00122, ENSG00000162604:CDS0010W00123
1	61700933	61701023	-	3	90	6.922013173903269e-5	3.8309351058945563e-4	6.105311839131396e-4	2.3089875945232974	2.5653467329601414	2.9453556583190705	ENSG00000162604:CDS0005W00994	ENSG00000162604	TM2D1|ENSG00000162604	protein_coding	CDS	5	11	994	ENSG00000162604:CDS0005W00994, ENSG00000162604:CDS0005W00995, ENSG00000162604:CDS0005W00996
1	61709328	61709378	-	1	50	8.798413066173827e-4	8.798413066173827e-4	8.798413066173827e-4	4.884437682266804	4.884437682266804	4.884437682266804	ENSG00000162604:CDS0004W01414	ENSG00000162604	TM2D1|ENSG00000162604	protein_coding	CDS	4	11	1414	ENSG00000162604:CDS0004W01414
1	62439927	62440017	+	3	90	1.2061315822970671e-6	7.286750475386299e-6	1.2667130136532634e-5	2.094351139109187	2.2066948164606384	2.3587725231379886	ENSG00000162607:CDS0003W00182	ENSG00000162607	USP1|ENSG00000162607	protein_coding	CDS	3	10	182	ENSG00000162607:CDS0003W00182, ENSG00000162607:CDS0003W00183, ENSG00000162607:CDS0003W00184
1	62442194	62442299	+	4	105	5.5275956891275844e-9	6.202598844021788e-7	1.4779997429597364e-6	2.130158594690054	2.4154551032826954	2.7841096471371274	ENSG00000162607:CDS0005W00292	ENSG00000162607	USP1|ENSG00000162607	protein_coding	CDS	5	10	292	ENSG00000162607:CDS0005W00292, ENSG00000162607:CDS0005W00293, ENSG00000162607:CDS0005W00294, ENSG00000162607:CDS0005W00295
1	62443158	62443208	+	1	50	1.942108856917089e-6	1.942108856917089e-6	1.942108856917089e-6	2.2567336774300535	2.2567336774300535	2.2567336774300535	ENSG00000162607:CDS0006W00340	ENSG00000162607	USP1|ENSG00000162607	protein_coding	CDS	6	10	340	ENSG00000162607:CDS0006W00340
1	62443258	62443320	+	2	62	2.220402397674879e-8	2.743701237620882e-7	5.265362235474276e-7	2.399	2.600570306989235	2.802136788546811	ENSG00000162607:CDS0006W00345	ENSG00000162607	USP1|ENSG00000162607	protein_coding	CDS	6	10	345	ENSG00000162607:CDS0006W00345, ENSG00000162607:CDS0006W00346
1	62444737	62445047	+	14	310	1.7385497504545131e-15	1.867878171600973e-7	2.295682667696319e-6	2.0349935943920334	3.076120752503933	3.6541184791992007	ENSG00000162607:CDS0007W00419	ENSG00000162607	USP1|ENSG00000162607	protein_coding	CDS	7	10	419	ENSG00000162607:CDS0007W00419, ENSG00000162607:CDS0007W00420, ENSG00000162607:CDS0007W00421, ENSG00000162607:CDS0007W00422, ENSG00000162607:CDS0007W00423, ENSG00000162607:CDS0007W00424, ENSG00000162607:CDS0007W00425, ENSG00000162607:CDS0007W00426, ENSG00000162607:CDS0007W00427, ENSG00000162607:CDS0007W00428, ENSG00000162607:CDS0007W00429, ENSG00000162607:CDS0007W00430, ENSG00000162607:CDS0007W004…
1	62445077	62445127	+	1	50	9.323490400128961e-6	9.323490400128961e-6	9.323490400128961e-6	2.0186229970582357	2.0186229970582357	2.0186229970582357	ENSG00000162607:CDS0007W00436	ENSG00000162607	USP1|ENSG00000162607	protein_coding	CDS	7	10	436	ENSG00000162607:CDS0007W00436
1	62445257	62445429	+	8	172	2.9192822343019977e-9	3.279163897084558e-5	2.619109770418988e-4	2.508543632010397	3.031852253627649	3.414987956830934	ENSG00000162607:CDS0007W00445	ENSG00000162607	USP1|ENSG00000162607	protein_coding	CDS	7	10	445	ENSG00000162607:CDS0007W00445, ENSG00000162607:CDS0007W00446, ENSG00000162607:CDS0007W00447, ENSG00000162607:CDS0007W00448, ENSG00000162607:CDS0007W00449, ENSG00000162607:CDS0007W00450, ENSG00000162607:CDS0007W00451, ENSG00000162607:CDS0007W00452
1	62447340	62447511	+	8	171	1.1488705472250626e-17	2.3085399492024117e-5	1.844899766625679e-4	2.303728577970977	3.4616795987732476	4.212336334258795	ENSG00000162607:CDS0008W00550	ENSG00000162607	USP1|ENSG00000162607	protein_coding	CDS	8	10	550	ENSG00000162607:CDS0008W00550, ENSG00000162607:CDS0008W00551, ENSG00000162607:CDS0008W00552, ENSG00000162607:CDS0008W00553, ENSG00000162607:CDS0008W00554, ENSG00000162607:CDS0008W00555, ENSG00000162607:CDS0008W00556, ENSG00000162607:CDS0008W00557
1	62448464	62448554	+	3	90	1.7634997220419767e-5	1.240763876628538e-4	3.3199280708400377e-4	2.0599859286806956	2.282835259526363	2.4213044179218968	ENSG00000162607:CDS0009W00607	ENSG00000162607	USP1|ENSG00000162607	protein_coding	CDS	9	10	607	ENSG00000162607:CDS0009W00607, ENSG00000162607:CDS0009W00608, ENSG00000162607:CDS0009W00609
1	62448624	62448666	+	1	42	1.9533885017824675e-5	1.9533885017824675e-5	1.9533885017824675e-5	2.050164174866387	2.050164174866387	2.050164174866387	ENSG00000162607:CDS0009W00615	ENSG00000162607	USP1|ENSG00000162607	protein_coding	CDS	9	10	615	ENSG00000162607:CDS0009W00615
1	62450265	62450335	+	2	70	1.9073872787018853e-6	2.3485184273114723e-6	2.7896495759210593e-6	2.002329554628115	2.078577877405437	2.1548262001827587	ENSG00000162607:CDS0010W00697	ENSG00000162607	USP1|ENSG00000162607	protein_coding	CDS	10	10	697	ENSG00000162607:CDS0010W00697, ENSG00000162607:CDS0010W00698
1	62450365	62450595	+	10	230	4.760402603214495e-13	5.2041380367021465e-6	3.4954567674432836e-5	2.0077722624563625	2.8171268401100975	3.403106868175502	ENSG00000162607:CDS0010W00702	ENSG00000162607	USP1|ENSG00000162607	protein_coding	CDS	10	10	702	ENSG00000162607:CDS0010W00702, ENSG00000162607:CDS0010W00703, ENSG00000162607:CDS0010W00704, ENSG00000162607:CDS0010W00705, ENSG00000162607:CDS0010W00706, ENSG00000162607:CDS0010W00707, ENSG00000162607:CDS0010W00708, ENSG00000162607:CDS0010W00709, ENSG00000162607:CDS0010W00710, ENSG00000162607:CDS0010W00711
1	62451378	62451468	+	3	90	7.690656339346323e-7	2.5421003733050365e-4	7.207602943684303e-4	2.03812	2.557921244639491	2.9208001210754495	ENSG00000162607:exon0010W00753	ENSG00000162607	USP1|ENSG00000162607	protein_coding	exon	10	10	753	ENSG00000162607:exon0010W00753, ENSG00000162607:exon0010W00754, ENSG00000162607:exon0010W00755
1	62455277	62455416	-	6	139	7.126863816381543e-6	2.668215186037188e-4	9.388898531008501e-4	3.02813	3.7185662702925604	4.747184374528857	ENSG00000116641:exon0062W00050	ENSG00000116641	DOCK7|ENSG00000116641	protein_coding	exon	62	62	50	ENSG00000116641:exon0062W00050, ENSG00000116641:exon0062W00051, ENSG00000116641:exon0062W00052, ENSG00000116641:exon0062W00053, ENSG00000116641:exon0062W00054, ENSG00000116641:exon0062W00055
1	62654003	62654073	-	2	70	5.402621415139931e-4	6.269974600787801e-4	7.137327786435671e-4	2.5624327857301106	2.6609911049099866	2.759549424089862	ENSG00000116641:CDS0004W09984	ENSG00000116641	DOCK7|ENSG00000116641	protein_coding	CDS	4	62	9984	ENSG00000116641:CDS0004W09984, ENSG00000116641:CDS0004W09985
1	62803786	62803862	+	3	76	0.00168563	0.00315883	0.00534669	2.9547609451890033	3.596146110752905	4.661273684696646	ENSG00000125703:CDS0003W00984	ENSG00000125703	ATG4C|ENSG00000125703	protein_coding	CDS	3	13	984	ENSG00000125703:CDS0003W00984, ENSG00000125703:CDS0003W00985, ENSG00000125703:CDS0003W00986
1	62819164	62819334	+	6	170	0.00168772	0.00503236	0.00753938	2.7990328416288865	3.6685927132857277	4.848432840094594	ENSG00000125703:CDS0006W01753	ENSG00000125703	ATG4C|ENSG00000125703	protein_coding	CDS	6	13	1753	ENSG00000125703:CDS0006W01753, ENSG00000125703:CDS0006W01754, ENSG00000125703:CDS0006W01756, ENSG00000125703:CDS0006W01757, ENSG00000125703:CDS0006W01758, ENSG00000125703:CDS0006W01759
1	62834037	62834087	+	1	50	0.00230432	0.00230432	0.00230432	4.513864408965434	4.513864408965434	4.513864408965434	ENSG00000125703:CDS0009W02496	ENSG00000125703	ATG4C|ENSG00000125703	protein_coding	CDS	9	13	2496	ENSG00000125703:CDS0009W02496
1	63561728	63561778	+	1	50	0.00710279	0.00710279	0.00710279	2.222881931021751	2.222881931021751	2.222881931021751	ENSG00000203965:CDS0013W01922	ENSG00000203965	EFCAB7|ENSG00000203965	protein_coding	CDS	13	15	1922	ENSG00000203965:CDS0013W01922
1	63593488	63593538	+	1	50	0.00138034	0.00138034	0.00138034	2.6431610504318144	2.6431610504318144	2.6431610504318144	ENSG00000079739:CDS0001W00005	ENSG00000079739	PGM1|ENSG00000079739	protein_coding	CDS	1	15	5	ENSG00000079739:CDS0001W00005
1	63648576	63648652	+	3	76	2.1653948402947318e-4	0.00122902	0.00277046	2.5268387701010453	3.646850825468163	5.553637643079474	ENSG00000079739:CDS0011W02758	ENSG00000079739	PGM1|ENSG00000079739	protein_coding	CDS	11	15	2758	ENSG00000079739:CDS0011W02758, ENSG00000079739:CDS0011W02759, ENSG00000079739:CDS0011W02760
1	63651668	63651778	+	4	110	6.286446214688425e-4	0.00317008	0.00597699	3.1848933859457467	3.5960996976788664	4.1330065866369035	ENSG00000079739:CDS0012W02913	ENSG00000079739	PGM1|ENSG00000079739	protein_coding	CDS	12	15	2913	ENSG00000079739:CDS0012W02913, ENSG00000079739:CDS0012W02914, ENSG00000079739:CDS0012W02915, ENSG00000079739:CDS0012W02916
1	64777802	64777852	+	1	50	0.00781469	0.00781469	0.00781469	4.163145290405383	4.163145290405383	4.163145290405383	ENSG00000162437:CDS0003W01636	ENSG00000162437	RAVER2|ENSG00000162437	protein_coding	CDS	3	12	1636	ENSG00000162437:CDS0003W01636
1	64839762	64839795	-	1	33	0.00126873	0.00126873	0.00126873	3.600367864222051	3.600367864222051	3.600367864222051	ENSG00000162434:CDS0031W00329	ENSG00000162434	JAK1|ENSG00000162434	protein_coding	CDS	31	36	329	ENSG00000162434:CDS0031W00329
1	64841264	64841334	-	2	70	0.00416344	0.00432696	0.00449049	2.3330827142833312	2.4690673893406716	2.605052064398012	ENSG00000162434:CDS0030W00404	ENSG00000162434	JAK1|ENSG00000162434	protein_coding	CDS	30	36	404	ENSG00000162434:CDS0030W00404, ENSG00000162434:CDS0030W00405
1	64864906	64864956	-	1	50	0.0067963	0.0067963	0.0067963	3.7223734517105473	3.7223734517105473	3.7223734517105473	ENSG00000162434:CDS0019W01586	ENSG00000162434	JAK1|ENSG00000162434	protein_coding	CDS	19	36	1586	ENSG00000162434:CDS0019W01586
1	64866865	64866955	-	3	90	0.00131731	0.00322927	0.0070149	2.0532056240996748	2.6627543890968357	3.197146856093934	ENSG00000162434:CDS0018W01684	ENSG00000162434	JAK1|ENSG00000162434	protein_coding	CDS	18	36	1684	ENSG00000162434:CDS0018W01684, ENSG00000162434:CDS0018W01685, ENSG00000162434:CDS0018W01686
1	64866965	64867055	-	3	90	7.004377001947839e-4	0.00258918	0.00476641	2.2978039205532896	2.433991125872352	2.5577610148216507	ENSG00000162434:CDS0018W01689	ENSG00000162434	JAK1|ENSG00000162434	protein_coding	CDS	18	36	1689	ENSG00000162434:CDS0018W01689, ENSG00000162434:CDS0018W01690, ENSG00000162434:CDS0018W01691
1	64869310	64869474	-	7	164	4.411397638054602e-6	0.00150256	0.00506419	2.1530963675852752	2.7144064041840337	3.2852211164798493	ENSG00000162434:CDS0017W01806	ENSG00000162434	JAK1|ENSG00000162434	protein_coding	CDS	17	36	1806	ENSG00000162434:CDS0017W01806, ENSG00000162434:CDS0017W01807, ENSG00000162434:CDS0017W01808, ENSG00000162434:CDS0017W01809, ENSG00000162434:CDS0017W01810, ENSG00000162434:CDS0017W01811, ENSG00000162434:CDS0017W01812
1	65414002	65414052	+	1	50	0.00753303	0.00753303	0.00753303	4.2733158398049005	4.2733158398049005	4.2733158398049005	ENSG00000116675:exon0023W08290	ENSG00000116675	DNAJC6|ENSG00000116675	protein_coding	exon	23	23	8290	ENSG00000116675:exon0023W08290
1	65433889	65433959	+	2	70	0.00438501	0.00490968	0.00543435	2.997709540765046	3.818063865082176	4.638418189399307	ENSG00000213625:exon0006W00666	ENSG00000213625	LEPROT|ENSG00000213625	protein_coding	exon	6	6	666	ENSG00000213625:exon0006W00666, ENSG00000213625:exon0006W00667
1	66946149	66946259	+	4	110	7.0671262619773216e-9	6.377108889451952e-6	2.0811364460800415e-5	2.969527974626071	3.426971304057632	3.731888853565406	ENSG00000198160:CDS0008W01065	ENSG00000198160	MIER1|ENSG00000198160	protein_coding	CDS	8	18	1065	ENSG00000198160:CDS0008W01065, ENSG00000198160:CDS0008W01066, ENSG00000198160:CDS0008W01067, ENSG00000198160:CDS0008W01068
1	66958058	66958220	+	7	162	4.2227990442955847e-10	1.6674482969147026e-4	0.00114096	2.4995739444336667	3.6250930323381767	5.5723472947013235	ENSG00000198160:CDS0009W01661	ENSG00000198160	MIER1|ENSG00000198160	protein_coding	CDS	9	18	1661	ENSG00000198160:CDS0009W01661, ENSG00000198160:CDS0009W01662, ENSG00000198160:CDS0009W01663, ENSG00000198160:CDS0009W01664, ENSG00000198160:CDS0009W01665, ENSG00000198160:CDS0009W01666, ENSG00000198160:CDS0009W01667
1	66958850	66958983	+	5	133	4.780766632165647e-6	2.5364643210802135e-4	6.0509616110078e-4	2.1818289890566502	2.371538124057262	2.485629310895081	ENSG00000198160:CDS0010W01699	ENSG00000198160	MIER1|ENSG00000198160	protein_coding	CDS	10	18	1699	ENSG00000198160:CDS0010W01699, ENSG00000198160:CDS0010W01701, ENSG00000198160:CDS0010W01702, ENSG00000198160:CDS0010W01703, ENSG00000198160:CDS0010W01704
1	66959678	66959743	+	2	65	3.036262246297805e-6	7.265838764283612e-5	1.4228051303937444e-4	2.654623509307363	2.917193058972739	3.1797626086381143	ENSG00000198160:CDS0011W01741	ENSG00000198160	MIER1|ENSG00000198160	protein_coding	CDS	11	18	1741	ENSG00000198160:CDS0011W01741, ENSG00000198160:CDS0011W01742
1	66963087	66963160	+	3	73	2.6819724353591863e-5	0.00124751	0.00366682	2.6849187521413906	2.738064880983397	2.7835753783319204	ENSG00000198160:CDS0012W01911	ENSG00000198160	MIER1|ENSG00000198160	protein_coding	CDS	12	18	1911	ENSG00000198160:CDS0012W01911, ENSG00000198160:CDS0012W01912, ENSG00000198160:CDS0012W01913
1	66970807	66970957	+	6	150	3.21164135530909e-8	1.2630045211330876e-5	3.444660490227234e-5	2.4169309686555542	2.8971083265105486	3.095	ENSG00000198160:CDS0013W02297	ENSG00000198160	MIER1|ENSG00000198160	protein_coding	CDS	13	18	2297	ENSG00000198160:CDS0013W02297, ENSG00000198160:CDS0013W02298, ENSG00000198160:CDS0013W02299, ENSG00000198160:CDS0013W02300, ENSG00000198160:CDS0013W02301, ENSG00000198160:CDS0013W02302
1	66971654	66971736	+	3	82	5.881313342449436e-9	5.510811630814695e-8	1.2769154805470618e-7	2.6414950040797427	3.1457943698170348	3.6787630369336917	ENSG00000198160:CDS0014W02340	ENSG00000198160	MIER1|ENSG00000198160	protein_coding	CDS	14	18	2340	ENSG00000198160:CDS0014W02340, ENSG00000198160:CDS0014W02341, ENSG00000198160:CDS0014W02342
1	66972896	66972991	+	4	95	9.407909429958129e-11	8.790716091964832e-9	2.224638613475225e-8	3.206258447787872	3.740597661148337	4.1250387073118775	ENSG00000198160:CDS0015W02402	ENSG00000198160	MIER1|ENSG00000198160	protein_coding	CDS	15	18	2402	ENSG00000198160:CDS0015W02402, ENSG00000198160:CDS0015W02403, ENSG00000198160:CDS0015W02404, ENSG00000198160:CDS0015W02405
1	66976594	66976722	+	5	128	4.584653970623105e-10	1.0247939722195985e-5	4.548502394658764e-5	2.8704593475249265	3.066106219410516	3.5627338113548883	ENSG00000198160:CDS0016W02587	ENSG00000198160	MIER1|ENSG00000198160	protein_coding	CDS	16	18	2587	ENSG00000198160:CDS0016W02587, ENSG00000198160:CDS0016W02588, ENSG00000198160:CDS0016W02589, ENSG00000198160:CDS0016W02590, ENSG00000198160:CDS0016W02591
1	66981778	66981918	+	6	140	3.463516403503321e-5	7.016792263345613e-4	0.0022513	2.158647275922356	2.3741921137963735	2.633013496368865	ENSG00000198160:CDS0017W02846	ENSG00000198160	MIER1|ENSG00000198160	protein_coding	CDS	17	18	2846	ENSG00000198160:CDS0017W02846, ENSG00000198160:CDS0017W02847, ENSG00000198160:CDS0017W02848, ENSG00000198160:CDS0017W02849, ENSG00000198160:CDS0017W02850, ENSG00000198160:CDS0017W02851
1	66984571	66984881	+	14	310	1.4751182331445528e-6	0.00171963	0.00770866	2.0998634156993687	2.758940876804512	4.13294	ENSG00000198160:CDS0018W02986	ENSG00000198160	MIER1|ENSG00000198160	protein_coding	CDS	18	18	2986	ENSG00000198160:CDS0018W02986, ENSG00000198160:CDS0018W02987, ENSG00000198160:CDS0018W02988, ENSG00000198160:CDS0018W02989, ENSG00000198160:CDS0018W02990, ENSG00000198160:CDS0018W02991, ENSG00000198160:CDS0018W02992, ENSG00000198160:CDS0018W02993, ENSG00000198160:CDS0018W02994, ENSG00000198160:CDS0018W02995, ENSG00000198160:CDS0018W02996, ENSG00000198160:CDS0018W02997, ENSG00000198160:CDS0018W029…
1	67409729	67409799	-	2	70	0.00395397	0.0046147	0.00527543	2.020133908064201	2.122636427495773	2.225138946927345	ENSG00000142864:exon0009W00097	ENSG00000142864	SERBP1|ENSG00000142864	protein_coding	exon	9	9	97	ENSG00000142864:exon0009W00097, ENSG00000142864:exon0009W00098
1	67410109	67410419	-	14	310	1.0634489098938834e-7	3.509294192182354e-4	0.00183743	2.0388856728674396	2.904296082610416	4.227374772733612	ENSG00000142864:exon0009W00116	ENSG00000142864	SERBP1|ENSG00000142864	protein_coding	exon	9	9	116	ENSG00000142864:exon0009W00116, ENSG00000142864:exon0009W00117, ENSG00000142864:exon0009W00118, ENSG00000142864:exon0009W00119, ENSG00000142864:exon0009W00120, ENSG00000142864:exon0009W00121, ENSG00000142864:exon0009W00122, ENSG00000142864:exon0009W00123, ENSG00000142864:exon0009W00124, ENSG00000142864:exon0009W00125, ENSG00000142864:exon0009W00126, ENSG00000142864:exon0009W00127, ENSG00000142864…
1	67410429	67410519	-	3	90	0.00227345	0.00266561	0.00305626	2.4386807367321763	3.2814330566068084	4.059358988517425	ENSG00000142864:exon0009W00132	ENSG00000142864	SERBP1|ENSG00000142864	protein_coding	exon	9	9	132	ENSG00000142864:exon0009W00132, ENSG00000142864:exon0009W00133, ENSG00000142864:exon0009W00134
1	67410529	67410719	-	7	190	6.536347840631773e-5	0.00235869	0.00673526	2.0373893300450865	2.417808635319572	2.7138201592947433	ENSG00000142864:exon0009W00137	ENSG00000142864	SERBP1|ENSG00000142864	protein_coding	exon	9	9	137	ENSG00000142864:exon0009W00137, ENSG00000142864:exon0009W00138, ENSG00000142864:exon0009W00139, ENSG00000142864:exon0009W00141, ENSG00000142864:exon0009W00142, ENSG00000142864:exon0009W00143, ENSG00000142864:exon0009W00144
1	67412389	67412439	-	1	50	6.624842937032217e-6	6.624842937032217e-6	6.624842937032217e-6	2.1677430831193116	2.1677430831193116	2.1677430831193116	ENSG00000142864:exon0009W00230	ENSG00000142864	SERBP1|ENSG00000142864	protein_coding	exon	9	9	230	ENSG00000142864:exon0009W00230
1	67415185	67415339	-	7	154	1.336812123961431e-8	4.0909918245403124e-6	1.6649475501501457e-5	2.0519522202451936	2.3665078269352833	2.7175506419277666	ENSG00000142864:CDS0008W00370	ENSG00000142864	SERBP1|ENSG00000142864	protein_coding	CDS	8	9	370	ENSG00000142864:CDS0008W00370, ENSG00000142864:CDS0008W00371, ENSG00000142864:CDS0008W00372, ENSG00000142864:CDS0008W00373, ENSG00000142864:CDS0008W00374, ENSG00000142864:CDS0008W00375, ENSG00000142864:CDS0008W00376
1	67420008	67420186	-	8	178	6.592325462060487e-15	1.473364022437606e-4	9.526825826349238e-4	2.5868697218790078	3.0753173533210885	3.498660349730691	ENSG00000142864:CDS0007W00611	ENSG00000142864	SERBP1|ENSG00000142864	protein_coding	CDS	7	9	611	ENSG00000142864:CDS0007W00611, ENSG00000142864:CDS0007W00612, ENSG00000142864:CDS0007W00613, ENSG00000142864:CDS0007W00614, ENSG00000142864:CDS0007W00615, ENSG00000142864:CDS0007W00616, ENSG00000142864:CDS0007W00617, ENSG00000142864:CDS0007W00618
1	67424239	67424322	-	3	83	4.1064802307791524e-8	1.7293928681489233e-4	5.185564093159917e-4	2.0126120957956313	2.3691511855036644	2.593737965224025	ENSG00000142864:CDS0006W00823	ENSG00000142864	SERBP1|ENSG00000142864	protein_coding	CDS	6	9	823	ENSG00000142864:CDS0006W00823, ENSG00000142864:CDS0006W00824, ENSG00000142864:CDS0006W00825
1	67424887	67424957	-	2	70	1.3401346655805906e-13	3.9465944061194407e-11	7.879787465583076e-11	2.613533159694019	2.657178489001926	2.700823818309834	ENSG00000142864:CDS0005W00856	ENSG00000142864	SERBP1|ENSG00000142864	protein_coding	CDS	5	9	856	ENSG00000142864:CDS0005W00856, ENSG00000142864:CDS0005W00857
1	67425082	67425192	-	4	110	4.4301990618671086e-11	5.932598062444022e-7	2.372286989683803e-6	2.4980504943280164	3.0818896156369098	3.8482254910703193	ENSG00000142864:CDS0004W00864	ENSG00000142864	SERBP1|ENSG00000142864	protein_coding	CDS	4	9	864	ENSG00000142864:CDS0004W00864, ENSG00000142864:CDS0004W00865, ENSG00000142864:CDS0004W00866, ENSG00000142864:CDS0004W00867
1	67426134	67426335	-	8	201	1.472078737403152e-20	1.468555249627857e-6	1.172652105112224e-5	2.583925045436775	3.004946742857471	3.4794312310975117	ENSG00000142864:CDS0003W00917	ENSG00000142864	SERBP1|ENSG00000142864	protein_coding	CDS	3	9	917	ENSG00000142864:CDS0003W00917, ENSG00000142864:CDS0003W00918, ENSG00000142864:CDS0003W00919, ENSG00000142864:CDS0003W00920, ENSG00000142864:CDS0003W00921, ENSG00000142864:CDS0003W00922, ENSG00000142864:CDS0003W00923, ENSG00000142864:intron0002W00925
1	67429987	67430097	-	4	110	4.894101508432432e-13	5.9285075966290325e-5	2.3648093506131325e-4	2.424990807695912	3.012532124749761	3.936556531251504	ENSG00000142864:CDS0001W01107	ENSG00000142864	SERBP1|ENSG00000142864	protein_coding	CDS	1	9	1107	ENSG00000142864:CDS0001W01107, ENSG00000142864:CDS0001W01108, ENSG00000142864:CDS0001W01109, ENSG00000142864:CDS0001W01110
1	67430167	67430257	-	3	90	2.1344217252230464e-6	1.9356588838152246e-4	5.546763455729172e-4	2.073724557425979	2.225412167973649	2.424641176841882	ENSG00000142864:CDS0001W01116	ENSG00000142864	SERBP1|ENSG00000142864	protein_coding	CDS	1	9	1116	ENSG00000142864:CDS0001W01116, ENSG00000142864:CDS0001W01117, ENSG00000142864:CDS0001W01118
1	67687851	67687981	+	5	130	9.99539213641034e-5	0.00164335	0.00374764	3.272673408408783	4.9401	5.734927372179079	ENSG00000116717:exon0003W00136	ENSG00000116717	GADD45A|ENSG00000116717	protein_coding	exon	3	3	136	ENSG00000116717:exon0003W00136, ENSG00000116717:exon0003W00137, ENSG00000116717:exon0003W00138, ENSG00000116717:exon0003W00139, ENSG00000116717:exon0003W00140
1	70244763	70244813	+	1	50	0.0095283	0.0095283	0.0095283	2.4622882326751956	2.4622882326751956	2.4622882326751956	ENSG00000116754:CDS0010W01954	ENSG00000116754	SRSF11|ENSG00000116754	protein_coding	CDS	10	14	1954	ENSG00000116754:CDS0010W01954
1	70250364	70250503	+	5	139	0.00515495	0.00686147	0.00889717	2.400033016467393	2.4969852828292165	2.758924729491557	ENSG00000116754:CDS0013W02233	ENSG00000116754	SRSF11|ENSG00000116754	protein_coding	CDS	13	14	2233	ENSG00000116754:CDS0013W02233, ENSG00000116754:CDS0013W02234, ENSG00000116754:CDS0013W02236, ENSG00000116754:CDS0013W02237, ENSG00000116754:CDS0013W02238
1	70250627	70250737	+	3	110	0.00115836	0.00130857	0.00156983	2.1606149234610843	2.4020369382422886	2.7286585025532086	ENSG00000116754:CDS0014W02246	ENSG00000116754	SRSF11|ENSG00000116754	protein_coding	CDS	14	14	2246	ENSG00000116754:CDS0014W02246, ENSG00000116754:CDS0014W02248, ENSG00000116754:CDS0014W02249
1	70250767	70250802	+	1	35	1.675241242846497e-4	1.675241242846497e-4	1.675241242846497e-4	2.5255450563130153	2.5255450563130153	2.5255450563130153	ENSG00000116754:CDS0014W02253	ENSG00000116754	SRSF11|ENSG00000116754	protein_coding	CDS	14	14	2253	ENSG00000116754:CDS0014W02253
1	70292427	70292517	-	3	90	0.00121278	0.00408183	0.00962544	2.2599243072749418	2.8908356547235217	3.48819	ENSG00000118454:CDS0010W01671	ENSG00000118454	ANKRD13C|ENSG00000118454	protein_coding	CDS	10	14	1671	ENSG00000118454:CDS0010W01671, ENSG00000118454:CDS0010W01672, ENSG00000118454:CDS0010W01673
1	70296149	70296219	-	2	70	0.00481099	0.00506207	0.00531315	2.8087853425376936	2.818154038898906	2.8275227352601187	ENSG00000118454:CDS0009W01857	ENSG00000118454	ANKRD13C|ENSG00000118454	protein_coding	CDS	9	14	1857	ENSG00000118454:CDS0009W01857, ENSG00000118454:CDS0009W01858
1	70300763	70300813	-	1	50	0.00594546	0.00594546	0.00594546	3.554628269202936	3.554628269202936	3.554628269202936	ENSG00000118454:CDS0008W02088	ENSG00000118454	ANKRD13C|ENSG00000118454	protein_coding	CDS	8	14	2088	ENSG00000118454:CDS0008W02088
1	71064670	71064720	-	1	50	7.666040978986781e-5	7.666040978986781e-5	7.666040978986781e-5	2.082276189056228	2.082276189056228	2.082276189056228	ENSG00000132485:exon0010W00070	ENSG00000132485	ZRANB2|ENSG00000132485	protein_coding	exon	10	10	70	ENSG00000132485:exon0010W00070
1	71072180	71072255	-	3	75	5.805433350942004e-7	4.011236609018564e-6	1.0851382316267422e-5	2.4538996839990617	2.95829	3.6936546066099085	ENSG00000132485:CDS0006W00443	ENSG00000132485	ZRANB2|ENSG00000132485	protein_coding	CDS	6	10	443	ENSG00000132485:CDS0006W00443, ENSG00000132485:CDS0006W00444, ENSG00000132485:CDS0006W00445
1	71072471	71072548	-	3	77	2.901035945481883e-9	1.3012856029715753e-7	3.303636991554627e-7	3.042190093583258	3.2043608521959994	3.3993379320502104	ENSG00000132485:CDS0005W00458	ENSG00000132485	ZRANB2|ENSG00000132485	protein_coding	CDS	5	10	458	ENSG00000132485:CDS0005W00458, ENSG00000132485:CDS0005W00459, ENSG00000132485:CDS0005W00460
1	71076794	71076844	-	1	50	6.103788793118802e-7	6.103788793118802e-7	6.103788793118802e-7	2.7261006549558795	2.7261006549558795	2.7261006549558795	ENSG00000132485:CDS0004W00674	ENSG00000132485	ZRANB2|ENSG00000132485	protein_coding	CDS	4	10	674	ENSG00000132485:CDS0004W00674
1	71080959	71080995	-	1	36	0.00908656	0.00908656	0.00908656	2.454593071325058	2.454593071325058	2.454593071325058	ENSG00000132485:CDS0001W00881	ENSG00000132485	ZRANB2|ENSG00000132485	protein_coding	CDS	1	10	881	ENSG00000132485:CDS0001W00881
1	74706398	74706457	-	2	59	0.00644163	0.0069246	0.00740757	2.048942769431121	2.099571396229892	2.1502000230286633	ENSG00000116791:CDS0010W00047	ENSG00000116791	CRYZ|ENSG00000116791	protein_coding	CDS	10	10	47	ENSG00000116791:CDS0010W00047, ENSG00000116791:CDS0010W00048
1	74706958	74706994	-	1	36	0.00945002	0.00945002	0.00945002	2.6487809342503787	2.6487809342503787	2.6487809342503787	ENSG00000116791:CDS0009W00075	ENSG00000116791	CRYZ|ENSG00000116791	protein_coding	CDS	9	10	75	ENSG00000116791:CDS0009W00075
1	74707102	74707204	-	4	102	1.9901218919240278e-5	5.42792274850071e-5	9.28195925588562e-5	3.370039888751521	4.304986554980228	6.058690438907217	ENSG00000116791:CDS0009W00082	ENSG00000116791	CRYZ|ENSG00000116791	protein_coding	CDS	9	10	82	ENSG00000116791:CDS0009W00082, ENSG00000116791:CDS0009W00083, ENSG00000116791:CDS0009W00084, ENSG00000116791:CDS0009W00085
1	74710097	74710227	-	5	130	1.505635235344007e-5	1.287457062496988e-4	5.080031043929622e-4	2.9404018650197696	3.5986	4.516732183681768	ENSG00000116791:CDS0008W00230	ENSG00000116791	CRYZ|ENSG00000116791	protein_coding	CDS	8	10	230	ENSG00000116791:CDS0008W00230, ENSG00000116791:CDS0008W00231, ENSG00000116791:CDS0008W00232, ENSG00000116791:CDS0008W00233, ENSG00000116791:CDS0008W00234
1	74733304	74733354	+	1	50	0.00616697	0.00616697	0.00616697	2.545314672023151	2.545314672023151	2.545314672023151	ENSG00000162623:CDS0001W00009	ENSG00000162623	TYW3|ENSG00000162623	protein_coding	CDS	1	10	9	ENSG00000162623:CDS0001W00009
1	74736541	74736622	+	3	81	4.1184612100738074e-5	1.4399747266483363e-4	3.4706980703134456e-4	3.5003006866589343	3.9613133742415587	4.586337887279329	ENSG00000162623:CDS0003W00171	ENSG00000162623	TYW3|ENSG00000162623	protein_coding	CDS	3	10	171	ENSG00000162623:CDS0003W00171, ENSG00000162623:CDS0003W00172, ENSG00000162623:CDS0003W00173
1	74748750	74748822	+	3	72	7.2520093936527065e-6	1.2596811009133927e-4	3.631616561373317e-4	2.934448792715264	3.3503393928533307	3.8007663547630326	ENSG00000162623:CDS0005W00780	ENSG00000162623	TYW3|ENSG00000162623	protein_coding	CDS	5	10	780	ENSG00000162623:CDS0005W00780, ENSG00000162623:CDS0005W00781, ENSG00000162623:CDS0005W00782
1	74752291	74752381	+	3	90	3.963609873286139e-6	4.228533052016848e-4	0.00125427	3.5037341459793727	3.6688582219971537	3.8786469829302623	ENSG00000162623:CDS0008W00958	ENSG00000162623	TYW3|ENSG00000162623	protein_coding	CDS	8	10	958	ENSG00000162623:CDS0008W00958, ENSG00000162623:CDS0008W00959, ENSG00000162623:CDS0008W00960
1	74763893	74763943	+	1	50	3.391606264328889e-4	3.391606264328889e-4	3.391606264328889e-4	2.171577551798486	2.171577551798486	2.171577551798486	ENSG00000162623:CDS0010W01541	ENSG00000162623	TYW3|ENSG00000162623	protein_coding	CDS	10	10	1541	ENSG00000162623:CDS0010W01541
1	74763993	74764103	+	4	110	4.476547008202394e-5	7.089020069057036e-4	0.00261958	2.280229167927583	2.488703325398872	2.6986584634278437	ENSG00000162623:CDS0010W01546	ENSG00000162623	TYW3|ENSG00000162623	protein_coding	CDS	10	10	1546	ENSG00000162623:CDS0010W01546, ENSG00000162623:CDS0010W01547, ENSG00000162623:CDS0010W01548, ENSG00000162623:CDS0010W01549
1	74764130	74764180	+	1	50	6.171993320566458e-4	6.171993320566458e-4	6.171993320566458e-4	2.0937026265320884	2.0937026265320884	2.0937026265320884	ENSG00000162623:exon0010W01553	ENSG00000162623	TYW3|ENSG00000162623	protein_coding	exon	10	10	1553	ENSG00000162623:exon0010W01553
1	74764690	74765000	+	14	310	2.9670803648934495e-9	2.4232114542674285e-4	0.00115085	2.256440169853041	3.6984634253828603	7.112761804254938	ENSG00000162623:exon0010W01581	ENSG00000162623	TYW3|ENSG00000162623	protein_coding	exon	10	10	1581	ENSG00000162623:exon0010W01581, ENSG00000162623:exon0010W01582, ENSG00000162623:exon0010W01583, ENSG00000162623:exon0010W01584, ENSG00000162623:exon0010W01585, ENSG00000162623:exon0010W01586, ENSG00000162623:exon0010W01587, ENSG00000162623:exon0010W01588, ENSG00000162623:exon0010W01589, ENSG00000162623:exon0010W01590, ENSG00000162623:exon0010W01591, ENSG00000162623:exon0010W01592, ENSG00000162623…
1	74765010	74765060	+	1	50	0.00262198	0.00262198	0.00262198	2.5671125801081494	2.5671125801081494	2.5671125801081494	ENSG00000162623:exon0010W01597	ENSG00000162623	TYW3|ENSG00000162623	protein_coding	exon	10	10	1597	ENSG00000162623:exon0010W01597
1	74765130	74765380	+	11	250	1.1356123591920412e-5	5.308003770227384e-4	0.00342347	2.321826367153084	2.961955092852622	4.211208122157186	ENSG00000162623:exon0010W01603	ENSG00000162623	TYW3|ENSG00000162623	protein_coding	exon	10	10	1603	ENSG00000162623:exon0010W01603, ENSG00000162623:exon0010W01604, ENSG00000162623:exon0010W01605, ENSG00000162623:exon0010W01606, ENSG00000162623:exon0010W01607, ENSG00000162623:exon0010W01608, ENSG00000162623:exon0010W01609, ENSG00000162623:exon0010W01610, ENSG00000162623:exon0010W01611, ENSG00000162623:exon0010W01612, ENSG00000162623:exon0010W01613
1	74765410	74765680	+	11	270	5.117831541804128e-5	0.00171105	0.00787261	2.052653291865609	3.0186171820548866	5.883028578014994	ENSG00000162623:exon0010W01617	ENSG00000162623	TYW3|ENSG00000162623	protein_coding	exon	10	10	1617	ENSG00000162623:exon0010W01617, ENSG00000162623:exon0010W01619, ENSG00000162623:exon0010W01620, ENSG00000162623:exon0010W01621, ENSG00000162623:exon0010W01622, ENSG00000162623:exon0010W01623, ENSG00000162623:exon0010W01624, ENSG00000162623:exon0010W01625, ENSG00000162623:exon0010W01626, ENSG00000162623:exon0010W01627, ENSG00000162623:exon0010W01628
1	74765790	74765920	+	5	130	6.634862511666947e-5	6.194158091295799e-4	0.00118767	2.0868393459532535	2.5366898672523823	2.8011125339973124	ENSG00000162623:exon0010W01636	ENSG00000162623	TYW3|ENSG00000162623	protein_coding	exon	10	10	1636	ENSG00000162623:exon0010W01636, ENSG00000162623:exon0010W01637, ENSG00000162623:exon0010W01638, ENSG00000162623:exon0010W01639, ENSG00000162623:exon0010W01640
1	74766390	74766440	+	1	50	0.00277758	0.00277758	0.00277758	3.3950708006122436	3.3950708006122436	3.3950708006122436	ENSG00000162623:exon0010W01666	ENSG00000162623	TYW3|ENSG00000162623	protein_coding	exon	10	10	1666	ENSG00000162623:exon0010W01666
1	75724670	75724817	+	6	147	1.2126312708673519e-4	6.08234656203905e-4	0.00188406	2.052826317338996	2.263187758880878	2.4087527186005957	ENSG00000117054:exon0001W00013	ENSG00000117054	ACADM|ENSG00000117054	protein_coding	exon	1	14	13	ENSG00000117054:exon0001W00013, ENSG00000117054:exon0001W00014, ENSG00000117054:exon0001W00015, ENSG00000117054:exon0001W00016, ENSG00000117054:exon0001W00017, ENSG00000117054:CDS0001W00019
1	75732857	75732922	+	2	65	2.2214875788790507e-7	2.2946956388713316e-7	2.3679036988636125e-7	2.354586538637408	2.576899384905135	2.799212231172862	ENSG00000117054:CDS0005W00424	ENSG00000117054	ACADM|ENSG00000117054	protein_coding	CDS	5	14	424	ENSG00000117054:CDS0005W00424, ENSG00000117054:CDS0005W00425
1	75733527	75733628	+	4	101	1.7715686505284757e-10	3.0104440811857976e-8	1.1800178781241897e-7	2.6486910694132613	2.8276382174580967	3.1055706207028932	ENSG00000117054:CDS0005W00457	ENSG00000117054	ACADM|ENSG00000117054	protein_coding	CDS	5	14	457	ENSG00000117054:CDS0005W00457, ENSG00000117054:CDS0005W00458, ENSG00000117054:CDS0005W00459, ENSG00000117054:CDS0005W00460
1	75734790	75734871	+	3	81	5.07645214708628e-16	2.480890838592995e-13	5.72309668474486e-13	3.4173503339960236	3.5125207255083257	3.658027717832151	ENSG00000117054:CDS0005W00520	ENSG00000117054	ACADM|ENSG00000117054	protein_coding	CDS	5	14	520	ENSG00000117054:CDS0005W00520, ENSG00000117054:CDS0005W00521, ENSG00000117054:CDS0005W00522
1	75739979	75740110	+	6	131	1.128349896289474e-14	5.56945842597298e-7	3.3416615242712173e-6	2.9111389969444694	3.6116396795429573	4.61422	ENSG00000117054:CDS0006W00779	ENSG00000117054	ACADM|ENSG00000117054	protein_coding	CDS	6	14	779	ENSG00000117054:CDS0006W00779, ENSG00000117054:CDS0006W00780, ENSG00000117054:CDS0006W00781, ENSG00000117054:CDS0006W00782, ENSG00000117054:CDS0006W00783, ENSG00000117054:CDS0006W00784
1	75745805	75745914	+	4	109	1.1158978451749006e-9	2.46773601066077e-7	9.598702133884882e-7	2.6159534345545232	2.7514572741144474	2.900682687177555	ENSG00000117054:CDS0007W01070	ENSG00000117054	ACADM|ENSG00000117054	protein_coding	CDS	7	14	1070	ENSG00000117054:CDS0007W01070, ENSG00000117054:CDS0007W01071, ENSG00000117054:CDS0007W01072, ENSG00000117054:CDS0007W01073
1	75749418	75749559	+	6	141	1.2830672369862469e-12	1.2652448066139256e-8	7.075829876394157e-8	2.8217502455001853	3.207357491355213	3.423234781456727	ENSG00000117054:CDS0008W01250	ENSG00000117054	ACADM|ENSG00000117054	protein_coding	CDS	8	14	1250	ENSG00000117054:CDS0008W01250, ENSG00000117054:CDS0008W01251, ENSG00000117054:CDS0008W01252, ENSG00000117054:CDS0008W01253, ENSG00000117054:CDS0008W01254, ENSG00000117054:CDS0008W01255
1	75750450	75750500	+	1	50	2.038611992556038e-4	2.038611992556038e-4	2.038611992556038e-4	2.202906433566789	2.202906433566789	2.202906433566789	ENSG00000117054:CDS0009W01302	ENSG00000117054	ACADM|ENSG00000117054	protein_coding	CDS	9	14	1302	ENSG00000117054:CDS0009W01302
1	75761121	75761351	+	10	230	1.2067759881911897e-10	1.0813743511576663e-7	4.828320345018252e-7	2.1751139991838486	2.5896901326108166	3.1383660161810796	ENSG00000117054:CDS0011W01836	ENSG00000117054	ACADM|ENSG00000117054	protein_coding	CDS	11	14	1836	ENSG00000117054:CDS0011W01836, ENSG00000117054:CDS0011W01837, ENSG00000117054:CDS0011W01838, ENSG00000117054:CDS0011W01839, ENSG00000117054:CDS0011W01840, ENSG00000117054:CDS0011W01841, ENSG00000117054:CDS0011W01842, ENSG00000117054:CDS0011W01843, ENSG00000117054:CDS0011W01844, ENSG00000117054:CDS0011W01845
1	75787496	75787575	+	3	79	2.0338070819263087e-9	8.311546323301242e-8	2.444315260155268e-7	2.5636679813908194	2.7617487086726227	2.997674598907127	ENSG00000117054:exon0014W03153	ENSG00000117054	ACADM|ENSG00000117054	protein_coding	exon	14	14	3153	ENSG00000117054:exon0014W03153, ENSG00000117054:exon0014W03154, ENSG00000117054:exon0014W03155
1	75787496	75787604	+	4	108	7.027048617447878e-10	1.1218875611571035e-6	4.241396238233058e-6	2.460069665464682	2.688737523802978	3.0073089026364896	ENSG00000137955:CDS0002W00068	ENSG00000137955	RABGGTB|ENSG00000137955	protein_coding	CDS	2	7	68	ENSG00000137955:CDS0002W00068, ENSG00000137955:CDS0002W00069, ENSG00000137955:CDS0002W00070, ENSG00000137955:CDS0002W00071
1	75789951	75790061	+	4	110	1.5341464360708779e-7	7.909212806146109e-5	3.0690613485668644e-4	2.0941459151533612	2.5550535761702604	2.9517356256962386	ENSG00000137955:CDS0002W00191	ENSG00000137955	RABGGTB|ENSG00000137955	protein_coding	CDS	2	7	191	ENSG00000137955:CDS0002W00191, ENSG00000137955:CDS0002W00192, ENSG00000137955:CDS0002W00193, ENSG00000137955:CDS0002W00194
1	75791284	75791337	+	2	53	8.50212064871274e-10	2.6370631822913882e-8	5.189105158095649e-8	2.918898415158031	3.161893358901503	3.4048883026449746	ENSG00000137955:CDS0003W00259	ENSG00000137955	RABGGTB|ENSG00000137955	protein_coding	CDS	3	7	259	ENSG00000137955:CDS0003W00259, ENSG00000137955:CDS0003W00260
1	75791460	75791570	+	4	110	7.587107998990245e-6	1.3251243430278858e-5	2.0205404248743045e-5	2.1780338668786454	2.282596221897919	2.365312861749325	ENSG00000137955:CDS0004W00268	ENSG00000137955	RABGGTB|ENSG00000137955	protein_coding	CDS	4	7	268	ENSG00000137955:CDS0004W00268, ENSG00000137955:CDS0004W00269, ENSG00000137955:CDS0004W00270, ENSG00000137955:CDS0004W00271
1	75792240	75792306	+	2	66	5.486784574371925e-7	6.18318091396768e-7	6.879577253563434e-7	2.585750554788762	2.640444826054325	2.6951390973198874	ENSG00000137955:CDS0005W00307	ENSG00000137955	RABGGTB|ENSG00000137955	protein_coding	CDS	5	7	307	ENSG00000137955:CDS0005W00307, ENSG00000137955:CDS0005W00308
1	75794083	75794213	+	5	130	8.988975698861484e-8	2.9567438729999345e-5	8.268955889248075e-5	2.036804166586016	2.3815111568809972	2.6677531098663176	ENSG00000137955:CDS0006W00399	ENSG00000137955	RABGGTB|ENSG00000137955	protein_coding	CDS	6	7	399	ENSG00000137955:CDS0006W00399, ENSG00000137955:CDS0006W00400, ENSG00000137955:CDS0006W00401, ENSG00000137955:CDS0006W00402, ENSG00000137955:CDS0006W00403
1	75794509	75794599	+	3	90	1.8076969665791487e-6	2.332657381602906e-6	2.8109585301067083e-6	2.1194393220107637	2.201704826297319	2.305430769356286	ENSG00000137955:CDS0007W00419	ENSG00000137955	RABGGTB|ENSG00000137955	protein_coding	CDS	7	7	419	ENSG00000137955:CDS0007W00419, ENSG00000137955:CDS0007W00420, ENSG00000137955:CDS0007W00421
1	77129193	77129283	+	3	90	4.6067419287236425e-5	5.302111646428982e-5	6.165978897143197e-5	2.640498525318838	2.685536500834024	2.746437133686797	ENSG00000226084:exon0001W00005	ENSG00000226084	?|ENSG00000226084	processed_pseudogene	exon	1	1	5	ENSG00000226084:exon0001W00005, ENSG00000226084:exon0001W00006, ENSG00000226084:exon0001W00007
1	77154498	77154568	-	2	70	8.865239208506375e-4	0.00277716	0.00466779	2.2214796013286207	2.3809952727226684	2.540510944116716	ENSG00000142892:CDS0009W03276	ENSG00000142892	PIGK|ENSG00000142892	protein_coding	CDS	9	11	3276	ENSG00000142892:CDS0009W03276, ENSG00000142892:CDS0009W03277
1	77581978	77582126	-	6	148	3.866877304036951e-4	0.0013471	0.00274325	2.298883974078786	2.6571954530782906	3.0226318047878658	ENSG00000036549:CDS0010W00978	ENSG00000036549	ZZZ3|ENSG00000036549	protein_coding	CDS	10	17	978	ENSG00000036549:CDS0010W00978, ENSG00000036549:CDS0010W00979, ENSG00000036549:CDS0010W00980, ENSG00000036549:CDS0010W00981, ENSG00000036549:CDS0010W00982, ENSG00000036549:CDS0010W00983
1	77584516	77584655	-	6	139	1.487974767900138e-4	0.00128464	0.00496204	2.173974099802043	3.5545349037639746	4.759508393730989	ENSG00000036549:CDS0009W01103	ENSG00000036549	ZZZ3|ENSG00000036549	protein_coding	CDS	9	17	1103	ENSG00000036549:CDS0009W01103, ENSG00000036549:CDS0009W01104, ENSG00000036549:CDS0009W01105, ENSG00000036549:CDS0009W01106, ENSG00000036549:CDS0009W01107, ENSG00000036549:CDS0009W01108
1	77632769	77632919	-	5	150	3.042798369432919e-4	0.00416998	0.00885841	2.568154322570105	2.9579550517661586	3.4961654485426155	ENSG00000036549:CDS0007W03515	ENSG00000036549	ZZZ3|ENSG00000036549	protein_coding	CDS	7	17	3515	ENSG00000036549:CDS0007W03515, ENSG00000036549:CDS0007W03517, ENSG00000036549:CDS0007W03518, ENSG00000036549:CDS0007W03519, ENSG00000036549:CDS0007W03520
1	77632989	77633159	-	6	170	4.901525752241376e-4	0.00250195	0.00751046	2.189987385228511	3.1250038211693107	5.245872252508584	ENSG00000036549:CDS0007W03526	ENSG00000036549	ZZZ3|ENSG00000036549	protein_coding	CDS	7	17	3526	ENSG00000036549:CDS0007W03526, ENSG00000036549:CDS0007W03527, ENSG00000036549:CDS0007W03528, ENSG00000036549:CDS0007W03529, ENSG00000036549:CDS0007W03530, ENSG00000036549:CDS0007W03532
1	77944634	77944684	-	1	50	0.00969109	0.00969109	0.00969109	2.1443108501488912	2.1443108501488912	2.1443108501488912	ENSG00000162613:exon0021W00030	ENSG00000162613	FUBP1|ENSG00000162613	protein_coding	exon	21	21	30	ENSG00000162613:exon0021W00030
1	77964121	77964162	-	1	41	4.858858963432755e-4	4.858858963432755e-4	4.858858963432755e-4	2.56927	2.56927	2.56927	ENSG00000162613:CDS0013W01004	ENSG00000162613	FUBP1|ENSG00000162613	protein_coding	CDS	13	21	1004	ENSG00000162613:CDS0013W01004
1	77964253	77964356	-	4	103	1.9841997045652876e-5	1.1867057942731506e-4	2.7215231755082863e-4	2.0415642993001053	2.430897669976411	2.862510061754654	ENSG00000162613:CDS0012W01011	ENSG00000162613	FUBP1|ENSG00000162613	protein_coding	CDS	12	21	1011	ENSG00000162613:CDS0012W01011, ENSG00000162613:CDS0012W01012, ENSG00000162613:CDS0012W01013, ENSG00000162613:CDS0012W01014
1	77964889	77964939	-	1	50	0.00194076	0.00194076	0.00194076	2.009948569993595	2.009948569993595	2.009948569993595	ENSG00000162613:CDS0010W01042	ENSG00000162613	FUBP1|ENSG00000162613	protein_coding	CDS	10	21	1042	ENSG00000162613:CDS0010W01042
1	77965108	77965231	-	5	123	5.097260239429913e-4	0.0034774	0.00857193	2.138510918256449	2.279721958162084	2.524982815298177	ENSG00000162613:CDS0009W01053	ENSG00000162613	FUBP1|ENSG00000162613	protein_coding	CDS	9	21	1053	ENSG00000162613:CDS0009W01053, ENSG00000162613:CDS0009W01054, ENSG00000162613:CDS0009W01055, ENSG00000162613:CDS0009W01056, ENSG00000162613:CDS0009W01057
1	77967626	77967666	-	1	40	2.0412622190912476e-4	2.0412622190912476e-4	2.0412622190912476e-4	2.0412811943202906	2.0412811943202906	2.0412811943202906	ENSG00000162613:CDS0005W01180	ENSG00000162613	FUBP1|ENSG00000162613	protein_coding	CDS	5	21	1180	ENSG00000162613:CDS0005W01180
1	77969924	77970014	-	3	90	3.946720220636591e-7	1.1822986451294542e-5	3.46752153597822e-5	2.255526597989166	2.3611539761338265	2.5571639434315467	ENSG00000162613:CDS0002W01295	ENSG00000162613	FUBP1|ENSG00000162613	protein_coding	CDS	2	21	1295	ENSG00000162613:CDS0002W01295, ENSG00000162613:CDS0002W01296, ENSG00000162613:CDS0002W01297
1	77978964	77979004	-	1	40	0.00953561	0.00953561	0.00953561	2.699845532966723	2.699845532966723	2.699845532966723	ENSG00000162613:CDS0001W01747	ENSG00000162613	FUBP1|ENSG00000162613	protein_coding	CDS	1	21	1747	ENSG00000162613:CDS0001W01747
1	84179175	84179238	+	2	63	0.00212514	0.00484282	0.00756049	2.888883226652892	3.161890971625927	3.4348987165989615	ENSG00000142875:CDS0009W05067	ENSG00000142875	PRKACB|ENSG00000142875	protein_coding	CDS	9	19	5067	ENSG00000142875:CDS0009W05067, ENSG00000142875:CDS0009W05068
1	84182199	84182269	+	2	70	3.7513082295838926e-4	5.214368007848878e-4	6.677427786113864e-4	3.3931150963687586	3.438504229999209	3.4838933636296594	ENSG00000142875:CDS0011W05218	ENSG00000142875	PRKACB|ENSG00000142875	protein_coding	CDS	11	19	5218	ENSG00000142875:CDS0011W05218, ENSG00000142875:CDS0011W05219
1	84214172	84214262	+	3	90	0.00128576	0.00230119	0.00313855	3.515272145354022	3.9944292059066475	4.431276488403656	ENSG00000142875:CDS0018W06818	ENSG00000142875	PRKACB|ENSG00000142875	protein_coding	CDS	18	19	6818	ENSG00000142875:CDS0018W06818, ENSG00000142875:CDS0018W06819, ENSG00000142875:CDS0018W06820
1	84235642	84235692	+	1	50	0.00336587	0.00336587	0.00336587	4.00506	4.00506	4.00506	ENSG00000142875:exon0019W07891	ENSG00000142875	PRKACB|ENSG00000142875	protein_coding	exon	19	19	7891	ENSG00000142875:exon0019W07891
1	84235762	84235812	+	1	50	0.00563992	0.00563992	0.00563992	2.4064388622655724	2.4064388622655724	2.4064388622655724	ENSG00000142875:exon0019W07897	ENSG00000142875	PRKACB|ENSG00000142875	protein_coding	exon	19	19	7897	ENSG00000142875:exon0019W07897
1	84236322	84236412	+	3	90	0.00301294	0.00419713	0.00490136	2.2937932199162683	2.3685085035239104	2.5160545271244943	ENSG00000142875:exon0019W07925	ENSG00000142875	PRKACB|ENSG00000142875	protein_coding	exon	19	19	7925	ENSG00000142875:exon0019W07925, ENSG00000142875:exon0019W07926, ENSG00000142875:exon0019W07927
1	84244433	84244523	+	3	90	0.00330293	0.00354172	0.00372252	4.846572157355762	4.9103782615250156	4.957918450737967	ENSG00000226970:exon0001W00006	ENSG00000226970	NEDD8P1|ENSG00000226970	processed_pseudogene	exon	1	1	6	ENSG00000226970:exon0001W00006, ENSG00000226970:exon0001W00007, ENSG00000226970:exon0001W00008
1	84479258	84479371	+	4	113	5.008730754641721e-5	4.055719879030283e-4	9.464395487255063e-4	2.420342936751733	2.724229033729829	3.021970899565293	ENSG00000117133:exon0001W00001	ENSG00000117133	RPF1|ENSG00000117133	protein_coding	exon	1	9	1	ENSG00000117133:exon0001W00001, ENSG00000117133:CDS0001W00003, ENSG00000117133:CDS0001W00004, ENSG00000117133:CDS0001W00005
1	84479461	84479509	+	1	48	2.0552110869214045e-4	2.0552110869214045e-4	2.0552110869214045e-4	2.398077636991344	2.398077636991344	2.398077636991344	ENSG00000117133:CDS0001W00012	ENSG00000117133	RPF1|ENSG00000117133	protein_coding	CDS	1	9	12	ENSG00000117133:CDS0001W00012
1	84480955	84481012	+	2	57	4.0880668709057266e-5	1.280850062578746e-4	2.1528934380669193e-4	2.5750705823542455	2.5889189563635924	2.6027673303729393	ENSG00000117133:CDS0002W00086	ENSG00000117133	RPF1|ENSG00000117133	protein_coding	CDS	2	9	86	ENSG00000117133:CDS0002W00086, ENSG00000117133:CDS0002W00087
1	84496323	84496370	+	1	47	0.00860284	0.00860284	0.00860284	2.0732022192845623	2.0732022192845623	2.0732022192845623	ENSG00000117133:CDS0008W00853	ENSG00000117133	RPF1|ENSG00000117133	protein_coding	CDS	8	9	853	ENSG00000117133:CDS0008W00853
1	84646545	84646595	-	1	50	0.00919849	0.00919849	0.00919849	3.128784298504901	3.128784298504901	3.128784298504901	ENSG00000117155:exon0015W00143	ENSG00000117155	SSX2IP|ENSG00000117155	protein_coding	exon	15	15	143	ENSG00000117155:exon0015W00143
1	84651882	84651932	-	1	50	0.00943486	0.00943486	0.00943486	3.3425745104389213	3.3425745104389213	3.3425745104389213	ENSG00000117155:CDS0013W00410	ENSG00000117155	SSX2IP|ENSG00000117155	protein_coding	CDS	13	15	410	ENSG00000117155:CDS0013W00410
1	84655851	84656001	-	5	150	3.6739393052541707e-4	0.00215923	0.00446224	2.72472	3.8052538604765456	5.369945863812246	ENSG00000117155:CDS0011W00608	ENSG00000117155	SSX2IP|ENSG00000117155	protein_coding	CDS	11	15	608	ENSG00000117155:CDS0011W00608, ENSG00000117155:CDS0011W00609, ENSG00000117155:CDS0011W00611, ENSG00000117155:CDS0011W00612, ENSG00000117155:CDS0011W00613
1	84656367	84656484	-	5	117	9.380545869742007e-4	0.00376183	0.00838081	2.9341718229945863	3.6976697873277335	4.511652265847827	ENSG00000117155:CDS0010W00636	ENSG00000117155	SSX2IP|ENSG00000117155	protein_coding	CDS	10	15	636	ENSG00000117155:CDS0010W00636, ENSG00000117155:CDS0010W00637, ENSG00000117155:CDS0010W00638, ENSG00000117155:CDS0010W00639, ENSG00000117155:CDS0010W00640
1	84658357	84658468	-	5	111	5.249100015509116e-5	0.00258935	0.00836107	3.169452463047879	4.291305655543668	5.813132357500979	ENSG00000117155:CDS0009W00736	ENSG00000117155	SSX2IP|ENSG00000117155	protein_coding	CDS	9	15	736	ENSG00000117155:CDS0009W00736, ENSG00000117155:CDS0009W00737, ENSG00000117155:CDS0009W00738, ENSG00000117155:CDS0009W00739, ENSG00000117155:CDS0009W00740
1	84662197	84662247	-	1	50	0.00816216	0.00816216	0.00816216	2.570340426810602	2.570340426810602	2.570340426810602	ENSG00000117155:CDS0008W00928	ENSG00000117155	SSX2IP|ENSG00000117155	protein_coding	CDS	8	15	928	ENSG00000117155:CDS0008W00928
1	84662257	84662375	-	5	118	1.4175164453396748e-4	0.00261418	0.00674299	2.8713517169322498	3.4619601230907264	3.7393525588239576	ENSG00000117155:CDS0008W00931	ENSG00000117155	SSX2IP|ENSG00000117155	protein_coding	CDS	8	15	931	ENSG00000117155:CDS0008W00931, ENSG00000117155:CDS0008W00932, ENSG00000117155:CDS0008W00933, ENSG00000117155:CDS0008W00934, ENSG00000117155:CDS0008W00935
1	84662454	84662530	-	3	76	2.5727454012697096e-5	4.2054076729431734e-4	7.227384019576655e-4	2.5564292024649813	3.672832147349088	4.907996330419333	ENSG00000117155:CDS0008W00941	ENSG00000117155	SSX2IP|ENSG00000117155	protein_coding	CDS	8	15	941	ENSG00000117155:CDS0008W00941, ENSG00000117155:CDS0008W00942, ENSG00000117155:CDS0008W00943
1	84664436	84664552	-	5	116	9.167569619500558e-6	1.6646749334575436e-4	3.844313019333908e-4	3.3226	4.2423264575500745	4.898957418231706	ENSG00000117155:CDS0007W01040	ENSG00000117155	SSX2IP|ENSG00000117155	protein_coding	CDS	7	15	1040	ENSG00000117155:CDS0007W01040, ENSG00000117155:CDS0007W01041, ENSG00000117155:CDS0007W01042, ENSG00000117155:CDS0007W01043, ENSG00000117155:CDS0007W01044
1	84666118	84666232	-	5	114	4.8058723578608815e-6	3.265661836064861e-4	0.0012626	3.1336799766674064	3.9757689448164726	5.520171677171078	ENSG00000117155:CDS0006W01124	ENSG00000117155	SSX2IP|ENSG00000117155	protein_coding	CDS	6	15	1124	ENSG00000117155:CDS0006W01124, ENSG00000117155:CDS0006W01125, ENSG00000117155:CDS0006W01126, ENSG00000117155:CDS0006W01127, ENSG00000117155:CDS0006W01128
1	84669680	84669750	-	2	70	0.0010189	0.00243985	0.00386079	2.484467159912749	2.622172234886908	2.7598773098610674	ENSG00000117155:CDS0005W01302	ENSG00000117155	SSX2IP|ENSG00000117155	protein_coding	CDS	5	15	1302	ENSG00000117155:CDS0005W01302, ENSG00000117155:CDS0005W01303
1	84669760	84669893	-	6	133	2.6976799057982647e-4	0.00361406	0.0074934	2.4406795362159004	2.8410138249651857	3.1273190902016488	ENSG00000117155:CDS0005W01306	ENSG00000117155	SSX2IP|ENSG00000117155	protein_coding	CDS	5	15	1306	ENSG00000117155:CDS0005W01306, ENSG00000117155:CDS0005W01307, ENSG00000117155:CDS0005W01308, ENSG00000117155:CDS0005W01309, ENSG00000117155:CDS0005W01310, ENSG00000117155:CDS0005W01311
1	84670645	84670695	-	1	50	0.00289766	0.00289766	0.00289766	2.3468865632345715	2.3468865632345715	2.3468865632345715	ENSG00000117155:CDS0005W01351	ENSG00000117155	SSX2IP|ENSG00000117155	protein_coding	CDS	5	15	1351	ENSG00000117155:CDS0005W01351
1	84671219	84671309	-	2	90	0.00402642	0.0042299	0.00443339	2.585728345913853	3.716132258412509	4.846536170911165	ENSG00000117155:exon0004W01378	ENSG00000117155	SSX2IP|ENSG00000117155	protein_coding	exon	4	15	1378	ENSG00000117155:exon0004W01378, ENSG00000117155:exon0004W01380
1	85177145	85177235	-	3	90	0.00366145	0.00456229	0.0060663	4.307339223084965	4.607013449668109	5.068275679130263	ENSG00000097096:intron0004W01014	ENSG00000097096	SYDE2|ENSG00000097096	protein_coding	intron	4	6	1014	ENSG00000097096:intron0004W01014, ENSG00000097096:intron0004W01015, ENSG00000097096:intron0004W01016
1	85178205	85178255	-	1	50	0.00366403	0.00366403	0.00366403	4.967976293835912	4.967976293835912	4.967976293835912	ENSG00000097096:CDS0004W01067	ENSG00000097096	SYDE2|ENSG00000097096	protein_coding	CDS	4	7	1067	ENSG00000097096:CDS0004W01067
1	85252392	85252442	-	1	50	0.00246478	0.00246478	0.00246478	2.18081	2.18081	2.18081	ENSG00000162642:exon0005W00123	ENSG00000162642	C1orf52|ENSG00000162642	protein_coding	exon	5	5	123	ENSG00000162642:exon0005W00123
1	85258543	85258653	-	4	110	9.955305573691356e-4	0.00185958	0.00387974	2.000008970805637	2.0913202810548204	2.2100116559472864	ENSG00000162642:CDS0003W00434	ENSG00000162642	C1orf52|ENSG00000162642	protein_coding	CDS	3	5	434	ENSG00000162642:CDS0003W00434, ENSG00000162642:CDS0003W00435, ENSG00000162642:CDS0003W00436, ENSG00000162642:CDS0003W00437
1	85652536	85652786	-	10	250	0.00128533	0.00462081	0.00898473	2.2852757905600223	3.6569382471710457	4.884893067182909	ENSG00000117174:exon0010W00157	ENSG00000117174	ZNHIT6|ENSG00000117174	protein_coding	exon	10	10	157	ENSG00000117174:exon0010W00157, ENSG00000117174:exon0010W00158, ENSG00000117174:exon0010W00160, ENSG00000117174:exon0010W00161, ENSG00000117174:exon0010W00162, ENSG00000117174:exon0010W00163, ENSG00000117174:exon0010W00164, ENSG00000117174:exon0010W00165, ENSG00000117174:exon0010W00166, ENSG00000117174:exon0010W00167
1	85654060	85654098	-	1	38	0.0025918	0.0025918	0.0025918	4.1604266788836535	4.1604266788836535	4.1604266788836535	ENSG00000117174:CDS0010W00233	ENSG00000117174	ZNHIT6|ENSG00000117174	protein_coding	CDS	10	10	233	ENSG00000117174:CDS0010W00233
1	85657846	85657916	-	2	70	9.966809887788097e-4	0.00125797	0.00151926	2.82068	2.8766356173802228	2.932588525853835	ENSG00000117174:CDS0009W00422	ENSG00000117174	ZNHIT6|ENSG00000117174	protein_coding	CDS	9	10	422	ENSG00000117174:CDS0009W00422, ENSG00000117174:CDS0009W00423
1	85707668	85708058	-	17	390	1.3867088439418408e-4	0.00267655	0.0078258	2.0893516972138992	3.6437858572829227	5.199985756857504	ENSG00000117174:CDS0001W02911	ENSG00000117174	ZNHIT6|ENSG00000117174	protein_coding	CDS	1	10	2911	ENSG00000117174:CDS0001W02911, ENSG00000117174:CDS0001W02912, ENSG00000117174:CDS0001W02913, ENSG00000117174:CDS0001W02914, ENSG00000117174:CDS0001W02915, ENSG00000117174:CDS0001W02916, ENSG00000117174:CDS0001W02917, ENSG00000117174:CDS0001W02918, ENSG00000117174:CDS0001W02919, ENSG00000117174:CDS0001W02920, ENSG00000117174:CDS0001W02921, ENSG00000117174:CDS0001W02922, ENSG00000117174:CDS0001W029…
1	86354629	86354679	-	1	50	0.0037403	0.0037403	0.0037403	4.865673490675995	4.865673490675995	4.865673490675995	ENSG00000122417:CDS0021W00390	ENSG00000122417	ODF2L|ENSG00000122417	protein_coding	CDS	21	23	390	ENSG00000122417:CDS0021W00390
1	86376352	86376418	-	2	66	0.00544101	0.00681868	0.00819636	3.5273872346890682	3.602266106684949	3.67714	ENSG00000122417:CDS0009W01477	ENSG00000122417	ODF2L|ENSG00000122417	protein_coding	CDS	9	23	1477	ENSG00000122417:CDS0009W01477, ENSG00000122417:CDS0009W01478
1	86382241	86382291	-	1	50	0.00686572	0.00686572	0.00686572	2.4716705023094474	2.4716705023094474	2.4716705023094474	ENSG00000122417:CDS0008W01771	ENSG00000122417	ODF2L|ENSG00000122417	protein_coding	CDS	8	23	1771	ENSG00000122417:CDS0008W01771
1	86715723	86715865	+	6	142	5.5553899363480405e-5	2.3674824734707382e-4	7.950978526565756e-4	2.219035112536926	2.5736430827809462	3.1301477441698164	ENSG00000097033:CDS0002W00558	ENSG00000097033	SH3GLB1|ENSG00000097033	protein_coding	CDS	2	12	558	ENSG00000097033:CDS0002W00558, ENSG00000097033:CDS0002W00559, ENSG00000097033:CDS0002W00560, ENSG00000097033:CDS0002W00561, ENSG00000097033:CDS0002W00562, ENSG00000097033:CDS0002W00563
1	86719506	86719635	+	4	129	4.7579224567149145e-4	0.00228451	0.00372006	2.002007169768246	2.108517732995164	2.2889241869143624	ENSG00000097033:CDS0003W00747	ENSG00000097033	SH3GLB1|ENSG00000097033	protein_coding	CDS	3	12	747	ENSG00000097033:CDS0003W00747, ENSG00000097033:CDS0003W00748, ENSG00000097033:CDS0003W00749, ENSG00000097033:CDS0003W00751
1	86722539	86722609	+	2	70	5.555394026866883e-5	0.00365289	0.00725023	2.33145	2.8038555970855765	3.276262099283113	ENSG00000097033:CDS0004W00898	ENSG00000097033	SH3GLB1|ENSG00000097033	protein_coding	CDS	4	12	898	ENSG00000097033:CDS0004W00898, ENSG00000097033:CDS0004W00899
1	86742347	86742397	+	1	50	0.004114	0.004114	0.004114	2.3352175822691423	2.3352175822691423	2.3352175822691423	ENSG00000097033:CDS0011W01889	ENSG00000097033	SH3GLB1|ENSG00000097033	protein_coding	CDS	11	12	1889	ENSG00000097033:CDS0011W01889
1	86743127	86743197	+	2	70	0.00135957	0.00336273	0.00536588	2.0018250536902897	2.015320134695666	2.028815215701043	ENSG00000097033:CDS0012W01928	ENSG00000097033	SH3GLB1|ENSG00000097033	protein_coding	CDS	12	12	1928	ENSG00000097033:CDS0012W01928, ENSG00000097033:CDS0012W01929
1	86744372	86744482	+	4	110	0.00131612	0.00349228	0.0087329	2.4137148033827853	2.8390749247677918	3.530503481160842	ENSG00000097033:exon0012W01990	ENSG00000097033	SH3GLB1|ENSG00000097033	protein_coding	exon	12	12	1990	ENSG00000097033:exon0012W01990, ENSG00000097033:exon0012W01991, ENSG00000097033:exon0012W01992, ENSG00000097033:exon0012W01993
1	86745832	86745882	+	1	50	0.00551232	0.00551232	0.00551232	2.6559205739615286	2.6559205739615286	2.6559205739615286	ENSG00000097033:exon0012W02063	ENSG00000097033	SH3GLB1|ENSG00000097033	protein_coding	exon	12	12	2063	ENSG00000097033:exon0012W02063
1	86914073	86914111	-	1	38	0.00302488	0.00302488	0.00302488	2.273475443753668	2.273475443753668	2.273475443753668	ENSG00000183291:CDS0001W02580	ENSG00000183291	SELENOF|ENSG00000183291	protein_coding	CDS	1	7	2580	ENSG00000183291:CDS0001W02580
1	87092550	87092669	+	5	119	2.705052460471365e-6	7.401681521013132e-4	0.00316296	2.0227055077625953	2.8908272623659483	4.0179134064780735	ENSG00000153936:CDS0006W08895	ENSG00000153936	HS2ST1|ENSG00000153936	protein_coding	CDS	6	9	8895	ENSG00000153936:CDS0006W08895, ENSG00000153936:CDS0006W08896, ENSG00000153936:CDS0006W08897, ENSG00000153936:CDS0006W08898, ENSG00000153936:CDS0006W08899
1	87092550	87092669	+	5	119	2.7139891589554617e-6	7.380854143649358e-4	0.00315254	2.0227055077625953	2.8908272623659483	4.0179134064780735	ENSG00000267561:CDS0004W04978	ENSG00000267561	?|ENSG00000267561	protein_coding	CDS	4	8	4978	ENSG00000267561:CDS0004W04978, ENSG00000267561:CDS0004W04979, ENSG00000267561:CDS0004W04980, ENSG00000267561:CDS0004W04981, ENSG00000267561:CDS0004W04982
1	87097837	87097887	+	1	50	2.681862895562031e-4	2.681862895562031e-4	2.681862895562031e-4	2.3127639360993113	2.3127639360993113	2.3127639360993113	ENSG00000153936:CDS0007W09159	ENSG00000153936	HS2ST1|ENSG00000153936	protein_coding	CDS	7	9	9159	ENSG00000153936:CDS0007W09159
1	87097837	87097887	+	1	50	2.795357363666896e-4	2.795357363666896e-4	2.795357363666896e-4	2.3127639360993113	2.3127639360993113	2.3127639360993113	ENSG00000267561:CDS0005W05242	ENSG00000267561	?|ENSG00000267561	protein_coding	CDS	5	8	5242	ENSG00000267561:CDS0005W05242
1	87105133	87105243	+	3	110	0.00237685	0.00530359	0.00991643	2.1503054076514694	2.1655224597187255	2.1750750554824267	ENSG00000153936:exon0009W09523	ENSG00000153936	HS2ST1|ENSG00000153936	protein_coding	exon	9	9	9523	ENSG00000153936:exon0009W09523, ENSG00000153936:exon0009W09524, ENSG00000153936:exon0009W09526
1	87105149	87105279	+	4	130	0.00186265	0.00447318	0.00763825	2.010086242674854	2.142693392960187	2.301853033332353	ENSG00000267561:intron0006W05608	ENSG00000267561	?|ENSG00000267561	protein_coding	intron	6	7	5608	ENSG00000267561:intron0006W05608, ENSG00000267561:intron0006W05609, ENSG00000267561:intron0006W05610, ENSG00000267561:intron0006W05612
1	87109789	87109859	+	2	70	0.00301389	0.00304421	0.00307452	3.1495760056148656	3.182799276461096	3.2160225473073267	ENSG00000267561:intron0006W05840	ENSG00000267561	?|ENSG00000267561	protein_coding	intron	6	7	5840	ENSG00000267561:intron0006W05840, ENSG00000267561:intron0006W05841
1	87109793	87109863	+	2	70	0.00408952	0.00431906	0.0045486	2.837016399758473	3.1262785276045197	3.4155406554505663	ENSG00000153936:exon0009W09756	ENSG00000153936	HS2ST1|ENSG00000153936	protein_coding	exon	9	9	9756	ENSG00000153936:exon0009W09756, ENSG00000153936:exon0009W09757
1	88741027	88741117	+	3	90	2.835852587640534e-4	0.00110621	0.00260386	2.304772575295975	2.4794285153579017	2.5810089703844477	ENSG00000065243:CDS0002W02841	ENSG00000065243	PKN2|ENSG00000065243	protein_coding	CDS	2	22	2841	ENSG00000065243:CDS0002W02841, ENSG00000065243:CDS0002W02842, ENSG00000065243:CDS0002W02843
1	88771440	88771510	+	2	70	0.00215848	0.00279633	0.00343418	2.3319889377926244	2.52486	2.7177230122780753	ENSG00000065243:CDS0005W04363	ENSG00000065243	PKN2|ENSG00000065243	protein_coding	CDS	5	22	4363	ENSG00000065243:CDS0005W04363, ENSG00000065243:CDS0005W04364
1	88807528	88807598	+	2	70	0.00195113	0.00265387	0.00335661	2.680918446645484	2.823634371649926	2.966350296654369	ENSG00000065243:CDS0013W06167	ENSG00000065243	PKN2|ENSG00000065243	protein_coding	CDS	13	22	6167	ENSG00000065243:CDS0013W06167, ENSG00000065243:CDS0013W06168
1	88828580	88828623	+	1	43	0.00686416	0.00686416	0.00686416	3.49402	3.49402	3.49402	ENSG00000065243:CDS0018W07220	ENSG00000065243	PKN2|ENSG00000065243	protein_coding	CDS	18	22	7220	ENSG00000065243:CDS0018W07220
1	88832743	88832813	+	2	70	8.986479609767966e-4	0.00150128	0.00210392	2.7876632232970824	3.1864399745271363	3.5852167257571907	ENSG00000065243:CDS0020W07429	ENSG00000065243	PKN2|ENSG00000065243	protein_coding	CDS	20	22	7429	ENSG00000065243:CDS0020W07429, ENSG00000065243:CDS0020W07430
1	88857365	88857435	-	2	70	0.00244413	0.00270141	0.00295868	2.0713499315481796	2.5624835473996477	3.0536171632511153	ENSG00000137947:CDS0008W00238	ENSG00000137947	GTF2B|ENSG00000137947	protein_coding	CDS	8	9	238	ENSG00000137947:CDS0008W00238, ENSG00000137947:CDS0008W00239
1	88859921	88859991	-	2	70	0.0046069	0.00630789	0.00800888	2.5558456382702492	3.0680078273451272	3.580170016420005	ENSG00000137947:CDS0006W00366	ENSG00000137947	GTF2B|ENSG00000137947	protein_coding	CDS	6	9	366	ENSG00000137947:CDS0006W00366, ENSG00000137947:CDS0006W00367
1	88936152	88936235	-	2	83	0.00338046	0.00366938	0.0039583	2.0754042466081604	2.3410257922451727	2.6066473378821846	ENSG00000137944:exon0016W00020	ENSG00000137944	KYAT3|ENSG00000137944	protein_coding	exon	16	16	20	ENSG00000137944:exon0016W00020, ENSG00000137944:CDS0016W00022
1	88949130	88949200	-	2	70	4.6797299166007194e-7	6.773635969411168e-6	1.3079298947162264e-5	2.419687421486513	2.7960848097250137	3.172482197963515	ENSG00000137944:CDS0013W00669	ENSG00000137944	KYAT3|ENSG00000137944	protein_coding	CDS	13	16	669	ENSG00000137944:CDS0013W00669, ENSG00000137944:CDS0013W00670
1	88949210	88949277	-	2	67	1.6894458908962525e-5	4.6607130648281937e-5	7.631980238760135e-5	2.4278537444684827	2.520665030851072	2.6134763172336615	ENSG00000137944:CDS0013W00673	ENSG00000137944	KYAT3|ENSG00000137944	protein_coding	CDS	13	16	673	ENSG00000137944:CDS0013W00673, ENSG00000137944:CDS0013W00674
1	88955188	88955225	-	1	37	0.0072583	0.0072583	0.0072583	2.2566385360457097	2.2566385360457097	2.2566385360457097	ENSG00000137944:CDS0011W00970	ENSG00000137944	KYAT3|ENSG00000137944	protein_coding	CDS	11	16	970	ENSG00000137944:CDS0011W00970
1	88961206	88961276	-	2	70	0.00737496	0.00819908	0.0090232	2.395078222699135	2.680494534030057	2.9659108453609786	ENSG00000137944:CDS0010W01271	ENSG00000137944	KYAT3|ENSG00000137944	protein_coding	CDS	10	16	1271	ENSG00000137944:CDS0010W01271, ENSG00000137944:CDS0010W01272
1	88969408	88969458	-	1	50	0.00312139	0.00312139	0.00312139	2.6010019420702966	2.6010019420702966	2.6010019420702966	ENSG00000137944:CDS0004W01679	ENSG00000137944	KYAT3|ENSG00000137944	protein_coding	CDS	4	16	1679	ENSG00000137944:CDS0004W01679
1	88983647	88983697	-	1	50	0.00467157	0.00467157	0.00467157	4.604052705591699	4.604052705591699	4.604052705591699	ENSG00000137944:intron0003W02391	ENSG00000137944	KYAT3|ENSG00000137944	protein_coding	intron	3	15	2391	ENSG00000137944:intron0003W02391
1	88983656	88983706	-	1	50	0.00638187	0.00638187	0.00638187	4.493026200119293	4.493026200119293	4.493026200119293	ENSG00000213516:CDS0003W00211	ENSG00000213516	RBMXL1|ENSG00000213516	protein_coding	CDS	3	3	211	ENSG00000213516:CDS0003W00211
1	89104324	89104374	-	1	50	5.869279427633144e-4	5.869279427633144e-4	5.869279427633144e-4	2.4551873625076706	2.4551873625076706	2.4551873625076706	ENSG00000234518:exon0001W00003	ENSG00000234518	PTGES3P1|ENSG00000234518	processed_pseudogene	exon	1	1	3	ENSG00000234518:exon0001W00003
1	89716751	89716821	+	2	70	0.00728046	0.00732818	0.0073759	2.9401093987016504	3.422184676714639	3.9042599547276278	ENSG00000271949:intron0002W04183	ENSG00000271949	?|ENSG00000271949	protein_coding	intron	2	3	4183	ENSG00000271949:intron0002W04183, ENSG00000271949:intron0002W04184
1	89716759	89716809	+	1	50	0.00578747	0.00578747	0.00578747	3.957010863839359	3.957010863839359	3.957010863839359	ENSG00000171488:exon0005W04186	ENSG00000171488	LRRC8C|ENSG00000171488	protein_coding	exon	5	8	4186	ENSG00000171488:exon0005W04186
1	89998109	89998154	+	1	45	0.00675962	0.00675962	0.00675962	2.264201482476792	2.264201482476792	2.264201482476792	ENSG00000162664:CDS0002W00152	ENSG00000162664	ZNF326|ENSG00000162664	protein_coding	CDS	2	12	152	ENSG00000162664:CDS0002W00152
1	90005002	90005072	+	2	70	4.276295991556432e-4	0.00480894	0.00919025	2.518601629666903	2.6568513271308776	2.7951010245948527	ENSG00000162664:CDS0003W00496	ENSG00000162664	ZNF326|ENSG00000162664	protein_coding	CDS	3	12	496	ENSG00000162664:CDS0003W00496, ENSG00000162664:CDS0003W00497
1	90007344	90007394	+	1	50	0.00180654	0.00180654	0.00180654	2.711372072274164	2.711372072274164	2.711372072274164	ENSG00000162664:CDS0005W00612	ENSG00000162664	ZNF326|ENSG00000162664	protein_coding	CDS	5	12	612	ENSG00000162664:CDS0005W00612
1	90007484	90007694	+	8	210	8.89932749779545e-4	0.00449984	0.00886872	2.0925539916848903	2.344866419026729	3.0138855776986215	ENSG00000162664:CDS0005W00619	ENSG00000162664	ZNF326|ENSG00000162664	protein_coding	CDS	5	12	619	ENSG00000162664:CDS0005W00619, ENSG00000162664:CDS0005W00620, ENSG00000162664:CDS0005W00621, ENSG00000162664:CDS0005W00622, ENSG00000162664:CDS0005W00623, ENSG00000162664:CDS0005W00624, ENSG00000162664:CDS0005W00625, ENSG00000162664:CDS0005W00627
1	90013125	90013237	+	5	112	6.00931025634112e-4	0.001956	0.00328043	2.985909625939962	3.2142068594228324	3.4777193247983202	ENSG00000162664:CDS0007W00901	ENSG00000162664	ZNF326|ENSG00000162664	protein_coding	CDS	7	12	901	ENSG00000162664:CDS0007W00901, ENSG00000162664:CDS0007W00902, ENSG00000162664:CDS0007W00903, ENSG00000162664:CDS0007W00904, ENSG00000162664:CDS0007W00905
1	90022289	90022339	+	1	50	0.00602737	0.00602737	0.00602737	3.0893595894203356	3.0893595894203356	3.0893595894203356	ENSG00000162664:CDS0011W01359	ENSG00000162664	ZNF326|ENSG00000162664	protein_coding	CDS	11	12	1359	ENSG00000162664:CDS0011W01359
1	90027353	90027403	+	1	50	0.00310928	0.00310928	0.00310928	4.964377494491727	4.964377494491727	4.964377494491727	ENSG00000162664:CDS0012W01612	ENSG00000162664	ZNF326|ENSG00000162664	protein_coding	CDS	12	12	1612	ENSG00000162664:CDS0012W01612
1	90027553	90027643	+	3	90	0.00124057	0.00192014	0.00326441	2.6407777000077255	2.891693042256844	3.233963832580419	ENSG00000162664:CDS0012W01622	ENSG00000162664	ZNF326|ENSG00000162664	protein_coding	CDS	12	12	1622	ENSG00000162664:CDS0012W01622, ENSG00000162664:CDS0012W01623, ENSG00000162664:CDS0012W01624
1	90938711	90939021	-	14	310	2.98549261012998e-7	9.37399245467782e-4	0.00876562	2.161889434759701	3.5431161518513514	4.2384076259116785	ENSG00000122482:CDS0007W01170	ENSG00000122482	ZNF644|ENSG00000122482	protein_coding	CDS	7	11	1170	ENSG00000122482:CDS0007W01170, ENSG00000122482:CDS0007W01171, ENSG00000122482:CDS0007W01172, ENSG00000122482:CDS0007W01173, ENSG00000122482:CDS0007W01174, ENSG00000122482:CDS0007W01175, ENSG00000122482:CDS0007W01176, ENSG00000122482:CDS0007W01177, ENSG00000122482:CDS0007W01178, ENSG00000122482:CDS0007W01179, ENSG00000122482:CDS0007W01180, ENSG00000122482:CDS0007W01181, ENSG00000122482:CDS0007W011…
1	90939831	90940021	-	8	190	5.774171873501854e-6	0.00100481	0.00283943	2.012809613482018	2.405641942956438	2.975296598963893	ENSG00000122482:CDS0007W01226	ENSG00000122482	ZNF644|ENSG00000122482	protein_coding	CDS	7	11	1226	ENSG00000122482:CDS0007W01226, ENSG00000122482:CDS0007W01227, ENSG00000122482:CDS0007W01228, ENSG00000122482:CDS0007W01229, ENSG00000122482:CDS0007W01230, ENSG00000122482:CDS0007W01231, ENSG00000122482:CDS0007W01232, ENSG00000122482:CDS0007W01233
1	90940091	90940161	-	2	70	0.00816459	0.00862058	0.00907657	2.5568339366973993	2.8177222729185525	3.0786106091397056	ENSG00000122482:CDS0007W01239	ENSG00000122482	ZNF644|ENSG00000122482	protein_coding	CDS	7	11	1239	ENSG00000122482:CDS0007W01239, ENSG00000122482:CDS0007W01240
1	90940591	90940761	-	7	170	1.760189731069831e-5	2.4097106220113596e-4	5.835257228810431e-4	2.1361418832297328	2.6631524319793383	3.2902328701446257	ENSG00000122482:CDS0007W01264	ENSG00000122482	ZNF644|ENSG00000122482	protein_coding	CDS	7	11	1264	ENSG00000122482:CDS0007W01264, ENSG00000122482:CDS0007W01265, ENSG00000122482:CDS0007W01266, ENSG00000122482:CDS0007W01267, ENSG00000122482:CDS0007W01268, ENSG00000122482:CDS0007W01269, ENSG00000122482:CDS0007W01270
1	90941251	90941301	-	1	50	0.00116498	0.00116498	0.00116498	2.3633980192052637	2.3633980192052637	2.3633980192052637	ENSG00000122482:CDS0007W01297	ENSG00000122482	ZNF644|ENSG00000122482	protein_coding	CDS	7	11	1297	ENSG00000122482:CDS0007W01297
1	91507893	91507937	+	1	44	0.00487677	0.00487677	0.00487677	2.537259459727344	2.537259459727344	2.537259459727344	ENSG00000097046:CDS0004W00354	ENSG00000097046	CDC7|ENSG00000097046	protein_coding	CDS	4	13	354	ENSG00000097046:CDS0004W00354
1	91514818	91514888	+	2	70	0.00301789	0.00390027	0.00478265	2.3025579226358084	3.120968302071827	3.9393786815078458	ENSG00000097046:CDS0010W00700	ENSG00000097046	CDC7|ENSG00000097046	protein_coding	CDS	10	13	700	ENSG00000097046:CDS0010W00700, ENSG00000097046:CDS0010W00701
1	91525232	91525342	+	3	110	5.09891287660003e-4	0.00161438	0.00304419	2.1315534538370766	2.3350347134162432	2.55254	ENSG00000097046:exon0013W01222	ENSG00000097046	CDC7|ENSG00000097046	protein_coding	exon	13	13	1222	ENSG00000097046:exon0013W01222, ENSG00000097046:exon0013W01224, ENSG00000097046:exon0013W01225
1	91525352	91525542	+	8	190	8.505168835976256e-5	0.00101381	0.00561362	2.35915	3.3705217117869393	5.548833087505313	ENSG00000097046:exon0013W01228	ENSG00000097046	CDC7|ENSG00000097046	protein_coding	exon	13	13	1228	ENSG00000097046:exon0013W01228, ENSG00000097046:exon0013W01229, ENSG00000097046:exon0013W01230, ENSG00000097046:exon0013W01231, ENSG00000097046:exon0013W01232, ENSG00000097046:exon0013W01233, ENSG00000097046:exon0013W01234, ENSG00000097046:exon0013W01235
1	92323924	92324014	+	3	90	0.00195275	0.00483712	0.00648631	2.0991135166008155	2.433441644857023	3.0671685943313576	ENSG00000122484:CDS0008W01243	ENSG00000122484	RPAP2|ENSG00000122484	protein_coding	CDS	8	13	1243	ENSG00000122484:CDS0008W01243, ENSG00000122484:CDS0008W01244, ENSG00000122484:CDS0008W01245
1	92833498	92833544	+	1	46	1.7099756009098351e-7	1.7099756009098351e-7	1.7099756009098351e-7	3.0621479686587394	3.0621479686587394	3.0621479686587394	ENSG00000122406:exon0002W00074	ENSG00000122406	RPL5|ENSG00000122406	protein_coding	exon	2	9	74	ENSG00000122406:exon0002W00074
1	92836209	92836392	+	8	183	6.946473456046927e-11	3.4600430444059943e-7	2.142811049586177e-6	2.214722635675756	2.4350881530637865	2.65111	ENSG00000122406:CDS0005W00210	ENSG00000122406	RPL5|ENSG00000122406	protein_coding	CDS	5	9	210	ENSG00000122406:CDS0005W00210, ENSG00000122406:CDS0005W00211, ENSG00000122406:CDS0005W00212, ENSG00000122406:CDS0005W00213, ENSG00000122406:CDS0005W00214, ENSG00000122406:CDS0005W00215, ENSG00000122406:CDS0005W00216, ENSG00000122406:CDS0005W00217
1	92837455	92837605	+	6	150	1.717705801076785e-16	5.221972092489998e-10	3.133103932721702e-9	2.6988047714535797	2.8529218675746275	3.060912008112333	ENSG00000122406:CDS0006W00272	ENSG00000122406	RPL5|ENSG00000122406	protein_coding	CDS	6	9	272	ENSG00000122406:CDS0006W00272, ENSG00000122406:CDS0006W00273, ENSG00000122406:CDS0006W00274, ENSG00000122406:CDS0006W00275, ENSG00000122406:CDS0006W00276, ENSG00000122406:CDS0006W00277
1	92840550	92840639	+	3	89	7.525396584412171e-19	2.57545565081931e-15	7.721781544168856e-15	2.6483521367111846	2.9141256161724467	3.1579415979259093	ENSG00000122406:CDS0008W00428	ENSG00000122406	RPL5|ENSG00000122406	protein_coding	CDS	8	9	428	ENSG00000122406:CDS0008W00428, ENSG00000122406:CDS0008W00429, ENSG00000122406:CDS0008W00430
1	92841719	92841765	+	1	46	1.3232972982293825e-8	1.3232972982293825e-8	1.3232972982293825e-8	3.596544066067069	3.596544066067069	3.596544066067069	ENSG00000122406:intron0008W00486	ENSG00000122406	RPL5|ENSG00000122406	protein_coding	intron	8	8	486	ENSG00000122406:intron0008W00486
1	93110249	93110299	+	1	50	0.0049591	0.0049591	0.0049591	2.0633239070305986	2.0633239070305986	2.0633239070305986	ENSG00000143033:CDS0003W01553	ENSG00000143033	MTF2|ENSG00000143033	protein_coding	CDS	3	17	1553	ENSG00000143033:CDS0003W01553
1	93114687	93114783	+	4	96	1.2753175128293122e-7	1.3044746547782832e-6	2.3867461467824427e-6	2.7491337649859413	3.126546121611009	3.7370138385917078	ENSG00000143033:CDS0005W01777	ENSG00000143033	MTF2|ENSG00000143033	protein_coding	CDS	5	17	1777	ENSG00000143033:CDS0005W01777, ENSG00000143033:CDS0005W01778, ENSG00000143033:CDS0005W01779, ENSG00000143033:CDS0005W01780
1	93114987	93115088	+	4	101	6.244565259526627e-6	7.272146330145217e-5	2.631430121191367e-4	2.2130204880501205	2.294027149354193	2.3560788496807428	ENSG00000143033:CDS0006W01792	ENSG00000143033	MTF2|ENSG00000143033	protein_coding	CDS	6	17	1792	ENSG00000143033:CDS0006W01792, ENSG00000143033:CDS0006W01793, ENSG00000143033:CDS0006W01794, ENSG00000143033:CDS0006W01795
1	93115469	93115599	+	5	130	3.4547750062910834e-6	4.4121887959229207e-4	0.00161049	2.392837921345316	2.736368401731061	3.0838637307571806	ENSG00000143033:CDS0007W01816	ENSG00000143033	MTF2|ENSG00000143033	protein_coding	CDS	7	17	1816	ENSG00000143033:CDS0007W01816, ENSG00000143033:CDS0007W01817, ENSG00000143033:CDS0007W01818, ENSG00000143033:CDS0007W01819, ENSG00000143033:CDS0007W01820
1	93129377	93129448	+	3	71	6.579078603799302e-6	8.543508158923046e-5	1.8498237357477795e-4	2.1354379220785766	2.413934079028432	2.8397606553519523	ENSG00000143033:CDS0013W02511	ENSG00000143033	MTF2|ENSG00000143033	protein_coding	CDS	13	17	2511	ENSG00000143033:CDS0013W02511, ENSG00000143033:CDS0013W02512, ENSG00000143033:CDS0013W02513
1	93133702	93133808	+	3	106	6.545906724406207e-4	0.00378758	0.00598608	2.1038329039294985	2.180426612647339	2.333123958583841	ENSG00000143033:CDS0014W02728	ENSG00000143033	MTF2|ENSG00000143033	protein_coding	CDS	14	17	2728	ENSG00000143033:CDS0014W02728, ENSG00000143033:CDS0014W02729, ENSG00000143033:CDS0014W02731
1	93136789	93136899	+	3	110	1.808074655408748e-4	0.00178874	0.0031411	2.003522554785001	2.0384252994409326	2.0795582248573496	ENSG00000143033:CDS0017W02879	ENSG00000143033	MTF2|ENSG00000143033	protein_coding	CDS	17	17	2879	ENSG00000143033:CDS0017W02879, ENSG00000143033:CDS0017W02881, ENSG00000143033:CDS0017W02882
1	93154692	93154742	-	1	50	9.399752724193895e-5	9.399752724193895e-5	9.399752724193895e-5	2.3005233339224676	2.3005233339224676	2.3005233339224676	ENSG00000117500:CDS0005W00249	ENSG00000117500	TMED5|ENSG00000117500	protein_coding	CDS	5	5	249	ENSG00000117500:CDS0005W00249
1	93154792	93154882	-	3	90	0.0026998	0.00372071	0.00446327	2.474313667695883	2.6326068051093023	2.8294617788028082	ENSG00000117500:CDS0005W00254	ENSG00000117500	TMED5|ENSG00000117500	protein_coding	CDS	5	5	254	ENSG00000117500:CDS0005W00254, ENSG00000117500:CDS0005W00255, ENSG00000117500:CDS0005W00256
1	93156284	93156483	-	9	199	2.165959194924222e-8	7.095714891235862e-5	5.16419516488818e-4	2.0535735908075123	2.6110501771388246	3.3738315147738587	ENSG00000117500:CDS0004W00328	ENSG00000117500	TMED5|ENSG00000117500	protein_coding	CDS	4	5	328	ENSG00000117500:CDS0004W00328, ENSG00000117500:CDS0004W00329, ENSG00000117500:CDS0004W00330, ENSG00000117500:CDS0004W00331, ENSG00000117500:CDS0004W00332, ENSG00000117500:CDS0004W00333, ENSG00000117500:CDS0004W00334, ENSG00000117500:CDS0004W00335, ENSG00000117500:CDS0004W00336
1	93160148	93160226	-	3	78	2.1106048478311732e-5	2.866883814580328e-4	7.573105658027359e-4	2.232053137175754	2.610559199431382	3.272445452765957	ENSG00000117500:CDS0002W00522	ENSG00000117500	TMED5|ENSG00000117500	protein_coding	CDS	2	5	522	ENSG00000117500:CDS0002W00522, ENSG00000117500:CDS0002W00523, ENSG00000117500:CDS0002W00524
1	93193615	93193705	+	2	90	0.00399264	0.00497577	0.00595891	2.5678782428214175	2.8994649860208095	3.2310517292202015	ENSG00000122483:CDS0006W00685	ENSG00000122483	CCDC18|ENSG00000122483	protein_coding	CDS	6	29	685	ENSG00000122483:CDS0006W00685, ENSG00000122483:CDS0006W00687
1	93214842	93214912	+	2	70	5.022913338472104e-4	0.00270707	0.00491185	4.28559	4.797133908363908	5.308680125411496	ENSG00000122483:CDS0012W01746	ENSG00000122483	CCDC18|ENSG00000122483	protein_coding	CDS	12	29	1746	ENSG00000122483:CDS0012W01746, ENSG00000122483:CDS0012W01747
1	93221648	93221718	+	2	70	0.00331265	0.00493936	0.00656607	2.740015897374787	3.2429586403354063	3.7459013832960255	ENSG00000122483:CDS0015W02087	ENSG00000122483	CCDC18|ENSG00000122483	protein_coding	CDS	15	29	2087	ENSG00000122483:CDS0015W02087, ENSG00000122483:CDS0015W02088
1	93239309	93239359	+	1	50	0.00681983	0.00681983	0.00681983	2.431670408809387	2.431670408809387	2.431670408809387	ENSG00000122483:CDS0020W02971	ENSG00000122483	CCDC18|ENSG00000122483	protein_coding	CDS	20	29	2971	ENSG00000122483:CDS0020W02971
1	93346785	93346855	+	2	70	7.505420479684238e-7	2.4938600789828345e-5	4.9126659531688266e-5	2.2066717275549323	2.592501792360353	2.978331857165773	ENSG00000117505:CDS0001W00045	ENSG00000117505	DR1|ENSG00000117505	protein_coding	CDS	1	4	45	ENSG00000117505:CDS0001W00045, ENSG00000117505:CDS0001W00046
1	93353907	93353957	+	1	50	1.6735953843524383e-5	1.6735953843524383e-5	1.6735953843524383e-5	2.0962952451996717	2.0962952451996717	2.0962952451996717	ENSG00000117505:CDS0002W00401	ENSG00000117505	DR1|ENSG00000117505	protein_coding	CDS	2	4	401	ENSG00000117505:CDS0002W00401
1	93353967	93354071	+	4	104	7.429159908313129e-6	2.6729696211154365e-5	5.5718453950240636e-5	2.0330905267828925	2.324855603697445	2.6802661735821083	ENSG00000117505:CDS0002W00404	ENSG00000117505	DR1|ENSG00000117505	protein_coding	CDS	2	4	404	ENSG00000117505:CDS0002W00404, ENSG00000117505:CDS0002W00405, ENSG00000117505:CDS0002W00406, ENSG00000117505:CDS0002W00407
1	93361896	93361946	+	1	50	0.0042036	0.0042036	0.0042036	2.0737960073856763	2.0737960073856763	2.0737960073856763	ENSG00000117505:exon0004W00800	ENSG00000117505	DR1|ENSG00000117505	protein_coding	exon	4	4	800	ENSG00000117505:exon0004W00800
1	93362236	93362286	+	1	50	0.00460087	0.00460087	0.00460087	2.0272400950924054	2.0272400950924054	2.0272400950924054	ENSG00000117505:exon0004W00817	ENSG00000117505	DR1|ENSG00000117505	protein_coding	exon	4	4	817	ENSG00000117505:exon0004W00817
1	93523343	93523491	+	6	148	6.722809396976493e-4	0.00316736	0.00588589	2.0674316197737714	2.9644617322889504	4.022003934149297	ENSG00000137942:CDS0004W03763	ENSG00000137942	FNBP1L|ENSG00000137942	protein_coding	CDS	4	16	3763	ENSG00000137942:CDS0004W03763, ENSG00000137942:CDS0004W03764, ENSG00000137942:CDS0004W03765, ENSG00000137942:CDS0004W03766, ENSG00000137942:CDS0004W03767, ENSG00000137942:CDS0004W03768
1	93524260	93524323	+	2	63	2.8171552214028076e-4	3.178225873416946e-4	3.539296525431084e-4	3.6997394278810796	4.113449776491015	4.5271601251009495	ENSG00000137942:CDS0005W03808	ENSG00000137942	FNBP1L|ENSG00000137942	protein_coding	CDS	5	16	3808	ENSG00000137942:CDS0005W03808, ENSG00000137942:CDS0005W03809
1	93529651	93529756	+	4	105	1.060011816300981e-5	0.00205929	0.00755655	2.4211154347540176	4.138295597883033	6.272910394454227	ENSG00000137942:CDS0006W04077	ENSG00000137942	FNBP1L|ENSG00000137942	protein_coding	CDS	6	16	4077	ENSG00000137942:CDS0006W04077, ENSG00000137942:CDS0006W04078, ENSG00000137942:CDS0006W04079, ENSG00000137942:CDS0006W04080
1	93544146	93544196	+	1	50	0.00741964	0.00741964	0.00741964	2.688387524050195	2.688387524050195	2.688387524050195	ENSG00000137942:CDS0012W04802	ENSG00000137942	FNBP1L|ENSG00000137942	protein_coding	CDS	12	16	4802	ENSG00000137942:CDS0012W04802
1	93549337	93549387	+	1	50	0.00904012	0.00904012	0.00904012	3.5534703569328396	3.5534703569328396	3.5534703569328396	ENSG00000137942:CDS0015W05061	ENSG00000137942	FNBP1L|ENSG00000137942	protein_coding	CDS	15	16	5061	ENSG00000137942:CDS0015W05061
[truncated: 26,140 more rows]

## Sheet: HIV_PURB
chromosome	region_begin	region_end	strand	windows_in_region	region_length	padj_min	padj_mean	padj_max	log2FoldChange_min	log2FoldChange_mean	log2FoldChange_max	regionStartId	gene_id	gene_name	gene_type	gene_region	Nr_of_region	Total_nr_of_region	window_number	unique_ids
[truncated: 26,418 more rows]

[truncated: 2 more sheets: Mock_PURA, Mock_PURB]
