# Supplementary material for: Incorporation of genome-bound cellular proteins into HIV-1 particles regulates viral infection
Source: Cell Rep. 2026 Apr 7;45(4):117090. doi: 10.1016/j.celrep.2026.117090 (PMC13124994; doi:10.1016/j.celrep.2026.117090)
Supplement: Table S6. Key resources — List and details of antibodies, primers and synthesized cDNAs used in this study. [file mmc7.xlsx]

## Sheet: A) Primers&Plasmids
1) Primers and plasmids used for cloning.
Gene	Tag N/C-terminal	Backbone	Template	Primer name	Primer sequence
Δrev				T5974C_Primer_A	gggcaggagtggaagccataataagaattctgcaac
				T5974C_Primer_B	cgtcccagataagtgctaaggatccgttcac
				T5974C_Primer_C	gcatctcctacggcaggaagaagcggagacag
				T5974C_Primer_D	ctgtctccgcttcttcctgccgtaggagatgc
				T6041A_Primer_C	gtcagactcatcaagcttctctaacaaagcagtaagtagtacatg
				T6041A_Primer_D	catgtactacttactgctttgttagagaagcttgatgagtctgac
PURA	N	pcDNA5/FRT/TO-eGFP-Linker	MGC Human PURA Sequence-Verified cDNA (CloneId:5284976, Horizon, #MHS6278-202808724)	5'BamHI _PURA_new	CATGCAGGATCCGCGGACCGAGACAGCGGCAGCGAGCAGGG
				3' XhoI_PURA_new	CATGACCTCGAGTCAATCTTCTTCCCCTTCTTCCTCACCC
PURB	N	pcDNA5/FRT/TO-eGFP-Linker	cDNA	5'BamHI_PURB	CATGCAGGATCCGCGGACGGCGACAGCGGCAGCGAGCGC
				3'XhoI_PURB	CATGACCTCGAGTCAATCCTCATCCACCTCCTCACCCTCTG
2) DNA synthesis for cloning
Plasmid	Synthetic DNA sequence insert
pNL4.3-mCherry-T2A-Nef	gatccttagcacttatctgggacgatctgcggagcctgtgcctcttcagctaccaccgcttgagagacttactcttgattgtaacgaggattgtggaacttctgggacgcagggggtgggaagccctcaaatattggtggaatctcctacagtattggagtcaggaactaaagaatagtgctgttaacttgctcaatgccacagccatagcagtagctgaggggacagatagggttatagaagtattacaagcagcttatagagctattcgccacatacctagaagaataagacagggcttggaaaggattttgctataagctagccaccatggtgagcaagggcgaggaggataacatggccatcatcaaggagttcatgcgcttcaaggtgcacatg…
pNL4-3.R-E-mCherry-T2A-Nef-Rev-Flag-3xMyc	GATCCTTAGCACTTATCTGGGACGATCTGCGGAGCCTGTGCCTCTTCAGCTACCACCGCTTGAGAGACTTACTCTTGATTGTAACGAGGATTGTGGAACTTCTGGGACGCAGGGGGTGGGAAGCCCTCAAATATTGGTGGAATCTCCTACAGTATTGGAGTCAGGAACTAAAGAAGAGCAAAAGCTCATTTCTGAAGAGGACTTGAATGAAATGGAGCAAAAGCTCATTTCTGAAGAGGACTTGAATGAAATGGAGCAAAAGCTCATTTCTGAAGAGGACTTGAATGAAATGGAGCAAAAGCTCATTTCTGAAGAGGACTTGAATGAAATGGAGCAAAAGCTCATTTCTGAAGAGGACTTGTAGTGCTGTT
pNL4-3.R-E-mCherry-T2A-Nef -Rev-Halo	GATCCTTAGCACTTATCTGGGACGATCTGCGGAGCCTGTGCCTCTTCAGCTACCACCGCTTGAGAGACTTACTCTTGATTGTAACGAGGATTGTGGAACTTCTGGGACGCAGGGGGTGGGAAGCCCTCAAATATTGGTGGAATCTCCTACAGTATTGGAGTCAGGAACTAAAGAAGGAGGTTCAGGTGGATCTGGAGGTGCAGAAATCGGTACTGGCTTTCCATTCGACCCCCATTATGTGGAAGTCCTGGGCGAGCGCATGCACTACGTCGATGTTGGTCCGCGCGATGGCACCCCTGTGCTGTTCCTGCACGGTAACCCGACCTCCTCCTACGTGTGGCGCAACATCATCCCGCATGTTGCACCGACCCATCGCTGCATTGCTCCAGACCTGATCGG…
3) Plasmids
REAGENT or RESOURCE	SOURCE	IDENTIFIER
pNL4-3	NIBSC – Centre for AIDS Reagents	Cat# 2006
pHEF-VSVG	NIH AIDS Reagent Program	Cat# 4693
pcR-Blunt-NL4.3-mCherry-T2A-Nef	This paper
pcR-Blunt	Thermo Fisher Scientific	Cat# K270020
pcDNA6/TR plasmid	Thermo Fisher Scientific	Cat# V102520
pOG44	Thermo Fisher Scientific	Cat# V600520
pcDNA5/FRT/TO-eGFP	Castello, A. et al. Insights into RNA biology from an atlas of mammalian mRNA-binding proteins. Cell 149, 1393-1406, doi:10.1016/j.cell.2012.04.031 (2012).	N/A
pcDNA5/FRT/TO-eGFP-linker	Garcia-Moreno, M. et al. System-wide Profiling of RNA-Binding Proteins Uncovers Key Regulators of Virus Infection. Mol Cell 74, 196-211 e111, doi:10.1016/j.molcel.2019.01.017 (2019).	N/A
MGC Human PURA Sequence-Verified cDNA (CloneId:5284976)	Horizon	#MHS6278-202808724
BLADE plasmid	Mangeot, P. E., Guiguettaz, L., Sohier, T. J. M. & Ricci, E. P. Delivery of the Cas9/sgRNA Ribonucleoprotein Complex in Immortalized and Primary Cells via Virus-like Particles ("Nanoblades"). J Vis Exp, doi:10.3791/62245 (2021).	N/A
4) Primers used for RT analysis
Primer name	Primer sequence
hRU5-F	GCCTCAATAAAGCTTGCCTTGA
hRU5-R	TGACTAAAAGGGTCTGAGGGATCT
Gag-F1	CTAGAACGATTCGCAGTTAATCCT
Gag-R1	CTATCCTTTGATGCACACAATAGAG
MH531	TGTGTGCCCGTCTGTTGTGT
MH532	GAGTCCTGCGTCGAGAGATC
GAPDH -F	ATGGGGAAGGTGAAGGTCG
GAPDH -R	GGGGTCATTGATGGCAACAATA

## Sheet: B) sgRNAs KO
Primers used for cloning sgRNAs in CRISPR/Cas9 knock-out.
Targeted gene	sgRNA A	sgRNA B	Primer name	Primer sequence
FAM120A	CATGGGCACTGAAATAGTAGNGG	ATTGAAAAGAACCAAGGCGTNGG	FAM120A 1 TS409	CACCGCATGGGCACTGAAATAGTAG
			FAM120A 1 TS410	AAACCTACTATTTCAGTGCCCATGC
			FAM120A 2 TS411	CACCGATTGAAAAGAACCAAGGCGT
			FAM120A 2 TS412	AAACACGCCTTGGTTCTTTTCAATC
MSN	ATACGAGGCCAGCAGCACAGNGG	CTTATGGCCAAGGCAAAGGANGG	MSN 3 TS454	CACCGATACGAGGCCAGCAGCACAG
			MSN 3 TS455	AAACCTGTGCTGCTGGCCTCGTATC
			MSN 4 TS456	CACCGCTTATGGCCAAGGCAAAGGA
			MSN 4 TS457	AAACTCCTTTGCCTTGGCCATAAGC
PURA	ACAGACGAGACCCGGTAACANGG	ATCATGGCGGACCGAGACAGNGG	PURA 1 TS381	CACCGACAGACGAGACCCGGTAACA
			PURA 1 TS382	AAACTGTTACCGGGTCTCGTCTGTC
			PURA 2 TS383	CACCGATCATGGCGGACCGAGACAG
			PURA 2 TS384	AAACCTGTCTCGGTCCGCCATGATC
PURB	GGGCTGCACGGAAGTCGCGGNGG	GCGGCCTAGAAGATGGCGGANGG	PURB 1 TS385	CACCGGGGCTGCACGGAAGTCGCGG
			PURB 1 TS386	AAACCCGCGACTTCCGTGCAGCCCC
			PURB 2 TS387	CACCGGCGGCCTAGAAGATGGCGGA
			PURB 2 TS388	AAACTCCGCCATCTTCTAGGCCGCC

## Sheet: C) Primers KO
Primers used for knock-out validation by PCR and RT-qPCR.
PCR			RT-qPCR
Primer name	Primer sequence		Primer name	Primer sequence
FAM120A_F	TTCCATGGCTTGGTTGCGTA		RT_GAPDH_F4	TCATCAGCAATGCCTCCTGCAC
FAM120A_R	GGTGTTGGAAACAAGCTACGAT		RT_GAPDH_R4	ATCACGCCACAGTTTCCCGGAG
MSN_F2	TCACTCAGCGCCTGTTCTTT		RT_PURA_F2	ATCGAGTTCCGTGACGCTCTGG
MSN_R2	GATCTGGCATCCCTGTGAGG		RT_PURA_R2	ACGCCGTACTTGTTGGAGCC
PURA_F5	CCCTAGTCCCCTAACTCCCC
PURA_R5	TTGTTCTGGATGTCCACCCG
PURB_F	GAAGCGCTTGTTCTGGATGTC
PURB_R	CCGAGCAGTAACACTAGCCT

## Sheet: D) Primers titration
Primers used for virus titration by RT-qPCR.
Primer name	Primer sequence
HIV genomic qPCR F	ctgaagcgcgcacggcaa
HIV genomic qPCR R	gacgctctcgcacccatctc

## Sheet: E) Antibodies
Antibodies used in this work
REAGENT or RESOURCE	SOURCE	IDENTIFIER
HIV-1 p24	NIBSC – Centre for AIDS Reagents	Cat# ARP3279
HIV-1 Integrase	Santa Cruz	Cat# sc-69721
HIV-1 gp120	NIBSC – Centre for AIDS Reagents	Cat# ARP0421
MOV10	Cusabio	Cat# CSB-PA862068LA01HU
PURA	Abcam	Cat# ab79936
CIRBP	Abgent	Cat# AP9139b-Ev
SUB1	Abgent	Cat# AP19807c-ev
ß-ACTIN	Merck	Cat# A1978
HIV-1 Nef	NIBSC – Centre for AIDS Reagents	Cat# EVA3067.5
Myc-Tag (71D10)	Cell Signaling	Cat# 2278S
PURB	Proteintech	Cat# 18128-1-AP
FAM120A	ProSci	Cat# 5307
MSN	Abgent	Cat# AP13752b
GFP	ChromoTek GmbH	Cat# 3h9-100
Tubulin	Sigma Aldrich	Cat# T9026
CD45	Fisher Scientific	Cat# 80297-1-RR100UL
TetR Monoclonal Antibody (Clone 9G9)	Takara Bio	Cat# 631131
IRDye 680RD Goat anti-Human IgG Secondary Antibody	Li-Cor	Cat# 926-68078
IRDye 800CW Goat anti-Human IgG Secondary Antibody	Li-Cor	Cat# 926-32232
IRDye 680RD Donkey anti-Mouse IgG Secondary Antibody	Li-Cor	Cat# 926-68072
IRDye 800CW Donkey anti-Mouse IgG Secondary Antibody	Li-Cor	Cat# 926-32212
IRDye 680RD Donkey anti-Rabbit IgG Secondary Antibody	Li-Cor	Cat# 926-68073
IRDye 800CW Donkey anti-Rabbit IgG Secondary Antibody	Li-Cor	Cat# 926-32213
IRDye 680RD Goat anti-Rat IgG Secondary Antibody	Li-Cor	Cat# 926-68076
IRDye 800CW Goat anti-Rat IgG Secondary Antibody	Li-Cor	Cat# 926-32219

## Sheet: F) Virus Strains
Plasmids used to produce viruses
REAGENT or RESOURCE	SOURCE	IDENTIFIER
pNL4.3-mCherry-T2A-Nef	This paper	N/A
pNL4-3.R-E-mCherry-T2A-Nef	Garcia-Moreno, M. et al. System-wide Profiling of RNA-Binding Proteins Uncovers Key Regulators of Virus Infection. Mol Cell 74, 196-211 e111, doi:10.1016/j.molcel.2019.01.017 (2019).	N/A
pNL4-3.Luc.R-E-	NIBSC – Centre for AIDS Reagents	Cat# 2128
pNL4-3.R-E-mCherry-T2A-Nef-Rev-Flag-3xMyc	This paper	N/A
pNL4-3.R-E-mCherry-T2A-Nef -Rev-Halo	This paper	N/A
pNL4-3.R-E-mCherry-T2A-Nef-ΔRev	This paper	N/A

## Sheet: G) Cell lines
Cell lines
REAGENT or RESOURCE	SOURCE	IDENTIFIER
SUP-T1	ECACC	Cat# 95013123 RRID:CVCL_1714
Flp-In-Jurkat	Thermo Fisher Scientific	Cat# R76207 RRID:CVCL_U426
Jurkat Flp-In T-REx	This paper	N/A
HeLa	ATCC	Cat# CCL-2
HEK293T	ATCC	Cat# CRL-3216
